# Supplementary material for: Multidisciplinary and Comparative Investigations of Potential Psychobiotic Effects of Lactobacillus Strains Isolated From Newborns and Their Impact on Gut Microbiota and Ileal Transcriptome in a Healthy Murine Model
Source: Front Cell Infect Microbiol. 2019 Jul 25;9:269. doi: 10.3389/fcimb.2019.00269 (PMC6677118; doi:10.3389/fcimb.2019.00269)
Supplement: Supplementary file 2 [file Data_Sheet_2.xlsx]

## Sheet: Amp_vs_Ctrl_fc2 & raw.p
Table S1. GO enrichment analysis of the ampicillin induced gut dysbiosis (Amp) group compared to the control group. Cut-off values for significant differentially expressed genes are as follows: |fold change| ≥ 2, p < 0.05).
Gene_ID	Transcript_ID	Gene_Symbol	Description	Amp/Ctrl.fc	Amp/Ctrl.volume	Amp/Ctrl.stat_results	Amp/Ctrl.raw.pval	Amp/Ctrl.bh.pval	Amp/Ctrl.fc.sd	Amp.mean	Ctrl.mean	Amp.sd	Ctrl.sd	N_Ctrl1	N_Ctrl2	N_Ctrl3	N_Amp1	N_Amp2	N_Amp3	Ctrl1_Read_Count	Ctrl2_Read_Count	Ctrl3_Read_Count	Amp1_Read_Count	Amp2_Read_Count	Amp3_Read_Count	Ctrl1_FPKM	Ctrl2_FPKM	Ctrl3_FPKM	Amp1_FPKM	Amp2_FPKM	Amp3_FPKM
11450	NM_009605	Adipoq	adiponectin, C1Q and collagen domain containing	-6.96425	3.55863	-3.26633	0.0498265	0.34109	1.48475	2.42412	5.22409	0.642746	1.33842	6.10649	3.68408	5.8817	3.15902	2.1465	1.96684	5346	1030	3843	592	273	181	67.7583	12.331	57.6963	7.95264	2.97839	2.73818
11459	NM_001272041,NM_009606	Acta1	actin, alpha 1, skeletal muscle	-3.01355	2.56922	-3.82117	0.0298672	0.326667	0.721375	1.8939	3.48536	0.345611	0.633194	3.33458	2.94117	4.18034	2.13293	1.49762	2.05113	885	699	1413	289	157	237	9.27671	6.96456	17.588	3.22801	1.42221	2.97879
11816	NM_001305819,NM_001305843,NM_001305844,NM_009696	Apoe	apolipoprotein E	-2.15064	6.85204	-5.18811	0.00657479	0.29636	0.368826	6.32188	7.42665	0.258561	0.263019	7.53723	7.61632	7.12639	6.51038	6.02712	6.42814	14904	16947	9410	7147	6249	5970	182.839	196.449	136.718	92.9948	66.1851	87.5146
11828	NM_016689	Aqp3	aquaporin 3	2.65842	3.62581	3.54495	0.0423117	0.333368	0.689199	4.39905	2.98848	0.28872	0.625808	3.55386	3.09552	2.31605	4.10625	4.68351	4.40739	1232	941	397	1763	3241	1954	10.9107	7.87489	4.15642	16.5543	24.7738	20.6985
12266	NM_009778	C3	complement component 3	-3.31994	4.25875	-3.57011	0.0464975	0.337485	0.839878	3.48024	5.2114	0.311793	0.779859	5.96091	5.26891	4.40437	3.80286	3.18053	3.45733	20211	13299	5771	4105	2898	2750	61.4131	38.1926	20.769	13.222	7.60118	9.99477
12350	NM_007606	Car3	carbonic anhydrase 3	-8.30863	5.07996	-3.25856	0.0450934	0.335951	1.62365	3.77728	6.83189	0.778529	1.42482	7.83708	5.20133	7.45727	4.66453	3.45894	3.20837	22781	3762	14069	2282	1080	669	232.665	36.3113	170.194	24.7076	9.51517	8.17004
12945	NM_001347632,NM_007769	Dmbt1	deleted in malignant brain tumors 1	-2.11868	6.91125	-3.37011	0.0433733	0.333368	0.556689	6.39086	7.47403	0.494286	0.256093	7.20685	7.49785	7.71737	6.11937	6.96139	6.09182	59297	77688	69800	26707	59695	22810	148.242	183.542	206.689	70.7936	128.848	68.2002
13057	NM_001301284,NM_007806	Cyba	cytochrome b-245, alpha polypeptide	-2.35036	5.5338	-18.245	0.00079399	0.254423	0.117041	4.95158	6.18447	0.0430837	0.108823	6.08468	6.3005	6.16821	5.00058	4.91962	4.93455	3236	4033	2946	1453	1632	1215	66.9706	78.7022	72.142	31.8355	29.1068	30.0286
13112	NM_007818	Cyp3a11	cytochrome P450, family 3, subfamily a, polypeptide 11	-3.88732	6.53791	-4.89035	0.0123057	0.30035	0.693754	5.63147	7.59024	0.586183	0.371058	7.96621	7.58022	7.2243	5.05422	6.22619	5.61399	32581	26894	16156	4105	11561	5390	247.819	193.334	145.557	33.095	75.9052	49.0284
13170	NM_016974	Dbp	D site albumin promoter binding protein	2.11563	1.5241	3.8276	0.039696	0.329639	0.48921	2.15766	1.07657	0.454349	0.181365	0.878217	1.23393	1.11757	1.70464	2.61332	2.15503	94	171	112	213	582	297	0.873367	1.50189	1.23076	2.09957	4.66839	3.3033
14377	NM_008061	G6pc	glucose-6-phosphatase, catalytic	-2.12747	3.19319	-4.03211	0.015922	0.308181	0.467853	2.69473	3.78386	0.316802	0.344272	4.07949	3.40588	3.86622	2.97939	2.35343	2.75137	2333	1530	1711	935	611	681	16.1218	9.99176	14.0094	6.85044	3.64381	5.62401
14864	NM_010359	Gstm3	glutathione S-transferase, mu 3	-3.48024	5.22429	-4.92641	0.0133777	0.30035	0.632566	4.40158	6.20077	0.545178	0.320812	6.44293	6.32246	5.83691	4.04264	5.02893	4.13318	6736	6501	3650	1148	2824	1086	87.5007	79.8206	56.167	15.8007	31.6612	16.8659
14961	NM_207105	H2-Ab1	histocompatibility 2, class II antigen A, beta 1	-2.28154	6.4257	-4.5063	0.0155189	0.306291	0.457394	5.85819	7.04819	0.246563	0.385247	6.61043	7.33554	7.19861	5.84987	5.61589	6.1088	7495	13006	9239	4241	4302	4419	98.0949	160.889	143.237	58.8503	48.6083	69.1838
15439	NM_001329965,NM_017370	Hp	haptoglobin	-5.86079	2.17111	-3.828	0.0309898	0.327653	1.15429	1.24254	3.79363	0.536061	1.02227	4.61134	2.64752	4.12204	1.85073	1.03815	0.838741	2056	501	1221	201	77	50	23.9101	5.53343	16.8797	2.47322	0.767445	0.693785
16069	NM_152839	Jchain	immunoglobulin joining chain	-3.10243	6.35515	-5.40909	0.0102185	0.30035	0.523032	5.59071	7.22411	0.264465	0.451244	7.17999	7.69579	6.79655	5.36712	5.88264	5.52238	19666	29792	12354	5238	9209	5166	146.097	209.174	108.706	41.2514	59.0541	45.9004
17748	NM_013602	Mt1	metallothionein 1	3.04534	7.61467	8.21884	0.00380344	0.271793	0.338578	8.46022	6.85362	0.300943	0.15514	6.81353	6.72245	7.02487	8.77795	8.42323	8.17949	3908	3871	3708	15690	14531	8411	112.593	105.402	126.516	479.233	361.398	289.824
17750	NM_008630	Mt2	metallothionein 2	5.59469	6.35761	11.0702	0.00109651	0.254423	0.388658	7.71982	5.23576	0.334631	0.19768	5.22797	5.0421	5.43723	8.07407	7.67633	7.40906	1319	1233	1278	9452	8910	5091	37.0269	32.7051	42.505	281.44	216.01	171.018
18030	NM_017373	Nfil3	nuclear factor, interleukin 3, regulated	-2.51107	2.89177	-14.6944	0.000553291	0.254423	0.156569	2.3029	3.63121	0.137009	0.0757789	3.706	3.63314	3.55448	2.44399	2.29435	2.17037	1550	1606	1198	526	511	357	12.1438	11.8943	11.1212	4.36447	3.45544	3.34103
18126	NM_001313921,NM_001313922,NM_010927	Nos2	nitric oxide synthase 2, inducible	-5.21906	4.28747	-14.051	0.000153288	0.254423	0.293848	3.25816	5.64195	0.214753	0.200568	5.76023	5.75525	5.41038	3.50612	3.13658	3.13179	14207	15096	9401	2616	2257	1709	53.2923	53.5155	41.777	10.4378	7.30267	7.67585
18858	NM_001302255,NM_001302257,NM_001302258,NM_001302259,NM_001302260,NM_001302261,NM_008885	Pmp22	peripheral myelin protein 22	2.06859	8.72226	4.96908	0.0102808	0.30035	0.365523	9.26233	8.21369	0.30028	0.20842	8.31816	7.97369	8.34921	8.93439	9.32881	9.5238	37209	31732	32058	57612	96020	72227	313.369	252.523	319.778	514.274	697.923	727.425
20259	NM_001146196,NM_009132	Scin	scinderin	2.11633	6.39029	3.13667	0.0358227	0.327895	0.597234	6.95391	5.87234	0.449694	0.393019	5.58451	5.7124	6.32012	7.04386	6.46604	7.35183	9085	10587	12840	24654	19910	26142	47.3903	52.1725	79.3035	136.215	90.3644	162.967
20459	NM_009184	Ptk6	PTK6 protein tyrosine kinase 6	-2.30622	4.30524	-3.44123	0.027217	0.324939	0.606772	3.74447	4.95	0.395377	0.460271	5.17425	5.25517	4.42058	3.61867	4.18744	3.42729	5215	5863	2591	1585	2895	1193	35.6236	37.8493	20.9591	11.4781	17.066	9.7455
20500	NM_022411	Slc13a2	solute carrier family 13 (sodium-dependent dicarboxylate transporter), member 2	2.17552	6.64886	7.03229	0.0042677	0.275041	0.276191	7.23314	6.11178	0.143738	0.23584	6.00118	5.95157	6.3826	7.29859	7.06833	7.33251	8818	9093	9757	21507	22714	18986	62.8473	61.2488	82.3673	162.502	139.742	161.847
20657	NM_011435	Sod3	superoxide dismutase 3, extracellular	-2.03869	2.51027	-4.46391	0.0113383	0.30035	0.398739	2.0485	3.07614	0.294525	0.26879	3.38646	2.92589	2.91608	2.32949	1.74209	2.07392	1264	955	755	486	287	335	9.64963	6.88825	6.8255	3.93178	1.88601	3.05233
22041	NM_133977	Trf	transferrin	-5.12449	4.36052	-3.43354	0.0485586	0.339831	1.1892	3.33831	5.69572	0.466007	1.09409	6.46477	4.44318	6.17921	3.82761	2.89974	3.28759	13228	3386	9135	1896	1026	1090	88.576	21.4287	72.4498	13.4531	5.92555	8.72791
27384	NM_013778	Akr1c13	aldo-keto reductase family 1, member C13	2.74035	5.69447	11.1479	0.00372983	0.271793	0.225965	6.4679	5.01354	0.071802	0.214253	4.88733	4.89236	5.26092	6.38547	6.50138	6.51684	2302	2482	2521	6382	8447	6166	29.1762	29.7323	37.8406	85.7473	92.4164	93.4665
52466	NM_026740	Slc46a1	solute carrier family 46, member 1	-2.4135	3.09339	-4.55035	0.0194068	0.313627	0.483843	2.52244	3.79357	0.225845	0.4279	4.16378	3.89185	3.32508	2.49598	2.76036	2.311	2173	1915	999	542	778	403	17.1885	14.3119	9.35861	4.54509	5.31098	3.80627
53325	NM_001110100,NM_001285981,NM_001285983,NM_016812	Banp	BTG3 associated nuclear protein	2.19219	1.73728	10.8823	0.000407677	0.254423	0.180231	2.3934	1.26103	0.125087	0.129756	1.11372	1.31098	1.35839	2.26203	2.40709	2.51108	423	609	482	1213	1555	1329	1.20824	1.64793	1.63703	3.69249	3.85817	4.57445
53945	NM_016917	Slc40a1	solute carrier family 40 (iron-regulated transporter), member 1	-2.49031	2.65687	-2.85229	0.047594	0.339414	0.799338	2.07901	3.39534	0.519621	0.6074	2.88583	3.23267	4.06751	2.4127	1.48032	2.34401	1405	2012	2956	865	350	710	6.48918	8.78408	16.1765	4.23469	1.39264	3.91974
56388	NM_019792,NR_030782	Cyp3a25	cytochrome P450, family 3, subfamily a, polypeptide 25	-4.0649	5.39332	-25.4196	4.91924e-05	0.254423	0.137859	4.47576	6.49898	0.075194	0.115546	6.36697	6.58174	6.54824	4.53053	4.50673	4.39003	10518	13049	9899	2725	3227	2186	82.0928	96.2675	91.5152	22.542	21.7466	20.4076
57262	NM_020509	Retnla	resistin like alpha	-5.132	1.63571	-3.6101	0.0495108	0.340427	1.13205	0.837013	3.19653	0.373536	1.06865	4.0286	1.99135	3.56965	0.74501	1.24795	0.518075	594	131	364	22	46	12	15.4999	3.21622	11.2496	0.593984	1.03637	0.374492
57875	NM_020581	Angptl4	angiopoietin-like 4	3.63223	4.70624	5.11667	0.0107138	0.30035	0.62992	5.72776	3.8669	0.532197	0.336995	4.11696	3.48367	4.00008	5.87865	5.13641	6.16821	2024	1373	1584	6885	4884	7353	16.602	10.6424	15.3959	59.8947	34.596	72.1681
64452	NM_133184	Slc5a4a	solute carrier family 5, member 4a	3.34814	3.71003	6.93217	0.00360104	0.271793	0.43559	4.68274	2.93938	0.244519	0.360485	3.32649	2.87832	2.61332	4.59661	4.95867	4.49294	1210	925	591	2941	4556	2401	9.19082	6.64266	5.31367	23.6918	29.8831	21.8146
66811	NM_025777	Duoxa2	dual oxidase maturation factor 2	-3.19768	3.78505	-3.99307	0.0187179	0.313627	0.727434	3.0383	4.71533	0.580951	0.437785	4.93247	5.00209	4.21142	2.80549	3.69955	2.60987	3068	3434	1548	573	1374	426	30.0844	31.8342	17.9802	5.95044	11.6326	4.99023
69852	NM_053085	Tcf23	transcription factor 23	2.15463	0.976346	7.69475	0.00179615	0.254423	0.249279	1.67615	0.568714	0.157677	0.193075	0.487046	0.429893	0.789202	1.49422	1.7609	1.77333	111	103	167	417	588	490	0.419315	0.368749	0.752685	1.68311	1.92977	2.22868
71887	NM_027982	Ppm1j	protein phosphatase 1J	2.45534	3.14831	3.66887	0.0223678	0.318465	0.611797	3.86225	2.56633	0.465795	0.396649	2.87484	2.70526	2.11891	3.39738	4.32897	3.86041	709	678	326	1003	2433	1258	6.43543	5.81048	3.50179	9.64993	19.0633	13.651
71898	NM_001168660,NM_173743	Apol9b	apolipoprotein L 9b	2.30824	5.38691	15.3834	0.000122145	0.254423	0.135876	6.02399	4.8172	0.0882622	0.103305	4.92941	4.79612	4.72605	5.94654	6.12009	6.00535	2887	2810	2125	5716	7858	5138	30.0031	27.5264	25.883	62.9575	70.4137	63.7983
72082	NM_028089	Cyp2c55	cytochrome P450, family 2, subfamily c, polypeptide 55	-7.97426	4.50711	-7.37247	0.0163231	0.308181	0.703712	3.25175	6.2471	0.0909126	0.697815	5.76825	5.92531	7.04775	3.19167	3.20725	3.35634	6828	8128	13798	981	1149	984	53.6061	60.3075	128.316	8.16325	7.78315	9.23192
72948	NM_182839	Tppp	tubulin polymerization promoting protein	2.53731	3.87811	4.55724	0.0107783	0.30035	0.510543	4.6075	3.26419	0.336584	0.383881	3.38254	2.83507	3.57497	4.90238	4.2408	4.6793	3134	2214	3108	9087	6771	6794	9.61487	6.41901	11.2925	29.5528	17.931	24.9274
74126	NM_001164709,NM_028769	Syvn1	synovial apoptosis inhibitor 1, synoviolin	2.13715	5.38251	7.29034	0.016768	0.311641	0.260315	5.95816	4.86247	0.258237	0.0328252	4.8427	4.90036	4.84436	5.80169	5.81656	6.25622	6292	7037	5308	11902	14586	14233	28.3767	29.9522	28.3089	57.3475	56.7356	76.8798
74155	NM_133753	Errfi1	ERBB receptor feedback inhibitor 1	2.05674	4.62988	3.29537	0.0358756	0.327895	0.546814	5.17919	4.13883	0.450281	0.310246	3.78716	4.2555	4.37382	4.81155	5.68142	5.0446	2502	3821	3332	5039	11441	5297	12.9449	18.6855	20.419	27.6397	51.0986	32.7807
74548	NM_028992	Gsdmc4	gasdermin C4	-2.53458	4.72299	-7.54712	0.0017154	0.254423	0.307929	4.09952	5.44127	0.228162	0.20679	5.23282	5.44464	5.64635	4.34696	4.05415	3.89745	4962	6116	5503	2498	2382	1578	37.1795	43.3099	48.8372	19.8399	15.4046	14.1355
76933	NM_001281830,NM_029803	Ifi27l2a	interferon, alpha-inducible protein 27 like 2A	-2.31112	4.60564	-3.90619	0.0281674	0.325223	0.535903	4.04082	5.24941	0.256751	0.470395	5.71758	4.77682	5.25384	4.33716	3.90034	3.88496	1543	857	948	556	472	348	51.9201	27.1516	37.7506	19.7085	13.6307	13.9602
78354	NM_144544	2210407C18Rik	RIKEN cDNA 2210407C18 gene	-2.23499	4.33174	-11.3036	0.0013735	0.254423	0.177788	3.79028	4.95055	0.0836048	0.156903	4.81428	4.91528	5.12208	3.74526	3.88674	3.73883	1569	1795	1627	674	880	589	27.8588	30.1307	34.2311	12.6889	13.4904	12.5117
102022	NM_001190330,NM_133960	Ces2a	carboxylesterase 2A	-4.80366	7.47242	-32.824	3.97284e-05	0.254423	0.119473	6.42562	8.68976	0.0591358	0.103812	8.78576	8.57959	8.70392	6.40784	6.49161	6.37742	52667	50336	43538	10282	13402	8858	418.899	378.425	410.233	86.7281	92.034	84.307
111002	NR_028405	Marcksl1-ps4	MARCKS-like 1, pseudogene 4	5.4705	3.049	7.87523	0.00141063	0.254423	0.539212	4.51203	2.06036	0.386954	0.375521	1.75195	1.95058	2.47853	4.41115	4.1855	4.93943	162	221	268	1312	1319	1683	2.42075	3.11318	4.74125	20.8198	17.0392	30.1308
117167	NM_054098	Steap4	STEAP family member 4	-2.85644	0.96645	-3.74877	0.049736	0.34109	0.699616	0.470588	1.98481	0.20002	0.670414	2.38305	1.21079	2.36058	0.58218	0.589917	0.239668	867	310	734	84	84	26	4.30762	1.45623	4.32162	0.438915	0.359465	0.15442
170768	NM_001177752,NM_001177753,NM_001177754,NM_001177755,NM_001177756,NM_001177757,NM_001177758,NM_133232	Pfkfb3	6-phosphofructo-2-kinase/fructose-2,6-biphosphatase 3	-2.3584	2.77918	-3.21295	0.0369033	0.328427	0.667282	2.22835	3.46616	0.539127	0.393201	3.78481	3.58693	3.02674	1.85175	2.84594	1.98737	4155	3906	2001	757	2111	757	12.9181	11.499	7.43307	2.47474	5.68565	2.8017
214593	NM_177610	Duox2	dual oxidase 2	-3.36283	4.57549	-6.94097	0.00231077	0.258555	0.436614	3.78354	5.53321	0.296846	0.320179	5.76108	5.67142	5.16714	3.57455	4.12332	3.65274	15548	15580	8728	3050	5479	2846	53.312	50.4905	35.4479	11.0853	16.2176	11.6702
223672	NM_001162883,NM_173786	Apol9a	apolipoprotein L 9a	2.2198	5.35243	4.2665	0.0157959	0.307977	0.467034	5.95846	4.80803	0.274217	0.378056	5.16901	4.84014	4.41494	5.75004	6.26911	5.85623	3364	2847	1674	4947	8612	4634	35.5409	28.3715	20.9128	55.3802	78.5521	58.5562
228775	NM_175093	Trib3	tribbles pseudokinase 3	2.55899	2.65171	4.77312	0.00916161	0.30035	0.491905	3.41475	2.05917	0.325449	0.368854	2.19637	2.33977	1.64138	3.08064	3.73078	3.43282	480	605	246	930	1807	1075	3.6511	4.34814	2.21651	7.5003	11.8734	9.78885
229302	NM_145539	Tm4sf4	transmembrane 4 superfamily member 4	4.32253	7.00129	3.7835	0.0283657	0.325223	0.966798	8.13641	6.02453	0.833456	0.489948	6.56048	5.91346	5.59965	7.21185	8.83009	8.36728	8524	5665	3593	12855	49220	24451	95.2092	59.7959	47.5346	152.23	474.595	326.659
240590	NM_177360	Dmrt3	doublesex and mab-3 related transcription factor 3	2.04044	0.604631	9.38665	0.00203328	0.258555	0.189852	1.30831	0.279429	0.165013	0.0938841	0.373383	0.185615	0.279288	1.47123	1.14128	1.31241	48	25	28	237	159	170	0.307611	0.148203	0.212016	1.64072	0.891	1.32504
270328	NM_183194	Gsdmc3	gasdermin C3	-2.26575	3.37264	-7.83991	0.00190751	0.258555	0.260692	2.83386	4.01385	0.157334	0.207861	3.80926	4.00746	4.22484	2.99685	2.68287	2.82188	1809	2256	2109	901	788	685	13.1852	15.5389	18.2069	6.96259	4.95845	5.97005
331063	NM_001168274,NM_177912	Gsdmc2	gasdermin C2	-2.12003	4.47143	-7.47527	0.0018224	0.254423	0.251187	3.96212	5.04621	0.166015	0.188505	4.85122	5.05991	5.22749	4.14546	3.91894	3.82196	4087	4957	4465	2308	2287	1567	28.532	33.0801	37.0176	17.1327	13.834	13.2705
337924	NM_177380	Cyp3a44	cytochrome P450, family 3, subfamily a, polypeptide 44	-2.02905	1.44259	-6.67016	0.00660714	0.29636	0.265075	1.01982	2.04063	0.234324	0.123923	2.18371	1.97034	1.96783	0.852196	1.28757	0.919694	455	421	322	84	160	81	3.61427	3.16142	3.03004	0.70247	1.09471	0.767229
381126	NM_001033445	Garem	GRB2 associated, regulator of MAPK1	2.23933	3.20816	4.23277	0.0133514	0.30035	0.475926	3.84197	2.67891	0.339829	0.333199	3.05894	2.43691	2.54088	3.46318	3.94267	4.12007	2273	1527	1301	2932	5000	4278	7.41808	4.71068	5.02875	10.1482	14.0908	16.7045
432720	NM_001013785	Akr1c19	aldo-keto reductase family 1, member C19	4.71197	4.99127	9.83604	0.00151472	0.254423	0.393801	6.23315	3.99682	0.203179	0.337339	3.72867	3.88621	4.37557	6.12148	6.11029	6.46767	986	1201	1373	5319	6454	5981	12.3956	14.2637	20.4382	70.8889	70.0389	89.9297
433470	NM_001004174	AA467197	expressed sequence AA467197	-2.14981	4.7661	-3.88441	0.025833	0.322036	0.492365	4.24586	5.35007	0.422351	0.253067	5.0813	5.38514	5.58378	4.48873	3.75817	4.49068	1370	1801	1630	849	577	747	33.4075	41.5113	47.0824	21.9446	12.142	21.7912
574402	NM_001025381	Gpr17	G protein-coupled receptor 17	2.6392	1.53552	7.57017	0.00635495	0.29636	0.320342	2.38762	0.987517	0.130012	0.292773	0.72869	0.928587	1.30527	2.24194	2.49188	2.42904	228	354	432	1136	1617	1184	0.682953	1.0034	1.53523	3.62024	4.19551	4.25655
667373	NM_001101605,NM_001110517	Ifit1bl1	interferon induced protein with tetratricpeptide repeats 1B like 1	-2.06498	4.25706	-8.75288	0.0113728	0.30035	0.207011	3.76601	4.81214	0.20503	0.0285727	4.78303	4.81324	4.84014	3.65015	4.00274	3.64515	3952	4286	3440	1609	2471	1409	27.1827	27.8778	28.2046	11.7948	14.7348	11.6117

## Sheet: gomap_stat
Namespace	GOID	Term	count	Genes	Sig.NotIn.GO	Genome.In.GO	Genome.NotIn.GO	PValue	Bonferroni	FDR
biological_process	GO:0044699	single-organism process	44	Ces2a, Adipoq, Acta1, Steap4, Apoe, Aqp3, C3, Car3, Dmbt1, Cyba, Cyp3a11, G6pc, H2-Ab1, Hp, Jchain, Mt1, Mt2, Nos2, Pmp22, Scin, Ptk6, Slc13a2, Sod3, Duox2, Trf, Trib3, Dmrt3, Akr1c13, Garem, Slc46a1, Banp, Slc40a1, Cyp3a25, Gpr17, Angptl4, Slc5a4a, Ifit1bl1, Duoxa2, Tcf23, Cyp2c55, Tppp, Syvn1, Errfi1, Ifi27l2a	17	13325	43560	3.85171e-15	9.57151e-12	9.57151e-12
biological_process	GO:0009987	cellular process	45	Ces2a, Adipoq, Acta1, Apoe, Aqp3, C3, Car3, Dmbt1, Cyba, Dbp, G6pc, Gstm3, H2-Ab1, Hp, Jchain, Pfkfb3, Mt1, Mt2, Nfil3, Nos2, Pmp22, Scin, Ptk6, Slc13a2, Sod3, Duox2, Trf, Trib3, Dmrt3, Akr1c13, Garem, Slc46a1, Banp, Slc40a1, Gpr17, Angptl4, Slc5a4a, Ifit1bl1, Duoxa2, Tcf23, Ppm1j, Cyp2c55, Tppp, Syvn1, Errfi1	16	14702	42183	2.06661e-14	5.13552e-11	2.56776e-11
cellular_component	GO:0043227	membrane-bounded organelle	39	Adipoq, Acta1, Steap4, Apoe, C3, Dmbt1, Cyba, Cyp3a11, Dbp, G6pc, H2-Ab1, Hp, Jchain, Pfkfb3, Mt1, Nfil3, Nos2, Scin, Ptk6, Slc13a2, Sod3, Duox2, Trf, Trib3, Dmrt3, Gsdmc3, Gsdmc2, Cyp3a44, AA467197, Banp, Slc40a1, Cyp3a25, Duoxa2, Tcf23, Cyp2c55, Tppp, Syvn1, Errfi1, Gsdmc4	22	10926	45959	9.21248e-14	2.2893e-10	7.631e-11
cellular_component	GO:0044424	intracellular part	40	Adipoq, Acta1, Steap4, Apoe, Aqp3, Car3, Dmbt1, Cyba, Cyp3a11, Dbp, G6pc, Gstm3, H2-Ab1, Hp, Pfkfb3, Mt1, Nfil3, Nos2, Scin, Ptk6, Sod3, Trf, Trib3, Dmrt3, Gsdmc3, Gsdmc2, Cyp3a44, AA467197, Slc46a1, Banp, Slc40a1, Cyp3a25, Ifit1bl1, Duoxa2, Tcf23, Cyp2c55, Tppp, Syvn1, Errfi1, Gsdmc4	21	12470	44415	1.0546e-12	2.62068e-09	5.91652e-10
cellular_component	GO:0043226	organelle	39	Adipoq, Acta1, Steap4, Apoe, C3, Dmbt1, Cyba, Cyp3a11, Dbp, G6pc, H2-Ab1, Hp, Jchain, Pfkfb3, Mt1, Nfil3, Nos2, Scin, Ptk6, Slc13a2, Sod3, Duox2, Trf, Trib3, Dmrt3, Gsdmc3, Gsdmc2, Cyp3a44, AA467197, Banp, Slc40a1, Cyp3a25, Duoxa2, Tcf23, Cyp2c55, Tppp, Syvn1, Errfi1, Gsdmc4	22	11817	45068	1.19045e-12	2.95826e-09	5.91652e-10
cellular_component	GO:0005622	intracellular	40	Adipoq, Acta1, Steap4, Apoe, Aqp3, Car3, Dmbt1, Cyba, Cyp3a11, Dbp, G6pc, Gstm3, H2-Ab1, Hp, Pfkfb3, Mt1, Nfil3, Nos2, Scin, Ptk6, Sod3, Trf, Trib3, Dmrt3, Gsdmc3, Gsdmc2, Cyp3a44, AA467197, Slc46a1, Banp, Slc40a1, Cyp3a25, Ifit1bl1, Duoxa2, Tcf23, Cyp2c55, Tppp, Syvn1, Errfi1, Gsdmc4	21	12603	44282	1.50021e-12	3.72801e-09	6.21335e-10
molecular_function	GO:0005488	binding	39	Adipoq, Acta1, Steap4, Apoe, C3, Car3, Dmbt1, Cyba, Cyp3a11, Dbp, G6pc, Gstm3, H2-Ab1, Hp, Jchain, Mt1, Mt2, Nfil3, Nos2, Scin, Ptk6, Sod3, Duox2, Trf, Trib3, Dmrt3, Garem, Slc46a1, Banp, Slc40a1, Cyp3a25, Retnla, Ifit1bl1, Tcf23, Ppm1j, Cyp2c55, Tppp, Syvn1, Errfi1	22	12135	44750	2.80616e-12	6.97331e-09	9.96187e-10
cellular_component	GO:0044464	cell part	42	Adipoq, Acta1, Steap4, Apoe, Aqp3, Car3, Dmbt1, Cyba, Cyp3a11, Dbp, G6pc, Gstm3, H2-Ab1, Hp, Pfkfb3, Mt1, Nfil3, Nos2, Pmp22, Scin, Ptk6, Sod3, Trf, Trib3, Dmrt3, Gsdmc3, Gsdmc2, Cyp3a44, AA467197, Slc46a1, Banp, Slc40a1, Cyp3a25, Gpr17, Ifit1bl1, Duoxa2, Tcf23, Cyp2c55, Tppp, Syvn1, Errfi1, Gsdmc4	19	14907	41978	1.10961e-11	2.75739e-08	3.01934e-09
cellular_component	GO:0005623	cell	42	Adipoq, Acta1, Steap4, Apoe, Aqp3, Car3, Dmbt1, Cyba, Cyp3a11, Dbp, G6pc, Gstm3, H2-Ab1, Hp, Pfkfb3, Mt1, Nfil3, Nos2, Pmp22, Scin, Ptk6, Sod3, Trf, Trib3, Dmrt3, Gsdmc3, Gsdmc2, Cyp3a44, AA467197, Slc46a1, Banp, Slc40a1, Cyp3a25, Gpr17, Ifit1bl1, Duoxa2, Tcf23, Cyp2c55, Tppp, Syvn1, Errfi1, Gsdmc4	19	14922	41963	1.14872e-11	2.85458e-08	3.01934e-09
biological_process	GO:0044763	single-organism cellular process	38	Ces2a, Adipoq, Acta1, Apoe, Aqp3, C3, Car3, Dmbt1, Cyba, G6pc, H2-Ab1, Hp, Mt1, Mt2, Nos2, Pmp22, Scin, Ptk6, Slc13a2, Sod3, Duox2, Trf, Trib3, Dmrt3, Garem, Slc46a1, Banp, Slc40a1, Gpr17, Angptl4, Slc5a4a, Ifit1bl1, Duoxa2, Tcf23, Cyp2c55, Tppp, Syvn1, Errfi1	23	11998	44887	1.21503e-11	3.01934e-08	3.01934e-09
biological_process	GO:0008152	metabolic process	35	Ces2a, Adipoq, Steap4, Apoe, C3, Car3, Cyba, Cyp3a11, Dbp, G6pc, Gstm3, Hp, Jchain, Pfkfb3, Mt1, Mt2, Nfil3, Nos2, Ptk6, Sod3, Duox2, Trf, Trib3, Dmrt3, Akr1c13, Garem, Banp, Slc40a1, Cyp3a25, Angptl4, Duoxa2, Ppm1j, Cyp2c55, Syvn1, Errfi1	26	10108	46777	1.63608e-11	4.06566e-08	3.69605e-09
biological_process	GO:0042221	response to chemical	22	Adipoq, Aqp3, Cyba, Gstm3, H2-Ab1, Hp, Mt1, Mt2, Nfil3, Nos2, Ptk6, Sod3, Duox2, Trf, Trib3, Akr1c13, Garem, Slc46a1, Slc40a1, Ifit1bl1, Cyp2c55, Syvn1	39	3542	53343	3.691e-11	9.17214e-08	7.64345e-09
biological_process	GO:0070887	cellular response to chemical stimulus	18	Adipoq, Cyba, Gstm3, H2-Ab1, Hp, Mt1, Nfil3, Nos2, Ptk6, Sod3, Duox2, Trf, Trib3, Akr1c13, Garem, Slc40a1, Ifit1bl1, Cyp2c55	43	2165	54720	6.28176e-11	1.56102e-07	1.20078e-08
cellular_component	GO:0044444	cytoplasmic part	28	Adipoq, Acta1, Steap4, Apoe, Car3, Dmbt1, Cyba, Cyp3a11, G6pc, H2-Ab1, Hp, Mt1, Nos2, Sod3, Trf, Gsdmc3, Gsdmc2, Cyp3a44, AA467197, Slc40a1, Cyp3a25, Ifit1bl1, Duoxa2, Cyp2c55, Tppp, Syvn1, Errfi1, Gsdmc4	33	6545	50340	8.40652e-11	2.08902e-07	1.49216e-08
cellular_component	GO:0043229	intracellular organelle	35	Adipoq, Acta1, Steap4, Apoe, Dmbt1, Cyba, Cyp3a11, Dbp, G6pc, H2-Ab1, Hp, Pfkfb3, Mt1, Nfil3, Nos2, Scin, Ptk6, Sod3, Trf, Trib3, Dmrt3, Gsdmc3, Gsdmc2, Cyp3a44, AA467197, Banp, Slc40a1, Cyp3a25, Duoxa2, Tcf23, Cyp2c55, Tppp, Syvn1, Errfi1, Gsdmc4	26	10799	46086	1.06525e-10	2.64715e-07	1.76477e-08
cellular_component	GO:0005737	cytoplasm	33	Adipoq, Acta1, Steap4, Apoe, Aqp3, Car3, Dmbt1, Cyba, Cyp3a11, G6pc, Gstm3, H2-Ab1, Hp, Mt1, Nos2, Scin, Ptk6, Sod3, Trf, Gsdmc3, Gsdmc2, Cyp3a44, AA467197, Slc46a1, Slc40a1, Cyp3a25, Ifit1bl1, Duoxa2, Cyp2c55, Tppp, Syvn1, Errfi1, Gsdmc4	28	9773	47112	2.19101e-10	5.44466e-07	3.40291e-08
cellular_component	GO:0043231	intracellular membrane-bounded organelle	33	Adipoq, Steap4, Apoe, Dmbt1, Cyba, Cyp3a11, Dbp, G6pc, H2-Ab1, Hp, Pfkfb3, Mt1, Nfil3, Nos2, Ptk6, Sod3, Trf, Trib3, Dmrt3, Gsdmc3, Gsdmc2, Cyp3a44, AA467197, Banp, Slc40a1, Cyp3a25, Duoxa2, Tcf23, Cyp2c55, Tppp, Syvn1, Errfi1, Gsdmc4	28	9812	47073	2.43369e-10	6.04773e-07	3.55749e-08
biological_process	GO:0050896	response to stimulus	30	Adipoq, Apoe, Aqp3, C3, Car3, Cyba, Gstm3, H2-Ab1, Hp, Jchain, Mt1, Mt2, Nfil3, Nos2, Ptk6, Sod3, Duox2, Trf, Trib3, Akr1c13, Garem, Slc46a1, Slc40a1, Gpr17, Ifit1bl1, Duoxa2, Cyp2c55, Syvn1, Errfi1, Ifi27l2a	31	8176	48709	4.29949e-10	1.06842e-06	5.93569e-08
biological_process	GO:0006950	response to stress	19	Adipoq, Apoe, C3, Car3, Cyba, H2-Ab1, Hp, Jchain, Mt1, Mt2, Nos2, Ptk6, Sod3, Trf, Trib3, Ifit1bl1, Duoxa2, Syvn1, Errfi1	42	3026	53859	1.28695e-09	3.19806e-06	1.68319e-07
biological_process	GO:0044710	single-organism metabolic process	22	Ces2a, Adipoq, Steap4, Apoe, C3, Car3, Cyba, Cyp3a11, G6pc, Hp, Jchain, Nos2, Sod3, Trf, Trib3, Akr1c13, Garem, Cyp3a25, Duoxa2, Cyp2c55, Syvn1, Errfi1	39	4428	52457	2.13648e-09	5.30915e-06	2.65457e-07
biological_process	GO:0065007	biological regulation	33	Adipoq, Steap4, Apoe, Aqp3, C3, Dmbt1, Cyba, Dbp, G6pc, H2-Ab1, Hp, Jchain, Mt1, Mt2, Nfil3, Nos2, Pmp22, Scin, Ptk6, Duox2, Trf, Trib3, Dmrt3, Garem, Banp, Slc40a1, Gpr17, Angptl4, Ifit1bl1, Duoxa2, Tppp, Syvn1, Errfi1	28	11000	45885	4.73241e-09	1.176e-05	5.60002e-07
molecular_function	GO:0043167	ion binding	23	Adipoq, Acta1, Steap4, Apoe, Car3, Cyba, Cyp3a11, G6pc, Jchain, Mt1, Mt2, Nos2, Scin, Ptk6, Sod3, Duox2, Trf, Trib3, Dmrt3, Slc46a1, Cyp3a25, Cyp2c55, Syvn1	38	5145	51740	5.21613e-09	1.29621e-05	5.89185e-07
cellular_component	GO:0072562	blood microparticle	7	Acta1, Apoe, C3, Hp, Jchain, Trf, Angptl4	54	127	56758	6.53877e-09	1.62488e-05	7.06471e-07
biological_process	GO:0050789	regulation of biological process	32	Adipoq, Apoe, Aqp3, C3, Dmbt1, Cyba, Dbp, G6pc, H2-Ab1, Hp, Jchain, Mt1, Mt2, Nfil3, Nos2, Pmp22, Scin, Ptk6, Duox2, Trf, Trib3, Dmrt3, Garem, Banp, Slc40a1, Gpr17, Angptl4, Ifit1bl1, Duoxa2, Tppp, Syvn1, Errfi1	29	10503	46382	7.11524e-09	1.76814e-05	7.36724e-07
molecular_function	GO:0005515	protein binding	27	Adipoq, Acta1, Apoe, C3, Dmbt1, Cyba, Gstm3, H2-Ab1, Hp, Jchain, Nfil3, Nos2, Scin, Ptk6, Sod3, Trf, Trib3, Dmrt3, Garem, Banp, Slc40a1, Retnla, Tcf23, Ppm1j, Tppp, Syvn1, Errfi1	34	7678	49207	1.56469e-08	3.88826e-05	1.55531e-06
biological_process	GO:0050794	regulation of cellular process	30	Adipoq, Apoe, C3, Dmbt1, Cyba, Dbp, H2-Ab1, Hp, Jchain, Mt1, Mt2, Nfil3, Nos2, Pmp22, Scin, Ptk6, Duox2, Trf, Trib3, Dmrt3, Garem, Banp, Slc40a1, Gpr17, Angptl4, Ifit1bl1, Duoxa2, Tppp, Syvn1, Errfi1	31	9999	46886	4.73546e-08	0.000117676	4.52601e-06
biological_process	GO:0044767	single-organism developmental process	22	Adipoq, Acta1, Apoe, C3, Dmbt1, G6pc, H2-Ab1, Hp, Nos2, Pmp22, Scin, Ptk6, Duox2, Trf, Trib3, Dmrt3, Banp, Slc40a1, Tcf23, Syvn1, Errfi1, Ifi27l2a	39	5364	51521	6.13036e-08	0.000152339	5.47558e-06
biological_process	GO:0048878	chemical homeostasis	11	Adipoq, Steap4, Apoe, Aqp3, Cyba, G6pc, Mt1, Mt2, Trf, Slc40a1, Angptl4	50	949	55936	6.16967e-08	0.000153316	5.47558e-06
biological_process	GO:0032502	developmental process	22	Adipoq, Acta1, Apoe, C3, Dmbt1, G6pc, H2-Ab1, Hp, Nos2, Pmp22, Scin, Ptk6, Duox2, Trf, Trib3, Dmrt3, Banp, Slc40a1, Tcf23, Syvn1, Errfi1, Ifi27l2a	39	5404	51481	6.96207e-08	0.000173007	5.7675e-06
biological_process	GO:0065008	regulation of biological quality	17	Adipoq, Steap4, Apoe, Aqp3, C3, Cyba, G6pc, Mt1, Mt2, Nos2, Scin, Duox2, Trf, Slc40a1, Angptl4, Duoxa2, Syvn1	44	3035	53850	6.96278e-08	0.000173025	5.7675e-06
molecular_function	GO:0016491	oxidoreductase activity	10	Steap4, Cyba, Cyp3a11, Nos2, Sod3, Duox2, Akr1c13, Cyp3a44, Cyp3a25, Cyp2c55	51	737	56148	8.8247e-08	0.000219294	7.074e-06
cellular_component	GO:0012505	endomembrane system	17	Adipoq, Steap4, Apoe, Dmbt1, Cyba, Cyp3a11, G6pc, H2-Ab1, Hp, Sod3, Trf, Cyp3a44, Slc40a1, Cyp3a25, Duoxa2, Cyp2c55, Syvn1	44	3228	53657	1.60812e-07	0.000399617	1.2488e-05
biological_process	GO:0051716	cellular response to stimulus	24	Adipoq, Apoe, C3, Cyba, Gstm3, H2-Ab1, Hp, Mt1, Mt2, Nfil3, Nos2, Ptk6, Sod3, Duox2, Trf, Trib3, Akr1c13, Garem, Slc40a1, Gpr17, Ifit1bl1, Cyp2c55, Syvn1, Errfi1	37	6841	50044	1.83376e-07	0.00045569	1.38088e-05
biological_process	GO:0002376	immune system process	14	Adipoq, Aqp3, C3, Cyba, H2-Ab1, Hp, Jchain, Nfil3, Nos2, Scin, Ptk6, Trf, Slc40a1, Ifit1bl1	47	2089	54796	2.32436e-07	0.000577603	1.69883e-05
biological_process	GO:0044237	cellular metabolic process	27	Ces2a, Adipoq, Apoe, C3, Car3, Cyba, Dbp, G6pc, Hp, Pfkfb3, Nfil3, Nos2, Ptk6, Sod3, Duox2, Trf, Trib3, Dmrt3, Akr1c13, Garem, Banp, Slc40a1, Duoxa2, Ppm1j, Cyp2c55, Syvn1, Errfi1	34	8850	48035	2.8767e-07	0.000714861	1.98822e-05
molecular_function	GO:0043169	cation binding	17	Steap4, Apoe, Car3, Cyba, Cyp3a11, Jchain, Mt1, Mt2, Nos2, Scin, Sod3, Duox2, Trf, Dmrt3, Cyp3a25, Cyp2c55, Syvn1	44	3371	53514	2.88032e-07	0.000715759	1.98822e-05
biological_process	GO:0055114	oxidation-reduction process	10	Adipoq, Steap4, Cyba, Cyp3a11, G6pc, Nos2, Sod3, Akr1c13, Cyp3a25, Cyp2c55	51	891	55994	4.25192e-07	0.0010566	2.85568e-05
biological_process	GO:0048518	positive regulation of biological process	20	Adipoq, Apoe, Aqp3, C3, Dmbt1, Cyba, Dbp, H2-Ab1, Hp, Jchain, Nfil3, Nos2, Scin, Ptk6, Trf, Trib3, Garem, Banp, Slc40a1, Tppp	41	4954	51931	4.46786e-07	0.00111026	2.92174e-05
biological_process	GO:0006952	defense response	11	Adipoq, Apoe, C3, Cyba, H2-Ab1, Hp, Jchain, Nos2, Ptk6, Ifit1bl1, Duoxa2	50	1216	55669	5.86051e-07	0.00145634	3.7342e-05
biological_process	GO:0007275	multicellular organismal development	19	Adipoq, Acta1, Apoe, C3, Dmbt1, H2-Ab1, Hp, Nos2, Pmp22, Scin, Ptk6, Duox2, Trf, Dmrt3, Banp, Slc40a1, Tcf23, Syvn1, Errfi1	42	4573	52312	6.79924e-07	0.00168961	4.22403e-05
biological_process	GO:0051179	localization	20	Adipoq, Steap4, Apoe, Aqp3, C3, Dmbt1, Cyba, G6pc, Nos2, Scin, Ptk6, Slc13a2, Trf, Trib3, Slc46a1, Banp, Slc40a1, Slc5a4a, Duoxa2, Syvn1	41	5143	51742	7.90342e-07	0.001964	4.79024e-05
biological_process	GO:0044707	single-multicellular organism process	23	Adipoq, Acta1, Apoe, Aqp3, C3, Dmbt1, Cyba, G6pc, H2-Ab1, Hp, Jchain, Nos2, Pmp22, Scin, Ptk6, Duox2, Trf, Dmrt3, Banp, Slc40a1, Tcf23, Syvn1, Errfi1	38	6928	49957	1.02326e-06	0.00254281	6.05431e-05
molecular_function	GO:0046872	metal ion binding	16	Steap4, Apoe, Car3, Cyba, Cyp3a11, Mt1, Mt2, Nos2, Scin, Sod3, Duox2, Trf, Dmrt3, Cyp3a25, Cyp2c55, Syvn1	45	3284	53601	1.19069e-06	0.00295887	6.88109e-05
cellular_component	GO:0005615	extracellular space	11	Adipoq, Acta1, Apoe, C3, Dmbt1, Hp, Jchain, Nos2, Sod3, Trf, Angptl4	50	1329	55556	1.29584e-06	0.00322017	7.31856e-05
biological_process	GO:1990267	response to transition metal nanoparticle	5	Mt1, Mt2, Sod3, Trf, Slc40a1	56	75	56810	1.57661e-06	0.00391788	8.7064e-05
biological_process	GO:0032501	multicellular organismal process	23	Adipoq, Acta1, Apoe, Aqp3, C3, Dmbt1, Cyba, G6pc, H2-Ab1, Hp, Jchain, Nos2, Pmp22, Scin, Ptk6, Duox2, Trf, Dmrt3, Banp, Slc40a1, Tcf23, Syvn1, Errfi1	38	7128	49757	1.65715e-06	0.00411801	8.92568e-05
biological_process	GO:0007263	nitric oxide mediated signal transduction	4	Apoe, Mt1, Mt2, Nos2	57	19	56866	1.68816e-06	0.00419507	8.92568e-05
molecular_function	GO:0003824	catalytic activity	20	Ces2a, Steap4, Car3, Cyba, Cyp3a11, G6pc, Gstm3, Hp, Pfkfb3, Nos2, Ptk6, Sod3, Duox2, Trib3, Akr1c13, Cyp3a44, Cyp3a25, Ppm1j, Cyp2c55, Syvn1	41	5417	51468	1.7263e-06	0.00428985	8.93718e-05
biological_process	GO:0048522	positive regulation of cellular process	18	Adipoq, Apoe, C3, Dmbt1, Cyba, Dbp, H2-Ab1, Hp, Jchain, Nos2, Scin, Ptk6, Trf, Trib3, Garem, Banp, Slc40a1, Tppp	43	4427	52458	2.13085e-06	0.00529516	0.000108064
biological_process	GO:0008283	cell proliferation	12	Adipoq, Apoe, Dmbt1, Cyba, H2-Ab1, Nos2, Pmp22, Scin, Ptk6, Trf, Garem, Errfi1	49	1769	55116	2.26265e-06	0.00562268	0.000112454
cellular_component	GO:0005783	endoplasmic reticulum	11	Adipoq, Apoe, Cyba, Cyp3a11, G6pc, Hp, Cyp3a44, Cyp3a25, Duoxa2, Cyp2c55, Syvn1	50	1432	55453	2.50776e-06	0.00623177	0.000122192
cellular_component	GO:0044425	membrane part	22	Steap4, Apoe, Aqp3, Dmbt1, Cyba, Cyp3a11, G6pc, H2-Ab1, Pmp22, Ptk6, Slc13a2, Trf, Tm4sf4, Cyp3a44, Slc46a1, Slc40a1, Gpr17, Slc5a4a, Duoxa2, Syvn1, Errfi1, Ifi27l2a	39	6722	50163	2.6159e-06	0.00650051	0.000123489
biological_process	GO:0042127	regulation of cell proliferation	11	Adipoq, Apoe, Cyba, H2-Ab1, Nos2, Pmp22, Scin, Ptk6, Trf, Garem, Errfi1	50	1440	55445	2.63377e-06	0.00654492	0.000123489
biological_process	GO:0042592	homeostatic process	11	Adipoq, Steap4, Apoe, Aqp3, Cyba, G6pc, Mt1, Mt2, Trf, Slc40a1, Angptl4	50	1445	55440	2.7153e-06	0.00674753	0.000124954
biological_process	GO:0006810	transport	17	Adipoq, Steap4, Apoe, Aqp3, C3, Dmbt1, Cyba, G6pc, Nos2, Slc13a2, Trf, Trib3, Slc46a1, Slc40a1, Slc5a4a, Duoxa2, Syvn1	44	4013	52872	2.84773e-06	0.00707662	0.000128666
biological_process	GO:1902578	single-organism localization	16	Adipoq, Steap4, Apoe, Aqp3, C3, Cyba, G6pc, Nos2, Scin, Slc13a2, Trf, Trib3, Slc46a1, Slc40a1, Slc5a4a, Syvn1	45	3552	53333	3.12874e-06	0.00777491	0.000138838
molecular_function	GO:0046983	protein dimerization activity	10	Adipoq, Apoe, Cyba, Gstm3, H2-Ab1, Hp, Jchain, Nos2, Dmrt3, Tcf23	51	1154	55731	3.4816e-06	0.00865179	0.000151786
cellular_component	GO:0031988	membrane-bounded vesicle	15	Adipoq, Acta1, Steap4, Apoe, C3, Dmbt1, Hp, Jchain, Nos2, Scin, Slc13a2, Sod3, Duox2, Trf, Slc40a1	46	3141	53744	3.86264e-06	0.00959865	0.000165494
biological_process	GO:0051234	establishment of localization	17	Adipoq, Steap4, Apoe, Aqp3, C3, Dmbt1, Cyba, G6pc, Nos2, Slc13a2, Trf, Trib3, Slc46a1, Slc40a1, Slc5a4a, Duoxa2, Syvn1	44	4146	52739	4.32642e-06	0.0107511	0.000182223
biological_process	GO:0010033	response to organic substance	13	Adipoq, Aqp3, Cyba, Gstm3, H2-Ab1, Nfil3, Nos2, Ptk6, Duox2, Trib3, Garem, Ifit1bl1, Syvn1	48	2305	54580	4.55124e-06	0.0113098	0.000188497
biological_process	GO:0019222	regulation of metabolic process	20	Adipoq, Apoe, C3, Cyba, Dbp, G6pc, Hp, Jchain, Nfil3, Nos2, Ptk6, Trf, Trib3, Dmrt3, Garem, Banp, Slc40a1, Angptl4, Duoxa2, Errfi1	41	5803	51082	4.7778e-06	0.0118728	0.000194637
molecular_function	GO:0046914	transition metal ion binding	10	Car3, Cyp3a11, Mt1, Mt2, Nos2, Sod3, Trf, Cyp3a25, Cyp2c55, Syvn1	51	1208	55677	5.02002e-06	0.0124748	0.000201206
biological_process	GO:0055076	transition metal ion homeostasis	5	Steap4, Mt1, Mt2, Trf, Slc40a1	56	102	56783	5.10329e-06	0.0126817	0.000201296
biological_process	GO:0048856	anatomical structure development	18	Adipoq, Acta1, Apoe, C3, Dmbt1, H2-Ab1, Hp, Nos2, Pmp22, Scin, Ptk6, Duox2, Trf, Dmrt3, Slc40a1, Tcf23, Syvn1, Errfi1	43	4821	52064	6.70458e-06	0.0166609	0.000260326
cellular_component	GO:0016020	membrane	25	Steap4, Apoe, Aqp3, Dmbt1, Cyba, Cyp3a11, G6pc, H2-Ab1, Nos2, Pmp22, Ptk6, Slc13a2, Trf, Tm4sf4, Cyp3a44, Slc46a1, Slc40a1, Cyp3a25, Gpr17, Slc5a4a, Duoxa2, Cyp2c55, Syvn1, Errfi1, Ifi27l2a	36	9105	47780	7.49243e-06	0.0186187	0.000286441
biological_process	GO:0044765	single-organism transport	15	Adipoq, Steap4, Apoe, Aqp3, C3, Cyba, G6pc, Nos2, Slc13a2, Trf, Trib3, Slc46a1, Slc40a1, Slc5a4a, Syvn1	46	3367	53518	8.53538e-06	0.0212104	0.000317305
biological_process	GO:0048519	negative regulation of biological process	17	Adipoq, Apoe, Cyba, H2-Ab1, Hp, Mt1, Nfil3, Nos2, Pmp22, Scin, Ptk6, Trib3, Banp, Slc40a1, Angptl4, Syvn1, Errfi1	44	4375	52510	8.55512e-06	0.0212595	0.000317305
cellular_component	GO:0031982	vesicle	15	Adipoq, Acta1, Steap4, Apoe, C3, Dmbt1, Hp, Jchain, Nos2, Scin, Slc13a2, Sod3, Duox2, Trf, Slc40a1	46	3427	53458	1.04199e-05	0.0258935	0.000380787
biological_process	GO:0035556	intracellular signal transduction	12	Adipoq, Apoe, C3, Mt1, Mt2, Nos2, Ptk6, Trf, Trib3, Garem, Syvn1, Errfi1	49	2104	54781	1.15741e-05	0.0287616	0.0004144
biological_process	GO:0071310	cellular response to organic substance	11	Adipoq, Cyba, Gstm3, H2-Ab1, Nfil3, Nos2, Ptk6, Duox2, Trib3, Garem, Ifit1bl1	50	1709	55176	1.16733e-05	0.029008	0.0004144
cellular_component	GO:0044422	organelle part	20	Acta1, Apoe, Dmbt1, Cyba, Cyp3a11, G6pc, Pfkfb3, Nos2, Ptk6, Sod3, Trf, Trib3, Gsdmc3, Gsdmc2, Cyp3a44, Banp, Duoxa2, Tppp, Syvn1, Gsdmc4	41	6187	50698	1.20822e-05	0.0300244	0.000422878
biological_process	GO:0048731	system development	16	Adipoq, Acta1, Apoe, C3, H2-Ab1, Hp, Nos2, Pmp22, Scin, Ptk6, Duox2, Trf, Dmrt3, Slc40a1, Tcf23, Errfi1	45	4031	52854	1.43086e-05	0.0355569	0.000490276
cellular_component	GO:0070062	extracellular exosome	13	Adipoq, Acta1, Steap4, Apoe, C3, Dmbt1, Hp, Jchain, Scin, Slc13a2, Sod3, Duox2, Trf	48	2586	54299	1.44025e-05	0.0357901	0.000490276
cellular_component	GO:0065010	extracellular membrane-bounded organelle	13	Adipoq, Acta1, Steap4, Apoe, C3, Dmbt1, Hp, Jchain, Scin, Slc13a2, Sod3, Duox2, Trf	48	2593	54292	1.4793e-05	0.0367605	0.000496544
cellular_component	GO:1903561	extracellular vesicle	13	Adipoq, Acta1, Steap4, Apoe, C3, Dmbt1, Hp, Jchain, Scin, Slc13a2, Sod3, Duox2, Trf	48	2599	54286	1.5135e-05	0.0376105	0.000496544
biological_process	GO:0055065	metal ion homeostasis	7	Steap4, Apoe, Cyba, Mt1, Mt2, Trf, Slc40a1	54	497	56388	1.54127e-05	0.0383005	0.000496544
cellular_component	GO:0043230	extracellular organelle	13	Adipoq, Acta1, Steap4, Apoe, C3, Dmbt1, Hp, Jchain, Scin, Slc13a2, Sod3, Duox2, Trf	48	2606	54279	1.55429e-05	0.038624	0.000496544
biological_process	GO:0045087	innate immune response	7	C3, Cyba, H2-Ab1, Jchain, Nos2, Ptk6, Ifit1bl1	54	498	56387	1.55857e-05	0.0387305	0.000496544
molecular_function	GO:0020037	heme binding	5	Cyba, Cyp3a11, Nos2, Cyp3a25, Cyp2c55	56	139	56746	1.66662e-05	0.0414155	0.000524247
biological_process	GO:0008643	carbohydrate transport	5	Adipoq, Aqp3, C3, Trib3, Slc5a4a	56	140	56745	1.71289e-05	0.0425654	0.000532067
molecular_function	GO:0004497	monooxygenase activity	5	Cyp3a11, Nos2, Cyp3a44, Cyp3a25, Cyp2c55	56	141	56744	1.7601e-05	0.0437385	0.000539982
cellular_component	GO:0044421	extracellular region part	15	Adipoq, Acta1, Steap4, Apoe, C3, Dmbt1, Hp, Jchain, Nos2, Scin, Slc13a2, Sod3, Duox2, Trf, Angptl4	46	3626	53259	1.95967e-05	0.0486979	0.000593877
molecular_function	GO:0046906	tetrapyrrole binding	5	Cyba, Cyp3a11, Nos2, Cyp3a25, Cyp2c55	56	147	56738	2.06373e-05	0.0512838	0.000616048
biological_process	GO:0006796	phosphate-containing compound metabolic process	13	Adipoq, Apoe, C3, Car3, G6pc, Pfkfb3, Nos2, Ptk6, Trf, Trib3, Garem, Ppm1j, Errfi1	48	2686	54199	2.09355e-05	0.0520248	0.000616048
biological_process	GO:0071702	organic substance transport	12	Adipoq, Apoe, Aqp3, C3, Dmbt1, G6pc, Nos2, Trib3, Slc46a1, Slc5a4a, Duoxa2, Syvn1	49	2248	54637	2.13034e-05	0.0529388	0.000616048
cellular_component	GO:0005576	extracellular region	16	Adipoq, Acta1, Steap4, Apoe, C3, Dmbt1, Hp, Jchain, Nos2, Scin, Slc13a2, Sod3, Duox2, Trf, Retnla, Angptl4	45	4170	52715	2.132e-05	0.0529801	0.000616048
biological_process	GO:0080134	regulation of response to stress	9	Adipoq, Apoe, C3, Cyba, Hp, Trf, Duoxa2, Syvn1, Errfi1	52	1111	55774	2.24585e-05	0.0558094	0.000641487
biological_process	GO:0006954	inflammatory response	7	Adipoq, Apoe, C3, Cyba, Hp, Nos2, Duoxa2	54	538	56347	2.39103e-05	0.0594171	0.000675194
biological_process	GO:0006793	phosphorus metabolic process	13	Adipoq, Apoe, C3, Car3, G6pc, Pfkfb3, Nos2, Ptk6, Trf, Trib3, Garem, Ppm1j, Errfi1	48	2727	54158	2.42867e-05	0.0603524	0.000678117
molecular_function	GO:0005506	iron ion binding	5	Cyp3a11, Nos2, Trf, Cyp3a25, Cyp2c55	56	158	56727	2.71798e-05	0.0675418	0.000750464
cellular_component	GO:0044446	intracellular organelle part	19	Acta1, Apoe, Dmbt1, Cyba, Cyp3a11, G6pc, Pfkfb3, Ptk6, Sod3, Trf, Trib3, Gsdmc3, Gsdmc2, Cyp3a44, Banp, Duoxa2, Tppp, Syvn1, Gsdmc4	42	5986	50899	2.95027e-05	0.0733143	0.000805652
biological_process	GO:0055080	cation homeostasis	7	Steap4, Apoe, Cyba, Mt1, Mt2, Trf, Slc40a1	54	564	56321	3.10185e-05	0.0770809	0.000837836
biological_process	GO:0098771	inorganic ion homeostasis	7	Steap4, Apoe, Cyba, Mt1, Mt2, Trf, Slc40a1	54	583	56302	3.72164e-05	0.0924827	0.000994437
biological_process	GO:0009605	response to external stimulus	11	Adipoq, Apoe, C3, Cyba, Hp, Jchain, Nos2, Duox2, Ifit1bl1, Duoxa2, Ifi27l2a	50	1979	54906	4.04764e-05	0.100584	0.00107004
biological_process	GO:1901700	response to oxygen-containing compound	9	Adipoq, Aqp3, Hp, Mt1, Nos2, Ptk6, Sod3, Duox2, Trib3	52	1216	55669	4.23347e-05	0.105202	0.00110739
biological_process	GO:0043408	regulation of MAPK cascade	7	Adipoq, Apoe, C3, Trf, Trib3, Garem, Errfi1	54	605	56280	4.55966e-05	0.113308	0.00118029
biological_process	GO:0055082	cellular chemical homeostasis	7	Apoe, Aqp3, Cyba, Mt1, Mt2, Trf, Slc40a1	54	610	56275	4.76973e-05	0.118528	0.00122193
molecular_function	GO:0050649	testosterone 6-beta-hydroxylase activity	3	Cyp3a11, Cyp3a44, Cyp3a25	58	8	56877	4.88599e-05	0.121417	0.00122783
biological_process	GO:0010035	response to inorganic substance	6	Hp, Mt1, Mt2, Sod3, Trf, Slc40a1	55	370	56515	4.89157e-05	0.121555	0.00122783
biological_process	GO:0048523	negative regulation of cellular process	15	Adipoq, Apoe, Cyba, H2-Ab1, Hp, Mt1, Nfil3, Pmp22, Scin, Ptk6, Trib3, Slc40a1, Angptl4, Syvn1, Errfi1	46	3992	52893	5.62299e-05	0.139731	0.00139731
biological_process	GO:0006469	negative regulation of protein kinase activity	5	Adipoq, Apoe, Ptk6, Trib3, Errfi1	56	193	56692	5.82133e-05	0.14466	0.00143228
biological_process	GO:0046916	cellular transition metal ion homeostasis	4	Mt1, Mt2, Trf, Slc40a1	57	68	56817	6.03933e-05	0.150077	0.00147135
biological_process	GO:0050801	ion homeostasis	7	Steap4, Apoe, Cyba, Mt1, Mt2, Trf, Slc40a1	54	639	56246	6.1464e-05	0.152738	0.00148289
biological_process	GO:0031323	regulation of cellular metabolic process	17	Adipoq, Apoe, C3, Cyba, Dbp, Hp, Nfil3, Nos2, Ptk6, Trf, Trib3, Dmrt3, Garem, Banp, Slc40a1, Duoxa2, Errfi1	44	5147	51738	6.29534e-05	0.156439	0.00150422
biological_process	GO:0010038	response to metal ion	5	Mt1, Mt2, Sod3, Trf, Slc40a1	56	199	56686	6.53873e-05	0.162488	0.0015475
molecular_function	GO:0008395	steroid hydroxylase activity	4	Cyp3a11, Cyp3a44, Cyp3a25, Cyp2c55	57	71	56814	6.8343e-05	0.169832	0.00160219
biological_process	GO:0051239	regulation of multicellular organismal process	12	Adipoq, Apoe, C3, Dmbt1, Cyba, Nos2, Pmp22, Scin, Ptk6, Trf, Dmrt3, Errfi1	49	2570	54315	7.1347e-05	0.177297	0.00165698
biological_process	GO:0044700	single organism signaling	18	Adipoq, Apoe, C3, Cyba, Hp, Mt1, Mt2, Nos2, Ptk6, Duox2, Trf, Trib3, Dmrt3, Garem, Gpr17, Ifit1bl1, Syvn1, Errfi1	43	5805	51080	7.35383e-05	0.182743	0.00169206
biological_process	GO:0023052	signaling	18	Adipoq, Apoe, C3, Cyba, Hp, Mt1, Mt2, Nos2, Ptk6, Duox2, Trf, Trib3, Dmrt3, Garem, Gpr17, Ifit1bl1, Syvn1, Errfi1	43	5810	51075	7.43324e-05	0.184716	0.00169464
biological_process	GO:0009893	positive regulation of metabolic process	13	Adipoq, Apoe, C3, Cyba, Dbp, Jchain, Nfil3, Nos2, Trf, Trib3, Garem, Banp, Slc40a1	48	3071	53814	7.64026e-05	0.189861	0.00172335
biological_process	GO:2000026	regulation of multicellular organismal development	10	Adipoq, Apoe, C3, Dmbt1, Pmp22, Scin, Ptk6, Trf, Dmrt3, Errfi1	51	1715	55170	7.69786e-05	0.191292	0.00172335
biological_process	GO:0000165	MAPK cascade	7	Adipoq, Apoe, C3, Trf, Trib3, Garem, Errfi1	54	669	56216	7.88788e-05	0.196014	0.00175012
biological_process	GO:0033673	negative regulation of kinase activity	5	Adipoq, Apoe, Ptk6, Trib3, Errfi1	56	211	56674	8.16398e-05	0.202875	0.00179535
biological_process	GO:0043086	negative regulation of catalytic activity	7	Adipoq, Apoe, Hp, Ptk6, Trib3, Angptl4, Errfi1	54	678	56207	8.48065e-05	0.210744	0.00184863
biological_process	GO:0023014	signal transduction by protein phosphorylation	7	Adipoq, Apoe, C3, Trf, Trib3, Garem, Errfi1	54	681	56204	8.68595e-05	0.215846	0.00186751
biological_process	GO:0071345	cellular response to cytokine stimulus	6	Adipoq, H2-Ab1, Nfil3, Nos2, Duox2, Ifit1bl1	55	419	56466	8.71754e-05	0.216631	0.00186751
biological_process	GO:0006875	cellular metal ion homeostasis	6	Apoe, Cyba, Mt1, Mt2, Trf, Slc40a1	55	426	56459	9.41195e-05	0.233887	0.00199903
biological_process	GO:0019725	cellular homeostasis	7	Apoe, Aqp3, Cyba, Mt1, Mt2, Trf, Slc40a1	54	699	56186	0.000100025	0.248563	0.00210181
biological_process	GO:0070371	ERK1 and ERK2 cascade	5	Adipoq, C3, Trf, Garem, Errfi1	56	223	56662	0.00010065	0.250115	0.00210181
biological_process	GO:0050793	regulation of developmental process	11	Adipoq, Apoe, C3, Dmbt1, Pmp22, Scin, Ptk6, Trf, Trib3, Dmrt3, Errfi1	50	2212	54673	0.000101646	0.25259	0.00210233
biological_process	GO:0072593	reactive oxygen species metabolic process	5	Cyba, Hp, Nos2, Sod3, Duoxa2	56	224	56661	0.000102367	0.254382	0.00210233
biological_process	GO:0006811	ion transport	9	Steap4, Apoe, Aqp3, Cyba, Slc13a2, Trf, Slc46a1, Slc40a1, Slc5a4a	52	1389	55496	0.000106141	0.263759	0.00216196
biological_process	GO:0006955	immune response	8	C3, Cyba, H2-Ab1, Jchain, Nfil3, Nos2, Ptk6, Ifit1bl1	53	1030	55855	0.000108544	0.269733	0.00219295
biological_process	GO:0007154	cell communication	18	Adipoq, Apoe, C3, Cyba, Hp, Mt1, Mt2, Nos2, Ptk6, Duox2, Trf, Trib3, Dmrt3, Garem, Gpr17, Ifit1bl1, Syvn1, Errfi1	43	6023	50862	0.000116101	0.28851	0.0023267
biological_process	GO:0007165	signal transduction	17	Adipoq, Apoe, C3, Cyba, Hp, Mt1, Mt2, Nos2, Ptk6, Duox2, Trf, Trib3, Garem, Gpr17, Ifit1bl1, Syvn1, Errfi1	44	5425	51460	0.000117368	0.291661	0.00233328
biological_process	GO:0008219	cell death	10	Adipoq, Apoe, Hp, Mt1, Pmp22, Scin, Trib3, Slc40a1, Angptl4, Syvn1	51	1827	55058	0.000123953	0.308023	0.00244463
biological_process	GO:0016265	death	10	Adipoq, Apoe, Hp, Mt1, Pmp22, Scin, Trib3, Slc40a1, Angptl4, Syvn1	51	1832	55053	0.000126514	0.314387	0.00247549
biological_process	GO:0003014	renal system process	4	Adipoq, Aqp3, Cyba, Jchain	57	90	56795	0.000134878	0.335171	0.00258927
molecular_function	GO:0042803	protein homodimerization activity	7	Adipoq, Apoe, Gstm3, Hp, Jchain, Nos2, Dmrt3	54	739	56146	0.000134994	0.33546	0.00258927
cellular_component	GO:0044432	endoplasmic reticulum part	6	Cyba, Cyp3a11, G6pc, Cyp3a44, Duoxa2, Syvn1	55	461	56424	0.000135455	0.336605	0.00258927
biological_process	GO:0051130	positive regulation of cellular component organization	8	Apoe, C3, Cyba, Jchain, Scin, Ptk6, Trf, Tppp	53	1079	55806	0.000144212	0.358366	0.00273562
biological_process	GO:0071704	organic substance metabolic process	23	Ces2a, Adipoq, Apoe, C3, Dbp, G6pc, Hp, Pfkfb3, Nfil3, Nos2, Ptk6, Duox2, Trf, Trib3, Dmrt3, Garem, Banp, Slc40a1, Duoxa2, Ppm1j, Cyp2c55, Syvn1, Errfi1	38	9389	47496	0.000154958	0.385071	0.0029172
biological_process	GO:0030003	cellular cation homeostasis	6	Apoe, Cyba, Mt1, Mt2, Trf, Slc40a1	55	479	56406	0.0001615	0.401327	0.0030175
biological_process	GO:0051348	negative regulation of transferase activity	5	Adipoq, Apoe, Ptk6, Trib3, Errfi1	56	254	56631	0.00016445	0.408658	0.00304969
cellular_component	GO:0019898	extrinsic component of membrane	5	Apoe, Dmbt1, Ptk6, Trf, Errfi1	56	255	56630	0.000166899	0.414743	0.00307217
biological_process	GO:0042493	response to drug	5	Adipoq, Gstm3, Nos2, Slc46a1, Cyp2c55	56	257	56628	0.000171875	0.42711	0.00314052
biological_process	GO:0009058	biosynthetic process	16	Ces2a, Adipoq, Apoe, C3, Cyba, Dbp, G6pc, Nfil3, Nos2, Trf, Trib3, Dmrt3, Banp, Slc40a1, Syvn1, Errfi1	45	5027	51858	0.00017835	0.4432	0.00323503
biological_process	GO:0006873	cellular ion homeostasis	6	Apoe, Cyba, Mt1, Mt2, Trf, Slc40a1	55	494	56391	0.000185993	0.462193	0.00334923
biological_process	GO:0019220	regulation of phosphate metabolic process	9	Adipoq, Apoe, C3, Nos2, Ptk6, Trf, Trib3, Garem, Errfi1	52	1530	55355	0.000204513	0.508215	0.00365623
biological_process	GO:0051174	regulation of phosphorus metabolic process	9	Adipoq, Apoe, C3, Nos2, Ptk6, Trf, Trib3, Garem, Errfi1	52	1535	55350	0.000209049	0.519488	0.00371063
biological_process	GO:0043207	response to external biotic stimulus	7	Cyba, Hp, Jchain, Nos2, Duox2, Ifit1bl1, Ifi27l2a	54	806	56079	0.000214699	0.533526	0.00375723
biological_process	GO:0051707	response to other organism	7	Cyba, Hp, Jchain, Nos2, Duox2, Ifit1bl1, Ifi27l2a	54	806	56079	0.000214699	0.533526	0.00375723
biological_process	GO:0034097	response to cytokine	6	Adipoq, H2-Ab1, Nfil3, Nos2, Duox2, Ifit1bl1	55	512	56373	0.000219021	0.544268	0.00380607
biological_process	GO:0046688	response to copper ion	3	Mt1, Mt2, Sod3	58	19	56866	0.000226317	0.562398	0.00390554
biological_process	GO:0045595	regulation of cell differentiation	9	Adipoq, Apoe, Dmbt1, Pmp22, Scin, Ptk6, Trf, Trib3, Errfi1	52	1559	55326	0.000231993	0.576503	0.00397588
molecular_function	GO:0097159	organic cyclic compound binding	16	Acta1, Apoe, Cyba, Cyp3a11, Dbp, Jchain, Nfil3, Nos2, Ptk6, Trib3, Dmrt3, Slc46a1, Banp, Cyp3a25, Ifit1bl1, Cyp2c55	45	5197	51688	0.000256516	0.637443	0.00436605
biological_process	GO:0009607	response to biotic stimulus	7	Cyba, Hp, Jchain, Nos2, Duox2, Ifit1bl1, Ifi27l2a	54	842	56043	0.000270725	0.672752	0.00455073
biological_process	GO:0048513	organ development	12	Adipoq, Acta1, H2-Ab1, Hp, Nos2, Scin, Duox2, Trf, Dmrt3, Slc40a1, Tcf23, Errfi1	49	2997	53888	0.000272764	0.677818	0.00455073
biological_process	GO:0001932	regulation of protein phosphorylation	8	Adipoq, Apoe, C3, Ptk6, Trf, Trib3, Garem, Errfi1	53	1199	55686	0.000272861	0.678059	0.00455073
biological_process	GO:0051128	regulation of cellular component organization	10	Adipoq, Apoe, C3, Cyba, Jchain, Pmp22, Scin, Ptk6, Trf, Tppp	51	2076	54809	0.000318471	0.791399	0.005276
molecular_function	GO:0042802	identical protein binding	8	Adipoq, Apoe, Gstm3, Hp, Jchain, Nos2, Ptk6, Dmrt3	53	1233	55652	0.000322569	0.801585	0.00530851
biological_process	GO:0048583	regulation of response to stimulus	12	Adipoq, Apoe, C3, Cyba, H2-Ab1, Hp, Trf, Trib3, Garem, Duoxa2, Syvn1, Errfi1	49	3074	53811	0.000338516	0.841213	0.0055343
biological_process	GO:0030154	cell differentiation	13	Adipoq, Acta1, Apoe, Dmbt1, H2-Ab1, Pmp22, Scin, Ptk6, Trf, Trib3, Dmrt3, Tcf23, Errfi1	48	3608	53277	0.000341345	0.848242	0.00554407
biological_process	GO:0009889	regulation of biosynthetic process	13	Adipoq, Apoe, C3, Cyba, Dbp, Nfil3, Nos2, Trf, Trib3, Dmrt3, Banp, Slc40a1, Errfi1	48	3623	53262	0.000354412	0.880714	0.00571892
biological_process	GO:0050790	regulation of catalytic activity	9	Adipoq, Apoe, Hp, Nos2, Ptk6, Trf, Trib3, Angptl4, Errfi1	52	1667	55218	0.00036241	0.900589	0.00581025
biological_process	GO:0006979	response to oxidative stress	5	Adipoq, Apoe, Car3, Hp, Sod3	56	316	56569	0.000372435	0.925501	0.0059327
biological_process	GO:0006464	cellular protein modification process	12	Ces2a, Adipoq, Apoe, C3, Nos2, Ptk6, Trf, Trib3, Garem, Ppm1j, Syvn1, Errfi1	49	3145	53740	0.000410582	1	0.00645756
biological_process	GO:0036211	protein modification process	12	Ces2a, Adipoq, Apoe, C3, Nos2, Ptk6, Trf, Trib3, Garem, Ppm1j, Syvn1, Errfi1	49	3145	53740	0.000410582	1	0.00645756
biological_process	GO:0044092	negative regulation of molecular function	7	Adipoq, Apoe, Hp, Ptk6, Trib3, Angptl4, Errfi1	54	915	55970	0.000419385	1	0.00655454
biological_process	GO:0044249	cellular biosynthetic process	15	Ces2a, Adipoq, Apoe, C3, Cyba, Dbp, Nfil3, Nos2, Trf, Trib3, Dmrt3, Banp, Slc40a1, Syvn1, Errfi1	46	4845	52040	0.000426892	1	0.00663017
biological_process	GO:0042325	regulation of phosphorylation	8	Adipoq, Apoe, C3, Ptk6, Trf, Trib3, Garem, Errfi1	53	1295	55590	0.00043185	1	0.00663448
biological_process	GO:0031325	positive regulation of cellular metabolic process	11	Adipoq, Apoe, C3, Cyba, Dbp, Nos2, Trf, Trib3, Garem, Banp, Slc40a1	50	2651	54234	0.000432766	1	0.00663448
biological_process	GO:0098754	detoxification	3	Mt1, Mt2, Sod3	58	27	56858	0.000435179	1	0.00663448
biological_process	GO:0006082	organic acid metabolic process	7	Adipoq, C3, G6pc, Nos2, Trib3, Duoxa2, Cyp2c55	54	925	55960	0.000443924	1	0.00672653
biological_process	GO:0043933	macromolecular complex subunit organization	10	Adipoq, Acta1, Apoe, Cyba, Jchain, Scin, Trf, Banp, Angptl4, Tppp	51	2178	54707	0.000450714	1	0.00678802
biological_process	GO:0045859	regulation of protein kinase activity	6	Adipoq, Apoe, Ptk6, Trf, Trib3, Errfi1	55	602	56283	0.000455953	1	0.00682352
cellular_component	GO:0019897	extrinsic component of plasma membrane	4	Apoe, Ptk6, Trf, Errfi1	57	138	56747	0.000458563	1	0.00682352
biological_process	GO:0006812	cation transport	7	Steap4, Cyba, Slc13a2, Trf, Slc46a1, Slc40a1, Slc5a4a	54	948	55937	0.000504629	1	0.0074643
biological_process	GO:0044281	small molecule metabolic process	9	Adipoq, Apoe, C3, Car3, G6pc, Nos2, Trib3, Duoxa2, Cyp2c55	52	1764	55121	0.000525708	1	0.00769493
biological_process	GO:1901576	organic substance biosynthetic process	15	Ces2a, Adipoq, Apoe, C3, Dbp, G6pc, Nfil3, Nos2, Trf, Trib3, Dmrt3, Banp, Slc40a1, Syvn1, Errfi1	46	4947	51938	0.000526414	1	0.00769493
cellular_component	GO:0016021	integral component of membrane	16	Steap4, Aqp3, Dmbt1, Cyba, G6pc, H2-Ab1, Pmp22, Slc13a2, Tm4sf4, Slc46a1, Slc40a1, Gpr17, Slc5a4a, Duoxa2, Syvn1, Ifi27l2a	45	5584	51301	0.000553038	1	0.00803684
biological_process	GO:0051248	negative regulation of protein metabolic process	7	Adipoq, Apoe, Nos2, Ptk6, Trib3, Banp, Errfi1	54	967	55918	0.000559505	1	0.00806075
biological_process	GO:1902531	regulation of intracellular signal transduction	8	Adipoq, Apoe, C3, Trf, Trib3, Garem, Syvn1, Errfi1	53	1354	55531	0.000561648	1	0.00806075
biological_process	GO:0006826	iron ion transport	3	Steap4, Trf, Slc40a1	58	31	56854	0.000564415	1	0.00806075
biological_process	GO:0043412	macromolecule modification	12	Ces2a, Adipoq, Apoe, C3, Nos2, Ptk6, Trf, Trib3, Garem, Ppm1j, Syvn1, Errfi1	49	3273	53612	0.00057335	1	0.00814156
biological_process	GO:0040007	growth	7	Apoe, C3, Dmbt1, Cyba, G6pc, Ptk6, Duox2	54	978	55907	0.000593336	1	0.0083775
molecular_function	GO:0070330	aromatase activity	3	Cyp3a11, Cyp3a25, Cyp2c55	58	32	56853	0.000599284	1	0.00838919
biological_process	GO:0044238	primary metabolic process	21	Ces2a, Adipoq, Apoe, C3, Dbp, G6pc, Hp, Nfil3, Nos2, Ptk6, Trf, Trib3, Dmrt3, Garem, Banp, Slc40a1, Duoxa2, Ppm1j, Cyp2c55, Syvn1, Errfi1	40	8920	47965	0.000600916	1	0.00838919
biological_process	GO:0001933	negative regulation of protein phosphorylation	5	Adipoq, Apoe, Ptk6, Trib3, Errfi1	56	362	56523	0.00061629	1	0.00855576
biological_process	GO:0048869	cellular developmental process	13	Adipoq, Acta1, Apoe, Dmbt1, H2-Ab1, Pmp22, Scin, Ptk6, Trf, Trib3, Dmrt3, Tcf23, Errfi1	48	3872	53013	0.000642338	1	0.00886784
biological_process	GO:0080090	regulation of primary metabolic process	15	Adipoq, Apoe, C3, Dbp, Nfil3, Nos2, Ptk6, Trf, Trib3, Dmrt3, Garem, Banp, Slc40a1, Duoxa2, Errfi1	46	5065	51820	0.000665817	1	0.00914119
biological_process	GO:0043549	regulation of kinase activity	6	Adipoq, Apoe, Ptk6, Trf, Trib3, Errfi1	55	656	56229	0.000669577	1	0.0091423
cellular_component	GO:0005789	endoplasmic reticulum membrane	5	Cyp3a11, G6pc, Cyp3a44, Duoxa2, Syvn1	56	372	56513	0.000681411	1	0.00925304
cellular_component	GO:0031224	intrinsic component of membrane	16	Steap4, Aqp3, Dmbt1, Cyba, G6pc, H2-Ab1, Pmp22, Slc13a2, Tm4sf4, Slc46a1, Slc40a1, Gpr17, Slc5a4a, Duoxa2, Syvn1, Ifi27l2a	45	5724	51161	0.000716767	1	0.00968025
molecular_function	GO:1901363	heterocyclic compound binding	15	Acta1, Cyba, Cyp3a11, Dbp, Jchain, Nfil3, Nos2, Ptk6, Trib3, Dmrt3, Slc46a1, Banp, Cyp3a25, Ifit1bl1, Cyp2c55	46	5121	51764	0.000742328	1	0.00997128
biological_process	GO:0009056	catabolic process	9	Adipoq, Apoe, G6pc, Hp, Nos2, Trib3, Banp, Cyp2c55, Syvn1	52	1862	55023	0.000747001	1	0.0099801
biological_process	GO:0051246	regulation of protein metabolic process	10	Adipoq, Apoe, C3, Nos2, Ptk6, Trf, Trib3, Garem, Banp, Errfi1	51	2353	54532	0.000781918	1	0.0103907
cellular_component	GO:0042175	nuclear outer membrane-endoplasmic reticulum membrane network	5	Cyp3a11, G6pc, Cyp3a44, Duoxa2, Syvn1	56	387	56498	0.00078803	1	0.0104162
cellular_component	GO:0005768	endosome	6	Steap4, Apoe, Cyba, H2-Ab1, Trf, Slc40a1	55	688	56197	0.000827268	1	0.010852
biological_process	GO:0042743	hydrogen peroxide metabolic process	3	Cyba, Hp, Duoxa2	58	38	56847	0.000829849	1	0.010852
biological_process	GO:0060255	regulation of macromolecule metabolic process	15	Adipoq, Apoe, C3, Dbp, G6pc, Nfil3, Nos2, Ptk6, Trf, Trib3, Dmrt3, Garem, Banp, Slc40a1, Errfi1	46	5182	51703	0.000834099	1	0.010852
biological_process	GO:0042326	negative regulation of phosphorylation	5	Adipoq, Apoe, Ptk6, Trib3, Errfi1	56	399	56486	0.000881425	1	0.011408
cellular_component	GO:0031012	extracellular matrix	5	Apoe, Dmbt1, Sod3, Trf, Angptl4	56	401	56484	0.000897716	1	0.0115571
molecular_function	GO:0005102	receptor binding	8	Adipoq, Apoe, C3, Jchain, Nos2, Ptk6, Trf, Retnla	53	1470	55415	0.000906893	1	0.0115571
biological_process	GO:0010941	regulation of cell death	8	Adipoq, Apoe, Hp, Mt1, Scin, Slc40a1, Angptl4, Syvn1	53	1470	55415	0.000906893	1	0.0115571
biological_process	GO:0051240	positive regulation of multicellular organismal process	8	Adipoq, Apoe, C3, Cyba, Nos2, Scin, Ptk6, Trf	53	1474	55411	0.000921251	1	0.0116209
biological_process	GO:0071822	protein complex subunit organization	8	Adipoq, Acta1, Cyba, Jchain, Scin, Trf, Angptl4, Tppp	53	1474	55411	0.000921251	1	0.0116209
biological_process	GO:0043170	macromolecule metabolic process	19	Ces2a, Adipoq, Apoe, C3, Dbp, G6pc, Hp, Nfil3, Nos2, Ptk6, Trf, Trib3, Dmrt3, Garem, Banp, Slc40a1, Ppm1j, Syvn1, Errfi1	42	7912	48973	0.00112436	1	0.0140884
biological_process	GO:0009892	negative regulation of metabolic process	10	Adipoq, Apoe, Hp, Nfil3, Nos2, Ptk6, Trib3, Banp, Angptl4, Errfi1	51	2480	54405	0.00112999	1	0.0140884
biological_process	GO:0051338	regulation of transferase activity	6	Adipoq, Apoe, Ptk6, Trf, Trib3, Errfi1	55	739	56146	0.00113388	1	0.0140884
biological_process	GO:0044260	cellular macromolecule metabolic process	18	Ces2a, Adipoq, Apoe, C3, Dbp, G6pc, Nfil3, Nos2, Ptk6, Trf, Trib3, Dmrt3, Garem, Banp, Slc40a1, Ppm1j, Syvn1, Errfi1	43	7106	49779	0.00115212	1	0.0142066
biological_process	GO:0019932	second-messenger-mediated signaling	4	Apoe, Mt1, Mt2, Nos2	57	191	56694	0.00115482	1	0.0142066
biological_process	GO:0019538	protein metabolic process	14	Ces2a, Adipoq, Apoe, C3, Hp, Nos2, Ptk6, Trf, Trib3, Garem, Banp, Ppm1j, Syvn1, Errfi1	47	4751	52134	0.00118098	1	0.0143676
biological_process	GO:0031326	regulation of cellular biosynthetic process	12	Adipoq, Apoe, C3, Dbp, Nfil3, Nos2, Trf, Trib3, Dmrt3, Banp, Slc40a1, Errfi1	49	3575	53310	0.00118166	1	0.0143676
biological_process	GO:0031399	regulation of protein modification process	8	Adipoq, Apoe, C3, Ptk6, Trf, Trib3, Garem, Errfi1	53	1540	55345	0.00118525	1	0.0143676
biological_process	GO:0030001	metal ion transport	6	Steap4, Cyba, Slc13a2, Trf, Slc40a1, Slc5a4a	55	748	56137	0.0011957	1	0.0144238
biological_process	GO:0035690	cellular response to drug	3	Adipoq, Gstm3, Nos2	58	47	56838	0.00124355	1	0.0149287
biological_process	GO:0030100	regulation of endocytosis	4	Adipoq, C3, Cyba, Trf	57	198	56687	0.0012784	1	0.0152732
molecular_function	GO:0005215	transporter activity	7	Apoe, Aqp3, Slc13a2, Trf, Slc46a1, Slc40a1, Slc5a4a	54	1146	55739	0.0013363	1	0.0158886
biological_process	GO:0023051	regulation of signaling	10	Adipoq, Apoe, C3, Cyba, Nos2, Trf, Trib3, Garem, Syvn1, Errfi1	51	2551	54334	0.00137387	1	0.0162574
biological_process	GO:0044248	cellular catabolic process	8	Adipoq, Apoe, G6pc, Hp, Nos2, Trib3, Cyp2c55, Syvn1	53	1590	55295	0.0014223	1	0.0167508
biological_process	GO:0070372	regulation of ERK1 and ERK2 cascade	4	Adipoq, C3, Garem, Errfi1	57	206	56679	0.00142948	1	0.0167559
biological_process	GO:0044057	regulation of system process	5	Adipoq, Cyba, Nos2, Trf, Errfi1	56	460	56425	0.00147985	1	0.0172649
biological_process	GO:0006801	superoxide metabolic process	3	Cyba, Nos2, Sod3	58	52	56833	0.00150809	1	0.0175122
biological_process	GO:0022607	cellular component assembly	9	Adipoq, Acta1, Apoe, Cyba, Jchain, Pmp22, Scin, Angptl4, Tppp	52	2082	54803	0.00152156	1	0.0175445
biological_process	GO:0010646	regulation of cell communication	10	Adipoq, Apoe, C3, Cyba, Nos2, Trf, Trib3, Garem, Syvn1, Errfi1	51	2590	54295	0.00152499	1	0.0175445
molecular_function	GO:0016705	oxidoreductase activity, acting on paired donors, with incorporation or reduction of molecular oxygen	4	Cyp3a11, Nos2, Cyp3a25, Cyp2c55	57	213	56672	0.0015705	1	0.017954
cellular_component	GO:0098588	bounding membrane of organelle	7	Dmbt1, Cyp3a11, G6pc, Trf, Cyp3a44, Duoxa2, Syvn1	54	1184	55701	0.00157504	1	0.017954
biological_process	GO:0006468	protein phosphorylation	8	Adipoq, Apoe, C3, Ptk6, Trf, Trib3, Garem, Errfi1	53	1625	55260	0.00160926	1	0.0182535
biological_process	GO:0010604	positive regulation of macromolecule metabolic process	10	Adipoq, Apoe, C3, Dbp, Nfil3, Trf, Trib3, Garem, Banp, Slc40a1	51	2612	54273	0.001616	1	0.0182535
biological_process	GO:0010468	regulation of gene expression	12	Adipoq, Apoe, C3, Dbp, G6pc, Nfil3, Nos2, Trf, Trib3, Dmrt3, Banp, Slc40a1	49	3739	53146	0.00169166	1	0.0189586
cellular_component	GO:0044459	plasma membrane part	10	Steap4, Apoe, Aqp3, Cyba, H2-Ab1, Ptk6, Trf, Slc46a1, Slc40a1, Errfi1	51	2630	54255	0.00169369	1	0.0189586
biological_process	GO:0006897	endocytosis	5	Adipoq, Apoe, C3, Cyba, Trf	56	483	56402	0.00176498	1	0.0196681
cellular_component	GO:0098552	side of membrane	5	Apoe, H2-Ab1, Ptk6, Trf, Errfi1	56	487	56398	0.00181819	1	0.0201706
biological_process	GO:0051094	positive regulation of developmental process	7	Adipoq, Apoe, C3, Dmbt1, Scin, Ptk6, Trf	54	1221	55664	0.00183754	1	0.0202766
biological_process	GO:0065009	regulation of molecular function	9	Adipoq, Apoe, Hp, Nos2, Ptk6, Trf, Trib3, Angptl4, Errfi1	52	2147	54738	0.00184407	1	0.0202766
biological_process	GO:1901701	cellular response to oxygen-containing compound	6	Adipoq, Mt1, Nos2, Ptk6, Sod3, Trib3	55	828	56057	0.00186068	1	0.0203691
biological_process	GO:0044255	cellular lipid metabolic process	6	Adipoq, Apoe, C3, G6pc, Trib3, Cyp2c55	55	833	56052	0.0019097	1	0.020814
biological_process	GO:0006915	apoptotic process	8	Adipoq, Apoe, Mt1, Scin, Trib3, Slc40a1, Angptl4, Syvn1	53	1680	55205	0.00194132	1	0.0210663
biological_process	GO:0019752	carboxylic acid metabolic process	6	Adipoq, C3, Nos2, Trib3, Duoxa2, Cyp2c55	55	838	56047	0.00195966	1	0.0211728
molecular_function	GO:0016712	oxidoreductase activity, acting on paired donors, with incorporation or reduction of molecular oxygen, reduced flavin or flavoprotein as one donor, and incorporation of one atom of oxygen	3	Cyp3a11, Cyp3a25, Cyp2c55	58	60	56825	0.00198211	1	0.0213227
biological_process	GO:0098542	defense response to other organism	5	Cyba, Hp, Jchain, Nos2, Ifit1bl1	56	504	56381	0.00205681	1	0.0220309
biological_process	GO:0012501	programmed cell death	8	Adipoq, Apoe, Mt1, Scin, Trib3, Slc40a1, Angptl4, Syvn1	53	1707	55178	0.00212272	1	0.0226394
biological_process	GO:0009966	regulation of signal transduction	9	Adipoq, Apoe, C3, Cyba, Trf, Trib3, Garem, Syvn1, Errfi1	52	2201	54684	0.00215136	1	0.0228468
biological_process	GO:0050727	regulation of inflammatory response	4	Adipoq, Apoe, C3, Duoxa2	57	239	56646	0.00216954	1	0.0229417
biological_process	GO:0043405	regulation of MAP kinase activity	4	Adipoq, Apoe, Trf, Trib3	57	241	56644	0.00222069	1	0.0233831
biological_process	GO:0044711	single-organism biosynthetic process	7	Adipoq, Apoe, C3, G6pc, Nos2, Trib3, Errfi1	54	1273	55612	0.00226117	1	0.0237089
biological_process	GO:0010563	negative regulation of phosphorus metabolic process	5	Adipoq, Apoe, Ptk6, Trib3, Errfi1	56	520	56365	0.00230043	1	0.023819
biological_process	GO:0031347	regulation of defense response	5	Adipoq, Apoe, C3, Cyba, Duoxa2	56	520	56365	0.00230043	1	0.023819
biological_process	GO:0045936	negative regulation of phosphate metabolic process	5	Adipoq, Apoe, Ptk6, Trib3, Errfi1	56	520	56365	0.00230043	1	0.023819
cellular_component	GO:0031090	organelle membrane	8	Dmbt1, Cyp3a11, G6pc, Nos2, Trf, Cyp3a44, Duoxa2, Syvn1	53	1737	55148	0.00233945	1	0.0241226
biological_process	GO:0055072	iron ion homeostasis	3	Steap4, Trf, Slc40a1	58	66	56819	0.00237809	1	0.0244197
biological_process	GO:0042742	defense response to bacterium	4	Cyba, Hp, Jchain, Nos2	57	248	56637	0.00240562	1	0.0246007
molecular_function	GO:0016209	antioxidant activity	3	Apoe, Hp, Sod3	58	67	56818	0.00244743	1	0.0249256
biological_process	GO:0045597	positive regulation of cell differentiation	6	Adipoq, Apoe, Dmbt1, Scin, Ptk6, Trf	55	884	56001	0.00246532	1	0.0250054
biological_process	GO:0051704	multi-organism process	8	Apoe, Cyba, Hp, Jchain, Nos2, Duox2, Ifit1bl1, Ifi27l2a	53	1761	55124	0.00252487	1	0.0255053
biological_process	GO:0044085	cellular component biogenesis	9	Adipoq, Acta1, Apoe, Cyba, Jchain, Pmp22, Scin, Angptl4, Tppp	52	2269	54616	0.0025945	1	0.0261025
biological_process	GO:0016043	cellular component organization	14	Adipoq, Acta1, Apoe, Aqp3, C3, Cyba, Jchain, Pmp22, Scin, Ptk6, Trf, Banp, Angptl4, Tppp	47	5192	51693	0.00261494	1	0.0262021
biological_process	GO:0031400	negative regulation of protein modification process	5	Adipoq, Apoe, Ptk6, Trib3, Errfi1	56	541	56344	0.00264948	1	0.0264111
molecular_function	GO:0016791	phosphatase activity	4	Car3, G6pc, Pfkfb3, Ppm1j	57	257	56628	0.00265705	1	0.0264111
molecular_function	GO:0016651	oxidoreductase activity, acting on NAD(P)H	3	Cyba, Nos2, Duox2	58	71	56814	0.00273422	1	0.0270698
biological_process	GO:0043436	oxoacid metabolic process	6	Adipoq, C3, Nos2, Trib3, Duoxa2, Cyp2c55	55	908	55977	0.00276396	1	0.0272557
molecular_function	GO:0022857	transmembrane transporter activity	6	Aqp3, Slc13a2, Trf, Slc46a1, Slc40a1, Slc5a4a	55	920	55965	0.00292275	1	0.0287077
cellular_component	GO:0005856	cytoskeleton	8	Acta1, Apoe, Nos2, Scin, Gsdmc3, Gsdmc2, Tppp, Gsdmc4	53	1811	55074	0.00294757	1	0.0288374
biological_process	GO:0010827	regulation of glucose transport	3	Adipoq, C3, Trib3	58	74	56811	0.00295918	1	0.0288375
biological_process	GO:0042981	regulation of apoptotic process	7	Adipoq, Apoe, Mt1, Scin, Slc40a1, Angptl4, Syvn1	54	1348	55537	0.0029975	1	0.0290968
biological_process	GO:0065003	macromolecular complex assembly	7	Adipoq, Apoe, Cyba, Jchain, Scin, Angptl4, Tppp	54	1356	55529	0.00308553	1	0.0298347
biological_process	GO:0050764	regulation of phagocytosis	3	Adipoq, C3, Cyba	58	76	56809	0.00311383	1	0.0299918
biological_process	GO:0043067	regulation of programmed cell death	7	Adipoq, Apoe, Mt1, Scin, Slc40a1, Angptl4, Syvn1	54	1364	55521	0.00317547	1	0.0304674
biological_process	GO:0019216	regulation of lipid metabolic process	4	Adipoq, Apoe, C3, Trib3	57	277	56608	0.00327232	1	0.0312758
biological_process	GO:0071840	cellular component organization or biogenesis	14	Adipoq, Acta1, Apoe, Aqp3, C3, Cyba, Jchain, Pmp22, Scin, Ptk6, Trf, Banp, Angptl4, Tppp	47	5337	51548	0.00332352	1	0.0316395
molecular_function	GO:0033218	amide binding	4	Apoe, H2-Ab1, Slc46a1, Slc40a1	57	279	56606	0.00333823	1	0.0316395
biological_process	GO:0009057	macromolecule catabolic process	6	Apoe, G6pc, Nos2, Trib3, Banp, Syvn1	55	950	55935	0.00334857	1	0.0316395
biological_process	GO:1901135	carbohydrate derivative metabolic process	6	Ces2a, Apoe, G6pc, Pfkfb3, Nos2, Syvn1	55	952	55933	0.00337847	1	0.0317829
biological_process	GO:0009059	macromolecule biosynthetic process	12	Ces2a, Adipoq, Apoe, Dbp, Nfil3, Trf, Trib3, Dmrt3, Banp, Slc40a1, Syvn1, Errfi1	49	4088	52797	0.00338932	1	0.0317829
biological_process	GO:0044267	cellular protein metabolic process	12	Ces2a, Adipoq, Apoe, C3, Nos2, Ptk6, Trf, Trib3, Garem, Ppm1j, Syvn1, Errfi1	49	4101	52784	0.00347248	1	0.0324403
biological_process	GO:0044712	single-organism catabolic process	6	Adipoq, Apoe, G6pc, Hp, Nos2, Syvn1	55	960	55925	0.00349997	1	0.0325746
biological_process	GO:0000041	transition metal ion transport	3	Steap4, Trf, Slc40a1	58	84	56801	0.00376948	1	0.034952
biological_process	GO:0008285	negative regulation of cell proliferation	5	Adipoq, Apoe, H2-Ab1, Pmp22, Scin	56	601	56284	0.00384416	1	0.0355121
biological_process	GO:0033036	macromolecule localization	9	Adipoq, Apoe, C3, Dmbt1, Nos2, Scin, Banp, Duoxa2, Syvn1	52	2423	54462	0.00386404	1	0.0355635
biological_process	GO:0016310	phosphorylation	8	Adipoq, Apoe, C3, Ptk6, Trf, Trib3, Garem, Errfi1	53	1906	54979	0.00389889	1	0.0357518
biological_process	GO:0071248	cellular response to metal ion	3	Mt1, Trf, Slc40a1	58	86	56799	0.00394257	1	0.0360194
biological_process	GO:0006641	triglyceride metabolic process	3	Apoe, C3, G6pc	58	87	56798	0.00403048	1	0.0365919
molecular_function	GO:0022892	substrate-specific transporter activity	6	Apoe, Aqp3, Trf, Slc46a1, Slc40a1, Slc5a4a	55	993	55892	0.00403468	1	0.0365919
biological_process	GO:0010562	positive regulation of phosphorus metabolic process	6	Adipoq, Apoe, C3, Nos2, Trf, Garem	55	998	55887	0.00412052	1	0.0370997
biological_process	GO:0045937	positive regulation of phosphate metabolic process	6	Adipoq, Apoe, C3, Nos2, Trf, Garem	55	998	55887	0.00412052	1	0.0370997
cellular_component	GO:0071944	cell periphery	13	Steap4, Apoe, Aqp3, Cyba, H2-Ab1, Nos2, Pmp22, Ptk6, Trf, Slc46a1, Slc40a1, Gpr17, Errfi1	48	4835	52050	0.00420013	1	0.0376798
biological_process	GO:0009894	regulation of catabolic process	5	Apoe, Hp, Nos2, Trib3, Banp	56	620	56265	0.00428783	1	0.0383282
biological_process	GO:0050878	regulation of body fluid levels	4	Apoe, Aqp3, C3, Cyba	57	308	56577	0.00438661	1	0.0390707
molecular_function	GO:0043168	anion binding	9	Adipoq, Acta1, Apoe, G6pc, Jchain, Nos2, Ptk6, Trib3, Slc46a1	52	2478	54407	0.00441913	1	0.0392198
biological_process	GO:0048589	developmental growth	5	Apoe, C3, Dmbt1, G6pc, Duox2	56	628	56257	0.00448457	1	0.0396589
biological_process	GO:1901575	organic substance catabolic process	7	Adipoq, Apoe, G6pc, Nos2, Trib3, Banp, Syvn1	54	1470	55415	0.00456182	1	0.040199
biological_process	GO:0009653	anatomical structure morphogenesis	9	Adipoq, Acta1, Apoe, C3, Pmp22, Duox2, Dmrt3, Slc40a1, Errfi1	52	2499	54386	0.00464666	1	0.0406509
biological_process	GO:0006725	cellular aromatic compound metabolic process	13	Adipoq, Apoe, Dbp, G6pc, Nfil3, Nos2, Duox2, Trf, Trib3, Dmrt3, Banp, Slc40a1, Duoxa2	48	4898	51987	0.00465897	1	0.0406509
biological_process	GO:0051171	regulation of nitrogen compound metabolic process	11	Adipoq, Apoe, Dbp, Nfil3, Nos2, Trf, Trib3, Dmrt3, Banp, Slc40a1, Duoxa2	50	3651	53234	0.00466218	1	0.0406509
biological_process	GO:0003008	system process	9	Adipoq, Apoe, Aqp3, Cyba, Jchain, Nos2, Trf, Dmrt3, Errfi1	52	2506	54379	0.00472448	1	0.0410501
biological_process	GO:0006639	acylglycerol metabolic process	3	Apoe, C3, G6pc	58	100	56785	0.00525529	1	0.0452058
biological_process	GO:0010273	detoxification of copper ion	2	Mt1, Mt2	59	4	56881	0.00525734	1	0.0452058
biological_process	GO:1990169	stress response to copper ion	2	Mt1, Mt2	59	4	56881	0.00525734	1	0.0452058
cellular_component	GO:0005634	nucleus	15	Apoe, Dbp, Pfkfb3, Nfil3, Nos2, Ptk6, Sod3, Trib3, Dmrt3, AA467197, Banp, Tcf23, Tppp, Syvn1, Errfi1	46	6175	50710	0.00534207	1	0.045776
biological_process	GO:0006638	neutral lipid metabolic process	3	Apoe, C3, G6pc	58	102	56783	0.00545707	1	0.0466008
biological_process	GO:0032680	regulation of tumor necrosis factor production	3	Adipoq, Cyba, Errfi1	58	107	56778	0.00597689	1	0.050865
biological_process	GO:0032640	tumor necrosis factor production	3	Adipoq, Cyba, Errfi1	58	108	56777	0.00608348	1	0.0515954
biological_process	GO:1903555	regulation of tumor necrosis factor superfamily cytokine production	3	Adipoq, Cyba, Errfi1	58	109	56776	0.00619093	1	0.0523281
biological_process	GO:0061687	detoxification of inorganic compound	2	Mt1, Mt2	59	5	56880	0.00630554	1	0.0531161
biological_process	GO:0071706	tumor necrosis factor superfamily cytokine production	3	Adipoq, Cyba, Errfi1	58	111	56774	0.00640842	1	0.0538004
biological_process	GO:0002682	regulation of immune system process	6	Adipoq, Aqp3, C3, Cyba, H2-Ab1, Scin	55	1112	55773	0.00645275	1	0.0539902
biological_process	GO:0015758	glucose transport	3	Adipoq, C3, Trib3	58	112	56773	0.00651846	1	0.0541864
biological_process	GO:0006631	fatty acid metabolic process	4	Adipoq, C3, Trib3, Cyp2c55	57	356	56529	0.00651981	1	0.0541864
biological_process	GO:0007166	cell surface receptor signaling pathway	8	Adipoq, Hp, Ptk6, Duox2, Trf, Garem, Ifit1bl1, Errfi1	53	2104	54781	0.00661854	1	0.0546525
biological_process	GO:1903034	regulation of response to wounding	4	Adipoq, Apoe, C3, Duoxa2	57	358	56527	0.00661987	1	0.0546525
biological_process	GO:0002684	positive regulation of immune system process	5	Aqp3, C3, Cyba, H2-Ab1, Scin	56	705	56180	0.00669778	1	0.0551125
biological_process	GO:0008645	hexose transport	3	Adipoq, C3, Trib3	58	114	56771	0.00674113	1	0.0552862
biological_process	GO:0006629	lipid metabolic process	6	Adipoq, Apoe, C3, G6pc, Trib3, Cyp2c55	55	1125	55760	0.00676746	1	0.0553196
biological_process	GO:0008104	protein localization	8	Adipoq, Apoe, Dmbt1, Nos2, Scin, Banp, Duoxa2, Syvn1	53	2124	54761	0.00695661	1	0.0564777
biological_process	GO:0015749	monosaccharide transport	3	Adipoq, C3, Trib3	58	116	56769	0.00696722	1	0.0564777
biological_process	GO:0072503	cellular divalent inorganic cation homeostasis	4	Apoe, Cyba, Mt1, Mt2	57	365	56520	0.00697732	1	0.0564777
biological_process	GO:0033554	cellular response to stress	7	Apoe, Hp, Sod3, Trf, Trib3, Syvn1, Errfi1	54	1611	55274	0.00704402	1	0.0567666
biological_process	GO:0071900	regulation of protein serine/threonine kinase activity	4	Adipoq, Apoe, Trf, Trib3	57	367	56518	0.00708152	1	0.0567666
biological_process	GO:0009636	response to toxic substance	3	Mt1, Mt2, Sod3	58	117	56768	0.00708155	1	0.0567666
biological_process	GO:0055088	lipid homeostasis	3	Apoe, G6pc, Angptl4	58	118	56767	0.00719673	1	0.0575044
cellular_component	GO:0031232	extrinsic component of external side of plasma membrane	2	Apoe, Trf	59	6	56879	0.00735265	1	0.058189
biological_process	GO:0097501	stress response to metal ion	2	Mt1, Mt2	59	6	56879	0.00735265	1	0.058189
molecular_function	GO:0005381	iron ion transmembrane transporter activity	2	Trf, Slc40a1	59	6	56879	0.00735265	1	0.058189
biological_process	GO:0030163	protein catabolic process	5	Apoe, Nos2, Trib3, Banp, Syvn1	56	726	56159	0.00740752	1	0.058426
biological_process	GO:0043902	positive regulation of multi-organism process	3	Apoe, Cyba, Nos2	58	120	56765	0.00742963	1	0.058426
biological_process	GO:0042176	regulation of protein catabolic process	4	Apoe, Nos2, Trib3, Banp	57	374	56511	0.0074535	1	0.0584288
molecular_function	GO:0016788	hydrolase activity, acting on ester bonds	5	Ces2a, Car3, G6pc, Pfkfb3, Ppm1j	56	730	56155	0.00754812	1	0.0589845
biological_process	GO:0044089	positive regulation of cellular component biogenesis	4	Apoe, Jchain, Scin, Tppp	57	378	56507	0.00767117	1	0.0595712
biological_process	GO:0006461	protein complex assembly	6	Adipoq, Cyba, Jchain, Scin, Angptl4, Tppp	55	1161	55724	0.00769512	1	0.0595712
biological_process	GO:0070271	protein complex biogenesis	6	Adipoq, Cyba, Jchain, Scin, Angptl4, Tppp	55	1161	55724	0.00769512	1	0.0595712
biological_process	GO:0010467	gene expression	12	Adipoq, Apoe, C3, Dbp, G6pc, Nfil3, Nos2, Trf, Trib3, Dmrt3, Banp, Slc40a1	49	4584	52301	0.00794246	1	0.0612951
biological_process	GO:0045807	positive regulation of endocytosis	3	C3, Cyba, Trf	58	125	56760	0.00802665	1	0.0616363
biological_process	GO:0032268	regulation of cellular protein metabolic process	8	Adipoq, Apoe, C3, Ptk6, Trf, Trib3, Garem, Errfi1	53	2184	54701	0.00804852	1	0.0616363
molecular_function	GO:0042578	phosphoric ester hydrolase activity	4	Car3, G6pc, Pfkfb3, Ppm1j	57	385	56500	0.00806109	1	0.0616363
biological_process	GO:0072507	divalent inorganic cation homeostasis	4	Apoe, Cyba, Mt1, Mt2	57	386	56499	0.00811773	1	0.0618025
biological_process	GO:0030856	regulation of epithelial cell differentiation	3	Adipoq, Dmbt1, Errfi1	58	126	56759	0.00814857	1	0.0618025
biological_process	GO:0034645	cellular macromolecule biosynthetic process	11	Ces2a, Adipoq, Apoe, Dbp, Nfil3, Trf, Trib3, Dmrt3, Banp, Slc40a1, Syvn1	50	3961	52924	0.00815743	1	0.0618025
biological_process	GO:0051049	regulation of transport	7	Adipoq, Apoe, C3, Cyba, Nos2, Trf, Trib3	54	1671	55214	0.00835373	1	0.0630973
biological_process	GO:0015684	ferrous iron transport	2	Trf, Slc40a1	59	7	56878	0.00839868	1	0.0632446
biological_process	GO:0032101	regulation of response to external stimulus	5	Adipoq, Apoe, C3, Cyba, Duoxa2	56	759	56126	0.00862046	1	0.0647186
biological_process	GO:1902532	negative regulation of intracellular signal transduction	4	Adipoq, Apoe, Syvn1, Errfi1	57	400	56485	0.00893552	1	0.0668819
biological_process	GO:0034654	nucleobase-containing compound biosynthetic process	10	Adipoq, Apoe, Dbp, Nfil3, Nos2, Trf, Trib3, Dmrt3, Banp, Slc40a1	51	3400	53485	0.00905214	1	0.0675512
biological_process	GO:0060627	regulation of vesicle-mediated transport	4	Adipoq, C3, Cyba, Trf	57	403	56482	0.00911682	1	0.0678303
biological_process	GO:0010605	negative regulation of macromolecule metabolic process	8	Adipoq, Apoe, Nfil3, Nos2, Ptk6, Trib3, Banp, Errfi1	53	2247	54638	0.0093271	1	0.0691876
biological_process	GO:0046890	regulation of lipid biosynthetic process	3	Apoe, C3, Trib3	58	136	56749	0.00941337	1	0.0696197
biological_process	GO:0019219	regulation of nucleobase-containing compound metabolic process	10	Adipoq, Apoe, Dbp, Nfil3, Nos2, Trf, Trib3, Dmrt3, Banp, Slc40a1	51	3425	53460	0.00947191	1	0.0698448
biological_process	GO:0008015	blood circulation	4	Adipoq, Apoe, Cyba, Nos2	57	412	56473	0.00967364	1	0.0709302
biological_process	GO:0010565	regulation of cellular ketone metabolic process	3	Adipoq, Trib3, Duoxa2	58	138	56747	0.00967619	1	0.0709302
biological_process	GO:0009891	positive regulation of biosynthetic process	7	Apoe, Cyba, Dbp, Nos2, Trf, Banp, Slc40a1	54	1727	55158	0.00972719	1	0.0710943
biological_process	GO:0032270	positive regulation of cellular protein metabolic process	6	Adipoq, Apoe, C3, Trf, Trib3, Garem	55	1234	55651	0.00984269	1	0.0716695
biological_process	GO:0003013	circulatory system process	4	Adipoq, Apoe, Cyba, Nos2	57	415	56470	0.00986357	1	0.0716695
biological_process	GO:1901360	organic cyclic compound metabolic process	13	Adipoq, Apoe, Dbp, G6pc, Nfil3, Nos2, Duox2, Trf, Trib3, Dmrt3, Banp, Slc40a1, Duoxa2	48	5092	51793	0.00989484	1	0.0716871
biological_process	GO:0007167	enzyme linked receptor protein signaling pathway	5	Adipoq, Ptk6, Trf, Garem, Errfi1	56	793	56092	0.00999957	1	0.0722353
biological_process	GO:0043409	negative regulation of MAPK cascade	3	Adipoq, Apoe, Errfi1	58	141	56744	0.0100765	1	0.0725445
cellular_component	GO:0044430	cytoskeletal part	6	Acta1, Apoe, Gsdmc3, Gsdmc2, Tppp, Gsdmc4	55	1242	55643	0.0101008	1	0.0725445
biological_process	GO:0018130	heterocycle biosynthetic process	10	Adipoq, Apoe, Dbp, Nfil3, Nos2, Trf, Trib3, Dmrt3, Banp, Slc40a1	51	3464	53421	0.0101563	1	0.0727329
biological_process	GO:0019438	aromatic compound biosynthetic process	10	Adipoq, Apoe, Dbp, Nfil3, Nos2, Trf, Trib3, Dmrt3, Banp, Slc40a1	51	3471	53414	0.010283	1	0.0734288
cellular_component	GO:0043234	protein complex	11	Adipoq, Acta1, Apoe, Cyba, H2-Ab1, Hp, Jchain, Scin, Trf, Tppp, Syvn1	50	4110	52775	0.0104369	1	0.0743143
biological_process	GO:0097459	iron ion import into cell	2	Steap4, Trf	59	9	56876	0.0104875	1	0.0744612
cellular_component	GO:0005794	Golgi apparatus	6	Steap4, Apoe, Cyba, H2-Ab1, Hp, Sod3	55	1255	55630	0.01053	1	0.0745501
biological_process	GO:0009888	tissue development	7	Adipoq, Acta1, Dmbt1, Ptk6, Duox2, Slc40a1, Errfi1	54	1760	55125	0.0106086	1	0.0748931
biological_process	GO:0071241	cellular response to inorganic substance	3	Mt1, Trf, Slc40a1	58	146	56739	0.0107598	1	0.0757053
biological_process	GO:0043066	negative regulation of apoptotic process	5	Apoe, Mt1, Slc40a1, Angptl4, Syvn1	56	811	56074	0.0107846	1	0.0757053
cellular_component	GO:0009986	cell surface	5	Adipoq, Apoe, H2-Ab1, Trf, Slc46a1	56	812	56073	0.0108293	1	0.0758053
biological_process	GO:0043069	negative regulation of programmed cell death	5	Apoe, Mt1, Slc40a1, Angptl4, Syvn1	56	825	56060	0.011422	1	0.0797296
molecular_function	GO:0050308	sugar-phosphatase activity	2	G6pc, Pfkfb3	59	10	56875	0.0115303	1	0.0800417
biological_process	GO:0044283	small molecule biosynthetic process	4	Adipoq, Apoe, G6pc, Trib3	57	440	56445	0.0115312	1	0.0800417
molecular_function	GO:0030234	enzyme regulator activity	5	Apoe, C3, Nos2, Trib3, Angptl4	56	830	56055	0.0116555	1	0.0806792
molecular_function	GO:0022891	substrate-specific transmembrane transporter activity	5	Aqp3, Trf, Slc46a1, Slc40a1, Slc5a4a	56	839	56046	0.0120834	1	0.0834088
biological_process	GO:1901362	organic cyclic compound biosynthetic process	10	Adipoq, Apoe, Dbp, Nfil3, Nos2, Trf, Trib3, Dmrt3, Banp, Slc40a1	51	3579	53306	0.0123946	1	0.08532
biological_process	GO:0031953	negative regulation of protein autophosphorylation	2	Adipoq, Errfi1	59	11	56874	0.012572	1	0.0860643
molecular_function	GO:0019203	carbohydrate phosphatase activity	2	G6pc, Pfkfb3	59	11	56874	0.012572	1	0.0860643
biological_process	GO:0006909	phagocytosis	3	Adipoq, C3, Cyba	58	159	56726	0.0126293	1	0.0862192
biological_process	GO:0048534	hematopoietic or lymphoid organ development	5	Adipoq, H2-Ab1, Scin, Trf, Slc40a1	56	852	56033	0.0127191	1	0.0865846
biological_process	GO:0010817	regulation of hormone levels	4	Adipoq, Nos2, Duox2, Duoxa2	57	457	56428	0.0127525	1	0.0865846
cellular_component	GO:0098590	plasma membrane region	5	Aqp3, Cyba, Trf, Slc46a1, Slc40a1	56	861	56024	0.0131716	1	0.0891864
biological_process	GO:0051247	positive regulation of protein metabolic process	6	Adipoq, Apoe, C3, Trf, Trib3, Garem	55	1334	55551	0.0134112	1	0.0905622
biological_process	GO:0032799	low-density lipoprotein receptor particle metabolic process	2	Adipoq, Apoe	59	12	56873	0.0136126	1	0.0906898
biological_process	GO:0070293	renal absorption	2	Adipoq, Aqp3	59	12	56873	0.0136126	1	0.0906898
biological_process	GO:0097286	iron ion import	2	Steap4, Trf	59	12	56873	0.0136126	1	0.0906898
molecular_function	GO:0050664	oxidoreductase activity, acting on NAD(P)H, oxygen as acceptor	2	Cyba, Duox2	59	12	56873	0.0136126	1	0.0906898
biological_process	GO:0071281	cellular response to iron ion	2	Trf, Slc40a1	59	12	56873	0.0136126	1	0.0906898
molecular_function	GO:0036094	small molecule binding	8	Adipoq, Acta1, Apoe, Jchain, Nos2, Ptk6, Trib3, Slc46a1	53	2432	54453	0.013948	1	0.0926757
biological_process	GO:0008217	regulation of blood pressure	3	Adipoq, Cyba, Nos2	58	172	56713	0.0146298	1	0.0962442
biological_process	GO:0006959	humoral immune response	3	C3, H2-Ab1, Jchain	58	172	56713	0.0146298	1	0.0962442
biological_process	GO:0015682	ferric iron transport	2	Steap4, Trf	59	13	56872	0.0146521	1	0.0962442
biological_process	GO:0072512	trivalent inorganic cation transport	2	Steap4, Trf	59	13	56872	0.0146521	1	0.0962442
molecular_function	GO:0022890	inorganic cation transmembrane transporter activity	4	Trf, Slc46a1, Slc40a1, Slc5a4a	57	482	56403	0.0146787	1	0.0962442
biological_process	GO:0002520	immune system development	5	Adipoq, H2-Ab1, Scin, Trf, Slc40a1	56	898	55987	0.0151397	1	0.0989056
biological_process	GO:0007169	transmembrane receptor protein tyrosine kinase signaling pathway	4	Adipoq, Ptk6, Garem, Errfi1	57	488	56397	0.0151642	1	0.0989056
biological_process	GO:0031334	positive regulation of protein complex assembly	3	Jchain, Scin, Tppp	58	176	56709	0.0152712	1	0.0991932
cellular_component	GO:0005886	plasma membrane	12	Steap4, Apoe, Aqp3, Cyba, H2-Ab1, Pmp22, Ptk6, Trf, Slc46a1, Slc40a1, Gpr17, Errfi1	49	4723	52162	0.0152983	1	0.0991932
biological_process	GO:0090066	regulation of anatomical structure size	4	Apoe, Aqp3, Nos2, Scin	57	490	56395	0.015328	1	0.0991932
biological_process	GO:0032269	negative regulation of cellular protein metabolic process	5	Adipoq, Apoe, Ptk6, Trib3, Errfi1	56	903	55982	0.0154192	1	0.0992658
biological_process	GO:0060548	negative regulation of cell death	5	Apoe, Mt1, Slc40a1, Angptl4, Syvn1	56	903	55982	0.0154192	1	0.0992658
biological_process	GO:0006807	nitrogen compound metabolic process	13	Adipoq, Apoe, Dbp, G6pc, Nfil3, Nos2, Duox2, Trf, Trib3, Dmrt3, Banp, Slc40a1, Duoxa2	48	5630	51255	0.0154836	1	0.099423
biological_process	GO:0010875	positive regulation of cholesterol efflux	2	Adipoq, Apoe	59	14	56871	0.0156906	1	0.100493
biological_process	GO:0060284	regulation of cell development	5	Adipoq, Apoe, Pmp22, Ptk6, Trf	56	913	55972	0.0159878	1	0.102133
biological_process	GO:0051050	positive regulation of transport	5	Adipoq, Apoe, C3, Cyba, Trf	56	914	55971	0.0160454	1	0.102238
biological_process	GO:0001817	regulation of cytokine production	4	Adipoq, C3, Cyba, Errfi1	57	500	56385	0.0161623	1	0.10272
biological_process	GO:0097285	cell-type specific apoptotic process	4	Adipoq, Apoe, Mt1, Angptl4	57	502	56383	0.0163322	1	0.103534
cellular_component	GO:0012506	vesicle membrane	3	Dmbt1, Nos2, Trf	58	183	56702	0.0164222	1	0.10384
biological_process	GO:0030828	positive regulation of cGMP biosynthetic process	2	Apoe, Nos2	59	15	56870	0.016728	1	0.105505
biological_process	GO:0098659	inorganic cation import into cell	2	Steap4, Trf	59	16	56869	0.0177643	1	0.111475
biological_process	GO:0099587	inorganic ion import into cell	2	Steap4, Trf	59	16	56869	0.0177643	1	0.111475
biological_process	GO:0009617	response to bacterium	4	Cyba, Hp, Jchain, Nos2	57	523	56362	0.0181768	1	0.113676
biological_process	GO:0018193	peptidyl-amino acid modification	5	Adipoq, Nos2, Ptk6, Syvn1, Errfi1	56	950	55935	0.0182065	1	0.113676
biological_process	GO:0009895	negative regulation of catabolic process	3	Hp, Nos2, Banp	58	194	56691	0.0183034	1	0.113995
biological_process	GO:0051235	maintenance of location	3	Apoe, C3, Scin	58	195	56690	0.0184788	1	0.114799
biological_process	GO:0030036	actin cytoskeleton organization	4	Acta1, Scin, Ptk6, Trf	57	528	56357	0.0186325	1	0.115466
cellular_component	GO:0015630	microtubule cytoskeleton	5	Apoe, Gsdmc3, Gsdmc2, Tppp, Gsdmc4	56	958	55927	0.0187102	1	0.115659
biological_process	GO:0030825	positive regulation of cGMP metabolic process	2	Apoe, Nos2	59	17	56868	0.0187995	1	0.115833
cellular_component	GO:0005769	early endosome	3	Apoe, H2-Ab1, Trf	58	197	56688	0.0188316	1	0.115833
biological_process	GO:0010720	positive regulation of cell development	4	Adipoq, Apoe, Ptk6, Trf	57	532	56353	0.0190015	1	0.11659
biological_process	GO:0042180	cellular ketone metabolic process	3	Adipoq, Trib3, Duoxa2	58	199	56686	0.0191873	1	0.117439
molecular_function	GO:0008270	zinc ion binding	5	Car3, Mt1, Mt2, Sod3, Syvn1	56	971	55914	0.0195472	1	0.119348
molecular_function	GO:0031406	carboxylic acid binding	3	Adipoq, Nos2, Slc46a1	58	202	56683	0.0197261	1	0.119628
cellular_component	GO:0016323	basolateral plasma membrane	3	Aqp3, Trf, Slc40a1	58	202	56683	0.0197261	1	0.119628
biological_process	GO:0032373	positive regulation of sterol transport	2	Adipoq, Apoe	59	18	56867	0.0198337	1	0.119628
biological_process	GO:0032376	positive regulation of cholesterol transport	2	Adipoq, Apoe	59	18	56867	0.0198337	1	0.119628
biological_process	GO:0030826	regulation of cGMP biosynthetic process	2	Apoe, Nos2	59	18	56867	0.0198337	1	0.119628
molecular_function	GO:0043177	organic acid binding	3	Adipoq, Nos2, Slc46a1	58	203	56682	0.0199071	1	0.11978
biological_process	GO:0032787	monocarboxylic acid metabolic process	4	Adipoq, C3, Trib3, Cyp2c55	57	547	56338	0.0204218	1	0.12258
cellular_component	GO:0048471	perinuclear region of cytoplasm	4	Cyba, Nos2, Trf, Tppp	57	549	56336	0.0206154	1	0.123444
biological_process	GO:0043085	positive regulation of catalytic activity	5	Adipoq, Apoe, Nos2, Trf, Trib3	56	989	55896	0.0207439	1	0.123915
biological_process	GO:0001816	cytokine production	4	Adipoq, C3, Cyba, Errfi1	57	557	56328	0.0214003	1	0.12753
biological_process	GO:0031401	positive regulation of protein modification process	5	Adipoq, C3, Trf, Trib3, Garem	56	1000	55885	0.0214971	1	0.1278
biological_process	GO:0030855	epithelial cell differentiation	4	Adipoq, Dmbt1, Ptk6, Errfi1	57	559	56326	0.0215991	1	0.1281
biological_process	GO:0051129	negative regulation of cellular component organization	4	Adipoq, Apoe, Pmp22, Scin	57	561	56324	0.0217989	1	0.128649
molecular_function	GO:0097367	carbohydrate derivative binding	7	Adipoq, Acta1, Apoe, Jchain, Nos2, Ptk6, Trib3	54	2070	54815	0.0218418	1	0.128649
biological_process	GO:0010874	regulation of cholesterol efflux	2	Adipoq, Apoe	59	20	56865	0.0218988	1	0.128649
biological_process	GO:0010039	response to iron ion	2	Trf, Slc40a1	59	20	56865	0.0218988	1	0.128649
biological_process	GO:0055085	transmembrane transport	5	Aqp3, Slc13a2, Slc46a1, Slc40a1, Slc5a4a	56	1008	55877	0.0220554	1	0.129263
biological_process	GO:0050730	regulation of peptidyl-tyrosine phosphorylation	3	Adipoq, Ptk6, Errfi1	58	215	56670	0.0221336	1	0.129417
biological_process	GO:0030029	actin filament-based process	4	Acta1, Scin, Ptk6, Trf	57	566	56319	0.0223028	1	0.129916
biological_process	GO:0015850	organic hydroxy compound transport	3	Adipoq, Apoe, Aqp3	58	216	56669	0.0223236	1	0.129916
biological_process	GO:0007010	cytoskeleton organization	5	Acta1, Scin, Ptk6, Trf, Tppp	56	1014	55871	0.0224799	1	0.13052
biological_process	GO:0045730	respiratory burst	2	Cyba, Jchain	59	21	56864	0.0229298	1	0.132205
biological_process	GO:0006882	cellular zinc ion homeostasis	2	Mt1, Mt2	59	21	56864	0.0229298	1	0.132205
biological_process	GO:0042403	thyroid hormone metabolic process	2	Duox2, Duoxa2	59	21	56864	0.0229298	1	0.132205
biological_process	GO:0046777	protein autophosphorylation	3	Adipoq, Ptk6, Errfi1	58	221	56664	0.0232839	1	0.133936
biological_process	GO:0044723	single-organism carbohydrate metabolic process	4	Ces2a, Adipoq, G6pc, Syvn1	57	580	56305	0.0237476	1	0.135662
biological_process	GO:0010942	positive regulation of cell death	4	Adipoq, Apoe, Hp, Scin	57	580	56305	0.0237476	1	0.135662
molecular_function	GO:0008324	cation transmembrane transporter activity	4	Trf, Slc46a1, Slc40a1, Slc5a4a	57	580	56305	0.0237476	1	0.135662
biological_process	GO:0014070	response to organic cyclic compound	4	Adipoq, Gstm3, Nos2, Duox2	57	581	56304	0.0238527	1	0.135936
biological_process	GO:0055069	zinc ion homeostasis	2	Mt1, Mt2	59	22	56863	0.0239597	1	0.135936
biological_process	GO:0061099	negative regulation of protein tyrosine kinase activity	2	Ptk6, Errfi1	59	22	56863	0.0239597	1	0.135936
biological_process	GO:0051241	negative regulation of multicellular organismal process	5	Adipoq, Apoe, Cyba, Pmp22, Errfi1	56	1039	55846	0.0243026	1	0.137567
biological_process	GO:0015031	protein transport	6	Adipoq, Apoe, Dmbt1, Nos2, Duoxa2, Syvn1	55	1560	55325	0.0244876	1	0.1383
biological_process	GO:0060429	epithelium development	5	Adipoq, Dmbt1, Ptk6, Slc40a1, Errfi1	56	1047	55838	0.0249043	1	0.140334
biological_process	GO:0009611	response to wounding	4	Adipoq, Apoe, C3, Duoxa2	57	594	56291	0.0252423	1	0.141917
biological_process	GO:0010556	regulation of macromolecule biosynthetic process	9	Adipoq, Dbp, Nfil3, Trf, Trib3, Dmrt3, Banp, Slc40a1, Errfi1	52	3387	53498	0.0254975	1	0.143028
biological_process	GO:1901137	carbohydrate derivative biosynthetic process	4	Ces2a, Apoe, Nos2, Syvn1	57	598	56287	0.0256785	1	0.143438
cellular_component	GO:0098805	whole membrane	6	Aqp3, Dmbt1, Cyba, Trf, Slc46a1, Slc40a1	55	1580	55305	0.0256861	1	0.143438
biological_process	GO:0034641	cellular nitrogen compound metabolic process	12	Adipoq, Apoe, Dbp, G6pc, Nfil3, Nos2, Trf, Trib3, Dmrt3, Banp, Slc40a1, Duoxa2	49	5356	51529	0.0259098	1	0.144363
cellular_component	GO:0098589	membrane region	5	Aqp3, Cyba, Trf, Slc46a1, Slc40a1	56	1063	55822	0.0261347	1	0.14529
biological_process	GO:0031324	negative regulation of cellular metabolic process	7	Adipoq, Apoe, Hp, Nfil3, Ptk6, Trib3, Errfi1	54	2171	54714	0.0267916	1	0.14861
biological_process	GO:0016192	vesicle-mediated transport	5	Adipoq, Apoe, C3, Cyba, Trf	56	1073	55812	0.0269221	1	0.149001
biological_process	GO:0098657	import into cell	2	Steap4, Trf	59	26	56859	0.0280686	1	0.155001
biological_process	GO:0044282	small molecule catabolic process	3	Adipoq, Apoe, Nos2	58	248	56637	0.0287547	1	0.158438
biological_process	GO:0045935	positive regulation of nucleobase-containing compound metabolic process	6	Apoe, Dbp, Nos2, Trf, Banp, Slc40a1	55	1631	55254	0.028912	1	0.158952
molecular_function	GO:0098772	molecular function regulator	5	Apoe, C3, Nos2, Trib3, Angptl4	56	1102	55783	0.0292861	1	0.160653
biological_process	GO:0040008	regulation of growth	4	Apoe, C3, Cyba, Ptk6	57	633	56252	0.0296688	1	0.162394
biological_process	GO:0045596	negative regulation of cell differentiation	4	Adipoq, Apoe, Pmp22, Trib3	57	634	56251	0.0297874	1	0.162501
molecular_function	GO:0042277	peptide binding	3	Apoe, H2-Ab1, Slc40a1	58	253	56632	0.0298192	1	0.162501
biological_process	GO:0048584	positive regulation of response to stimulus	6	Adipoq, C3, Cyba, H2-Ab1, Trf, Garem	55	1649	55236	0.0301095	1	0.163406
biological_process	GO:0030823	regulation of cGMP metabolic process	2	Apoe, Nos2	59	28	56857	0.0301166	1	0.163406
biological_process	GO:0045927	positive regulation of growth	3	Apoe, C3, Cyba	58	255	56630	0.0302493	1	0.163768
biological_process	GO:0010628	positive regulation of gene expression	6	C3, Dbp, Nfil3, Trf, Banp, Slc40a1	55	1664	55221	0.0311312	1	0.167854
biological_process	GO:0034381	plasma lipoprotein particle clearance	2	Adipoq, Apoe	59	29	56856	0.031139	1	0.167854
biological_process	GO:0045862	positive regulation of proteolysis	3	Apoe, C3, Trib3	58	261	56624	0.0315547	1	0.169726
biological_process	GO:0046486	glycerolipid metabolic process	3	Apoe, C3, G6pc	58	264	56621	0.0322156	1	0.172907
biological_process	GO:0045184	establishment of protein localization	6	Adipoq, Apoe, Dmbt1, Nos2, Duoxa2, Syvn1	55	1683	55202	0.0324565	1	0.173824
biological_process	GO:0005975	carbohydrate metabolic process	4	Ces2a, Adipoq, G6pc, Syvn1	57	657	56228	0.0325842	1	0.17396
biological_process	GO:0032879	regulation of localization	7	Adipoq, Apoe, C3, Cyba, Nos2, Trf, Trib3	54	2275	54610	0.032622	1	0.17396
cellular_component	GO:0032991	macromolecular complex	11	Adipoq, Acta1, Apoe, Cyba, H2-Ab1, Hp, Jchain, Scin, Trf, Tppp, Syvn1	50	4806	52079	0.033066	1	0.175951
biological_process	GO:0031328	positive regulation of cellular biosynthetic process	6	Apoe, Dbp, Nos2, Trf, Banp, Slc40a1	55	1694	55191	0.0332399	1	0.176498
biological_process	GO:0009967	positive regulation of signal transduction	5	Adipoq, C3, Cyba, Trf, Garem	56	1157	55728	0.0341007	1	0.180439
biological_process	GO:0031952	regulation of protein autophosphorylation	2	Adipoq, Errfi1	59	32	56853	0.0342	1	0.180439
biological_process	GO:0006182	cGMP biosynthetic process	2	Apoe, Nos2	59	32	56853	0.0342	1	0.180439
cellular_component	GO:0016324	apical plasma membrane	3	Cyba, Trf, Slc46a1	58	275	56610	0.0346854	1	0.182018
biological_process	GO:0051173	positive regulation of nitrogen compound metabolic process	6	Apoe, Dbp, Nos2, Trf, Banp, Slc40a1	55	1714	55171	0.0346945	1	0.182018
biological_process	GO:0046483	heterocycle metabolic process	11	Adipoq, Apoe, Dbp, G6pc, Nfil3, Nos2, Trf, Trib3, Dmrt3, Banp, Slc40a1	50	4860	52025	0.0347189	1	0.182018
molecular_function	GO:0032451	demethylase activity	2	Cyp3a11, Cyp3a44	59	33	56852	0.0352182	1	0.183278
cellular_component	GO:0005771	multivesicular body	2	H2-Ab1, Slc40a1	59	33	56852	0.0352182	1	0.183278
biological_process	GO:0006879	cellular iron ion homeostasis	2	Trf, Slc40a1	59	33	56852	0.0352182	1	0.183278
biological_process	GO:0044087	regulation of cellular component biogenesis	4	Apoe, Jchain, Scin, Tppp	57	678	56207	0.0352542	1	0.183278
biological_process	GO:0044271	cellular nitrogen compound biosynthetic process	10	Adipoq, Apoe, Dbp, Nfil3, Nos2, Trf, Trib3, Dmrt3, Banp, Slc40a1	51	3950	52935	0.0354062	1	0.183684
biological_process	GO:0048511	rhythmic process	3	Dbp, Nfil3, Nos2	58	279	56606	0.0356014	1	0.184311
biological_process	GO:0032371	regulation of sterol transport	2	Adipoq, Apoe	59	34	56851	0.0362354	1	0.186815
biological_process	GO:0032374	regulation of cholesterol transport	2	Adipoq, Apoe	59	34	56851	0.0362354	1	0.186815
molecular_function	GO:0016773	phosphotransferase activity, alcohol group as acceptor	4	G6pc, Pfkfb3, Ptk6, Trib3	57	689	56196	0.0366969	1	0.188803
molecular_function	GO:0019899	enzyme binding	6	Dmbt1, H2-Ab1, Nos2, Trib3, Syvn1, Errfi1	55	1743	55142	0.0368735	1	0.18932
biological_process	GO:0006355	regulation of transcription, DNA-templated	8	Adipoq, Dbp, Nfil3, Trf, Trib3, Dmrt3, Banp, Slc40a1	53	2986	53899	0.0373421	1	0.19133
biological_process	GO:0050678	regulation of epithelial cell proliferation	3	Apoe, Cyba, Errfi1	58	289	56596	0.0379319	1	0.193952
biological_process	GO:0009615	response to virus	3	Duox2, Ifit1bl1, Ifi27l2a	58	290	56595	0.0381682	1	0.19476
molecular_function	GO:0046915	transition metal ion transmembrane transporter activity	2	Trf, Slc40a1	59	36	56849	0.0382665	1	0.194768
biological_process	GO:0018108	peptidyl-tyrosine phosphorylation	3	Adipoq, Ptk6, Errfi1	58	291	56594	0.038405	1	0.194768
biological_process	GO:0019221	cytokine-mediated signaling pathway	3	Adipoq, Duox2, Ifit1bl1	58	291	56594	0.038405	1	0.194768
biological_process	GO:1903506	regulation of nucleic acid-templated transcription	8	Adipoq, Dbp, Nfil3, Trf, Trib3, Dmrt3, Banp, Slc40a1	53	3006	53879	0.0384973	1	0.194839
biological_process	GO:0018212	peptidyl-tyrosine modification	3	Adipoq, Ptk6, Errfi1	58	293	56592	0.0388802	1	0.196115
biological_process	GO:2001141	regulation of RNA biosynthetic process	8	Adipoq, Dbp, Nfil3, Trf, Trib3, Dmrt3, Banp, Slc40a1	53	3013	53872	0.0389072	1	0.196115
biological_process	GO:0006351	transcription, DNA-templated	8	Adipoq, Dbp, Nfil3, Trf, Trib3, Dmrt3, Banp, Slc40a1	53	3030	53855	0.0399148	1	0.200786
biological_process	GO:0098801	regulation of renal system process	2	Adipoq, Cyba	59	38	56847	0.0402934	1	0.201873
biological_process	GO:0071346	cellular response to interferon-gamma	2	H2-Ab1, Nos2	59	38	56847	0.0402934	1	0.201873
biological_process	GO:0007015	actin filament organization	3	Acta1, Scin, Trf	58	302	56583	0.0410468	1	0.205197
biological_process	GO:0097659	nucleic acid-templated transcription	8	Adipoq, Dbp, Nfil3, Trf, Trib3, Dmrt3, Banp, Slc40a1	53	3050	53835	0.0411221	1	0.205197
biological_process	GO:0048585	negative regulation of response to stimulus	5	Adipoq, Apoe, Hp, Syvn1, Errfi1	56	1235	55650	0.0416805	1	0.207567
biological_process	GO:0032774	RNA biosynthetic process	8	Adipoq, Dbp, Nfil3, Trf, Trib3, Dmrt3, Banp, Slc40a1	53	3064	53821	0.0419814	1	0.208443
biological_process	GO:0048871	multicellular organismal homeostasis	3	Aqp3, Trf, Slc40a1	58	306	56579	0.0420241	1	0.208443
biological_process	GO:0050767	regulation of neurogenesis	4	Apoe, Pmp22, Ptk6, Trf	57	733	56152	0.0427676	1	0.211708
biological_process	GO:0033344	cholesterol efflux	2	Adipoq, Apoe	59	41	56844	0.0433259	1	0.213198
biological_process	GO:0051055	negative regulation of lipid biosynthetic process	2	Apoe, Trib3	59	41	56844	0.0433259	1	0.213198
biological_process	GO:0090207	regulation of triglyceride metabolic process	2	Apoe, C3	59	41	56844	0.0433259	1	0.213198
biological_process	GO:0044093	positive regulation of molecular function	5	Adipoq, Apoe, Nos2, Trf, Trib3	56	1256	55629	0.0438727	1	0.215462
biological_process	GO:0010876	lipid localization	3	Adipoq, Apoe, C3	58	314	56571	0.0440049	1	0.215685
biological_process	GO:0032720	negative regulation of tumor necrosis factor production	2	Adipoq, Errfi1	59	42	56843	0.0443347	1	0.216873
biological_process	GO:0051252	regulation of RNA metabolic process	8	Adipoq, Dbp, Nfil3, Trf, Trib3, Dmrt3, Banp, Slc40a1	53	3110	53775	0.044888	1	0.219149
cellular_component	GO:0009897	external side of plasma membrane	3	Apoe, H2-Ab1, Trf	58	319	56566	0.0452604	1	0.220501
biological_process	GO:1903556	negative regulation of tumor necrosis factor superfamily cytokine production	2	Adipoq, Errfi1	59	43	56842	0.0453424	1	0.220501
biological_process	GO:0042886	amide transport	3	Aqp3, Nos2, Slc46a1	58	323	56562	0.0462743	1	0.224517
biological_process	GO:0045599	negative regulation of fat cell differentiation	2	Adipoq, Trib3	59	44	56841	0.046349	1	0.224517
biological_process	GO:0010828	positive regulation of glucose transport	2	Adipoq, C3	59	45	56840	0.0473546	1	0.228942
biological_process	GO:0043254	regulation of protein complex assembly	3	Jchain, Scin, Tppp	58	331	56554	0.0483272	1	0.232893
biological_process	GO:0050732	negative regulation of peptidyl-tyrosine phosphorylation	2	Ptk6, Errfi1	59	46	56839	0.0483592	1	0.232893
biological_process	GO:0001819	positive regulation of cytokine production	3	Adipoq, C3, Cyba	58	333	56552	0.0488455	1	0.23478
biological_process	GO:0071407	cellular response to organic cyclic compound	3	Adipoq, Gstm3, Nos2	58	334	56551	0.0491055	1	0.23512
molecular_function	GO:0004857	enzyme inhibitor activity	3	C3, Trib3, Angptl4	58	334	56551	0.0491055	1	0.23512
biological_process	GO:1902533	positive regulation of intracellular signal transduction	4	Adipoq, C3, Trf, Garem	57	778	56107	0.0494661	1	0.236391
molecular_function	GO:0015075	ion transmembrane transporter activity	4	Trf, Slc46a1, Slc40a1, Slc5a4a	57	784	56101	0.0503961	1	0.239903
biological_process	GO:0032535	regulation of cellular component size	3	Apoe, Aqp3, Scin	58	339	56546	0.0504128	1	0.239903
biological_process	GO:0034613	cellular protein localization	5	Adipoq, Apoe, Scin, Banp, Syvn1	56	1316	55569	0.0504906	1	0.239903
molecular_function	GO:0008092	cytoskeletal protein binding	4	Apoe, Nos2, Scin, Tppp	57	786	56099	0.050708	1	0.240476
cellular_component	GO:0005578	proteinaceous extracellular matrix	3	Dmbt1, Trf, Angptl4	58	342	56543	0.0512033	1	0.242362
biological_process	GO:0045777	positive regulation of blood pressure	2	Adipoq, Cyba	59	49	56836	0.0513666	1	0.242429
biological_process	GO:0070727	cellular macromolecule localization	5	Adipoq, Apoe, Scin, Banp, Syvn1	56	1324	55561	0.0514126	1	0.242429
biological_process	GO:0051641	cellular localization	7	Adipoq, Apoe, Cyba, Nos2, Scin, Banp, Syvn1	54	2547	54338	0.051623	1	0.24296
biological_process	GO:0030099	myeloid cell differentiation	3	Adipoq, Scin, Trf	58	345	56540	0.0519982	1	0.244248
biological_process	GO:0007399	nervous system development	6	Apoe, Pmp22, Ptk6, Duox2, Trf, Dmrt3	55	1921	54964	0.0520932	1	0.244248
biological_process	GO:0046068	cGMP metabolic process	2	Apoe, Nos2	59	50	56835	0.052367	1	0.244609
molecular_function	GO:0005507	copper ion binding	2	Mt1, Sod3	59	50	56835	0.052367	1	0.244609
biological_process	GO:0050673	epithelial cell proliferation	3	Apoe, Cyba, Errfi1	58	349	56536	0.053065	1	0.247405
biological_process	GO:0023056	positive regulation of signaling	5	Adipoq, C3, Cyba, Trf, Garem	56	1339	55546	0.0531663	1	0.247413
biological_process	GO:0097006	regulation of plasma lipoprotein particle levels	2	Adipoq, Apoe	59	51	56834	0.0533664	1	0.247879
biological_process	GO:0030097	hemopoiesis	4	Adipoq, H2-Ab1, Scin, Trf	57	805	56080	0.0537182	1	0.249048
biological_process	GO:0002250	adaptive immune response	3	C3, H2-Ab1, Jchain	58	353	56532	0.0541397	1	0.250535
biological_process	GO:0010647	positive regulation of cell communication	5	Adipoq, C3, Cyba, Trf, Garem	56	1357	55528	0.0553139	1	0.255493
biological_process	GO:0048699	generation of neurons	5	Apoe, Pmp22, Ptk6, Trf, Dmrt3	56	1360	55525	0.0556764	1	0.25669
biological_process	GO:0045776	negative regulation of blood pressure	2	Adipoq, Nos2	59	54	56831	0.0563583	1	0.259352
biological_process	GO:0001934	positive regulation of protein phosphorylation	4	Adipoq, C3, Trf, Garem	57	822	56063	0.0564835	1	0.259448
biological_process	GO:0070373	negative regulation of ERK1 and ERK2 cascade	2	Adipoq, Errfi1	59	55	56830	0.0573535	1	0.262732
biological_process	GO:0016311	dephosphorylation	3	Car3, G6pc, Ppm1j	58	365	56520	0.0574098	1	0.262732
cellular_component	GO:0045177	apical part of cell	3	Cyba, Trf, Slc46a1	58	367	56518	0.0579615	1	0.264106
biological_process	GO:0051960	regulation of nervous system development	4	Apoe, Pmp22, Ptk6, Trf	57	831	56054	0.0579747	1	0.264106
biological_process	GO:0030858	positive regulation of epithelial cell differentiation	2	Adipoq, Dmbt1	59	56	56829	0.0583477	1	0.264106
biological_process	GO:0050766	positive regulation of phagocytosis	2	C3, Cyba	59	56	56829	0.0583477	1	0.264106
biological_process	GO:0034341	response to interferon-gamma	2	H2-Ab1, Nos2	59	56	56829	0.0583477	1	0.264106
biological_process	GO:0070059	intrinsic apoptotic signaling pathway in response to endoplasmic reticulum stress	2	Trib3, Syvn1	59	56	56829	0.0583477	1	0.264106
biological_process	GO:0032370	positive regulation of lipid transport	2	Adipoq, Apoe	59	57	56828	0.0593409	1	0.268113
biological_process	GO:0051093	negative regulation of developmental process	4	Adipoq, Apoe, Pmp22, Trib3	57	840	56045	0.0594846	1	0.268275
biological_process	GO:0009890	negative regulation of biosynthetic process	5	Adipoq, Apoe, Nfil3, Trib3, Errfi1	56	1394	55491	0.0598753	1	0.269547
biological_process	GO:0006094	gluconeogenesis	2	Adipoq, G6pc	59	59	56826	0.0613241	1	0.275073
biological_process	GO:0051591	response to cAMP	2	Adipoq, Duox2	59	59	56826	0.0613241	1	0.275073
biological_process	GO:0048468	cell development	6	Adipoq, Acta1, Apoe, Pmp22, Ptk6, Trf	55	2018	54867	0.061742	1	0.276448
biological_process	GO:0061097	regulation of protein tyrosine kinase activity	2	Ptk6, Errfi1	59	61	56824	0.0633032	1	0.282929
biological_process	GO:0042327	positive regulation of phosphorylation	4	Adipoq, C3, Trf, Garem	57	863	56022	0.0634274	1	0.282975
biological_process	GO:0019319	hexose biosynthetic process	2	Adipoq, G6pc	59	62	56823	0.0642913	1	0.286315
biological_process	GO:0043900	regulation of multi-organism process	3	Apoe, Cyba, Nos2	58	391	56494	0.0647238	1	0.287726
biological_process	GO:0070838	divalent metal ion transport	3	Cyba, Trf, Slc40a1	58	396	56489	0.0661649	1	0.293001
biological_process	GO:0030301	cholesterol transport	2	Adipoq, Apoe	59	64	56821	0.0662642	1	0.293001
biological_process	GO:0002455	humoral immune response mediated by circulating immunoglobulin	2	C3, H2-Ab1	59	64	56821	0.0662642	1	0.293001
biological_process	GO:0072511	divalent inorganic cation transport	3	Cyba, Trf, Slc40a1	58	398	56487	0.0667443	1	0.2946
biological_process	GO:0022008	neurogenesis	5	Apoe, Pmp22, Ptk6, Trf, Dmrt3	56	1448	55437	0.0668846	1	0.294695
biological_process	GO:0015918	sterol transport	2	Adipoq, Apoe	59	65	56820	0.0672492	1	0.295255
biological_process	GO:0043407	negative regulation of MAP kinase activity	2	Adipoq, Apoe	59	65	56820	0.0672492	1	0.295255
molecular_function	GO:0016772	transferase activity, transferring phosphorus-containing groups	4	G6pc, Pfkfb3, Ptk6, Trib3	57	886	55999	0.0674894	1	0.295787
biological_process	GO:0043410	positive regulation of MAPK cascade	3	C3, Trf, Garem	58	403	56482	0.0682004	1	0.298377
biological_process	GO:0042632	cholesterol homeostasis	2	Apoe, G6pc	59	67	56818	0.069216	1	0.301758
biological_process	GO:0055092	sterol homeostasis	2	Apoe, G6pc	59	67	56818	0.069216	1	0.301758
biological_process	GO:0019637	organophosphate metabolic process	4	Apoe, G6pc, Pfkfb3, Nos2	57	899	55986	0.0698373	1	0.303933
biological_process	GO:0046364	monosaccharide biosynthetic process	2	Adipoq, G6pc	59	68	56817	0.0701979	1	0.304436
biological_process	GO:0014896	muscle hypertrophy	2	Cyba, Errfi1	59	68	56817	0.0701979	1	0.304436
biological_process	GO:0006508	proteolysis	5	Apoe, C3, Hp, Trib3, Syvn1	56	1475	55410	0.0705443	1	0.305405
biological_process	GO:0051341	regulation of oxidoreductase activity	2	Apoe, Hp	59	69	56816	0.0711788	1	0.307616
biological_process	GO:0022603	regulation of anatomical structure morphogenesis	4	Adipoq, Apoe, C3, Dmrt3	57	916	55969	0.0729633	1	0.314781
biological_process	GO:0050778	positive regulation of immune response	3	C3, Cyba, H2-Ab1	58	426	56459	0.0750323	1	0.323146
biological_process	GO:0009968	negative regulation of signal transduction	4	Adipoq, Apoe, Syvn1, Errfi1	57	929	55956	0.0753958	1	0.32415
molecular_function	GO:0016740	transferase activity	6	G6pc, Gstm3, Pfkfb3, Ptk6, Trib3, Syvn1	55	2144	54741	0.0757069	1	0.324925
biological_process	GO:0019217	regulation of fatty acid metabolic process	2	Adipoq, Trib3	59	74	56811	0.0760679	1	0.325912
biological_process	GO:1901615	organic hydroxy compound metabolic process	3	Apoe, Duox2, Duoxa2	58	431	56454	0.0765457	1	0.327267
cellular_component	GO:0005829	cytosol	5	Car3, Mt1, Nos2, Ifit1bl1, Errfi1	56	1521	55364	0.0770143	1	0.327267
biological_process	GO:0035821	modification of morphology or physiology of other organism	2	Apoe, Nos2	59	75	56810	0.0770427	1	0.327267
biological_process	GO:0042311	vasodilation	2	Apoe, Nos2	59	75	56810	0.0770427	1	0.327267
biological_process	GO:0045833	negative regulation of lipid metabolic process	2	Apoe, Trib3	59	75	56810	0.0770427	1	0.327267
cellular_component	GO:0098796	membrane protein complex	4	Cyba, H2-Ab1, Trf, Syvn1	57	939	55946	0.0772915	1	0.327763
biological_process	GO:0050769	positive regulation of neurogenesis	3	Apoe, Ptk6, Trf	58	435	56450	0.0777635	1	0.329203
biological_process	GO:0009887	organ morphogenesis	4	Duox2, Dmrt3, Slc40a1, Errfi1	57	943	55942	0.0780557	1	0.329878
biological_process	GO:0015748	organophosphate ester transport	2	Apoe, G6pc	59	77	56808	0.0789892	1	0.332692
biological_process	GO:0032526	response to retinoic acid	2	Aqp3, Ptk6	59	77	56808	0.0789892	1	0.332692
biological_process	GO:0010975	regulation of neuron projection development	3	Apoe, Pmp22, Ptk6	58	442	56443	0.0799093	1	0.335998
biological_process	GO:0043623	cellular protein complex assembly	3	Cyba, Scin, Tppp	58	444	56441	0.0805259	1	0.338018
biological_process	GO:0043500	muscle adaptation	2	Cyba, Errfi1	59	80	56805	0.0819015	1	0.343213
cellular_component	GO:0098797	plasma membrane protein complex	3	Cyba, H2-Ab1, Trf	58	449	56436	0.0820737	1	0.343356
biological_process	GO:0002824	positive regulation of adaptive immune response based on somatic recombination of immune receptors built from immunoglobulin superfamily domains	2	C3, H2-Ab1	59	82	56803	0.0838379	1	0.349559
biological_process	GO:1903409	reactive oxygen species biosynthetic process	2	Cyba, Nos2	59	82	56803	0.0838379	1	0.349559
molecular_function	GO:0015078	hydrogen ion transmembrane transporter activity	2	Slc46a1, Slc5a4a	59	83	56802	0.0848047	1	0.352998
biological_process	GO:2000112	regulation of cellular macromolecule biosynthetic process	8	Adipoq, Dbp, Nfil3, Trf, Trib3, Dmrt3, Banp, Slc40a1	53	3285	53600	0.0851542	1	0.35386
biological_process	GO:0046683	response to organophosphorus	2	Adipoq, Duox2	59	84	56801	0.0857704	1	0.354641
biological_process	GO:0002821	positive regulation of adaptive immune response	2	C3, H2-Ab1	59	84	56801	0.0857704	1	0.354641
biological_process	GO:0007173	epidermal growth factor receptor signaling pathway	2	Garem, Errfi1	59	84	56801	0.0857704	1	0.354641
biological_process	GO:0051651	maintenance of location in cell	2	Apoe, Scin	59	86	56799	0.0876988	1	0.360908
biological_process	GO:0015992	proton transport	2	Slc46a1, Slc5a4a	59	86	56799	0.0876988	1	0.360908
biological_process	GO:0051347	positive regulation of transferase activity	3	Adipoq, Trf, Trib3	58	467	56418	0.0877217	1	0.360908
biological_process	GO:0006818	hydrogen transport	2	Slc46a1, Slc5a4a	59	87	56798	0.0886615	1	0.364172
biological_process	GO:0051259	protein oligomerization	3	Adipoq, Jchain, Angptl4	58	471	56414	0.0889925	1	0.364928
biological_process	GO:0072521	purine-containing compound metabolic process	3	Apoe, G6pc, Nos2	58	472	56413	0.0893111	1	0.365631
biological_process	GO:0006805	xenobiotic metabolic process	2	Akr1c13, Cyp2c55	59	88	56797	0.0896232	1	0.366306
biological_process	GO:0001936	regulation of endothelial cell proliferation	2	Apoe, Cyba	59	90	56795	0.0915437	1	0.37354
biological_process	GO:0002521	leukocyte differentiation	3	Adipoq, H2-Ab1, Trf	58	480	56405	0.0918719	1	0.374265
biological_process	GO:0071466	cellular response to xenobiotic stimulus	2	Akr1c13, Cyp2c55	59	92	56793	0.0934601	1	0.378966
biological_process	GO:0038127	ERBB signaling pathway	2	Garem, Errfi1	59	92	56793	0.0934601	1	0.378966
molecular_function	GO:0046982	protein heterodimerization activity	3	Cyba, H2-Ab1, Dmrt3	58	485	56400	0.0934834	1	0.378966
biological_process	GO:0006139	nucleobase-containing compound metabolic process	10	Adipoq, Apoe, Dbp, Nfil3, Nos2, Trf, Trib3, Dmrt3, Banp, Slc40a1	51	4718	52167	0.093789	1	0.379586
biological_process	GO:0032368	regulation of lipid transport	2	Adipoq, Apoe	59	93	56792	0.0944169	1	0.380886
molecular_function	GO:0043178	alcohol binding	2	Apoe, Jchain	59	93	56792	0.0944169	1	0.380886
biological_process	GO:0032273	positive regulation of protein polymerization	2	Scin, Tppp	59	94	56791	0.0953726	1	0.383497
biological_process	GO:0018958	phenol-containing compound metabolic process	2	Duox2, Duoxa2	59	94	56791	0.0953726	1	0.383497
cellular_component	GO:0043228	non-membrane-bounded organelle	8	Acta1, Apoe, Nos2, Scin, Gsdmc3, Gsdmc2, Tppp, Gsdmc4	53	3487	53398	0.0960111	1	0.384819
cellular_component	GO:0043232	intracellular non-membrane-bounded organelle	8	Acta1, Apoe, Nos2, Scin, Gsdmc3, Gsdmc2, Tppp, Gsdmc4	53	3487	53398	0.0960111	1	0.384819
biological_process	GO:0014074	response to purine-containing compound	2	Adipoq, Duox2	59	96	56789	0.0972811	1	0.389281
biological_process	GO:0008610	lipid biosynthetic process	3	Apoe, C3, Trib3	58	499	56386	0.0980394	1	0.391685
cellular_component	GO:0031234	extrinsic component of cytoplasmic side of plasma membrane	2	Ptk6, Errfi1	59	98	56787	0.0991857	1	0.394994
biological_process	GO:0009410	response to xenobiotic stimulus	2	Akr1c13, Cyp2c55	59	98	56787	0.0991857	1	0.394994
biological_process	GO:0051962	positive regulation of nervous system development	3	Apoe, Ptk6, Trf	58	503	56382	0.0993527	1	0.395026
biological_process	GO:0015672	monovalent inorganic cation transport	3	Slc13a2, Slc46a1, Slc5a4a	58	510	56375	0.101663	1	0.403268
cellular_component	GO:0005739	mitochondrion	5	Cyba, Gsdmc3, Gsdmc2, AA467197, Gsdmc4	56	1681	55204	0.10175	1	0.403268
biological_process	GO:0031329	regulation of cellular catabolic process	3	Apoe, Hp, Trib3	58	511	56374	0.101994	1	0.403592
biological_process	GO:0023057	negative regulation of signaling	4	Adipoq, Apoe, Syvn1, Errfi1	57	1063	55822	0.102486	1	0.404893
biological_process	GO:0001935	endothelial cell proliferation	2	Apoe, Cyba	59	102	56783	0.102983	1	0.404925
biological_process	GO:0030804	positive regulation of cyclic nucleotide biosynthetic process	2	Apoe, Nos2	59	102	56783	0.102983	1	0.404925
molecular_function	GO:0003823	antigen binding	2	H2-Ab1, Jchain	59	102	56783	0.102983	1	0.404925
biological_process	GO:0050728	negative regulation of inflammatory response	2	Adipoq, Apoe	59	103	56782	0.10393	1	0.408002
biological_process	GO:0010648	negative regulation of cell communication	4	Adipoq, Apoe, Syvn1, Errfi1	57	1072	55813	0.10443	1	0.40932
biological_process	GO:1903364	positive regulation of cellular protein catabolic process	2	Apoe, Trib3	59	104	56781	0.104876	1	0.410419
biological_process	GO:1901564	organonitrogen compound metabolic process	5	Apoe, G6pc, Nos2, Duox2, Duoxa2	56	1708	55177	0.106253	1	0.415154
molecular_function	GO:0016787	hydrolase activity	6	Ces2a, Car3, G6pc, Hp, Pfkfb3, Ppm1j	55	2389	54496	0.107388	1	0.417555
biological_process	GO:0030810	positive regulation of nucleotide biosynthetic process	2	Apoe, Nos2	59	107	56778	0.107707	1	0.417555
biological_process	GO:1900373	positive regulation of purine nucleotide biosynthetic process	2	Apoe, Nos2	59	107	56778	0.107707	1	0.417555
biological_process	GO:0002526	acute inflammatory response	2	C3, Hp	59	107	56778	0.107707	1	0.417555
molecular_function	GO:0016597	amino acid binding	2	Nos2, Slc46a1	59	107	56778	0.107707	1	0.417555
cellular_component	GO:0005815	microtubule organizing center	3	Gsdmc3, Gsdmc2, Gsdmc4	58	529	56356	0.108009	1	0.418071
biological_process	GO:0045598	regulation of fat cell differentiation	2	Adipoq, Trib3	59	109	56776	0.10959	1	0.423533
biological_process	GO:0050776	regulation of immune response	3	C3, Cyba, H2-Ab1	58	535	56350	0.110034	1	0.424589
biological_process	GO:0030801	positive regulation of cyclic nucleotide metabolic process	2	Apoe, Nos2	59	110	56775	0.11053	1	0.425842
biological_process	GO:0071901	negative regulation of protein serine/threonine kinase activity	2	Adipoq, Apoe	59	113	56772	0.113344	1	0.436008
biological_process	GO:0080135	regulation of cellular response to stress	3	Hp, Trf, Syvn1	58	546	56339	0.113775	1	0.436987
molecular_function	GO:0017124	SH3 domain binding	2	Cyba, Errfi1	59	114	56771	0.114281	1	0.438252
biological_process	GO:0016070	RNA metabolic process	8	Adipoq, Dbp, Nfil3, Trf, Trib3, Dmrt3, Banp, Slc40a1	53	3746	53139	0.115383	1	0.441796
biological_process	GO:0031344	regulation of cell projection organization	3	Apoe, Pmp22, Ptk6	58	555	56330	0.11686	1	0.446763
biological_process	GO:0042177	negative regulation of protein catabolic process	2	Nos2, Banp	59	117	56768	0.117083	1	0.44693
biological_process	GO:0048646	anatomical structure formation involved in morphogenesis	4	Acta1, C3, Pmp22, Slc40a1	57	1133	55752	0.117988	1	0.449108
cellular_component	GO:0030139	endocytic vesicle	2	Dmbt1, Trf	59	118	56767	0.118015	1	0.449108
biological_process	GO:0048660	regulation of smooth muscle cell proliferation	2	Adipoq, Cyba	59	119	56766	0.118946	1	0.45127
biological_process	GO:0002822	regulation of adaptive immune response based on somatic recombination of immune receptors built from immunoglobulin superfamily domains	2	C3, H2-Ab1	59	119	56766	0.118946	1	0.45127
molecular_function	GO:0005179	hormone activity	2	Adipoq, Retnla	59	120	56765	0.119877	1	0.454106
molecular_function	GO:0019901	protein kinase binding	3	Nos2, Trib3, Errfi1	58	569	56316	0.1217	1	0.459742
cellular_component	GO:0005903	brush border	2	Scin, Slc46a1	59	122	56763	0.121734	1	0.459742
biological_process	GO:0042552	myelination	2	Pmp22, Trf	59	123	56762	0.122662	1	0.462541
biological_process	GO:0048659	smooth muscle cell proliferation	2	Adipoq, Cyba	59	124	56761	0.123588	1	0.464624
biological_process	GO:0010977	negative regulation of neuron projection development	2	Apoe, Pmp22	59	124	56761	0.123588	1	0.464624
biological_process	GO:0016064	immunoglobulin mediated immune response	2	C3, H2-Ab1	59	125	56760	0.124514	1	0.465989
biological_process	GO:0007272	ensheathment of neurons	2	Pmp22, Trf	59	125	56760	0.124514	1	0.465989
biological_process	GO:0008366	axon ensheathment	2	Pmp22, Trf	59	125	56760	0.124514	1	0.465989
biological_process	GO:0002819	regulation of adaptive immune response	2	C3, H2-Ab1	59	126	56759	0.125438	1	0.468743
biological_process	GO:0045834	positive regulation of lipid metabolic process	2	Adipoq, Apoe	59	127	56758	0.126362	1	0.470778
biological_process	GO:0019724	B cell mediated immunity	2	C3, H2-Ab1	59	127	56758	0.126362	1	0.470778
biological_process	GO:0044257	cellular protein catabolic process	3	Apoe, Trib3, Syvn1	58	588	56297	0.128349	1	0.477464
biological_process	GO:0045664	regulation of neuron differentiation	3	Apoe, Pmp22, Ptk6	58	598	56287	0.131882	1	0.489876
biological_process	GO:0045981	positive regulation of nucleotide metabolic process	2	Apoe, Nos2	59	134	56751	0.1328	1	0.491082
biological_process	GO:1900544	positive regulation of purine nucleotide metabolic process	2	Apoe, Nos2	59	134	56751	0.1328	1	0.491082
biological_process	GO:0070374	positive regulation of ERK1 and ERK2 cascade	2	C3, Garem	59	134	56751	0.1328	1	0.491082
biological_process	GO:0010243	response to organonitrogen compound	3	Adipoq, Duox2, Trib3	58	602	56283	0.133302	1	0.492206
molecular_function	GO:0008289	lipid binding	3	Apoe, C3, Jchain	58	605	56280	0.134369	1	0.495411
biological_process	GO:0030802	regulation of cyclic nucleotide biosynthetic process	2	Apoe, Nos2	59	137	56748	0.135545	1	0.499005
biological_process	GO:0048870	cell motility	4	Adipoq, Apoe, Ptk6, Trf	57	1211	55674	0.13623	1	0.500046
biological_process	GO:0051674	localization of cell	4	Adipoq, Apoe, Ptk6, Trf	57	1211	55674	0.13623	1	0.500046
cellular_component	GO:0005770	late endosome	2	Apoe, Trf	59	139	56746	0.13737	1	0.502745
biological_process	GO:0007568	aging	2	Apoe, Ifi27l2a	59	139	56746	0.13737	1	0.502745
biological_process	GO:0030182	neuron differentiation	4	Apoe, Pmp22, Ptk6, Dmrt3	57	1219	55666	0.138154	1	0.503918
biological_process	GO:0031345	negative regulation of cell projection organization	2	Apoe, Pmp22	59	140	56745	0.138281	1	0.503918
biological_process	GO:0001944	vasculature development	3	Apoe, C3, Errfi1	58	616	56269	0.138299	1	0.503918
molecular_function	GO:0019887	protein kinase regulator activity	2	Nos2, Trib3	59	141	56744	0.139191	1	0.506427
biological_process	GO:0009719	response to endogenous stimulus	4	Adipoq, Duox2, Trib3, Garem	57	1226	55659	0.139846	1	0.508066
biological_process	GO:0022408	negative regulation of cell-cell adhesion	2	Adipoq, H2-Ab1	59	142	56743	0.1401	1	0.508247
biological_process	GO:1900371	regulation of purine nucleotide biosynthetic process	2	Apoe, Nos2	59	143	56742	0.141009	1	0.510053
molecular_function	GO:0015293	symporter activity	2	Slc13a2, Slc5a4a	59	143	56742	0.141009	1	0.510053
biological_process	GO:0031348	negative regulation of defense response	2	Adipoq, Apoe	59	144	56741	0.141916	1	0.511103
biological_process	GO:0043112	receptor metabolic process	2	Adipoq, Apoe	59	144	56741	0.141916	1	0.511103
biological_process	GO:0030808	regulation of nucleotide biosynthetic process	2	Apoe, Nos2	59	144	56741	0.141916	1	0.511103
biological_process	GO:0033993	response to lipid	3	Aqp3, Nos2, Ptk6	58	628	56257	0.142615	1	0.512877
molecular_function	GO:0019900	kinase binding	3	Nos2, Trib3, Errfi1	58	632	56253	0.14406	1	0.517325
biological_process	GO:0032869	cellular response to insulin stimulus	2	Adipoq, Trib3	59	148	56737	0.145536	1	0.521872
biological_process	GO:2000377	regulation of reactive oxygen species metabolic process	2	Cyba, Hp	59	152	56733	0.149141	1	0.532988
biological_process	GO:0000302	response to reactive oxygen species	2	Hp, Sod3	59	152	56733	0.149141	1	0.532988
molecular_function	GO:0003677	DNA binding	5	Dbp, Jchain, Nfil3, Dmrt3, Banp	56	1944	54941	0.14928	1	0.532988
biological_process	GO:0042445	hormone metabolic process	2	Duox2, Duoxa2	59	153	56732	0.15004	1	0.534935
molecular_function	GO:0000976	transcription regulatory region sequence-specific DNA binding	3	Dbp, Nfil3, Dmrt3	58	650	56235	0.150602	1	0.536169
cellular_component	GO:0042995	cell projection	5	Apoe, Cyba, Scin, Ptk6, Slc46a1	56	1953	54932	0.151041	1	0.536964
biological_process	GO:0043524	negative regulation of neuron apoptotic process	2	Apoe, Mt1	59	155	56730	0.151835	1	0.538245
cellular_component	GO:0030659	cytoplasmic vesicle membrane	2	Dmbt1, Trf	59	155	56730	0.151835	1	0.538245
biological_process	GO:1903035	negative regulation of response to wounding	2	Adipoq, Apoe	59	156	56729	0.152731	1	0.539882
biological_process	GO:0030307	positive regulation of cell growth	2	Apoe, Cyba	59	156	56729	0.152731	1	0.539882
biological_process	GO:0052652	cyclic purine nucleotide metabolic process	2	Apoe, Nos2	59	157	56728	0.153626	1	0.541506
cellular_component	GO:0009898	cytoplasmic side of plasma membrane	2	Ptk6, Errfi1	59	157	56728	0.153626	1	0.541506
biological_process	GO:0044242	cellular lipid catabolic process	2	Adipoq, Apoe	59	158	56727	0.154521	1	0.541585
biological_process	GO:0009190	cyclic nucleotide biosynthetic process	2	Apoe, Nos2	59	158	56727	0.154521	1	0.541585
biological_process	GO:0050866	negative regulation of cell activation	2	Apoe, H2-Ab1	59	158	56727	0.154521	1	0.541585
biological_process	GO:0050880	regulation of blood vessel size	2	Apoe, Nos2	59	158	56727	0.154521	1	0.541585
biological_process	GO:0030799	regulation of cyclic nucleotide metabolic process	2	Apoe, Nos2	59	159	56726	0.155414	1	0.543184
biological_process	GO:0035150	regulation of tube size	2	Apoe, Nos2	59	159	56726	0.155414	1	0.543184
biological_process	GO:0016051	carbohydrate biosynthetic process	2	Adipoq, G6pc	59	160	56725	0.156306	1	0.54477
biological_process	GO:0007623	circadian rhythm	2	Dbp, Nfil3	59	160	56725	0.156306	1	0.54477
biological_process	GO:0030162	regulation of proteolysis	3	Apoe, C3, Trib3	58	667	56218	0.156835	1	0.545848
molecular_function	GO:0019207	kinase regulator activity	2	Nos2, Trib3	59	161	56724	0.157198	1	0.546345
biological_process	GO:0043393	regulation of protein binding	2	Adipoq, Trib3	59	162	56723	0.158088	1	0.548673
biological_process	GO:0032271	regulation of protein polymerization	2	Scin, Tppp	59	163	56722	0.158978	1	0.550991
biological_process	GO:0002252	immune effector process	3	C3, H2-Ab1, Ifit1bl1	58	676	56209	0.160156	1	0.554299
biological_process	GO:2000145	regulation of cell motility	3	Adipoq, Apoe, Trf	58	680	56205	0.161635	1	0.558643
biological_process	GO:0010558	negative regulation of macromolecule biosynthetic process	4	Adipoq, Nfil3, Trib3, Errfi1	57	1315	55570	0.161953	1	0.558964
cellular_component	GO:0098562	cytoplasmic side of membrane	2	Ptk6, Errfi1	59	168	56717	0.163412	1	0.563217
biological_process	GO:0016054	organic acid catabolic process	2	Adipoq, Nos2	59	170	56715	0.16518	1	0.566167
biological_process	GO:0030258	lipid modification	2	Adipoq, Apoe	59	170	56715	0.16518	1	0.566167
biological_process	GO:0046395	carboxylic acid catabolic process	2	Adipoq, Nos2	59	170	56715	0.16518	1	0.566167
biological_process	GO:0048639	positive regulation of developmental growth	2	Apoe, C3	59	170	56715	0.16518	1	0.566167
biological_process	GO:0007596	blood coagulation	2	Apoe, C3	59	171	56714	0.166062	1	0.568407
biological_process	GO:1901698	response to nitrogen compound	3	Adipoq, Duox2, Trib3	58	695	56190	0.167208	1	0.571543
biological_process	GO:0007599	hemostasis	2	Apoe, C3	59	173	56712	0.167824	1	0.571733
biological_process	GO:0001666	response to hypoxia	2	Nos2, Sod3	59	173	56712	0.167824	1	0.571733
biological_process	GO:0071705	nitrogen compound transport	3	Aqp3, Nos2, Slc46a1	58	697	56188	0.167954	1	0.571733
biological_process	GO:0051046	regulation of secretion	3	Adipoq, Cyba, Nos2	58	699	56186	0.1687	1	0.572715
biological_process	GO:0050817	coagulation	2	Apoe, C3	59	174	56711	0.168703	1	0.572715
biological_process	GO:0006006	glucose metabolic process	2	Adipoq, G6pc	59	175	56710	0.169582	1	0.574129
biological_process	GO:0045732	positive regulation of protein catabolic process	2	Apoe, Trib3	59	175	56710	0.169582	1	0.574129
biological_process	GO:0032868	response to insulin	2	Adipoq, Trib3	59	176	56709	0.170459	1	0.576315
biological_process	GO:0033002	muscle cell proliferation	2	Adipoq, Cyba	59	177	56708	0.171336	1	0.577707
biological_process	GO:0036293	response to decreased oxygen levels	2	Nos2, Sod3	59	177	56708	0.171336	1	0.577707
biological_process	GO:0002573	myeloid leukocyte differentiation	2	Adipoq, Trf	59	178	56707	0.172212	1	0.579874
biological_process	GO:0008361	regulation of cell size	2	Apoe, Aqp3	59	179	56706	0.173087	1	0.581245
biological_process	GO:0006575	cellular modified amino acid metabolic process	2	Duox2, Duoxa2	59	179	56706	0.173087	1	0.581245
biological_process	GO:0003018	vascular process in circulatory system	2	Apoe, Nos2	59	180	56705	0.173961	1	0.583391
biological_process	GO:0045637	regulation of myeloid cell differentiation	2	Adipoq, Scin	59	182	56703	0.175706	1	0.587389
molecular_function	GO:0005539	glycosaminoglycan binding	2	Apoe, Jchain	59	182	56703	0.175706	1	0.587389
biological_process	GO:0031327	negative regulation of cellular biosynthetic process	4	Adipoq, Nfil3, Trib3, Errfi1	57	1369	55516	0.175862	1	0.587389
biological_process	GO:0006898	receptor-mediated endocytosis	2	Apoe, Trf	59	183	56702	0.176578	1	0.588987
biological_process	GO:0045893	positive regulation of transcription, DNA-templated	4	Dbp, Trf, Banp, Slc40a1	57	1381	55504	0.178999	1	0.594992
biological_process	GO:1903508	positive regulation of nucleic acid-templated transcription	4	Dbp, Trf, Banp, Slc40a1	57	1381	55504	0.178999	1	0.594992
biological_process	GO:0035264	multicellular organism growth	2	G6pc, Duox2	59	186	56699	0.179186	1	0.594992
biological_process	GO:1902680	positive regulation of RNA biosynthetic process	4	Dbp, Trf, Banp, Slc40a1	57	1384	55501	0.179785	1	0.594992
biological_process	GO:0034622	cellular macromolecular complex assembly	3	Cyba, Scin, Tppp	58	729	56156	0.179961	1	0.594992
biological_process	GO:0001818	negative regulation of cytokine production	2	Adipoq, Errfi1	59	187	56698	0.180054	1	0.594992
biological_process	GO:0034599	cellular response to oxidative stress	2	Hp, Sod3	59	187	56698	0.180054	1	0.594992
biological_process	GO:0045444	fat cell differentiation	2	Adipoq, Trib3	59	188	56697	0.180921	1	0.59684
cellular_component	GO:0016023	cytoplasmic membrane-bounded vesicle	3	Dmbt1, Trf, Slc40a1	58	732	56153	0.181094	1	0.59684
biological_process	GO:0006486	protein glycosylation	2	Ces2a, Syvn1	59	191	56694	0.183516	1	0.603223
biological_process	GO:0043413	macromolecule glycosylation	2	Ces2a, Syvn1	59	191	56694	0.183516	1	0.603223
biological_process	GO:1901215	negative regulation of neuron death	2	Apoe, Mt1	59	192	56693	0.184379	1	0.605259
biological_process	GO:0071375	cellular response to peptide hormone stimulus	2	Adipoq, Trib3	59	194	56691	0.186103	1	0.609308
biological_process	GO:0006814	sodium ion transport	2	Slc13a2, Slc5a4a	59	194	56691	0.186103	1	0.609308
biological_process	GO:0051172	negative regulation of nitrogen compound metabolic process	4	Adipoq, Apoe, Nfil3, Trib3	57	1410	55475	0.186644	1	0.609715
molecular_function	GO:0016301	kinase activity	3	Pfkfb3, Ptk6, Trib3	58	747	56138	0.186774	1	0.609715
biological_process	GO:0030336	negative regulation of cell migration	2	Adipoq, Apoe	59	195	56690	0.186963	1	0.609715
biological_process	GO:0040012	regulation of locomotion	3	Adipoq, Apoe, Trf	58	749	56136	0.187533	1	0.610117
biological_process	GO:0009187	cyclic nucleotide metabolic process	2	Apoe, Nos2	59	196	56689	0.187823	1	0.610117
biological_process	GO:0034976	response to endoplasmic reticulum stress	2	Trib3, Syvn1	59	196	56689	0.187823	1	0.610117
biological_process	GO:0045665	negative regulation of neuron differentiation	2	Apoe, Pmp22	59	197	56688	0.188681	1	0.612106
biological_process	GO:0051270	regulation of cellular component movement	3	Adipoq, Apoe, Trf	58	755	56130	0.189814	1	0.614976
biological_process	GO:1901653	cellular response to peptide	2	Adipoq, Trib3	59	199	56686	0.190396	1	0.615037
cellular_component	GO:0044433	cytoplasmic vesicle part	2	Dmbt1, Trf	59	199	56686	0.190396	1	0.615037
biological_process	GO:0044265	cellular macromolecule catabolic process	3	Apoe, Trib3, Syvn1	58	757	56128	0.190575	1	0.615037
biological_process	GO:0051254	positive regulation of RNA metabolic process	4	Dbp, Trf, Banp, Slc40a1	57	1427	55458	0.191166	1	0.616145
biological_process	GO:0040011	locomotion	4	Adipoq, Apoe, Ptk6, Trf	57	1432	55453	0.192502	1	0.619647
biological_process	GO:0070085	glycosylation	2	Ces2a, Syvn1	59	203	56682	0.193815	1	0.621266
biological_process	GO:0019318	hexose metabolic process	2	Adipoq, G6pc	59	203	56682	0.193815	1	0.621266
cellular_component	GO:0043209	myelin sheath	2	Pmp22, Tppp	59	203	56682	0.193815	1	0.621266
biological_process	GO:0034220	ion transmembrane transport	3	Aqp3, Slc46a1, Slc40a1	58	766	56119	0.194005	1	0.621266
biological_process	GO:2000146	negative regulation of cell motility	2	Adipoq, Apoe	59	204	56681	0.194667	1	0.622585
biological_process	GO:0033500	carbohydrate homeostasis	2	Adipoq, G6pc	59	208	56677	0.198069	1	0.631836
biological_process	GO:0042593	glucose homeostasis	2	Adipoq, G6pc	59	208	56677	0.198069	1	0.631836
biological_process	GO:1900542	regulation of purine nucleotide metabolic process	2	Apoe, Nos2	59	210	56675	0.199764	1	0.636427
biological_process	GO:0006140	regulation of nucleotide metabolic process	2	Apoe, Nos2	59	215	56670	0.203987	1	0.648218
biological_process	GO:0051258	protein polymerization	2	Scin, Tppp	59	215	56670	0.203987	1	0.648218
molecular_function	GO:0044212	transcription regulatory region DNA binding	3	Dbp, Nfil3, Dmrt3	58	794	56091	0.204729	1	0.649746
molecular_function	GO:0000975	regulatory region DNA binding	3	Dbp, Nfil3, Dmrt3	58	797	56088	0.205882	1	0.652572
molecular_function	GO:0001067	regulatory region nucleic acid binding	3	Dbp, Nfil3, Dmrt3	58	800	56085	0.207036	1	0.655394
biological_process	GO:0008284	positive regulation of cell proliferation	3	Cyba, Trf, Garem	58	804	56081	0.208576	1	0.659428
biological_process	GO:0007162	negative regulation of cell adhesion	2	Adipoq, H2-Ab1	59	222	56663	0.209862	1	0.661949
biological_process	GO:0010629	negative regulation of gene expression	4	Adipoq, Nfil3, Nos2, Trib3	57	1497	55388	0.210078	1	0.661949
biological_process	GO:0090304	nucleic acid metabolic process	8	Adipoq, Dbp, Nfil3, Trf, Trib3, Dmrt3, Banp, Slc40a1	53	4197	52688	0.210172	1	0.661949
biological_process	GO:0043523	regulation of neuron apoptotic process	2	Apoe, Mt1	59	227	56658	0.214032	1	0.672401
biological_process	GO:0070482	response to oxygen levels	2	Nos2, Sod3	59	227	56658	0.214032	1	0.672401
biological_process	GO:0031175	neuron projection development	3	Apoe, Pmp22, Ptk6	58	819	56066	0.214361	1	0.672584
biological_process	GO:0031331	positive regulation of cellular catabolic process	2	Apoe, Trib3	59	228	56657	0.214863	1	0.672923
biological_process	GO:0006928	movement of cell or subcellular component	4	Adipoq, Apoe, Ptk6, Trf	57	1515	55370	0.21501	1	0.672923
biological_process	GO:0002449	lymphocyte mediated immunity	2	C3, H2-Ab1	59	229	56656	0.215694	1	0.673366
biological_process	GO:0007548	sex differentiation	2	Nos2, Dmrt3	59	229	56656	0.215694	1	0.673366
biological_process	GO:0051271	negative regulation of cellular component movement	2	Adipoq, Apoe	59	233	56652	0.219008	1	0.682853
biological_process	GO:0009152	purine ribonucleotide biosynthetic process	2	Apoe, Nos2	59	235	56650	0.220659	1	0.687141
biological_process	GO:0002460	adaptive immune response based on somatic recombination of immune receptors built from immunoglobulin superfamily domains	2	C3, H2-Ab1	59	237	56648	0.222308	1	0.691408
biological_process	GO:0005996	monosaccharide metabolic process	2	Adipoq, G6pc	59	239	56646	0.223953	1	0.694784
biological_process	GO:0031098	stress-activated protein kinase signaling cascade	2	Trf, Errfi1	59	239	56646	0.223953	1	0.694784
biological_process	GO:0006164	purine nucleotide biosynthetic process	2	Apoe, Nos2	59	241	56644	0.225594	1	0.698133
biological_process	GO:0009260	ribonucleotide biosynthetic process	2	Apoe, Nos2	59	241	56644	0.225594	1	0.698133
biological_process	GO:0010557	positive regulation of macromolecule biosynthetic process	4	Dbp, Trf, Banp, Slc40a1	57	1555	55330	0.226061	1	0.698709
biological_process	GO:0071902	positive regulation of protein serine/threonine kinase activity	2	Adipoq, Trf	59	244	56641	0.22805	1	0.702235
biological_process	GO:0046390	ribose phosphate biosynthetic process	2	Apoe, Nos2	59	244	56641	0.22805	1	0.702235
biological_process	GO:0031349	positive regulation of defense response	2	C3, Cyba	59	244	56641	0.22805	1	0.702235
molecular_function	GO:0015291	secondary active transmembrane transporter activity	2	Slc13a2, Slc5a4a	59	247	56638	0.230498	1	0.708895
biological_process	GO:0016042	lipid catabolic process	2	Adipoq, Apoe	59	248	56637	0.231312	1	0.709643
molecular_function	GO:0031625	ubiquitin protein ligase binding	2	H2-Ab1, Trib3	59	248	56637	0.231312	1	0.709643
biological_process	GO:0051402	neuron apoptotic process	2	Apoe, Mt1	59	249	56636	0.232126	1	0.710384
biological_process	GO:0072522	purine-containing compound biosynthetic process	2	Apoe, Nos2	59	249	56636	0.232126	1	0.710384
biological_process	GO:1903362	regulation of cellular protein catabolic process	2	Apoe, Trib3	59	251	56634	0.23375	1	0.714476
molecular_function	GO:0044389	ubiquitin-like protein ligase binding	2	H2-Ab1, Trib3	59	252	56633	0.234561	1	0.716074
biological_process	GO:0009101	glycoprotein biosynthetic process	2	Ces2a, Syvn1	59	254	56631	0.23618	1	0.720133
biological_process	GO:0050768	negative regulation of neurogenesis	2	Apoe, Pmp22	59	255	56630	0.236989	1	0.721712
biological_process	GO:0043434	response to peptide hormone	2	Adipoq, Trib3	59	256	56629	0.237796	1	0.723285
biological_process	GO:0010976	positive regulation of neuron projection development	2	Apoe, Ptk6	59	257	56628	0.238603	1	0.723967
biological_process	GO:0032103	positive regulation of response to external stimulus	2	C3, Cyba	59	257	56628	0.238603	1	0.723967
biological_process	GO:0040013	negative regulation of locomotion	2	Adipoq, Apoe	59	259	56626	0.240214	1	0.727079
biological_process	GO:0046883	regulation of hormone secretion	2	Adipoq, Nos2	59	259	56626	0.240214	1	0.727079
molecular_function	GO:0048037	cofactor binding	2	C3, Nos2	59	261	56624	0.241822	1	0.731054
biological_process	GO:0046942	carboxylic acid transport	2	Apoe, Slc46a1	59	263	56622	0.243426	1	0.73501
biological_process	GO:0008202	steroid metabolic process	2	Apoe, G6pc	59	264	56621	0.244227	1	0.736533
biological_process	GO:0032102	negative regulation of response to external stimulus	2	Adipoq, Apoe	59	265	56620	0.245027	1	0.73805
biological_process	GO:0044262	cellular carbohydrate metabolic process	2	Adipoq, G6pc	59	266	56619	0.245826	1	0.738667
biological_process	GO:0015849	organic acid transport	2	Apoe, Slc46a1	59	266	56619	0.245826	1	0.738667
biological_process	GO:0051098	regulation of binding	2	Adipoq, Trib3	59	270	56615	0.249015	1	0.747344
biological_process	GO:0097193	intrinsic apoptotic signaling pathway	2	Trib3, Syvn1	59	271	56614	0.24981	1	0.748826
biological_process	GO:0010927	cellular component assembly involved in morphogenesis	2	Acta1, Pmp22	59	275	56610	0.252982	1	0.757421
biological_process	GO:0051961	negative regulation of nervous system development	2	Apoe, Pmp22	59	276	56609	0.253773	1	0.758874
biological_process	GO:0051260	protein homooligomerization	2	Adipoq, Angptl4	59	277	56608	0.254563	1	0.760322
biological_process	GO:0006869	lipid transport	2	Adipoq, Apoe	59	279	56606	0.25614	1	0.764116
biological_process	GO:1901652	response to peptide	2	Adipoq, Trib3	59	282	56603	0.258501	1	0.769311
biological_process	GO:0006520	cellular amino acid metabolic process	2	Nos2, Duoxa2	59	282	56603	0.258501	1	0.769311
biological_process	GO:0002253	activation of immune response	2	C3, Cyba	59	283	56602	0.259286	1	0.770725
biological_process	GO:0001101	response to acid chemical	2	Aqp3, Ptk6	59	284	56601	0.26007	1	0.772132
biological_process	GO:0009896	positive regulation of catabolic process	2	Apoe, Trib3	59	286	56599	0.261637	1	0.775856
biological_process	GO:1901214	regulation of neuron death	2	Apoe, Mt1	59	287	56598	0.262419	1	0.777247
biological_process	GO:0009100	glycoprotein metabolic process	2	Ces2a, Syvn1	59	292	56593	0.266316	1	0.786651
biological_process	GO:0072358	cardiovascular system development	3	Apoe, C3, Errfi1	58	953	55932	0.266543	1	0.786651
biological_process	GO:0072359	circulatory system development	3	Apoe, C3, Errfi1	58	953	55932	0.266543	1	0.786651
biological_process	GO:0009165	nucleotide biosynthetic process	2	Apoe, Nos2	59	293	56592	0.267093	1	0.787338
molecular_function	GO:0043565	sequence-specific DNA binding	3	Dbp, Nfil3, Dmrt3	58	959	55926	0.26889	1	0.791696
biological_process	GO:0048666	neuron development	3	Apoe, Pmp22, Ptk6	58	964	55921	0.270846	1	0.794983
biological_process	GO:0002443	leukocyte mediated immunity	2	C3, H2-Ab1	59	298	56587	0.270966	1	0.794983
biological_process	GO:0003012	muscle system process	2	Cyba, Errfi1	59	298	56587	0.270966	1	0.794983
biological_process	GO:0071495	cellular response to endogenous stimulus	3	Adipoq, Trib3, Garem	58	967	55918	0.272019	1	0.797131
biological_process	GO:1901293	nucleoside phosphate biosynthetic process	2	Apoe, Nos2	59	302	56583	0.27405	1	0.802137
biological_process	GO:0046903	secretion	3	Adipoq, Cyba, Nos2	58	986	55899	0.27945	1	0.81698
biological_process	GO:0010721	negative regulation of cell development	2	Apoe, Pmp22	59	312	56573	0.281704	1	0.822602
biological_process	GO:0046879	hormone secretion	2	Adipoq, Nos2	59	317	56568	0.285501	1	0.832712
biological_process	GO:0042060	wound healing	2	Apoe, C3	59	318	56567	0.286258	1	0.833941
biological_process	GO:0070997	neuron death	2	Apoe, Mt1	59	321	56564	0.288525	1	0.839559
cellular_component	GO:0005654	nucleoplasm	5	Pfkfb3, Ptk6, Trib3, Banp, Syvn1	56	2154	54731	0.290726	1	0.844157
biological_process	GO:0031346	positive regulation of cell projection organization	2	Apoe, Ptk6	59	324	56561	0.290784	1	0.844157
biological_process	GO:0009914	hormone transport	2	Adipoq, Nos2	59	326	56559	0.292286	1	0.84654
biological_process	GO:0048638	regulation of developmental growth	2	Apoe, C3	59	326	56559	0.292286	1	0.84654
biological_process	GO:1903706	regulation of hemopoiesis	2	Adipoq, Scin	59	329	56556	0.294534	1	0.849537
molecular_function	GO:0015077	monovalent inorganic cation transmembrane transporter activity	2	Slc46a1, Slc5a4a	59	329	56556	0.294534	1	0.849537
molecular_function	GO:0001071	nucleic acid binding transcription factor activity	3	Dbp, Nfil3, Dmrt3	58	1025	55860	0.294689	1	0.849537
molecular_function	GO:0003700	transcription factor activity, sequence-specific DNA binding	3	Dbp, Nfil3, Dmrt3	58	1025	55860	0.294689	1	0.849537
molecular_function	GO:0005543	phospholipid binding	2	Apoe, Jchain	59	330	56555	0.295282	1	0.85026
cellular_component	GO:0031410	cytoplasmic vesicle	3	Dmbt1, Trf, Slc40a1	58	1040	55845	0.300541	1	0.864403
biological_process	GO:0022407	regulation of cell-cell adhesion	2	Adipoq, H2-Ab1	59	342	56543	0.304193	1	0.873895
biological_process	GO:0045666	positive regulation of neuron differentiation	2	Apoe, Ptk6	59	343	56542	0.30493	1	0.875002
biological_process	GO:0006874	cellular calcium ion homeostasis	2	Apoe, Cyba	59	344	56541	0.305667	1	0.876105
biological_process	GO:1902589	single-organism organelle organization	5	Acta1, Scin, Ptk6, Trf, Tppp	56	2284	54601	0.306143	1	0.876457
biological_process	GO:0009790	embryo development	3	Adipoq, Dmbt1, Syvn1	58	1056	55829	0.306776	1	0.877258
biological_process	GO:0007517	muscle organ development	2	Acta1, Tcf23	59	350	56535	0.310072	1	0.885665
biological_process	GO:0015711	organic anion transport	2	Apoe, Slc46a1	59	357	56528	0.315176	1	0.89818
biological_process	GO:0055074	calcium ion homeostasis	2	Apoe, Cyba	59	357	56528	0.315176	1	0.89818
biological_process	GO:0022414	reproductive process	3	Nos2, Duox2, Dmrt3	58	1080	55805	0.31611	1	0.89981
biological_process	GO:0072657	protein localization to membrane	2	Adipoq, Apoe	59	361	56524	0.318076	1	0.90437
cellular_component	GO:0005874	microtubule	2	Apoe, Tppp	59	364	56521	0.320243	1	0.908452
molecular_function	GO:0000982	transcription factor activity, RNA polymerase II core promoter proximal region sequence-specific binding	2	Dbp, Nfil3	59	364	56521	0.320243	1	0.908452
molecular_function	GO:0022804	active transmembrane transporter activity	2	Slc13a2, Slc5a4a	59	365	56520	0.320964	1	0.909459
biological_process	GO:0043161	proteasome-mediated ubiquitin-dependent protein catabolic process	2	Trib3, Syvn1	59	367	56518	0.322403	1	0.912497
biological_process	GO:0002683	negative regulation of immune system process	2	Adipoq, H2-Ab1	59	369	56516	0.32384	1	0.91448
biological_process	GO:0001558	regulation of cell growth	2	Apoe, Cyba	59	369	56516	0.32384	1	0.91448
molecular_function	GO:0003779	actin binding	2	Nos2, Scin	59	371	56514	0.325273	1	0.917485
biological_process	GO:0045892	negative regulation of transcription, DNA-templated	3	Adipoq, Nfil3, Trib3	58	1110	55775	0.327742	1	0.9234
biological_process	GO:0016477	cell migration	3	Adipoq, Apoe, Ptk6	58	1114	55771	0.329289	1	0.926709
biological_process	GO:1903507	negative regulation of nucleic acid-templated transcription	3	Adipoq, Nfil3, Trib3	58	1134	55751	0.337013	1	0.947372
biological_process	GO:0032844	regulation of homeostatic process	2	Cyba, Trf	59	389	56496	0.338041	1	0.949187
cellular_component	GO:0005911	cell-cell junction	2	Aqp3, Pmp22	59	391	56494	0.339444	1	0.95098
biological_process	GO:0071396	cellular response to lipid	2	Nos2, Ptk6	59	391	56494	0.339444	1	0.95098
biological_process	GO:0045860	positive regulation of protein kinase activity	2	Adipoq, Trf	59	392	56493	0.340145	1	0.95187
molecular_function	GO:0046873	metal ion transmembrane transporter activity	2	Trf, Slc40a1	59	393	56492	0.340845	1	0.952756
biological_process	GO:1902679	negative regulation of RNA biosynthetic process	3	Adipoq, Nfil3, Trib3	58	1147	55738	0.34202	1	0.954966
biological_process	GO:0010498	proteasomal protein catabolic process	2	Trib3, Syvn1	59	398	56487	0.344335	1	0.96035
biological_process	GO:0048732	gland development	2	Hp, Duox2	59	399	56486	0.34503	1	0.961212
molecular_function	GO:0022838	substrate-specific channel activity	2	Aqp3, Slc40a1	59	405	56480	0.34919	1	0.971709
biological_process	GO:0009150	purine ribonucleotide metabolic process	2	Apoe, Nos2	59	413	56472	0.354695	1	0.985924
biological_process	GO:0071417	cellular response to organonitrogen compound	2	Adipoq, Trib3	59	414	56471	0.355379	1	0.986724
biological_process	GO:0060341	regulation of cellular localization	3	Adipoq, Cyba, Nos2	58	1185	55700	0.356591	1	0.988983
biological_process	GO:0051253	negative regulation of RNA metabolic process	3	Adipoq, Nfil3, Trib3	58	1188	55697	0.357737	1	0.991055
biological_process	GO:0032870	cellular response to hormone stimulus	2	Adipoq, Trib3	59	419	56466	0.358793	1	0.992875
biological_process	GO:0009259	ribonucleotide metabolic process	2	Apoe, Nos2	59	421	56464	0.360154	1	0.995531
biological_process	GO:0033674	positive regulation of kinase activity	2	Adipoq, Trf	59	422	56463	0.360833	1	0.9963
biological_process	GO:0006163	purine nucleotide metabolic process	2	Apoe, Nos2	59	425	56460	0.362866	1	1
biological_process	GO:0001701	in utero embryonic development	2	Dmbt1, Syvn1	59	426	56459	0.363543	1	1
molecular_function	GO:0015267	channel activity	2	Aqp3, Slc40a1	59	428	56457	0.364893	1	1
molecular_function	GO:0022803	passive transmembrane transporter activity	2	Aqp3, Slc40a1	59	428	56457	0.364893	1	1
cellular_component	GO:0000323	lytic vacuole	2	Apoe, Mt1	59	430	56455	0.366241	1	1
cellular_component	GO:0005764	lysosome	2	Apoe, Mt1	59	430	56455	0.366241	1	1
biological_process	GO:0023061	signal release	2	Adipoq, Nos2	59	431	56454	0.366914	1	1
biological_process	GO:0019693	ribose phosphate metabolic process	2	Apoe, Nos2	59	433	56452	0.368258	1	1
biological_process	GO:0030030	cell projection organization	3	Apoe, Pmp22, Ptk6	58	1227	55658	0.372568	1	1
biological_process	GO:0032989	cellular component morphogenesis	3	Acta1, Apoe, Pmp22	58	1241	55644	0.377861	1	1
biological_process	GO:2000113	negative regulation of cellular macromolecule biosynthetic process	3	Adipoq, Nfil3, Trib3	58	1249	55636	0.380878	1	1
biological_process	GO:0098662	inorganic cation transmembrane transport	2	Slc46a1, Slc40a1	59	456	56429	0.383509	1	1
biological_process	GO:1901699	cellular response to nitrogen compound	2	Adipoq, Trib3	59	457	56428	0.384164	1	1
biological_process	GO:0006996	organelle organization	6	Acta1, Scin, Ptk6, Trf, Banp, Tppp	55	3139	53746	0.385077	1	1
biological_process	GO:0016049	cell growth	2	Apoe, Cyba	59	459	56426	0.385471	1	1
biological_process	GO:0050865	regulation of cell activation	2	Apoe, H2-Ab1	59	464	56421	0.388728	1	1
biological_process	GO:0051051	negative regulation of transport	2	Adipoq, Apoe	59	469	56416	0.391968	1	1
biological_process	GO:0090407	organophosphate biosynthetic process	2	Apoe, Nos2	59	473	56412	0.394548	1	1
cellular_component	GO:0044428	nuclear part	6	Apoe, Pfkfb3, Ptk6, Trib3, Banp, Syvn1	55	3298	53587	0.397777	1	1
biological_process	GO:0006511	ubiquitin-dependent protein catabolic process	2	Trib3, Syvn1	59	482	56403	0.400314	1	1
molecular_function	GO:0003676	nucleic acid binding	6	Dbp, Jchain, Nfil3, Dmrt3, Banp, Ifit1bl1	55	3329	53556	0.400639	1	1
biological_process	GO:0045934	negative regulation of nucleobase-containing compound metabolic process	3	Adipoq, Nfil3, Trib3	58	1304	55581	0.401454	1	1
biological_process	GO:0019941	modification-dependent protein catabolic process	2	Trib3, Syvn1	59	489	56396	0.404761	1	1
biological_process	GO:0043632	modification-dependent macromolecule catabolic process	2	Trib3, Syvn1	59	496	56389	0.409175	1	1
biological_process	GO:0048514	blood vessel morphogenesis	2	Apoe, C3	59	498	56387	0.41043	1	1
cellular_component	GO:0005773	vacuole	2	Apoe, Mt1	59	500	56385	0.411683	1	1
biological_process	GO:0098655	cation transmembrane transport	2	Slc46a1, Slc40a1	59	510	56375	0.417908	1	1
biological_process	GO:0098660	inorganic ion transmembrane transport	2	Slc46a1, Slc40a1	59	511	56374	0.418527	1	1
biological_process	GO:0032386	regulation of intracellular transport	2	Adipoq, Cyba	59	518	56367	0.422841	1	1
biological_process	GO:0006820	anion transport	2	Apoe, Slc46a1	59	520	56365	0.424067	1	1
cellular_component	GO:0030425	dendrite	2	Apoe, Cyba	59	521	56364	0.42468	1	1
molecular_function	GO:0032553	ribonucleotide binding	4	Acta1, Nos2, Ptk6, Trib3	57	1715	55170	0.430239	1	1
biological_process	GO:0006357	regulation of transcription from RNA polymerase II promoter	4	Dbp, Nfil3, Trib3, Slc40a1	57	1723	55162	0.431154	1	1
biological_process	GO:0006366	transcription from RNA polymerase II promoter	4	Dbp, Nfil3, Trib3, Slc40a1	57	1738	55147	0.432909	1	1
biological_process	GO:0043065	positive regulation of apoptotic process	2	Adipoq, Scin	59	539	56346	0.435595	1	1
biological_process	GO:0043068	positive regulation of programmed cell death	2	Adipoq, Scin	59	544	56341	0.43859	1	1
biological_process	GO:0016567	protein ubiquitination	2	Trib3, Syvn1	59	556	56329	0.445716	1	1
biological_process	GO:0009117	nucleotide metabolic process	2	Apoe, Nos2	59	561	56324	0.448659	1	1
biological_process	GO:0051603	proteolysis involved in cellular protein catabolic process	2	Trib3, Syvn1	59	561	56324	0.448659	1	1
molecular_function	GO:0005509	calcium ion binding	2	Scin, Duox2	59	562	56323	0.449246	1	1
biological_process	GO:0006753	nucleoside phosphate metabolic process	2	Apoe, Nos2	59	571	56314	0.454499	1	1
biological_process	GO:0097190	apoptotic signaling pathway	2	Trib3, Syvn1	59	571	56314	0.454499	1	1
biological_process	GO:0043269	regulation of ion transport	2	Apoe, Cyba	59	578	56307	0.45855	1	1
cellular_component	GO:0043025	neuronal cell body	2	Apoe, Cyba	59	579	56306	0.459126	1	1
biological_process	GO:0009725	response to hormone	2	Adipoq, Trib3	59	584	56301	0.461999	1	1
molecular_function	GO:0000977	RNA polymerase II regulatory region sequence-specific DNA binding	2	Dbp, Nfil3	59	584	56301	0.461999	1	1
molecular_function	GO:0004672	protein kinase activity	2	Ptk6, Trib3	59	584	56301	0.461999	1	1
biological_process	GO:0061061	muscle structure development	2	Acta1, Tcf23	59	587	56298	0.463716	1	1
biological_process	GO:0030155	regulation of cell adhesion	2	Adipoq, H2-Ab1	59	588	56297	0.464286	1	1
molecular_function	GO:0001012	RNA polymerase II regulatory region DNA binding	2	Dbp, Nfil3	59	590	56295	0.465427	1	1
biological_process	GO:0001568	blood vessel development	2	Apoe, C3	59	592	56293	0.466564	1	1
biological_process	GO:0032446	protein modification by small protein conjugation	2	Trib3, Syvn1	59	592	56293	0.466564	1	1
biological_process	GO:0055086	nucleobase-containing small molecule metabolic process	2	Apoe, Nos2	59	615	56270	0.479478	1	1
biological_process	GO:0035295	tube development	2	Ptk6, Errfi1	59	620	56265	0.482245	1	1
molecular_function	GO:0000166	nucleotide binding	4	Acta1, Nos2, Ptk6, Trib3	57	2121	54764	0.490747	1	1
molecular_function	GO:1901265	nucleoside phosphate binding	4	Acta1, Nos2, Ptk6, Trib3	57	2121	54764	0.490747	1	1
cellular_component	GO:0044297	cell body	2	Apoe, Cyba	59	646	56239	0.496399	1	1
molecular_function	GO:0000981	RNA polymerase II transcription factor activity, sequence-specific DNA binding	2	Dbp, Nfil3	59	647	56238	0.496935	1	1
biological_process	GO:0051649	establishment of localization in cell	4	Adipoq, Cyba, Nos2, Syvn1	57	2158	54727	0.497307	1	1
biological_process	GO:0030334	regulation of cell migration	2	Adipoq, Apoe	59	648	56237	0.497471	1	1
biological_process	GO:1903530	regulation of secretion by cell	2	Adipoq, Nos2	59	648	56237	0.497471	1	1
biological_process	GO:0003006	developmental process involved in reproduction	2	Nos2, Dmrt3	59	650	56235	0.498542	1	1
biological_process	GO:0044802	single-organism membrane organization	2	Adipoq, Apoe	59	657	56228	0.502272	1	1
biological_process	GO:0016337	single organismal cell-cell adhesion	2	Adipoq, H2-Ab1	59	675	56210	0.511737	1	1
molecular_function	GO:0019904	protein domain specific binding	2	Cyba, Errfi1	59	679	56206	0.513816	1	1
biological_process	GO:0043009	chordate embryonic development	2	Dmbt1, Syvn1	59	685	56200	0.516919	1	1
biological_process	GO:0009792	embryo development ending in birth or egg hatching	2	Dmbt1, Syvn1	59	692	56193	0.520514	1	1
biological_process	GO:0019953	sexual reproduction	2	Nos2, Duox2	59	692	56193	0.520514	1	1
biological_process	GO:0070647	protein modification by small protein conjugation or removal	2	Trib3, Syvn1	59	695	56190	0.522047	1	1
biological_process	GO:0051223	regulation of protein transport	2	Adipoq, Nos2	59	697	56188	0.523066	1	1
biological_process	GO:0007417	central nervous system development	2	Duox2, Dmrt3	59	721	56164	0.53513	1	1
biological_process	GO:0098602	single organism cell adhesion	2	Adipoq, H2-Ab1	59	727	56158	0.538099	1	1
biological_process	GO:0000122	negative regulation of transcription from RNA polymerase II promoter	2	Nfil3, Trib3	59	729	56156	0.539084	1	1
biological_process	GO:0070201	regulation of establishment of protein localization	2	Adipoq, Nos2	59	744	56141	0.546409	1	1
cellular_component	GO:0031981	nuclear lumen	5	Pfkfb3, Ptk6, Trib3, Banp, Syvn1	56	2896	53989	0.548687	1	1
biological_process	GO:0061024	membrane organization	2	Adipoq, Apoe	59	758	56127	0.553143	1	1
biological_process	GO:0098609	cell-cell adhesion	2	Adipoq, H2-Ab1	59	764	56121	0.555999	1	1
cellular_component	GO:0036477	somatodendritic compartment	2	Apoe, Cyba	59	796	56089	0.570928	1	1
biological_process	GO:0044703	multi-organism reproductive process	2	Nos2, Duox2	59	797	56088	0.571387	1	1
cellular_component	GO:0070013	intracellular organelle lumen	5	Pfkfb3, Ptk6, Trib3, Banp, Syvn1	56	3143	53742	0.573861	1	1
cellular_component	GO:0043233	organelle lumen	5	Pfkfb3, Ptk6, Trib3, Banp, Syvn1	56	3149	53736	0.574538	1	1
cellular_component	GO:0031974	membrane-enclosed lumen	5	Pfkfb3, Ptk6, Trib3, Banp, Syvn1	56	3207	53678	0.581221	1	1
biological_process	GO:0009628	response to abiotic stimulus	2	Nos2, Sod3	59	838	56047	0.589776	1	1
biological_process	GO:0006886	intracellular protein transport	2	Adipoq, Syvn1	59	839	56046	0.590215	1	1
biological_process	GO:0001775	cell activation	2	Apoe, H2-Ab1	59	842	56043	0.591528	1	1
biological_process	GO:0032940	secretion by cell	2	Adipoq, Nos2	59	870	56015	0.603588	1	1
biological_process	GO:0016482	cytoplasmic transport	2	Cyba, Syvn1	59	874	56011	0.605282	1	1
biological_process	GO:0032880	regulation of protein localization	2	Adipoq, Nos2	59	876	56009	0.606127	1	1
biological_process	GO:0000003	reproduction	2	Nos2, Duox2	59	881	56004	0.60823	1	1
biological_process	GO:0007267	cell-cell signaling	2	Adipoq, Nos2	59	891	55994	0.612403	1	1
cellular_component	GO:0097458	neuron part	3	Apoe, Cyba, Slc40a1	58	1339	55546	0.653554	1	1
molecular_function	GO:0005524	ATP binding	3	Acta1, Ptk6, Trib3	58	1350	55535	0.654768	1	1
molecular_function	GO:0032559	adenyl ribonucleotide binding	3	Acta1, Ptk6, Trib3	58	1388	55497	0.659106	1	1
molecular_function	GO:0030554	adenyl nucleotide binding	3	Acta1, Ptk6, Trib3	58	1395	55490	0.659928	1	1
biological_process	GO:0046907	intracellular transport	3	Adipoq, Cyba, Syvn1	58	1436	55449	0.664877	1	1
molecular_function	GO:0044877	macromolecular complex binding	3	Apoe, Jchain, Scin	58	1498	55387	0.672746	1	1
cellular_component	GO:0005887	integral component of plasma membrane	3	Steap4, Aqp3, Cyba	58	1551	55334	0.679781	1	1
cellular_component	GO:0031226	intrinsic component of plasma membrane	3	Steap4, Aqp3, Cyba	58	1613	55272	0.6883	1	1
molecular_function	GO:0035639	purine ribonucleoside triphosphate binding	3	Acta1, Ptk6, Trib3	58	1653	55232	0.693929	1	1
molecular_function	GO:0032550	purine ribonucleoside binding	3	Acta1, Ptk6, Trib3	58	1667	55218	0.69592	1	1
molecular_function	GO:0001883	purine nucleoside binding	3	Acta1, Ptk6, Trib3	58	1670	55215	0.696348	1	1
molecular_function	GO:0032549	ribonucleoside binding	3	Acta1, Ptk6, Trib3	58	1670	55215	0.696348	1	1
molecular_function	GO:0001882	nucleoside binding	3	Acta1, Ptk6, Trib3	58	1678	55207	0.697491	1	1
molecular_function	GO:0032555	purine ribonucleotide binding	3	Acta1, Ptk6, Trib3	58	1700	55185	0.700649	1	1
molecular_function	GO:0017076	purine nucleotide binding	3	Acta1, Ptk6, Trib3	58	1709	55176	0.701946	1	1
biological_process	GO:0007186	G-protein coupled receptor signaling pathway	3	Apoe, C3, Gpr17	58	1861	55024	0.724191	1	1
biological_process	GO:0050877	neurological system process	2	Trf, Dmrt3	59	1961	54924	0.72489	1	1
biological_process	GO:1902580	single-organism cellular localization	2	Adipoq, Apoe	59	1018	55867	1	1	1
biological_process	GO:1901566	organonitrogen compound biosynthetic process	2	Apoe, Nos2	59	1079	55806	1	1	1
cellular_component	GO:0030054	cell junction	2	Aqp3, Pmp22	59	1126	55759	1	1	1
biological_process	GO:0007049	cell cycle	2	Pmp22, Banp	59	1391	55494	1	1	1
molecular_function	GO:0004872	receptor activity	3	Dmbt1, Slc40a1, Gpr17	58	2230	54655	1	1	1
molecular_function	GO:0060089	molecular transducer activity	3	Dmbt1, Slc40a1, Gpr17	58	2442	54443	1	1	1
biological_process	GO:0007155	cell adhesion	2	Adipoq, H2-Ab1	59	1257	55628	1	1	1
biological_process	GO:0022610	biological adhesion	2	Adipoq, H2-Ab1	59	1268	55617	1	1	1
cellular_component	GO:0043005	neuron projection	2	Apoe, Cyba	59	1076	55809	1	1	1
cellular_component	GO:1902494	catalytic complex	2	Cyba, Syvn1	59	973	55912	1	1	1
biological_process	GO:1902582	single-organism intracellular transport	2	Cyba, Syvn1	59	1249	55636	1	1	1
biological_process	GO:0045944	positive regulation of transcription from RNA polymerase II promoter	2	Dbp, Slc40a1	59	1002	55883	1	1	1
molecular_function	GO:0032403	protein complex binding	2	Jchain, Scin	59	1002	55883	1	1	1
biological_process	GO:0044702	single organism reproductive process	2	Nos2, Duox2	59	995	55890	1	1	1
molecular_function	GO:0052689	carboxylic ester hydrolase activity	1	Ces2a	60	160	56725	1	1	1
biological_process	GO:0001655	urogenital system development	1	Adipoq	60	283	56602	1	1	1
biological_process	GO:0001656	metanephros development	1	Adipoq	60	69	56816	1	1	1
biological_process	GO:0001822	kidney development	1	Adipoq	60	220	56665	1	1	1
biological_process	GO:0001959	regulation of cytokine-mediated signaling pathway	1	Adipoq	60	69	56816	1	1	1
biological_process	GO:0001960	negative regulation of cytokine-mediated signaling pathway	1	Adipoq	60	33	56852	1	1	1
biological_process	GO:0002064	epithelial cell development	1	Adipoq	60	223	56662	1	1	1
biological_process	GO:0002761	regulation of myeloid leukocyte differentiation	1	Adipoq	60	103	56782	1	1	1
biological_process	GO:0002762	negative regulation of myeloid leukocyte differentiation	1	Adipoq	60	36	56849	1	1	1
cellular_component	GO:0005581	collagen trimer	1	Adipoq	60	82	56803	1	1	1
biological_process	GO:0006109	regulation of carbohydrate metabolic process	1	Adipoq	60	164	56721	1	1	1
biological_process	GO:0006111	regulation of gluconeogenesis	1	Adipoq	60	38	56847	1	1	1
biological_process	GO:0006259	DNA metabolic process	1	Adipoq	60	772	56113	1	1	1
biological_process	GO:0006635	fatty acid beta-oxidation	1	Adipoq	60	59	56826	1	1	1
biological_process	GO:0007009	plasma membrane organization	1	Adipoq	60	268	56617	1	1	1
biological_process	GO:0007249	I-kappaB kinase/NF-kappaB signaling	1	Adipoq	60	210	56675	1	1	1
biological_process	GO:0007268	synaptic transmission	1	Adipoq	60	493	56392	1	1	1
biological_process	GO:0007369	gastrulation	1	Adipoq	60	161	56724	1	1	1
biological_process	GO:0009062	fatty acid catabolic process	1	Adipoq	60	74	56811	1	1	1
biological_process	GO:0009743	response to carbohydrate	1	Adipoq	60	151	56734	1	1	1
biological_process	GO:0009746	response to hexose	1	Adipoq	60	141	56744	1	1	1
biological_process	GO:0009749	response to glucose	1	Adipoq	60	139	56746	1	1	1
biological_process	GO:0009755	hormone-mediated signaling pathway	1	Adipoq	60	98	56787	1	1	1
biological_process	GO:0010256	endomembrane system organization	1	Adipoq	60	455	56430	1	1	1
biological_process	GO:0010470	regulation of gastrulation	1	Adipoq	60	36	56849	1	1	1
biological_process	GO:0010640	regulation of platelet-derived growth factor receptor signaling pathway	1	Adipoq	60	16	56869	1	1	1
biological_process	GO:0010642	negative regulation of platelet-derived growth factor receptor signaling pathway	1	Adipoq	60	12	56873	1	1	1
biological_process	GO:0010675	regulation of cellular carbohydrate metabolic process	1	Adipoq	60	154	56731	1	1	1
biological_process	GO:0010677	negative regulation of cellular carbohydrate metabolic process	1	Adipoq	60	37	56848	1	1	1
biological_process	GO:0010737	protein kinase A signaling	1	Adipoq	60	23	56862	1	1	1
biological_process	GO:0010738	regulation of protein kinase A signaling	1	Adipoq	60	18	56867	1	1	1
biological_process	GO:0010739	positive regulation of protein kinase A signaling	1	Adipoq	60	6	56879	1	1	1
biological_process	GO:0010742	macrophage derived foam cell differentiation	1	Adipoq	60	21	56864	1	1	1
biological_process	GO:0010743	regulation of macrophage derived foam cell differentiation	1	Adipoq	60	19	56866	1	1	1
biological_process	GO:0010745	negative regulation of macrophage derived foam cell differentiation	1	Adipoq	60	9	56876	1	1	1
biological_process	GO:0010803	regulation of tumor necrosis factor-mediated signaling pathway	1	Adipoq	60	19	56866	1	1	1
biological_process	GO:0010804	negative regulation of tumor necrosis factor-mediated signaling pathway	1	Adipoq	60	10	56875	1	1	1
biological_process	GO:0010869	regulation of receptor biosynthetic process	1	Adipoq	60	19	56866	1	1	1
biological_process	GO:0010871	negative regulation of receptor biosynthetic process	1	Adipoq	60	6	56879	1	1	1
biological_process	GO:0010906	regulation of glucose metabolic process	1	Adipoq	60	105	56780	1	1	1
biological_process	GO:0014812	muscle cell migration	1	Adipoq	60	76	56809	1	1	1
biological_process	GO:0014909	smooth muscle cell migration	1	Adipoq	60	64	56821	1	1	1
biological_process	GO:0014910	regulation of smooth muscle cell migration	1	Adipoq	60	59	56826	1	1	1
biological_process	GO:0014912	negative regulation of smooth muscle cell migration	1	Adipoq	60	17	56868	1	1	1
biological_process	GO:0019395	fatty acid oxidation	1	Adipoq	60	88	56797	1	1	1
biological_process	GO:0030225	macrophage differentiation	1	Adipoq	60	30	56855	1	1	1
biological_process	GO:0030851	granulocyte differentiation	1	Adipoq	60	34	56851	1	1	1
biological_process	GO:0030852	regulation of granulocyte differentiation	1	Adipoq	60	20	56865	1	1	1
biological_process	GO:0030853	negative regulation of granulocyte differentiation	1	Adipoq	60	9	56876	1	1	1
biological_process	GO:0032091	negative regulation of protein binding	1	Adipoq	60	69	56816	1	1	1
biological_process	GO:0032387	negative regulation of intracellular transport	1	Adipoq	60	124	56761	1	1	1
biological_process	GO:0032602	chemokine production	1	Adipoq	60	70	56815	1	1	1
biological_process	GO:0032637	interleukin-8 production	1	Adipoq	60	56	56829	1	1	1
biological_process	GO:0032642	regulation of chemokine production	1	Adipoq	60	67	56818	1	1	1
biological_process	GO:0032677	regulation of interleukin-8 production	1	Adipoq	60	54	56831	1	1	1
biological_process	GO:0032722	positive regulation of chemokine production	1	Adipoq	60	48	56837	1	1	1
biological_process	GO:0032757	positive regulation of interleukin-8 production	1	Adipoq	60	40	56845	1	1	1
biological_process	GO:0032800	receptor biosynthetic process	1	Adipoq	60	24	56861	1	1	1
biological_process	GO:0032835	glomerulus development	1	Adipoq	60	43	56842	1	1	1
biological_process	GO:0033028	myeloid cell apoptotic process	1	Adipoq	60	33	56852	1	1	1
biological_process	GO:0033032	regulation of myeloid cell apoptotic process	1	Adipoq	60	30	56855	1	1	1
biological_process	GO:0033034	positive regulation of myeloid cell apoptotic process	1	Adipoq	60	7	56878	1	1	1
biological_process	GO:0033157	regulation of intracellular protein transport	1	Adipoq	60	346	56539	1	1	1
biological_process	GO:0033209	tumor necrosis factor-mediated signaling pathway	1	Adipoq	60	55	56830	1	1	1
biological_process	GO:0033211	adiponectin-activated signaling pathway	1	Adipoq	60	6	56879	1	1	1
molecular_function	GO:0033691	sialic acid binding	1	Adipoq	60	7	56878	1	1	1
biological_process	GO:0034113	heterotypic cell-cell adhesion	1	Adipoq	60	42	56843	1	1	1
biological_process	GO:0034114	regulation of heterotypic cell-cell adhesion	1	Adipoq	60	17	56868	1	1	1
biological_process	GO:0034115	negative regulation of heterotypic cell-cell adhesion	1	Adipoq	60	7	56878	1	1	1
biological_process	GO:0034284	response to monosaccharide	1	Adipoq	60	142	56743	1	1	1
biological_process	GO:0034383	low-density lipoprotein particle clearance	1	Adipoq	60	17	56868	1	1	1
biological_process	GO:0034440	lipid oxidation	1	Adipoq	60	90	56795	1	1	1
biological_process	GO:0034612	response to tumor necrosis factor	1	Adipoq	60	106	56779	1	1	1
biological_process	GO:0035787	cell migration involved in kidney development	1	Adipoq	60	5	56880	1	1	1
biological_process	GO:0035788	cell migration involved in metanephros development	1	Adipoq	60	4	56881	1	1	1
biological_process	GO:0035789	metanephric mesenchymal cell migration	1	Adipoq	60	4	56881	1	1	1
biological_process	GO:0035790	platelet-derived growth factor receptor-alpha signaling pathway	1	Adipoq	60	3	56882	1	1	1
biological_process	GO:0035850	epithelial cell differentiation involved in kidney development	1	Adipoq	60	24	56861	1	1	1
biological_process	GO:0042391	regulation of membrane potential	1	Adipoq	60	358	56527	1	1	1
biological_process	GO:0043122	regulation of I-kappaB kinase/NF-kappaB signaling	1	Adipoq	60	185	56700	1	1	1
biological_process	GO:0043123	positive regulation of I-kappaB kinase/NF-kappaB signaling	1	Adipoq	60	134	56751	1	1	1
biological_process	GO:0043124	negative regulation of I-kappaB kinase/NF-kappaB signaling	1	Adipoq	60	48	56837	1	1	1
biological_process	GO:0043255	regulation of carbohydrate biosynthetic process	1	Adipoq	60	85	56800	1	1	1
biological_process	GO:0045638	negative regulation of myeloid cell differentiation	1	Adipoq	60	81	56804	1	1	1
biological_process	GO:0045649	regulation of macrophage differentiation	1	Adipoq	60	18	56867	1	1	1
biological_process	GO:0045650	negative regulation of macrophage differentiation	1	Adipoq	60	6	56879	1	1	1
biological_process	GO:0045713	low-density lipoprotein particle receptor biosynthetic process	1	Adipoq	60	8	56877	1	1	1
biological_process	GO:0045714	regulation of low-density lipoprotein particle receptor biosynthetic process	1	Adipoq	60	7	56878	1	1	1
biological_process	GO:0045715	negative regulation of low-density lipoprotein particle receptor biosynthetic process	1	Adipoq	60	3	56882	1	1	1
biological_process	GO:0045721	negative regulation of gluconeogenesis	1	Adipoq	60	10	56875	1	1	1
biological_process	GO:0045806	negative regulation of endocytosis	1	Adipoq	60	36	56849	1	1	1
biological_process	GO:0045912	negative regulation of carbohydrate metabolic process	1	Adipoq	60	45	56840	1	1	1
biological_process	GO:0045923	positive regulation of fatty acid metabolic process	1	Adipoq	60	36	56849	1	1	1
biological_process	GO:0045995	regulation of embryonic development	1	Adipoq	60	112	56773	1	1	1
biological_process	GO:0046323	glucose import	1	Adipoq	60	81	56804	1	1	1
biological_process	GO:0046324	regulation of glucose import	1	Adipoq	60	62	56823	1	1	1
biological_process	GO:0046326	positive regulation of glucose import	1	Adipoq	60	38	56847	1	1	1
biological_process	GO:0046888	negative regulation of hormone secretion	1	Adipoq	60	88	56797	1	1	1
biological_process	GO:0048008	platelet-derived growth factor receptor signaling pathway	1	Adipoq	60	51	56834	1	1	1
biological_process	GO:0048598	embryonic morphogenesis	1	Adipoq	60	597	56288	1	1	1
biological_process	GO:0048662	negative regulation of smooth muscle cell proliferation	1	Adipoq	60	38	56847	1	1	1
biological_process	GO:0050731	positive regulation of peptidyl-tyrosine phosphorylation	1	Adipoq	60	159	56726	1	1	1
biological_process	GO:0050765	negative regulation of phagocytosis	1	Adipoq	60	12	56873	1	1	1
biological_process	GO:0050804	modulation of synaptic transmission	1	Adipoq	60	305	56580	1	1	1
biological_process	GO:0050805	negative regulation of synaptic transmission	1	Adipoq	60	69	56816	1	1	1
biological_process	GO:0050873	brown fat cell differentiation	1	Adipoq	60	37	56848	1	1	1
biological_process	GO:0051048	negative regulation of secretion	1	Adipoq	60	215	56670	1	1	1
biological_process	GO:0051052	regulation of DNA metabolic process	1	Adipoq	60	292	56593	1	1	1
biological_process	GO:0051053	negative regulation of DNA metabolic process	1	Adipoq	60	85	56800	1	1	1
biological_process	GO:0051100	negative regulation of binding	1	Adipoq	60	117	56768	1	1	1
biological_process	GO:0051224	negative regulation of protein transport	1	Adipoq	60	203	56682	1	1	1
biological_process	GO:0051291	protein heterooligomerization	1	Adipoq	60	138	56747	1	1	1
biological_process	GO:0051899	membrane depolarization	1	Adipoq	60	88	56797	1	1	1
biological_process	GO:0060081	membrane hyperpolarization	1	Adipoq	60	17	56868	1	1	1
biological_process	GO:0060759	regulation of response to cytokine stimulus	1	Adipoq	60	75	56810	1	1	1
biological_process	GO:0060761	negative regulation of response to cytokine stimulus	1	Adipoq	60	37	56848	1	1	1
biological_process	GO:0061005	cell differentiation involved in kidney development	1	Adipoq	60	34	56851	1	1	1
biological_process	GO:0061318	renal filtration cell differentiation	1	Adipoq	60	10	56875	1	1	1
biological_process	GO:0070206	protein trimerization	1	Adipoq	60	41	56844	1	1	1
biological_process	GO:0070208	protein heterotrimerization	1	Adipoq	60	13	56872	1	1	1
biological_process	GO:0070586	cell-cell adhesion involved in gastrulation	1	Adipoq	60	8	56877	1	1	1
biological_process	GO:0070587	regulation of cell-cell adhesion involved in gastrulation	1	Adipoq	60	7	56878	1	1	1
biological_process	GO:0070994	detection of oxidative stress	1	Adipoq	60	1	56884	1	1	1
biological_process	GO:0071320	cellular response to cAMP	1	Adipoq	60	35	56850	1	1	1
biological_process	GO:0071356	cellular response to tumor necrosis factor	1	Adipoq	60	90	56795	1	1	1
biological_process	GO:0071605	monocyte chemotactic protein-1 production	1	Adipoq	60	11	56874	1	1	1
biological_process	GO:0071637	regulation of monocyte chemotactic protein-1 production	1	Adipoq	60	11	56874	1	1	1
biological_process	GO:0071639	positive regulation of monocyte chemotactic protein-1 production	1	Adipoq	60	6	56879	1	1	1
biological_process	GO:0071867	response to monoamine	1	Adipoq	60	20	56865	1	1	1
biological_process	GO:0071868	cellular response to monoamine stimulus	1	Adipoq	60	19	56866	1	1	1
biological_process	GO:0071869	response to catecholamine	1	Adipoq	60	19	56866	1	1	1
biological_process	GO:0071870	cellular response to catecholamine stimulus	1	Adipoq	60	18	56867	1	1	1
biological_process	GO:0071871	response to epinephrine	1	Adipoq	60	9	56876	1	1	1
biological_process	GO:0071872	cellular response to epinephrine stimulus	1	Adipoq	60	9	56876	1	1	1
biological_process	GO:0071897	DNA biosynthetic process	1	Adipoq	60	91	56794	1	1	1
biological_process	GO:0072001	renal system development	1	Adipoq	60	240	56645	1	1	1
biological_process	GO:0072006	nephron development	1	Adipoq	60	114	56771	1	1	1
biological_process	GO:0072009	nephron epithelium development	1	Adipoq	60	90	56795	1	1	1
biological_process	GO:0072010	glomerular epithelium development	1	Adipoq	60	10	56875	1	1	1
biological_process	GO:0072015	glomerular visceral epithelial cell development	1	Adipoq	60	4	56881	1	1	1
biological_process	GO:0072073	kidney epithelium development	1	Adipoq	60	109	56776	1	1	1
biological_process	GO:0072112	glomerular visceral epithelial cell differentiation	1	Adipoq	60	10	56875	1	1	1
biological_process	GO:0072202	cell differentiation involved in metanephros development	1	Adipoq	60	13	56872	1	1	1
biological_process	GO:0072207	metanephric epithelium development	1	Adipoq	60	17	56868	1	1	1
biological_process	GO:0072210	metanephric nephron development	1	Adipoq	60	29	56856	1	1	1
biological_process	GO:0072215	regulation of metanephros development	1	Adipoq	60	21	56864	1	1	1
biological_process	GO:0072216	positive regulation of metanephros development	1	Adipoq	60	13	56872	1	1	1
biological_process	GO:0072217	negative regulation of metanephros development	1	Adipoq	60	8	56877	1	1	1
biological_process	GO:0072224	metanephric glomerulus development	1	Adipoq	60	13	56872	1	1	1
biological_process	GO:0072243	metanephric nephron epithelium development	1	Adipoq	60	14	56871	1	1	1
biological_process	GO:0072244	metanephric glomerular epithelium development	1	Adipoq	60	2	56883	1	1	1
biological_process	GO:0072248	metanephric glomerular visceral epithelial cell differentiation	1	Adipoq	60	2	56883	1	1	1
biological_process	GO:0072249	metanephric glomerular visceral epithelial cell development	1	Adipoq	60	2	56883	1	1	1
biological_process	GO:0072298	regulation of metanephric glomerulus development	1	Adipoq	60	6	56879	1	1	1
biological_process	GO:0072300	positive regulation of metanephric glomerulus development	1	Adipoq	60	5	56880	1	1	1
biological_process	GO:0072310	glomerular epithelial cell development	1	Adipoq	60	4	56881	1	1	1
biological_process	GO:0072311	glomerular epithelial cell differentiation	1	Adipoq	60	10	56875	1	1	1
biological_process	GO:0072312	metanephric glomerular epithelial cell differentiation	1	Adipoq	60	2	56883	1	1	1
biological_process	GO:0072313	metanephric glomerular epithelial cell development	1	Adipoq	60	2	56883	1	1	1
biological_process	GO:0072329	monocarboxylic acid catabolic process	1	Adipoq	60	88	56797	1	1	1
biological_process	GO:0072659	protein localization to plasma membrane	1	Adipoq	60	206	56679	1	1	1
biological_process	GO:0090077	foam cell differentiation	1	Adipoq	60	22	56863	1	1	1
biological_process	GO:0090183	regulation of kidney development	1	Adipoq	60	56	56829	1	1	1
biological_process	GO:0090184	positive regulation of kidney development	1	Adipoq	60	43	56842	1	1	1
biological_process	GO:0090185	negative regulation of kidney development	1	Adipoq	60	16	56869	1	1	1
biological_process	GO:0090192	regulation of glomerulus development	1	Adipoq	60	14	56871	1	1	1
biological_process	GO:0090193	positive regulation of glomerulus development	1	Adipoq	60	11	56874	1	1	1
biological_process	GO:0090317	negative regulation of intracellular protein transport	1	Adipoq	60	90	56795	1	1	1
biological_process	GO:0097017	renal protein absorption	1	Adipoq	60	2	56883	1	1	1
biological_process	GO:0097018	renal albumin absorption	1	Adipoq	60	1	56884	1	1	1
biological_process	GO:0098742	cell-cell adhesion via plasma-membrane adhesion molecules	1	Adipoq	60	123	56762	1	1	1
biological_process	GO:1900120	regulation of receptor binding	1	Adipoq	60	16	56869	1	1	1
biological_process	GO:1900121	negative regulation of receptor binding	1	Adipoq	60	12	56873	1	1	1
biological_process	GO:1902105	regulation of leukocyte differentiation	1	Adipoq	60	238	56647	1	1	1
biological_process	GO:1902106	negative regulation of leukocyte differentiation	1	Adipoq	60	76	56809	1	1	1
biological_process	GO:1903531	negative regulation of secretion by cell	1	Adipoq	60	189	56696	1	1	1
biological_process	GO:1903707	negative regulation of hemopoiesis	1	Adipoq	60	126	56759	1	1	1
biological_process	GO:1903827	regulation of cellular protein localization	1	Adipoq	60	473	56412	1	1	1
biological_process	GO:1903828	negative regulation of cellular protein localization	1	Adipoq	60	123	56762	1	1	1
biological_process	GO:1990778	protein localization to cell periphery	1	Adipoq	60	208	56677	1	1	1
biological_process	GO:2000278	regulation of DNA biosynthetic process	1	Adipoq	60	48	56837	1	1	1
biological_process	GO:2000279	negative regulation of DNA biosynthetic process	1	Adipoq	60	20	56865	1	1	1
biological_process	GO:2000465	regulation of glycogen (starch) synthase activity	1	Adipoq	60	7	56878	1	1	1
biological_process	GO:2000467	positive regulation of glycogen (starch) synthase activity	1	Adipoq	60	5	56880	1	1	1
biological_process	GO:2000477	regulation of metanephric glomerular visceral epithelial cell development	1	Adipoq	60	1	56884	1	1	1
biological_process	GO:2000478	positive regulation of metanephric glomerular visceral epithelial cell development	1	Adipoq	60	1	56884	1	1	1
biological_process	GO:2000479	regulation of cAMP-dependent protein kinase activity	1	Adipoq	60	14	56871	1	1	1
biological_process	GO:2000481	positive regulation of cAMP-dependent protein kinase activity	1	Adipoq	60	5	56880	1	1	1
biological_process	GO:2000532	regulation of renal albumin absorption	1	Adipoq	60	1	56884	1	1	1
biological_process	GO:2000534	positive regulation of renal albumin absorption	1	Adipoq	60	1	56884	1	1	1
biological_process	GO:2000583	regulation of platelet-derived growth factor receptor-alpha signaling pathway	1	Adipoq	60	2	56883	1	1	1
biological_process	GO:2000584	negative regulation of platelet-derived growth factor receptor-alpha signaling pathway	1	Adipoq	60	2	56883	1	1	1
biological_process	GO:2000589	regulation of metanephric mesenchymal cell migration	1	Adipoq	60	4	56881	1	1	1
biological_process	GO:2000590	negative regulation of metanephric mesenchymal cell migration	1	Adipoq	60	1	56884	1	1	1
biological_process	GO:2000696	regulation of epithelial cell differentiation involved in kidney development	1	Adipoq	60	13	56872	1	1	1
biological_process	GO:2000698	positive regulation of epithelial cell differentiation involved in kidney development	1	Adipoq	60	3	56882	1	1	1
cellular_component	GO:0001725	stress fiber	1	Acta1	60	63	56822	1	1	1
cellular_component	GO:0005865	striated muscle thin filament	1	Acta1	60	23	56862	1	1	1
cellular_component	GO:0005884	actin filament	1	Acta1	60	86	56799	1	1	1
biological_process	GO:0007519	skeletal muscle tissue development	1	Acta1	60	170	56715	1	1	1
biological_process	GO:0014706	striated muscle tissue development	1	Acta1	60	369	56516	1	1	1
biological_process	GO:0014866	skeletal myofibril assembly	1	Acta1	60	6	56879	1	1	1
biological_process	GO:0014902	myotube differentiation	1	Acta1	60	106	56779	1	1	1
biological_process	GO:0014904	myotube cell development	1	Acta1	60	38	56847	1	1	1
cellular_component	GO:0015629	actin cytoskeleton	1	Acta1	60	413	56472	1	1	1
cellular_component	GO:0030016	myofibril	1	Acta1	60	183	56702	1	1	1
cellular_component	GO:0030017	sarcomere	1	Acta1	60	160	56725	1	1	1
biological_process	GO:0030239	myofibril assembly	1	Acta1	60	52	56833	1	1	1
biological_process	GO:0030240	skeletal muscle thin filament assembly	1	Acta1	60	5	56880	1	1	1
biological_process	GO:0031032	actomyosin structure organization	1	Acta1	60	147	56738	1	1	1
cellular_component	GO:0032432	actin filament bundle	1	Acta1	60	68	56817	1	1	1
cellular_component	GO:0036379	myofilament	1	Acta1	60	26	56859	1	1	1
cellular_component	GO:0042641	actomyosin	1	Acta1	60	72	56813	1	1	1
biological_process	GO:0042692	muscle cell differentiation	1	Acta1	60	366	56519	1	1	1
cellular_component	GO:0043292	contractile fiber	1	Acta1	60	196	56689	1	1	1
cellular_component	GO:0044449	contractile fiber part	1	Acta1	60	173	56712	1	1	1
biological_process	GO:0048741	skeletal muscle fiber development	1	Acta1	60	34	56851	1	1	1
biological_process	GO:0048747	muscle fiber development	1	Acta1	60	62	56823	1	1	1
biological_process	GO:0051146	striated muscle cell differentiation	1	Acta1	60	253	56632	1	1	1
biological_process	GO:0055001	muscle cell development	1	Acta1	60	161	56724	1	1	1
biological_process	GO:0055002	striated muscle cell development	1	Acta1	60	146	56739	1	1	1
biological_process	GO:0060537	muscle tissue development	1	Acta1	60	390	56495	1	1	1
biological_process	GO:0060538	skeletal muscle organ development	1	Acta1	60	180	56705	1	1	1
biological_process	GO:0070925	organelle assembly	1	Acta1	60	509	56376	1	1	1
biological_process	GO:0006825	copper ion transport	1	Steap4	60	18	56867	1	1	1
molecular_function	GO:0008823	cupric reductase activity	1	Steap4	60	4	56881	1	1	1
biological_process	GO:0015677	copper ion import	1	Steap4	60	8	56877	1	1	1
molecular_function	GO:0016722	oxidoreductase activity, oxidizing metal ions	1	Steap4	60	14	56871	1	1	1
molecular_function	GO:0016723	oxidoreductase activity, oxidizing metal ions, NAD or NADP as acceptor	1	Steap4	60	8	56877	1	1	1
biological_process	GO:0033216	ferric iron import	1	Steap4	60	4	56881	1	1	1
molecular_function	GO:0052851	ferric-chelate reductase (NADPH) activity	1	Steap4	60	4	56881	1	1	1
biological_process	GO:0097461	ferric iron import into cell	1	Steap4	60	4	56881	1	1	1
biological_process	GO:0000902	cell morphogenesis	1	Apoe	60	1160	55725	1	1	1
biological_process	GO:0000904	cell morphogenesis involved in differentiation	1	Apoe	60	726	56159	1	1	1
molecular_function	GO:0001540	beta-amyloid binding	1	Apoe	60	30	56855	1	1	1
biological_process	GO:0001667	ameboidal-type cell migration	1	Apoe	60	316	56569	1	1	1
biological_process	GO:0001937	negative regulation of endothelial cell proliferation	1	Apoe	60	32	56853	1	1	1
biological_process	GO:0001941	postsynaptic membrane organization	1	Apoe	60	31	56854	1	1	1
biological_process	GO:0002021	response to dietary excess	1	Apoe	60	24	56861	1	1	1
molecular_function	GO:0005319	lipid transporter activity	1	Apoe	60	104	56781	1	1	1
molecular_function	GO:0005496	steroid binding	1	Apoe	60	86	56799	1	1	1
cellular_component	GO:0005635	nuclear envelope	1	Apoe	60	331	56554	1	1	1
biological_process	GO:0006066	alcohol metabolic process	1	Apoe	60	282	56603	1	1	1
biological_process	GO:0006509	membrane protein ectodomain proteolysis	1	Apoe	60	38	56847	1	1	1
biological_process	GO:0006518	peptide metabolic process	1	Apoe	60	586	56299	1	1	1
biological_process	GO:0006694	steroid biosynthetic process	1	Apoe	60	140	56745	1	1	1
biological_process	GO:0006695	cholesterol biosynthetic process	1	Apoe	60	43	56842	1	1	1
biological_process	GO:0006706	steroid catabolic process	1	Apoe	60	18	56867	1	1	1
biological_process	GO:0006707	cholesterol catabolic process	1	Apoe	60	8	56877	1	1	1
biological_process	GO:0007264	small GTPase mediated signal transduction	1	Apoe	60	460	56425	1	1	1
biological_process	GO:0007265	Ras protein signal transduction	1	Apoe	60	328	56557	1	1	1
biological_process	GO:0007266	Rho protein signal transduction	1	Apoe	60	141	56744	1	1	1
biological_process	GO:0007409	axonogenesis	1	Apoe	60	390	56495	1	1	1
biological_process	GO:0007416	synapse assembly	1	Apoe	60	120	56765	1	1	1
molecular_function	GO:0008047	enzyme activator activity	1	Apoe	60	388	56497	1	1	1
molecular_function	GO:0008201	heparin binding	1	Apoe	60	138	56747	1	1	1
biological_process	GO:0008203	cholesterol metabolic process	1	Apoe	60	112	56773	1	1	1
biological_process	GO:0009991	response to extracellular stimulus	1	Apoe	60	474	56411	1	1	1
biological_process	GO:0010543	regulation of platelet activation	1	Apoe	60	29	56856	1	1	1
biological_process	GO:0010544	negative regulation of platelet activation	1	Apoe	60	15	56870	1	1	1
biological_process	GO:0010594	regulation of endothelial cell migration	1	Apoe	60	102	56783	1	1	1
biological_process	GO:0010596	negative regulation of endothelial cell migration	1	Apoe	60	34	56851	1	1	1
biological_process	GO:0010631	epithelial cell migration	1	Apoe	60	206	56679	1	1	1
biological_process	GO:0010632	regulation of epithelial cell migration	1	Apoe	60	159	56726	1	1	1
biological_process	GO:0010633	negative regulation of epithelial cell migration	1	Apoe	60	49	56836	1	1	1
biological_process	GO:0010769	regulation of cell morphogenesis involved in differentiation	1	Apoe	60	334	56551	1	1	1
biological_process	GO:0010770	positive regulation of cell morphogenesis involved in differentiation	1	Apoe	60	163	56722	1	1	1
biological_process	GO:0010872	regulation of cholesterol esterification	1	Apoe	60	10	56875	1	1	1
biological_process	GO:0010873	positive regulation of cholesterol esterification	1	Apoe	60	8	56877	1	1	1
biological_process	GO:0010894	negative regulation of steroid biosynthetic process	1	Apoe	60	24	56861	1	1	1
molecular_function	GO:0015248	sterol transporter activity	1	Apoe	60	20	56865	1	1	1
molecular_function	GO:0015485	cholesterol binding	1	Apoe	60	35	56850	1	1	1
biological_process	GO:0015718	monocarboxylic acid transport	1	Apoe	60	130	56755	1	1	1
biological_process	GO:0015908	fatty acid transport	1	Apoe	60	69	56816	1	1	1
biological_process	GO:0015909	long-chain fatty acid transport	1	Apoe	60	45	56840	1	1	1
biological_process	GO:0015914	phospholipid transport	1	Apoe	60	52	56833	1	1	1
biological_process	GO:0016032	viral process	1	Apoe	60	222	56663	1	1	1
biological_process	GO:0016125	sterol metabolic process	1	Apoe	60	118	56767	1	1	1
biological_process	GO:0016126	sterol biosynthetic process	1	Apoe	60	48	56837	1	1	1
biological_process	GO:0016127	sterol catabolic process	1	Apoe	60	8	56877	1	1	1
biological_process	GO:0016358	dendrite development	1	Apoe	60	224	56661	1	1	1
biological_process	GO:0017038	protein import	1	Apoe	60	289	56596	1	1	1
molecular_function	GO:0017127	cholesterol transporter activity	1	Apoe	60	18	56867	1	1	1
biological_process	GO:0019058	viral life cycle	1	Apoe	60	181	56704	1	1	1
biological_process	GO:0019068	virion assembly	1	Apoe	60	22	56863	1	1	1
biological_process	GO:0019218	regulation of steroid metabolic process	1	Apoe	60	90	56795	1	1	1
biological_process	GO:0019433	triglyceride catabolic process	1	Apoe	60	19	56866	1	1	1
biological_process	GO:0019934	cGMP-mediated signaling	1	Apoe	60	9	56876	1	1	1
biological_process	GO:0019935	cyclic-nucleotide-mediated signaling	1	Apoe	60	56	56829	1	1	1
biological_process	GO:0022604	regulation of cell morphogenesis	1	Apoe	60	506	56379	1	1	1
biological_process	GO:0030168	platelet activation	1	Apoe	60	89	56796	1	1	1
biological_process	GO:0030193	regulation of blood coagulation	1	Apoe	60	78	56807	1	1	1
biological_process	GO:0030195	negative regulation of blood coagulation	1	Apoe	60	41	56844	1	1	1
biological_process	GO:0030516	regulation of axon extension	1	Apoe	60	95	56790	1	1	1
biological_process	GO:0031099	regeneration	1	Apoe	60	99	56786	1	1	1
biological_process	GO:0031102	neuron projection regeneration	1	Apoe	60	46	56839	1	1	1
biological_process	GO:0031103	axon regeneration	1	Apoe	60	35	56850	1	1	1
biological_process	GO:0031667	response to nutrient levels	1	Apoe	60	447	56438	1	1	1
cellular_component	GO:0031967	organelle envelope	1	Apoe	60	873	56012	1	1	1
cellular_component	GO:0031975	envelope	1	Apoe	60	876	56009	1	1	1
biological_process	GO:0032369	negative regulation of lipid transport	1	Apoe	60	26	56859	1	1	1
biological_process	GO:0032372	negative regulation of sterol transport	1	Apoe	60	10	56875	1	1	1
biological_process	GO:0032375	negative regulation of cholesterol transport	1	Apoe	60	10	56875	1	1	1
biological_process	GO:0032488	Cdc42 protein signal transduction	1	Apoe	60	5	56880	1	1	1
biological_process	GO:0032489	regulation of Cdc42 protein signal transduction	1	Apoe	60	3	56882	1	1	1
biological_process	GO:0032768	regulation of monooxygenase activity	1	Apoe	60	39	56846	1	1	1
biological_process	GO:0032770	positive regulation of monooxygenase activity	1	Apoe	60	22	56863	1	1	1
biological_process	GO:0032801	receptor catabolic process	1	Apoe	60	22	56863	1	1	1
biological_process	GO:0032802	low-density lipoprotein particle receptor catabolic process	1	Apoe	60	5	56880	1	1	1
biological_process	GO:0032803	regulation of low-density lipoprotein particle receptor catabolic process	1	Apoe	60	5	56880	1	1	1
biological_process	GO:0032805	positive regulation of low-density lipoprotein particle receptor catabolic process	1	Apoe	60	2	56883	1	1	1
molecular_function	GO:0032934	sterol binding	1	Apoe	60	39	56846	1	1	1
biological_process	GO:0032990	cell part morphogenesis	1	Apoe	60	788	56097	1	1	1
cellular_component	GO:0032994	protein-lipid complex	1	Apoe	60	37	56848	1	1	1
biological_process	GO:0033619	membrane protein proteolysis	1	Apoe	60	47	56838	1	1	1
biological_process	GO:0033700	phospholipid efflux	1	Apoe	60	13	56872	1	1	1
biological_process	GO:0034205	beta-amyloid formation	1	Apoe	60	13	56872	1	1	1
biological_process	GO:0034248	regulation of cellular amide metabolic process	1	Apoe	60	276	56609	1	1	1
biological_process	GO:0034249	negative regulation of cellular amide metabolic process	1	Apoe	60	103	56782	1	1	1
biological_process	GO:0034250	positive regulation of cellular amide metabolic process	1	Apoe	60	86	56799	1	1	1
cellular_component	GO:0034358	plasma lipoprotein particle	1	Apoe	60	35	56850	1	1	1
cellular_component	GO:0034361	very-low-density lipoprotein particle	1	Apoe	60	18	56867	1	1	1
cellular_component	GO:0034362	low-density lipoprotein particle	1	Apoe	60	12	56873	1	1	1
cellular_component	GO:0034363	intermediate-density lipoprotein particle	1	Apoe	60	4	56881	1	1	1
cellular_component	GO:0034364	high-density lipoprotein particle	1	Apoe	60	23	56862	1	1	1
cellular_component	GO:0034365	discoidal high-density lipoprotein particle	1	Apoe	60	3	56882	1	1	1
biological_process	GO:0034367	macromolecular complex remodeling	1	Apoe	60	19	56866	1	1	1
biological_process	GO:0034368	protein-lipid complex remodeling	1	Apoe	60	18	56867	1	1	1
biological_process	GO:0034369	plasma lipoprotein particle remodeling	1	Apoe	60	18	56867	1	1	1
biological_process	GO:0034370	triglyceride-rich lipoprotein particle remodeling	1	Apoe	60	9	56876	1	1	1
biological_process	GO:0034372	very-low-density lipoprotein particle remodeling	1	Apoe	60	8	56877	1	1	1
biological_process	GO:0034374	low-density lipoprotein particle remodeling	1	Apoe	60	7	56878	1	1	1
biological_process	GO:0034375	high-density lipoprotein particle remodeling	1	Apoe	60	11	56874	1	1	1
biological_process	GO:0034377	plasma lipoprotein particle assembly	1	Apoe	60	20	56865	1	1	1
biological_process	GO:0034380	high-density lipoprotein particle assembly	1	Apoe	60	10	56875	1	1	1
biological_process	GO:0034382	chylomicron remnant clearance	1	Apoe	60	6	56879	1	1	1
biological_process	GO:0034384	high-density lipoprotein particle clearance	1	Apoe	60	8	56877	1	1	1
cellular_component	GO:0034385	triglyceride-rich lipoprotein particle	1	Apoe	60	18	56867	1	1	1
biological_process	GO:0034433	steroid esterification	1	Apoe	60	14	56871	1	1	1
biological_process	GO:0034434	sterol esterification	1	Apoe	60	14	56871	1	1	1
biological_process	GO:0034435	cholesterol esterification	1	Apoe	60	14	56871	1	1	1
biological_process	GO:0034447	very-low-density lipoprotein particle clearance	1	Apoe	60	5	56880	1	1	1
biological_process	GO:0035023	regulation of Rho protein signal transduction	1	Apoe	60	93	56792	1	1	1
biological_process	GO:0042157	lipoprotein metabolic process	1	Apoe	60	116	56769	1	1	1
biological_process	GO:0042158	lipoprotein biosynthetic process	1	Apoe	60	86	56799	1	1	1
biological_process	GO:0042159	lipoprotein catabolic process	1	Apoe	60	13	56872	1	1	1
cellular_component	GO:0042627	chylomicron	1	Apoe	60	12	56873	1	1	1
biological_process	GO:0042982	amyloid precursor protein metabolic process	1	Apoe	60	30	56855	1	1	1
biological_process	GO:0042987	amyloid precursor protein catabolic process	1	Apoe	60	20	56865	1	1	1
biological_process	GO:0043113	receptor clustering	1	Apoe	60	50	56835	1	1	1
biological_process	GO:0043270	positive regulation of ion transport	1	Apoe	60	248	56637	1	1	1
biological_process	GO:0043271	negative regulation of ion transport	1	Apoe	60	130	56755	1	1	1
biological_process	GO:0043534	blood vessel endothelial cell migration	1	Apoe	60	68	56817	1	1	1
biological_process	GO:0043535	regulation of blood vessel endothelial cell migration	1	Apoe	60	47	56838	1	1	1
biological_process	GO:0043537	negative regulation of blood vessel endothelial cell migration	1	Apoe	60	20	56865	1	1	1
biological_process	GO:0043542	endothelial cell migration	1	Apoe	60	136	56749	1	1	1
biological_process	GO:0043603	cellular amide metabolic process	1	Apoe	60	721	56164	1	1	1
biological_process	GO:0043691	reverse cholesterol transport	1	Apoe	60	13	56872	1	1	1
biological_process	GO:0043903	regulation of symbiosis, encompassing mutualism through parasitism	1	Apoe	60	168	56717	1	1	1
biological_process	GO:0043954	cellular component maintenance	1	Apoe	60	26	56859	1	1	1
biological_process	GO:0044070	regulation of anion transport	1	Apoe	60	137	56748	1	1	1
biological_process	GO:0044403	symbiosis, encompassing mutualism through parasitism	1	Apoe	60	274	56611	1	1	1
biological_process	GO:0044419	interspecies interaction between organisms	1	Apoe	60	274	56611	1	1	1
biological_process	GO:0044764	multi-organism cellular process	1	Apoe	60	236	56649	1	1	1
biological_process	GO:0044788	modulation by host of viral process	1	Apoe	60	14	56871	1	1	1
biological_process	GO:0044794	positive regulation by host of viral process	1	Apoe	60	9	56876	1	1	1
biological_process	GO:0045540	regulation of cholesterol biosynthetic process	1	Apoe	60	16	56869	1	1	1
biological_process	GO:0045541	negative regulation of cholesterol biosynthetic process	1	Apoe	60	5	56880	1	1	1
biological_process	GO:0045773	positive regulation of axon extension	1	Apoe	60	40	56845	1	1	1
biological_process	GO:0045939	negative regulation of steroid metabolic process	1	Apoe	60	24	56861	1	1	1
biological_process	GO:0045940	positive regulation of steroid metabolic process	1	Apoe	60	31	56854	1	1	1
biological_process	GO:0046164	alcohol catabolic process	1	Apoe	60	47	56838	1	1	1
biological_process	GO:0046165	alcohol biosynthetic process	1	Apoe	60	125	56760	1	1	1
biological_process	GO:0046461	neutral lipid catabolic process	1	Apoe	60	25	56860	1	1	1
biological_process	GO:0046464	acylglycerol catabolic process	1	Apoe	60	25	56860	1	1	1
biological_process	GO:0046503	glycerolipid catabolic process	1	Apoe	60	36	56849	1	1	1
biological_process	GO:0046578	regulation of Ras protein signal transduction	1	Apoe	60	170	56715	1	1	1
molecular_function	GO:0046848	hydroxyapatite binding	1	Apoe	60	4	56881	1	1	1
biological_process	GO:0046889	positive regulation of lipid biosynthetic process	1	Apoe	60	74	56811	1	1	1
molecular_function	GO:0046911	metal chelating activity	1	Apoe	60	1	56884	1	1	1
molecular_function	GO:0048156	tau protein binding	1	Apoe	60	12	56873	1	1	1
biological_process	GO:0048524	positive regulation of viral process	1	Apoe	60	61	56824	1	1	1
biological_process	GO:0048588	developmental cell growth	1	Apoe	60	194	56691	1	1	1
biological_process	GO:0048667	cell morphogenesis involved in neuron differentiation	1	Apoe	60	503	56382	1	1	1
biological_process	GO:0048675	axon extension	1	Apoe	60	120	56765	1	1	1
biological_process	GO:0048678	response to axon injury	1	Apoe	60	46	56839	1	1	1
biological_process	GO:0048812	neuron projection morphogenesis	1	Apoe	60	539	56346	1	1	1
biological_process	GO:0048844	artery morphogenesis	1	Apoe	60	58	56827	1	1	1
biological_process	GO:0048858	cell projection morphogenesis	1	Apoe	60	767	56118	1	1	1
biological_process	GO:0050435	beta-amyloid metabolic process	1	Apoe	60	25	56860	1	1	1
biological_process	GO:0050680	negative regulation of epithelial cell proliferation	1	Apoe	60	125	56760	1	1	1
molecular_function	GO:0050750	low-density lipoprotein particle receptor binding	1	Apoe	60	20	56865	1	1	1
biological_process	GO:0050770	regulation of axonogenesis	1	Apoe	60	165	56720	1	1	1
biological_process	GO:0050772	positive regulation of axonogenesis	1	Apoe	60	70	56815	1	1	1
biological_process	GO:0050773	regulation of dendrite development	1	Apoe	60	140	56745	1	1	1
biological_process	GO:0050792	regulation of viral process	1	Apoe	60	137	56748	1	1	1
biological_process	GO:0050803	regulation of synapse structure or activity	1	Apoe	60	252	56633	1	1	1
biological_process	GO:0050807	regulation of synapse organization	1	Apoe	60	119	56766	1	1	1
biological_process	GO:0050808	synapse organization	1	Apoe	60	216	56669	1	1	1
biological_process	GO:0050810	regulation of steroid biosynthetic process	1	Apoe	60	65	56820	1	1	1
biological_process	GO:0050818	regulation of coagulation	1	Apoe	60	82	56803	1	1	1
biological_process	GO:0050819	negative regulation of coagulation	1	Apoe	60	43	56842	1	1	1
biological_process	GO:0050999	regulation of nitric-oxide synthase activity	1	Apoe	60	27	56858	1	1	1
biological_process	GO:0051000	positive regulation of nitric-oxide synthase activity	1	Apoe	60	15	56870	1	1	1
biological_process	GO:0051043	regulation of membrane protein ectodomain proteolysis	1	Apoe	60	20	56865	1	1	1
biological_process	GO:0051044	positive regulation of membrane protein ectodomain proteolysis	1	Apoe	60	14	56871	1	1	1
biological_process	GO:0051056	regulation of small GTPase mediated signal transduction	1	Apoe	60	189	56696	1	1	1
biological_process	GO:0051353	positive regulation of oxidoreductase activity	1	Apoe	60	40	56845	1	1	1
biological_process	GO:0051702	interaction with symbiont	1	Apoe	60	51	56834	1	1	1
biological_process	GO:0051817	modification of morphology or physiology of other organism involved in symbiotic interaction	1	Apoe	60	69	56816	1	1	1
biological_process	GO:0051851	modification by host of symbiont morphology or physiology	1	Apoe	60	48	56837	1	1	1
biological_process	GO:0055081	anion homeostasis	1	Apoe	60	49	56836	1	1	1
biological_process	GO:0055089	fatty acid homeostasis	1	Apoe	60	12	56873	1	1	1
molecular_function	GO:0060228	phosphatidylcholine-sterol O-acyltransferase activator activity	1	Apoe	60	5	56880	1	1	1
biological_process	GO:0060560	developmental growth involved in morphogenesis	1	Apoe	60	237	56648	1	1	1
biological_process	GO:0060840	artery development	1	Apoe	60	85	56800	1	1	1
biological_process	GO:0060996	dendritic spine development	1	Apoe	60	74	56811	1	1	1
biological_process	GO:0060998	regulation of dendritic spine development	1	Apoe	60	56	56829	1	1	1
biological_process	GO:0060999	positive regulation of dendritic spine development	1	Apoe	60	37	56848	1	1	1
biological_process	GO:0061000	negative regulation of dendritic spine development	1	Apoe	60	10	56875	1	1	1
biological_process	GO:0061041	regulation of wound healing	1	Apoe	60	117	56768	1	1	1
biological_process	GO:0061045	negative regulation of wound healing	1	Apoe	60	53	56832	1	1	1
biological_process	GO:0061387	regulation of extent of cell growth	1	Apoe	60	108	56777	1	1	1
biological_process	GO:0061564	axon development	1	Apoe	60	416	56469	1	1	1
biological_process	GO:0065005	protein-lipid complex assembly	1	Apoe	60	23	56862	1	1	1
molecular_function	GO:0070325	lipoprotein particle receptor binding	1	Apoe	60	24	56861	1	1	1
molecular_function	GO:0070326	very-low-density lipoprotein particle receptor binding	1	Apoe	60	4	56881	1	1	1
biological_process	GO:0070841	inclusion body assembly	1	Apoe	60	21	56864	1	1	1
molecular_function	GO:0071813	lipoprotein particle binding	1	Apoe	60	24	56861	1	1	1
molecular_function	GO:0071814	protein-lipid complex binding	1	Apoe	60	24	56861	1	1	1
biological_process	GO:0071825	protein-lipid complex subunit organization	1	Apoe	60	34	56851	1	1	1
biological_process	GO:0071827	plasma lipoprotein particle organization	1	Apoe	60	31	56854	1	1	1
biological_process	GO:0071830	triglyceride-rich lipoprotein particle clearance	1	Apoe	60	6	56879	1	1	1
biological_process	GO:0072578	neurotransmitter-gated ion channel clustering	1	Apoe	60	10	56875	1	1	1
biological_process	GO:0090083	regulation of inclusion body assembly	1	Apoe	60	15	56870	1	1	1
biological_process	GO:0090130	tissue migration	1	Apoe	60	210	56675	1	1	1
biological_process	GO:0090132	epithelium migration	1	Apoe	60	208	56677	1	1	1
biological_process	GO:0090181	regulation of cholesterol metabolic process	1	Apoe	60	24	56861	1	1	1
biological_process	GO:0090206	negative regulation of cholesterol metabolic process	1	Apoe	60	5	56880	1	1	1
biological_process	GO:0090261	positive regulation of inclusion body assembly	1	Apoe	60	6	56879	1	1	1
biological_process	GO:0090370	negative regulation of cholesterol efflux	1	Apoe	60	6	56879	1	1	1
biological_process	GO:0097061	dendritic spine organization	1	Apoe	60	48	56837	1	1	1
biological_process	GO:0097062	dendritic spine maintenance	1	Apoe	60	9	56876	1	1	1
biological_process	GO:0097090	presynaptic membrane organization	1	Apoe	60	13	56872	1	1	1
biological_process	GO:0097113	AMPA glutamate receptor clustering	1	Apoe	60	5	56880	1	1	1
biological_process	GO:0097114	NMDA glutamate receptor clustering	1	Apoe	60	5	56880	1	1	1
biological_process	GO:0097242	beta-amyloid clearance	1	Apoe	60	7	56878	1	1	1
biological_process	GO:0097688	glutamate receptor clustering	1	Apoe	60	5	56880	1	1	1
biological_process	GO:1900006	positive regulation of dendrite development	1	Apoe	60	75	56810	1	1	1
biological_process	GO:1900046	regulation of hemostasis	1	Apoe	60	78	56807	1	1	1
biological_process	GO:1900047	negative regulation of hemostasis	1	Apoe	60	41	56844	1	1	1
biological_process	GO:1900221	regulation of beta-amyloid clearance	1	Apoe	60	6	56879	1	1	1
biological_process	GO:1901216	positive regulation of neuron death	1	Apoe	60	83	56802	1	1	1
biological_process	GO:1901361	organic cyclic compound catabolic process	1	Apoe	60	330	56555	1	1	1
biological_process	GO:1901616	organic hydroxy compound catabolic process	1	Apoe	60	56	56829	1	1	1
biological_process	GO:1901617	organic hydroxy compound biosynthetic process	1	Apoe	60	193	56692	1	1	1
biological_process	GO:1901626	regulation of postsynaptic membrane organization	1	Apoe	60	7	56878	1	1	1
biological_process	GO:1901627	negative regulation of postsynaptic membrane organization	1	Apoe	60	1	56884	1	1	1
biological_process	GO:1901628	positive regulation of postsynaptic membrane organization	1	Apoe	60	2	56883	1	1	1
biological_process	GO:1901629	regulation of presynaptic membrane organization	1	Apoe	60	10	56875	1	1	1
biological_process	GO:1901630	negative regulation of presynaptic membrane organization	1	Apoe	60	2	56883	1	1	1
biological_process	GO:1901631	positive regulation of presynaptic membrane organization	1	Apoe	60	7	56878	1	1	1
molecular_function	GO:1901681	sulfur compound binding	1	Apoe	60	230	56655	1	1	1
biological_process	GO:1902003	regulation of beta-amyloid formation	1	Apoe	60	12	56873	1	1	1
biological_process	GO:1902004	positive regulation of beta-amyloid formation	1	Apoe	60	6	56879	1	1	1
biological_process	GO:1902430	negative regulation of beta-amyloid formation	1	Apoe	60	7	56878	1	1	1
biological_process	GO:1902652	secondary alcohol metabolic process	1	Apoe	60	113	56772	1	1	1
biological_process	GO:1902653	secondary alcohol biosynthetic process	1	Apoe	60	43	56842	1	1	1
biological_process	GO:1902930	regulation of alcohol biosynthetic process	1	Apoe	60	50	56835	1	1	1
biological_process	GO:1902931	negative regulation of alcohol biosynthetic process	1	Apoe	60	18	56867	1	1	1
biological_process	GO:1902947	regulation of tau-protein kinase activity	1	Apoe	60	3	56882	1	1	1
biological_process	GO:1902950	regulation of dendritic spine maintenance	1	Apoe	60	2	56883	1	1	1
biological_process	GO:1902951	negative regulation of dendritic spine maintenance	1	Apoe	60	1	56884	1	1	1
biological_process	GO:1902952	positive regulation of dendritic spine maintenance	1	Apoe	60	2	56883	1	1	1
biological_process	GO:1902988	neurofibrillary tangle assembly	1	Apoe	60	3	56882	1	1	1
biological_process	GO:1902991	regulation of amyloid precursor protein catabolic process	1	Apoe	60	14	56871	1	1	1
biological_process	GO:1902992	negative regulation of amyloid precursor protein catabolic process	1	Apoe	60	9	56876	1	1	1
biological_process	GO:1902993	positive regulation of amyloid precursor protein catabolic process	1	Apoe	60	6	56879	1	1	1
biological_process	GO:1902994	regulation of phospholipid efflux	1	Apoe	60	2	56883	1	1	1
biological_process	GO:1902995	positive regulation of phospholipid efflux	1	Apoe	60	2	56883	1	1	1
biological_process	GO:1902996	regulation of neurofibrillary tangle assembly	1	Apoe	60	3	56882	1	1	1
biological_process	GO:1902998	positive regulation of neurofibrillary tangle assembly	1	Apoe	60	2	56883	1	1	1
biological_process	GO:1902999	negative regulation of phospholipid efflux	1	Apoe	60	1	56884	1	1	1
biological_process	GO:1903000	regulation of lipid transport across blood brain barrier	1	Apoe	60	1	56884	1	1	1
biological_process	GO:1903001	negative regulation of lipid transport across blood brain barrier	1	Apoe	60	1	56884	1	1	1
biological_process	GO:1903002	positive regulation of lipid transport across blood brain barrier	1	Apoe	60	1	56884	1	1	1
biological_process	GO:1903792	negative regulation of anion transport	1	Apoe	60	40	56845	1	1	1
biological_process	GO:1903793	positive regulation of anion transport	1	Apoe	60	70	56815	1	1	1
biological_process	GO:1990138	neuron projection extension	1	Apoe	60	148	56737	1	1	1
biological_process	GO:1990379	lipid transport across blood brain barrier	1	Apoe	60	2	56883	1	1	1
cellular_component	GO:1990777	lipoprotein particle	1	Apoe	60	35	56850	1	1	1
biological_process	GO:2000171	negative regulation of dendrite development	1	Apoe	60	29	56856	1	1	1
biological_process	GO:2000644	regulation of receptor catabolic process	1	Apoe	60	7	56878	1	1	1
biological_process	GO:2000646	positive regulation of receptor catabolic process	1	Apoe	60	3	56882	1	1	1
biological_process	GO:2001138	regulation of phospholipid transport	1	Apoe	60	8	56877	1	1	1
biological_process	GO:2001139	negative regulation of phospholipid transport	1	Apoe	60	1	56884	1	1	1
biological_process	GO:2001140	positive regulation of phospholipid transport	1	Apoe	60	8	56877	1	1	1
biological_process	GO:0003091	renal water homeostasis	1	Aqp3	60	9	56876	1	1	1
biological_process	GO:0003097	renal water transport	1	Aqp3	60	6	56879	1	1	1
molecular_function	GO:0005372	water transmembrane transporter activity	1	Aqp3	60	13	56872	1	1	1
biological_process	GO:0006833	water transport	1	Aqp3	60	17	56868	1	1	1
biological_process	GO:0006884	cell volume homeostasis	1	Aqp3	60	26	56859	1	1	1
biological_process	GO:0009992	cellular water homeostasis	1	Aqp3	60	13	56872	1	1	1
molecular_function	GO:0015144	carbohydrate transmembrane transporter activity	1	Aqp3	60	36	56849	1	1	1
molecular_function	GO:0015166	polyol transmembrane transporter activity	1	Aqp3	60	11	56874	1	1	1
molecular_function	GO:0015168	glycerol transmembrane transporter activity	1	Aqp3	60	10	56875	1	1	1
molecular_function	GO:0015204	urea transmembrane transporter activity	1	Aqp3	60	5	56880	1	1	1
molecular_function	GO:0015250	water channel activity	1	Aqp3	60	12	56873	1	1	1
molecular_function	GO:0015254	glycerol channel activity	1	Aqp3	60	10	56875	1	1	1
molecular_function	GO:0015665	alcohol transmembrane transporter activity	1	Aqp3	60	17	56868	1	1	1
biological_process	GO:0015791	polyol transport	1	Aqp3	60	7	56878	1	1	1
biological_process	GO:0015793	glycerol transport	1	Aqp3	60	4	56881	1	1	1
biological_process	GO:0015840	urea transport	1	Aqp3	60	6	56879	1	1	1
biological_process	GO:0019755	one-carbon compound transport	1	Aqp3	60	14	56871	1	1	1
biological_process	GO:0030104	water homeostasis	1	Aqp3	60	47	56838	1	1	1
biological_process	GO:0042044	fluid transport	1	Aqp3	60	23	56862	1	1	1
molecular_function	GO:0042887	amide transmembrane transporter activity	1	Aqp3	60	12	56873	1	1	1
biological_process	GO:0050891	multicellular organismal water homeostasis	1	Aqp3	60	37	56848	1	1	1
biological_process	GO:0070295	renal water absorption	1	Aqp3	60	4	56881	1	1	1
biological_process	GO:0071918	urea transmembrane transport	1	Aqp3	60	5	56880	1	1	1
molecular_function	GO:1901476	carbohydrate transporter activity	1	Aqp3	60	36	56849	1	1	1
molecular_function	GO:1901618	organic hydroxy compound transmembrane transporter activity	1	Aqp3	60	53	56832	1	1	1
biological_process	GO:0001525	angiogenesis	1	C3	60	407	56478	1	1	1
molecular_function	GO:0001664	G-protein coupled receptor binding	1	C3	60	254	56631	1	1	1
biological_process	GO:0001794	type IIa hypersensitivity	1	C3	60	7	56878	1	1	1
biological_process	GO:0001796	regulation of type IIa hypersensitivity	1	C3	60	7	56878	1	1	1
biological_process	GO:0001798	positive regulation of type IIa hypersensitivity	1	C3	60	7	56878	1	1	1
biological_process	GO:0001905	activation of membrane attack complex	1	C3	60	4	56881	1	1	1
biological_process	GO:0001969	regulation of activation of membrane attack complex	1	C3	60	4	56881	1	1	1
biological_process	GO:0001970	positive regulation of activation of membrane attack complex	1	C3	60	2	56883	1	1	1
biological_process	GO:0002437	inflammatory response to antigenic stimulus	1	C3	60	58	56827	1	1	1
biological_process	GO:0002438	acute inflammatory response to antigenic stimulus	1	C3	60	23	56862	1	1	1
biological_process	GO:0002444	myeloid leukocyte mediated immunity	1	C3	60	77	56808	1	1	1
biological_process	GO:0002445	type II hypersensitivity	1	C3	60	7	56878	1	1	1
biological_process	GO:0002524	hypersensitivity	1	C3	60	14	56871	1	1	1
biological_process	GO:0002673	regulation of acute inflammatory response	1	C3	60	55	56830	1	1	1
biological_process	GO:0002675	positive regulation of acute inflammatory response	1	C3	60	30	56855	1	1	1
biological_process	GO:0002697	regulation of immune effector process	1	C3	60	379	56506	1	1	1
biological_process	GO:0002699	positive regulation of immune effector process	1	C3	60	166	56719	1	1	1
biological_process	GO:0002703	regulation of leukocyte mediated immunity	1	C3	60	161	56724	1	1	1
biological_process	GO:0002705	positive regulation of leukocyte mediated immunity	1	C3	60	101	56784	1	1	1
biological_process	GO:0002706	regulation of lymphocyte mediated immunity	1	C3	60	119	56766	1	1	1
biological_process	GO:0002708	positive regulation of lymphocyte mediated immunity	1	C3	60	82	56803	1	1	1
biological_process	GO:0002712	regulation of B cell mediated immunity	1	C3	60	48	56837	1	1	1
biological_process	GO:0002714	positive regulation of B cell mediated immunity	1	C3	60	34	56851	1	1	1
biological_process	GO:0002861	regulation of inflammatory response to antigenic stimulus	1	C3	60	28	56857	1	1	1
biological_process	GO:0002863	positive regulation of inflammatory response to antigenic stimulus	1	C3	60	15	56870	1	1	1
biological_process	GO:0002864	regulation of acute inflammatory response to antigenic stimulus	1	C3	60	16	56869	1	1	1
biological_process	GO:0002866	positive regulation of acute inflammatory response to antigenic stimulus	1	C3	60	11	56874	1	1	1
biological_process	GO:0002883	regulation of hypersensitivity	1	C3	60	13	56872	1	1	1
biological_process	GO:0002885	positive regulation of hypersensitivity	1	C3	60	10	56875	1	1	1
biological_process	GO:0002886	regulation of myeloid leukocyte mediated immunity	1	C3	60	45	56840	1	1	1
biological_process	GO:0002888	positive regulation of myeloid leukocyte mediated immunity	1	C3	60	27	56858	1	1	1
biological_process	GO:0002889	regulation of immunoglobulin mediated immune response	1	C3	60	48	56837	1	1	1
biological_process	GO:0002891	positive regulation of immunoglobulin mediated immune response	1	C3	60	34	56851	1	1	1
biological_process	GO:0002892	regulation of type II hypersensitivity	1	C3	60	7	56878	1	1	1
biological_process	GO:0002894	positive regulation of type II hypersensitivity	1	C3	60	7	56878	1	1	1
biological_process	GO:0002920	regulation of humoral immune response	1	C3	60	33	56852	1	1	1
biological_process	GO:0002922	positive regulation of humoral immune response	1	C3	60	16	56869	1	1	1
molecular_function	GO:0004866	endopeptidase inhibitor activity	1	C3	60	181	56704	1	1	1
biological_process	GO:0006956	complement activation	1	C3	60	67	56818	1	1	1
biological_process	GO:0006957	complement activation, alternative pathway	1	C3	60	11	56874	1	1	1
biological_process	GO:0006958	complement activation, classical pathway	1	C3	60	50	56835	1	1	1
biological_process	GO:0008277	regulation of G-protein coupled receptor protein signaling pathway	1	C3	60	94	56791	1	1	1
biological_process	GO:0010573	vascular endothelial growth factor production	1	C3	60	31	56854	1	1	1
biological_process	GO:0010574	regulation of vascular endothelial growth factor production	1	C3	60	29	56856	1	1	1
biological_process	GO:0010575	positive regulation of vascular endothelial growth factor production	1	C3	60	23	56862	1	1	1
biological_process	GO:0010866	regulation of triglyceride biosynthetic process	1	C3	60	21	56864	1	1	1
biological_process	GO:0010883	regulation of lipid storage	1	C3	60	34	56851	1	1	1
biological_process	GO:0010884	positive regulation of lipid storage	1	C3	60	19	56866	1	1	1
biological_process	GO:0010954	positive regulation of protein processing	1	C3	60	17	56868	1	1	1
biological_process	GO:0016485	protein processing	1	C3	60	271	56614	1	1	1
biological_process	GO:0019432	triglyceride biosynthetic process	1	C3	60	32	56853	1	1	1
biological_process	GO:0019915	lipid storage	1	C3	60	58	56827	1	1	1
molecular_function	GO:0030414	peptidase inhibitor activity	1	C3	60	190	56695	1	1	1
biological_process	GO:0030449	regulation of complement activation	1	C3	60	13	56872	1	1	1
molecular_function	GO:0031714	C5a anaphylatoxin chemotactic receptor binding	1	C3	60	1	56884	1	1	1
molecular_function	GO:0031715	C5L2 anaphylatoxin chemotactic receptor binding	1	C3	60	1	56884	1	1	1
biological_process	GO:0043277	apoptotic cell clearance	1	C3	60	29	56856	1	1	1
biological_process	GO:0045017	glycerolipid biosynthetic process	1	C3	60	129	56756	1	1	1
biological_process	GO:0045745	positive regulation of G-protein coupled receptor protein signaling pathway	1	C3	60	25	56860	1	1	1
biological_process	GO:0045765	regulation of angiogenesis	1	C3	60	206	56679	1	1	1
biological_process	GO:0045766	positive regulation of angiogenesis	1	C3	60	122	56763	1	1	1
biological_process	GO:0045917	positive regulation of complement activation	1	C3	60	3	56882	1	1	1
biological_process	GO:0046460	neutral lipid biosynthetic process	1	C3	60	35	56850	1	1	1
biological_process	GO:0046463	acylglycerol biosynthetic process	1	C3	60	35	56850	1	1	1
biological_process	GO:0050729	positive regulation of inflammatory response	1	C3	60	91	56794	1	1	1
biological_process	GO:0051604	protein maturation	1	C3	60	295	56590	1	1	1
molecular_function	GO:0061134	peptidase regulator activity	1	C3	60	221	56664	1	1	1
molecular_function	GO:0061135	endopeptidase regulator activity	1	C3	60	187	56698	1	1	1
biological_process	GO:0070613	regulation of protein processing	1	C3	60	63	56822	1	1	1
biological_process	GO:0072376	protein activation cascade	1	C3	60	77	56808	1	1	1
biological_process	GO:1901342	regulation of vasculature development	1	C3	60	223	56662	1	1	1
biological_process	GO:1903036	positive regulation of response to wounding	1	C3	60	139	56746	1	1	1
biological_process	GO:1903317	regulation of protein maturation	1	C3	60	64	56821	1	1	1
biological_process	GO:1903319	positive regulation of protein maturation	1	C3	60	18	56867	1	1	1
biological_process	GO:1904018	positive regulation of vasculature development	1	C3	60	131	56754	1	1	1
biological_process	GO:2000257	regulation of protein activation cascade	1	C3	60	14	56871	1	1	1
biological_process	GO:2000259	positive regulation of protein activation cascade	1	C3	60	3	56882	1	1	1
biological_process	GO:2000425	regulation of apoptotic cell clearance	1	C3	60	7	56878	1	1	1
biological_process	GO:2000427	positive regulation of apoptotic cell clearance	1	C3	60	5	56880	1	1	1
molecular_function	GO:0004089	carbonate dehydratase activity	1	Car3	60	14	56871	1	1	1
biological_process	GO:0006730	one-carbon metabolic process	1	Car3	60	33	56852	1	1	1
molecular_function	GO:0016151	nickel cation binding	1	Car3	60	6	56879	1	1	1
molecular_function	GO:0016829	lyase activity	1	Car3	60	185	56700	1	1	1
molecular_function	GO:0016835	carbon-oxygen lyase activity	1	Car3	60	84	56801	1	1	1
molecular_function	GO:0016836	hydro-lyase activity	1	Car3	60	63	56822	1	1	1
biological_process	GO:0001824	blastocyst development	1	Dmbt1	60	91	56794	1	1	1
biological_process	GO:0001832	blastocyst growth	1	Dmbt1	60	27	56858	1	1	1
biological_process	GO:0001833	inner cell mass cell proliferation	1	Dmbt1	60	15	56870	1	1	1
molecular_function	GO:0005044	scavenger receptor activity	1	Dmbt1	60	42	56843	1	1	1
cellular_component	GO:0030141	secretory granule	1	Dmbt1	60	297	56588	1	1	1
cellular_component	GO:0030666	endocytic vesicle membrane	1	Dmbt1	60	17	56868	1	1	1
cellular_component	GO:0030667	secretory granule membrane	1	Dmbt1	60	69	56816	1	1	1
cellular_component	GO:0030670	phagocytic vesicle membrane	1	Dmbt1	60	6	56879	1	1	1
molecular_function	GO:0035375	zymogen binding	1	Dmbt1	60	1	56884	1	1	1
molecular_function	GO:0038024	cargo receptor activity	1	Dmbt1	60	60	56825	1	1	1
cellular_component	GO:0042588	zymogen granule	1	Dmbt1	60	21	56864	1	1	1
cellular_component	GO:0042589	zymogen granule membrane	1	Dmbt1	60	12	56873	1	1	1
cellular_component	GO:0045335	phagocytic vesicle	1	Dmbt1	60	47	56838	1	1	1
biological_process	GO:0001938	positive regulation of endothelial cell proliferation	1	Cyba	60	60	56825	1	1	1
biological_process	GO:0001977	renal system process involved in regulation of blood volume	1	Cyba	60	15	56870	1	1	1
biological_process	GO:0001990	regulation of systemic arterial blood pressure by hormone	1	Cyba	60	43	56842	1	1	1
biological_process	GO:0002016	regulation of blood volume by renin-angiotensin	1	Cyba	60	13	56872	1	1	1
biological_process	GO:0002019	regulation of renal output by angiotensin	1	Cyba	60	3	56882	1	1	1
biological_process	GO:0002218	activation of innate immune response	1	Cyba	60	111	56774	1	1	1
biological_process	GO:0002221	pattern recognition receptor signaling pathway	1	Cyba	60	101	56784	1	1	1
biological_process	GO:0002224	toll-like receptor signaling pathway	1	Cyba	60	76	56809	1	1	1
biological_process	GO:0002757	immune response-activating signal transduction	1	Cyba	60	233	56652	1	1	1
biological_process	GO:0002758	innate immune response-activating signal transduction	1	Cyba	60	104	56781	1	1	1
biological_process	GO:0002764	immune response-regulating signaling pathway	1	Cyba	60	245	56640	1	1	1
biological_process	GO:0002831	regulation of response to biotic stimulus	1	Cyba	60	193	56692	1	1	1
biological_process	GO:0002833	positive regulation of response to biotic stimulus	1	Cyba	60	38	56847	1	1	1
biological_process	GO:0003044	regulation of systemic arterial blood pressure mediated by a chemical signal	1	Cyba	60	50	56835	1	1	1
biological_process	GO:0003071	renal system process involved in regulation of systemic arterial blood pressure	1	Cyba	60	24	56861	1	1	1
biological_process	GO:0003073	regulation of systemic arterial blood pressure	1	Cyba	60	93	56792	1	1	1
biological_process	GO:0003081	regulation of systemic arterial blood pressure by renin-angiotensin	1	Cyba	60	30	56855	1	1	1
biological_process	GO:0003083	negative regulation of renal output by angiotensin	1	Cyba	60	1	56884	1	1	1
biological_process	GO:0003084	positive regulation of systemic arterial blood pressure	1	Cyba	60	19	56866	1	1	1
biological_process	GO:0003093	regulation of glomerular filtration	1	Cyba	60	12	56873	1	1	1
biological_process	GO:0003105	negative regulation of glomerular filtration	1	Cyba	60	6	56879	1	1	1
biological_process	GO:0003106	negative regulation of glomerular filtration by angiotensin	1	Cyba	60	1	56884	1	1	1
biological_process	GO:0006816	calcium ion transport	1	Cyba	60	348	56537	1	1	1
biological_process	GO:0007204	positive regulation of cytosolic calcium ion concentration	1	Cyba	60	228	56657	1	1	1
biological_process	GO:0007589	body fluid secretion	1	Cyba	60	81	56804	1	1	1
molecular_function	GO:0009055	electron carrier activity	1	Cyba	60	66	56819	1	1	1
biological_process	GO:0010522	regulation of calcium ion transport into cytosol	1	Cyba	60	78	56807	1	1	1
biological_process	GO:0010959	regulation of metal ion transport	1	Cyba	60	333	56552	1	1	1
biological_process	GO:0014805	smooth muscle adaptation	1	Cyba	60	2	56883	1	1	1
biological_process	GO:0014895	smooth muscle hypertrophy	1	Cyba	60	1	56884	1	1	1
molecular_function	GO:0016175	superoxide-generating NADPH oxidase activity	1	Cyba	60	8	56877	1	1	1
biological_process	GO:0017004	cytochrome complex assembly	1	Cyba	60	18	56867	1	1	1
biological_process	GO:0032635	interleukin-6 production	1	Cyba	60	108	56777	1	1	1
biological_process	GO:0032675	regulation of interleukin-6 production	1	Cyba	60	105	56780	1	1	1
biological_process	GO:0032755	positive regulation of interleukin-6 production	1	Cyba	60	68	56817	1	1	1
biological_process	GO:0032760	positive regulation of tumor necrosis factor production	1	Cyba	60	62	56823	1	1	1
biological_process	GO:0032845	negative regulation of homeostatic process	1	Cyba	60	156	56729	1	1	1
biological_process	GO:0032928	regulation of superoxide anion generation	1	Cyba	60	16	56869	1	1	1
biological_process	GO:0032930	positive regulation of superoxide anion generation	1	Cyba	60	12	56873	1	1	1
biological_process	GO:0032941	secretion by tissue	1	Cyba	60	77	56808	1	1	1
biological_process	GO:0034121	regulation of toll-like receptor signaling pathway	1	Cyba	60	44	56841	1	1	1
biological_process	GO:0034123	positive regulation of toll-like receptor signaling pathway	1	Cyba	60	19	56866	1	1	1
biological_process	GO:0034134	toll-like receptor 2 signaling pathway	1	Cyba	60	11	56874	1	1	1
biological_process	GO:0034135	regulation of toll-like receptor 2 signaling pathway	1	Cyba	60	6	56879	1	1	1
biological_process	GO:0034137	positive regulation of toll-like receptor 2 signaling pathway	1	Cyba	60	3	56882	1	1	1
biological_process	GO:0042554	superoxide anion generation	1	Cyba	60	25	56860	1	1	1
cellular_component	GO:0043020	NADPH oxidase complex	1	Cyba	60	9	56876	1	1	1
biological_process	GO:0045088	regulation of innate immune response	1	Cyba	60	189	56696	1	1	1
biological_process	GO:0045089	positive regulation of innate immune response	1	Cyba	60	160	56725	1	1	1
biological_process	GO:0048661	positive regulation of smooth muscle cell proliferation	1	Cyba	60	75	56810	1	1	1
biological_process	GO:0050665	hydrogen peroxide biosynthetic process	1	Cyba	60	10	56875	1	1	1
biological_process	GO:0050679	positive regulation of epithelial cell proliferation	1	Cyba	60	155	56730	1	1	1
biological_process	GO:0050886	endocrine process	1	Cyba	60	94	56791	1	1	1
biological_process	GO:0051047	positive regulation of secretion	1	Cyba	60	389	56496	1	1	1
biological_process	GO:0051209	release of sequestered calcium ion into cytosol	1	Cyba	60	87	56798	1	1	1
biological_process	GO:0051279	regulation of release of sequestered calcium ion into cytosol	1	Cyba	60	63	56822	1	1	1
biological_process	GO:0051282	regulation of sequestering of calcium ion	1	Cyba	60	88	56797	1	1	1
biological_process	GO:0051283	negative regulation of sequestering of calcium ion	1	Cyba	60	87	56798	1	1	1
biological_process	GO:0051480	cytosolic calcium ion homeostasis	1	Cyba	60	256	56629	1	1	1
biological_process	GO:0051924	regulation of calcium ion transport	1	Cyba	60	214	56671	1	1	1
biological_process	GO:0060401	cytosolic calcium ion transport	1	Cyba	60	112	56773	1	1	1
biological_process	GO:0060402	calcium ion transport into cytosol	1	Cyba	60	111	56774	1	1	1
biological_process	GO:0070254	mucus secretion	1	Cyba	60	15	56870	1	1	1
biological_process	GO:0070255	regulation of mucus secretion	1	Cyba	60	13	56872	1	1	1
biological_process	GO:0070257	positive regulation of mucus secretion	1	Cyba	60	10	56875	1	1	1
biological_process	GO:0090322	regulation of superoxide metabolic process	1	Cyba	60	24	56861	1	1	1
cellular_component	GO:0097038	perinuclear endoplasmic reticulum	1	Cyba	60	15	56870	1	1	1
biological_process	GO:1900424	regulation of defense response to bacterium	1	Cyba	60	11	56874	1	1	1
biological_process	GO:1900426	positive regulation of defense response to bacterium	1	Cyba	60	8	56877	1	1	1
biological_process	GO:1903426	regulation of reactive oxygen species biosynthetic process	1	Cyba	60	67	56818	1	1	1
biological_process	GO:1903428	positive regulation of reactive oxygen species biosynthetic process	1	Cyba	60	49	56836	1	1	1
biological_process	GO:1903557	positive regulation of tumor necrosis factor superfamily cytokine production	1	Cyba	60	63	56822	1	1	1
biological_process	GO:1903649	regulation of cytoplasmic transport	1	Cyba	60	410	56475	1	1	1
cellular_component	GO:1990204	oxidoreductase complex	1	Cyba	60	84	56801	1	1	1
biological_process	GO:2000021	regulation of ion homeostasis	1	Cyba	60	176	56709	1	1	1
biological_process	GO:2000379	positive regulation of reactive oxygen species metabolic process	1	Cyba	60	88	56797	1	1	1
molecular_function	GO:0001077	transcriptional activator activity, RNA polymerase II core promoter proximal region sequence-specific binding	1	Dbp	60	253	56632	1	1	1
molecular_function	GO:0001228	transcriptional activator activity, RNA polymerase II transcription regulatory region sequence-specific binding	1	Dbp	60	345	56540	1	1	1
biological_process	GO:0000272	polysaccharide catabolic process	1	G6pc	60	22	56863	1	1	1
molecular_function	GO:0004346	glucose-6-phosphatase activity	1	G6pc	60	3	56882	1	1	1
biological_process	GO:0005976	polysaccharide metabolic process	1	G6pc	60	99	56786	1	1	1
biological_process	GO:0005977	glycogen metabolic process	1	G6pc	60	73	56812	1	1	1
biological_process	GO:0005980	glycogen catabolic process	1	G6pc	60	18	56867	1	1	1
biological_process	GO:0006073	cellular glucan metabolic process	1	G6pc	60	73	56812	1	1	1
biological_process	GO:0006091	generation of precursor metabolites and energy	1	G6pc	60	281	56604	1	1	1
biological_process	GO:0006112	energy reserve metabolic process	1	G6pc	60	81	56804	1	1	1
biological_process	GO:0009251	glucan catabolic process	1	G6pc	60	18	56867	1	1	1
biological_process	GO:0015712	hexose phosphate transport	1	G6pc	60	3	56882	1	1	1
biological_process	GO:0015760	glucose-6-phosphate transport	1	G6pc	60	3	56882	1	1	1
biological_process	GO:0015980	energy derivation by oxidation of organic compounds	1	G6pc	60	205	56680	1	1	1
biological_process	GO:0016052	carbohydrate catabolic process	1	G6pc	60	112	56773	1	1	1
cellular_component	GO:0030176	integral component of endoplasmic reticulum membrane	1	G6pc	60	94	56791	1	1	1
cellular_component	GO:0031227	intrinsic component of endoplasmic reticulum membrane	1	G6pc	60	99	56786	1	1	1
cellular_component	GO:0031300	intrinsic component of organelle membrane	1	G6pc	60	230	56655	1	1	1
cellular_component	GO:0031301	integral component of organelle membrane	1	G6pc	60	220	56665	1	1	1
molecular_function	GO:0042301	phosphate ion binding	1	G6pc	60	11	56874	1	1	1
biological_process	GO:0044042	glucan metabolic process	1	G6pc	60	73	56812	1	1	1
biological_process	GO:0044247	cellular polysaccharide catabolic process	1	G6pc	60	19	56866	1	1	1
biological_process	GO:0044264	cellular polysaccharide metabolic process	1	G6pc	60	86	56799	1	1	1
biological_process	GO:0044275	cellular carbohydrate catabolic process	1	G6pc	60	59	56826	1	1	1
biological_process	GO:0044724	single-organism carbohydrate catabolic process	1	G6pc	60	104	56781	1	1	1
biological_process	GO:0046415	urate metabolic process	1	G6pc	60	11	56874	1	1	1
biological_process	GO:0046838	phosphorylated carbohydrate dephosphorylation	1	G6pc	60	15	56870	1	1	1
molecular_function	GO:0050309	sugar-terminal-phosphatase activity	1	G6pc	60	3	56882	1	1	1
biological_process	GO:0051156	glucose 6-phosphate metabolic process	1	G6pc	60	19	56866	1	1	1
biological_process	GO:1901264	carbohydrate derivative transport	1	G6pc	60	47	56838	1	1	1
molecular_function	GO:0004364	glutathione transferase activity	1	Gstm3	60	31	56854	1	1	1
molecular_function	GO:0016765	transferase activity, transferring alkyl or aryl (other than methyl) groups	1	Gstm3	60	58	56827	1	1	1
biological_process	GO:0002339	B cell selection	1	H2-Ab1	60	3	56882	1	1	1
biological_process	GO:0002343	peripheral B cell selection	1	H2-Ab1	60	1	56884	1	1	1
biological_process	GO:0002344	B cell affinity maturation	1	H2-Ab1	60	1	56884	1	1	1
biological_process	GO:0002377	immunoglobulin production	1	H2-Ab1	60	91	56794	1	1	1
biological_process	GO:0002381	immunoglobulin production involved in immunoglobulin mediated immune response	1	H2-Ab1	60	48	56837	1	1	1
biological_process	GO:0002440	production of molecular mediator of immune response	1	H2-Ab1	60	147	56738	1	1	1
biological_process	GO:0002478	antigen processing and presentation of exogenous peptide antigen	1	H2-Ab1	60	25	56860	1	1	1
biological_process	GO:0002495	antigen processing and presentation of peptide antigen via MHC class II	1	H2-Ab1	60	19	56866	1	1	1
biological_process	GO:0002504	antigen processing and presentation of peptide or polysaccharide antigen via MHC class II	1	H2-Ab1	60	20	56865	1	1	1
biological_process	GO:0002577	regulation of antigen processing and presentation	1	H2-Ab1	60	18	56867	1	1	1
biological_process	GO:0002579	positive regulation of antigen processing and presentation	1	H2-Ab1	60	11	56874	1	1	1
biological_process	GO:0002694	regulation of leukocyte activation	1	H2-Ab1	60	430	56455	1	1	1
biological_process	GO:0002695	negative regulation of leukocyte activation	1	H2-Ab1	60	142	56743	1	1	1
biological_process	GO:0002696	positive regulation of leukocyte activation	1	H2-Ab1	60	265	56620	1	1	1
biological_process	GO:0002825	regulation of T-helper 1 type immune response	1	H2-Ab1	60	21	56864	1	1	1
biological_process	GO:0002827	positive regulation of T-helper 1 type immune response	1	H2-Ab1	60	15	56870	1	1	1
biological_process	GO:0007159	leukocyte cell-cell adhesion	1	H2-Ab1	60	455	56430	1	1	1
molecular_function	GO:0008134	transcription factor binding	1	H2-Ab1	60	517	56368	1	1	1
molecular_function	GO:0015643	toxic substance binding	1	H2-Ab1	60	13	56872	1	1	1
biological_process	GO:0019882	antigen processing and presentation	1	H2-Ab1	60	99	56786	1	1	1
biological_process	GO:0019884	antigen processing and presentation of exogenous antigen	1	H2-Ab1	60	29	56856	1	1	1
biological_process	GO:0019886	antigen processing and presentation of exogenous peptide antigen via MHC class II	1	H2-Ab1	60	14	56871	1	1	1
biological_process	GO:0022409	positive regulation of cell-cell adhesion	1	H2-Ab1	60	190	56695	1	1	1
biological_process	GO:0030098	lymphocyte differentiation	1	H2-Ab1	60	334	56551	1	1	1
biological_process	GO:0030183	B cell differentiation	1	H2-Ab1	60	129	56756	1	1	1
biological_process	GO:0032943	mononuclear cell proliferation	1	H2-Ab1	60	276	56609	1	1	1
biological_process	GO:0032944	regulation of mononuclear cell proliferation	1	H2-Ab1	60	191	56694	1	1	1
biological_process	GO:0032945	negative regulation of mononuclear cell proliferation	1	H2-Ab1	60	69	56816	1	1	1
biological_process	GO:0034109	homotypic cell-cell adhesion	1	H2-Ab1	60	494	56391	1	1	1
biological_process	GO:0034110	regulation of homotypic cell-cell adhesion	1	H2-Ab1	60	266	56619	1	1	1
biological_process	GO:0034111	negative regulation of homotypic cell-cell adhesion	1	H2-Ab1	60	106	56779	1	1	1
biological_process	GO:0034112	positive regulation of homotypic cell-cell adhesion	1	H2-Ab1	60	156	56729	1	1	1
biological_process	GO:0042088	T-helper 1 type immune response	1	H2-Ab1	60	34	56851	1	1	1
biological_process	GO:0042098	T cell proliferation	1	H2-Ab1	60	176	56709	1	1	1
biological_process	GO:0042110	T cell activation	1	H2-Ab1	60	422	56463	1	1	1
biological_process	GO:0042113	B cell activation	1	H2-Ab1	60	262	56623	1	1	1
biological_process	GO:0042129	regulation of T cell proliferation	1	H2-Ab1	60	140	56745	1	1	1
biological_process	GO:0042130	negative regulation of T cell proliferation	1	H2-Ab1	60	57	56828	1	1	1
molecular_function	GO:0042605	peptide antigen binding	1	H2-Ab1	60	38	56847	1	1	1
cellular_component	GO:0042611	MHC protein complex	1	H2-Ab1	60	25	56860	1	1	1
cellular_component	GO:0042613	MHC class II protein complex	1	H2-Ab1	60	9	56876	1	1	1
biological_process	GO:0045321	leukocyte activation	1	H2-Ab1	60	731	56154	1	1	1
biological_process	GO:0045785	positive regulation of cell adhesion	1	H2-Ab1	60	333	56552	1	1	1
biological_process	GO:0046631	alpha-beta T cell activation	1	H2-Ab1	60	119	56766	1	1	1
biological_process	GO:0046634	regulation of alpha-beta T cell activation	1	H2-Ab1	60	75	56810	1	1	1
biological_process	GO:0046635	positive regulation of alpha-beta T cell activation	1	H2-Ab1	60	54	56831	1	1	1
biological_process	GO:0046649	lymphocyte activation	1	H2-Ab1	60	622	56263	1	1	1
biological_process	GO:0046651	lymphocyte proliferation	1	H2-Ab1	60	274	56611	1	1	1
biological_process	GO:0048002	antigen processing and presentation of peptide antigen	1	H2-Ab1	60	65	56820	1	1	1
biological_process	GO:0050670	regulation of lymphocyte proliferation	1	H2-Ab1	60	189	56696	1	1	1
biological_process	GO:0050672	negative regulation of lymphocyte proliferation	1	H2-Ab1	60	69	56816	1	1	1
biological_process	GO:0050863	regulation of T cell activation	1	H2-Ab1	60	245	56640	1	1	1
biological_process	GO:0050867	positive regulation of cell activation	1	H2-Ab1	60	277	56608	1	1	1
biological_process	GO:0050868	negative regulation of T cell activation	1	H2-Ab1	60	92	56793	1	1	1
biological_process	GO:0050870	positive regulation of T cell activation	1	H2-Ab1	60	151	56734	1	1	1
biological_process	GO:0051249	regulation of lymphocyte activation	1	H2-Ab1	60	368	56517	1	1	1
biological_process	GO:0051250	negative regulation of lymphocyte activation	1	H2-Ab1	60	123	56762	1	1	1
biological_process	GO:0051251	positive regulation of lymphocyte activation	1	H2-Ab1	60	235	56650	1	1	1
biological_process	GO:0070486	leukocyte aggregation	1	H2-Ab1	60	429	56456	1	1	1
biological_process	GO:0070489	T cell aggregation	1	H2-Ab1	60	422	56463	1	1	1
biological_process	GO:0070661	leukocyte proliferation	1	H2-Ab1	60	286	56599	1	1	1
biological_process	GO:0070663	regulation of leukocyte proliferation	1	H2-Ab1	60	197	56688	1	1	1
biological_process	GO:0070664	negative regulation of leukocyte proliferation	1	H2-Ab1	60	72	56813	1	1	1
biological_process	GO:0071593	lymphocyte aggregation	1	H2-Ab1	60	423	56462	1	1	1
biological_process	GO:1903037	regulation of leukocyte cell-cell adhesion	1	H2-Ab1	60	253	56632	1	1	1
biological_process	GO:1903038	negative regulation of leukocyte cell-cell adhesion	1	H2-Ab1	60	96	56789	1	1	1
biological_process	GO:1903039	positive regulation of leukocyte cell-cell adhesion	1	H2-Ab1	60	157	56728	1	1	1
molecular_function	GO:1990405	protein antigen binding	1	H2-Ab1	60	8	56877	1	1	1
biological_process	GO:0001889	liver development	1	Hp	60	96	56789	1	1	1
molecular_function	GO:0004175	endopeptidase activity	1	Hp	60	461	56424	1	1	1
molecular_function	GO:0004252	serine-type endopeptidase activity	1	Hp	60	187	56698	1	1	1
biological_process	GO:0006953	acute-phase response	1	Hp	60	41	56844	1	1	1
biological_process	GO:0007219	Notch signaling pathway	1	Hp	60	160	56725	1	1	1
molecular_function	GO:0008233	peptidase activity	1	Hp	60	624	56261	1	1	1
molecular_function	GO:0008236	serine-type peptidase activity	1	Hp	60	208	56677	1	1	1
biological_process	GO:0010310	regulation of hydrogen peroxide metabolic process	1	Hp	60	11	56874	1	1	1
biological_process	GO:0010727	negative regulation of hydrogen peroxide metabolic process	1	Hp	60	5	56880	1	1	1
molecular_function	GO:0017171	serine hydrolase activity	1	Hp	60	211	56674	1	1	1
molecular_function	GO:0030492	hemoglobin binding	1	Hp	60	8	56877	1	1	1
biological_process	GO:0031330	negative regulation of cellular catabolic process	1	Hp	60	147	56738	1	1	1
cellular_component	GO:0031838	haptoglobin-hemoglobin complex	1	Hp	60	5	56880	1	1	1
biological_process	GO:0042542	response to hydrogen peroxide	1	Hp	60	87	56798	1	1	1
biological_process	GO:0042744	hydrogen peroxide catabolic process	1	Hp	60	17	56868	1	1	1
biological_process	GO:0051354	negative regulation of oxidoreductase activity	1	Hp	60	25	56860	1	1	1
biological_process	GO:0061008	hepaticobiliary system development	1	Hp	60	99	56786	1	1	1
molecular_function	GO:0070011	peptidase activity, acting on L-amino acid peptides	1	Hp	60	614	56271	1	1	1
biological_process	GO:1900407	regulation of cellular response to oxidative stress	1	Hp	60	58	56827	1	1	1
biological_process	GO:1900408	negative regulation of cellular response to oxidative stress	1	Hp	60	36	56849	1	1	1
biological_process	GO:1901031	regulation of response to reactive oxygen species	1	Hp	60	35	56850	1	1	1
biological_process	GO:1901032	negative regulation of response to reactive oxygen species	1	Hp	60	21	56864	1	1	1
biological_process	GO:1902882	regulation of response to oxidative stress	1	Hp	60	62	56823	1	1	1
biological_process	GO:1902883	negative regulation of response to oxidative stress	1	Hp	60	36	56849	1	1	1
biological_process	GO:2000295	regulation of hydrogen peroxide catabolic process	1	Hp	60	2	56883	1	1	1
biological_process	GO:2000296	negative regulation of hydrogen peroxide catabolic process	1	Hp	60	1	56884	1	1	1
biological_process	GO:2000378	negative regulation of reactive oxygen species metabolic process	1	Hp	60	47	56838	1	1	1
biological_process	GO:0003094	glomerular filtration	1	Jchain	60	18	56867	1	1	1
molecular_function	GO:0003697	single-stranded DNA binding	1	Jchain	60	74	56811	1	1	1
biological_process	GO:0019730	antimicrobial humoral response	1	Jchain	60	43	56842	1	1	1
biological_process	GO:0019731	antibacterial humoral response	1	Jchain	60	39	56846	1	1	1
cellular_component	GO:0019814	immunoglobulin complex	1	Jchain	60	30	56855	1	1	1
molecular_function	GO:0019862	IgA binding	1	Jchain	60	3	56882	1	1	1
molecular_function	GO:0019865	immunoglobulin binding	1	Jchain	60	17	56868	1	1	1
molecular_function	GO:0031210	phosphatidylcholine binding	1	Jchain	60	16	56869	1	1	1
biological_process	GO:0032459	regulation of protein oligomerization	1	Jchain	60	29	56856	1	1	1
biological_process	GO:0032461	positive regulation of protein oligomerization	1	Jchain	60	18	56867	1	1	1
molecular_function	GO:0034987	immunoglobulin receptor binding	1	Jchain	60	29	56856	1	1	1
cellular_component	GO:0042571	immunoglobulin complex, circulating	1	Jchain	60	24	56861	1	1	1
molecular_function	GO:0042834	peptidoglycan binding	1	Jchain	60	9	56876	1	1	1
molecular_function	GO:0043566	structure-specific DNA binding	1	Jchain	60	279	56606	1	1	1
molecular_function	GO:0050997	quaternary ammonium group binding	1	Jchain	60	35	56850	1	1	1
biological_process	GO:0060263	regulation of respiratory burst	1	Jchain	60	11	56874	1	1	1
biological_process	GO:0060267	positive regulation of respiratory burst	1	Jchain	60	6	56879	1	1	1
molecular_function	GO:0070405	ammonium ion binding	1	Jchain	60	62	56823	1	1	1
cellular_component	GO:0071745	IgA immunoglobulin complex	1	Jchain	60	1	56884	1	1	1
cellular_component	GO:0071746	IgA immunoglobulin complex, circulating	1	Jchain	60	1	56884	1	1	1
cellular_component	GO:0071748	monomeric IgA immunoglobulin complex	1	Jchain	60	1	56884	1	1	1
cellular_component	GO:0071749	polymeric IgA immunoglobulin complex	1	Jchain	60	1	56884	1	1	1
cellular_component	GO:0071750	dimeric IgA immunoglobulin complex	1	Jchain	60	1	56884	1	1	1
cellular_component	GO:0071751	secretory IgA immunoglobulin complex	1	Jchain	60	1	56884	1	1	1
cellular_component	GO:0071752	secretory dimeric IgA immunoglobulin complex	1	Jchain	60	1	56884	1	1	1
cellular_component	GO:0071753	IgM immunoglobulin complex	1	Jchain	60	1	56884	1	1	1
cellular_component	GO:0071754	IgM immunoglobulin complex, circulating	1	Jchain	60	1	56884	1	1	1
cellular_component	GO:0071756	pentameric IgM immunoglobulin complex	1	Jchain	60	1	56884	1	1	1
biological_process	GO:0097205	renal filtration	1	Jchain	60	19	56866	1	1	1
molecular_function	GO:0003873	6-phosphofructo-2-kinase activity	1	Pfkfb3	60	4	56881	1	1	1
molecular_function	GO:0004331	fructose-2,6-bisphosphate 2-phosphatase activity	1	Pfkfb3	60	5	56880	1	1	1
biological_process	GO:0006003	fructose 2,6-bisphosphate metabolic process	1	Pfkfb3	60	5	56880	1	1	1
molecular_function	GO:0008443	phosphofructokinase activity	1	Pfkfb3	60	14	56871	1	1	1
molecular_function	GO:0019200	carbohydrate kinase activity	1	Pfkfb3	60	26	56859	1	1	1
biological_process	GO:0010043	response to zinc ion	1	Mt1	60	26	56859	1	1	1
biological_process	GO:0046687	response to chromate	1	Mt1	60	1	56884	1	1	1
biological_process	GO:0071247	cellular response to chromate	1	Mt1	60	1	56884	1	1	1
biological_process	GO:0071294	cellular response to zinc ion	1	Mt1	60	5	56880	1	1	1
molecular_function	GO:0000979	RNA polymerase II core promoter sequence-specific DNA binding	1	Nfil3	60	60	56825	1	1	1
molecular_function	GO:0001046	core promoter sequence-specific DNA binding	1	Nfil3	60	98	56787	1	1	1
molecular_function	GO:0001047	core promoter binding	1	Nfil3	60	155	56730	1	1	1
molecular_function	GO:0001078	transcriptional repressor activity, RNA polymerase II core promoter proximal region sequence-specific binding	1	Nfil3	60	119	56766	1	1	1
molecular_function	GO:0001227	transcriptional repressor activity, RNA polymerase II transcription regulatory region sequence-specific binding	1	Nfil3	60	178	56707	1	1	1
biological_process	GO:0070670	response to interleukin-4	1	Nfil3	60	27	56858	1	1	1
biological_process	GO:0071353	cellular response to interleukin-4	1	Nfil3	60	25	56860	1	1	1
biological_process	GO:0001542	ovulation from ovarian follicle	1	Nos2	60	13	56872	1	1	1
biological_process	GO:0001906	cell killing	1	Nos2	60	105	56780	1	1	1
biological_process	GO:0002237	response to molecule of bacterial origin	1	Nos2	60	308	56577	1	1	1
biological_process	GO:0002790	peptide secretion	1	Nos2	60	253	56632	1	1	1
biological_process	GO:0002791	regulation of peptide secretion	1	Nos2	60	207	56678	1	1	1
molecular_function	GO:0003958	NADPH-hemoprotein reductase activity	1	Nos2	60	8	56877	1	1	1
molecular_function	GO:0004517	nitric-oxide synthase activity	1	Nos2	60	3	56882	1	1	1
molecular_function	GO:0005516	calmodulin binding	1	Nos2	60	163	56722	1	1	1
cellular_component	GO:0005777	peroxisome	1	Nos2	60	143	56742	1	1	1
cellular_component	GO:0005938	cell cortex	1	Nos2	60	213	56672	1	1	1
biological_process	GO:0006525	arginine metabolic process	1	Nos2	60	16	56869	1	1	1
biological_process	GO:0006527	arginine catabolic process	1	Nos2	60	9	56876	1	1	1
biological_process	GO:0006809	nitric oxide biosynthetic process	1	Nos2	60	63	56822	1	1	1
biological_process	GO:0007276	gamete generation	1	Nos2	60	551	56334	1	1	1
biological_process	GO:0007292	female gamete generation	1	Nos2	60	101	56784	1	1	1
molecular_function	GO:0008013	beta-catenin binding	1	Nos2	60	73	56812	1	1	1
biological_process	GO:0008406	gonad development	1	Nos2	60	176	56709	1	1	1
biological_process	GO:0008585	female gonad development	1	Nos2	60	100	56785	1	1	1
molecular_function	GO:0008603	cAMP-dependent protein kinase regulator activity	1	Nos2	60	6	56879	1	1	1
biological_process	GO:0009063	cellular amino acid catabolic process	1	Nos2	60	78	56807	1	1	1
biological_process	GO:0009064	glutamine family amino acid metabolic process	1	Nos2	60	61	56824	1	1	1
biological_process	GO:0009065	glutamine family amino acid catabolic process	1	Nos2	60	20	56865	1	1	1
biological_process	GO:0009306	protein secretion	1	Nos2	60	462	56423	1	1	1
molecular_function	GO:0010181	FMN binding	1	Nos2	60	14	56871	1	1	1
biological_process	GO:0015833	peptide transport	1	Nos2	60	304	56581	1	1	1
molecular_function	GO:0016653	oxidoreductase activity, acting on NAD(P)H, heme protein as acceptor	1	Nos2	60	13	56872	1	1	1
molecular_function	GO:0016709	oxidoreductase activity, acting on paired donors, with incorporation or reduction of molecular oxygen, NAD(P)H as one donor, and incorporation of one atom of oxygen	1	Nos2	60	46	56839	1	1	1
biological_process	GO:0017014	protein nitrosylation	1	Nos2	60	11	56874	1	1	1
biological_process	GO:0018119	peptidyl-cysteine S-nitrosylation	1	Nos2	60	10	56875	1	1	1
biological_process	GO:0018198	peptidyl-cysteine modification	1	Nos2	60	24	56861	1	1	1
biological_process	GO:0022602	ovulation cycle process	1	Nos2	60	87	56798	1	1	1
biological_process	GO:0030072	peptide hormone secretion	1	Nos2	60	245	56640	1	1	1
biological_process	GO:0030073	insulin secretion	1	Nos2	60	197	56688	1	1	1
biological_process	GO:0030728	ovulation	1	Nos2	60	23	56862	1	1	1
cellular_component	GO:0030863	cortical cytoskeleton	1	Nos2	60	87	56798	1	1	1
molecular_function	GO:0031072	heat shock protein binding	1	Nos2	60	93	56792	1	1	1
biological_process	GO:0031279	regulation of cyclase activity	1	Nos2	60	82	56803	1	1	1
biological_process	GO:0031281	positive regulation of cyclase activity	1	Nos2	60	60	56825	1	1	1
biological_process	GO:0031282	regulation of guanylate cyclase activity	1	Nos2	60	10	56875	1	1	1
biological_process	GO:0031284	positive regulation of guanylate cyclase activity	1	Nos2	60	7	56878	1	1	1
biological_process	GO:0031341	regulation of cell killing	1	Nos2	60	68	56817	1	1	1
biological_process	GO:0031343	positive regulation of cell killing	1	Nos2	60	51	56834	1	1	1
biological_process	GO:0031640	killing of cells of other organism	1	Nos2	60	20	56865	1	1	1
biological_process	GO:0032496	response to lipopolysaccharide	1	Nos2	60	292	56593	1	1	1
biological_process	GO:0032504	multicellular organism reproduction	1	Nos2	60	695	56190	1	1	1
molecular_function	GO:0034617	tetrahydrobiopterin binding	1	Nos2	60	3	56882	1	1	1
molecular_function	GO:0034618	arginine binding	1	Nos2	60	3	56882	1	1	1
biological_process	GO:0042312	regulation of vasodilation	1	Nos2	60	49	56836	1	1	1
cellular_component	GO:0042579	microbody	1	Nos2	60	143	56742	1	1	1
biological_process	GO:0042698	ovulation cycle	1	Nos2	60	94	56791	1	1	1
biological_process	GO:0044364	disruption of cells of other organism	1	Nos2	60	20	56865	1	1	1
cellular_component	GO:0044448	cell cortex part	1	Nos2	60	124	56761	1	1	1
biological_process	GO:0045137	development of primary sexual characteristics	1	Nos2	60	179	56706	1	1	1
molecular_function	GO:0045296	cadherin binding	1	Nos2	60	30	56855	1	1	1
biological_process	GO:0045909	positive regulation of vasodilation	1	Nos2	60	35	56850	1	1	1
biological_process	GO:0046209	nitric oxide metabolic process	1	Nos2	60	67	56818	1	1	1
biological_process	GO:0046545	development of primary female sexual characteristics	1	Nos2	60	102	56783	1	1	1
biological_process	GO:0046660	female sex differentiation	1	Nos2	60	115	56770	1	1	1
biological_process	GO:0048608	reproductive structure development	1	Nos2	60	398	56487	1	1	1
biological_process	GO:0048609	multicellular organismal reproductive process	1	Nos2	60	681	56204	1	1	1
molecular_function	GO:0050660	flavin adenine dinucleotide binding	1	Nos2	60	75	56810	1	1	1
molecular_function	GO:0050662	coenzyme binding	1	Nos2	60	189	56696	1	1	1
biological_process	GO:0050708	regulation of protein secretion	1	Nos2	60	373	56512	1	1	1
biological_process	GO:0050796	regulation of insulin secretion	1	Nos2	60	164	56721	1	1	1
molecular_function	GO:0050839	cell adhesion molecule binding	1	Nos2	60	169	56716	1	1	1
molecular_function	GO:0050998	nitric-oxide synthase binding	1	Nos2	60	22	56863	1	1	1
biological_process	GO:0051339	regulation of lyase activity	1	Nos2	60	84	56801	1	1	1
biological_process	GO:0051349	positive regulation of lyase activity	1	Nos2	60	60	56825	1	1	1
biological_process	GO:0051709	regulation of killing of cells of other organism	1	Nos2	60	9	56876	1	1	1
biological_process	GO:0051712	positive regulation of killing of cells of other organism	1	Nos2	60	8	56877	1	1	1
molecular_function	GO:0051879	Hsp90 protein binding	1	Nos2	60	27	56858	1	1	1
biological_process	GO:0061458	reproductive system development	1	Nos2	60	403	56482	1	1	1
biological_process	GO:0071216	cellular response to biotic stimulus	1	Nos2	60	215	56670	1	1	1
biological_process	GO:0071219	cellular response to molecule of bacterial origin	1	Nos2	60	197	56688	1	1	1
biological_process	GO:0071222	cellular response to lipopolysaccharide	1	Nos2	60	188	56697	1	1	1
biological_process	GO:0090087	regulation of peptide transport	1	Nos2	60	243	56642	1	1	1
biological_process	GO:0090276	regulation of peptide hormone secretion	1	Nos2	60	202	56683	1	1	1
biological_process	GO:1901565	organonitrogen compound catabolic process	1	Nos2	60	226	56659	1	1	1
biological_process	GO:1901605	alpha-amino acid metabolic process	1	Nos2	60	210	56675	1	1	1
biological_process	GO:1901606	alpha-amino acid catabolic process	1	Nos2	60	66	56819	1	1	1
biological_process	GO:1903522	regulation of blood circulation	1	Nos2	60	230	56655	1	1	1
biological_process	GO:1903524	positive regulation of blood circulation	1	Nos2	60	102	56783	1	1	1
biological_process	GO:2001057	reactive nitrogen species metabolic process	1	Nos2	60	71	56814	1	1	1
cellular_component	GO:0005923	bicellular tight junction	1	Pmp22	60	108	56777	1	1	1
biological_process	GO:0007050	cell cycle arrest	1	Pmp22	60	129	56756	1	1	1
biological_process	GO:0022402	cell cycle process	1	Pmp22	60	1020	55865	1	1	1
biological_process	GO:0030031	cell projection assembly	1	Pmp22	60	362	56523	1	1	1
biological_process	GO:0032060	bleb assembly	1	Pmp22	60	11	56874	1	1	1
biological_process	GO:0032288	myelin assembly	1	Pmp22	60	18	56867	1	1	1
cellular_component	GO:0043218	compact myelin	1	Pmp22	60	19	56866	1	1	1
cellular_component	GO:0043296	apical junction complex	1	Pmp22	60	121	56764	1	1	1
biological_process	GO:0045786	negative regulation of cell cycle	1	Pmp22	60	350	56535	1	1	1
biological_process	GO:0051726	regulation of cell cycle	1	Pmp22	60	801	56084	1	1	1
cellular_component	GO:0070160	occluding junction	1	Pmp22	60	109	56776	1	1	1
biological_process	GO:0002244	hematopoietic progenitor cell differentiation	1	Scin	60	188	56697	1	1	1
biological_process	GO:0008064	regulation of actin polymerization or depolymerization	1	Scin	60	152	56733	1	1	1
biological_process	GO:0008154	actin polymerization or depolymerization	1	Scin	60	157	56728	1	1	1
biological_process	GO:0010638	positive regulation of organelle organization	1	Scin	60	498	56387	1	1	1
biological_process	GO:0010639	negative regulation of organelle organization	1	Scin	60	284	56601	1	1	1
biological_process	GO:0022411	cellular component disassembly	1	Scin	60	388	56497	1	1	1
biological_process	GO:0030041	actin filament polymerization	1	Scin	60	130	56755	1	1	1
biological_process	GO:0030042	actin filament depolymerization	1	Scin	60	50	56835	1	1	1
biological_process	GO:0030219	megakaryocyte differentiation	1	Scin	60	47	56838	1	1	1
biological_process	GO:0030832	regulation of actin filament length	1	Scin	60	153	56732	1	1	1
biological_process	GO:0030833	regulation of actin filament polymerization	1	Scin	60	133	56752	1	1	1
biological_process	GO:0030834	regulation of actin filament depolymerization	1	Scin	60	47	56838	1	1	1
biological_process	GO:0030835	negative regulation of actin filament depolymerization	1	Scin	60	37	56848	1	1	1
biological_process	GO:0030837	negative regulation of actin filament polymerization	1	Scin	60	48	56837	1	1	1
biological_process	GO:0030838	positive regulation of actin filament polymerization	1	Scin	60	78	56807	1	1	1
biological_process	GO:0031333	negative regulation of protein complex assembly	1	Scin	60	104	56781	1	1	1
[truncated: 486 more rows]

## Sheet: gomap_genes
InID	OutID	GOID	Term	Namespace	count	PValue	Bonferroni	FDR	Gene_ID	Gene_Symbol	Transcript_ID	Amp/Ctrl.fc	Amp/Ctrl.volume	Amp/Ctrl.stat_results	Amp/Ctrl.raw.pval	Amp/Ctrl.bh.pval	N_Ctrl1	N_Ctrl2	N_Ctrl3	N_Amp1	N_Amp2	N_Amp3
102022	Ces2a	GO:0003824	catalytic activity	molecular_function	20	1.7263e-06	0.00428985	8.93718e-05	102022	Ces2a	NM_001190330,NM_133960	-4.80366	7.47242	-32.824	3.97284e-05	0.254423	8.78576	8.57959	8.70392	6.40784	6.49161	6.37742
102022	Ces2a	GO:0005975	carbohydrate metabolic process	biological_process	4	0.0325842	1	0.17396	102022	Ces2a	NM_001190330,NM_133960	-4.80366	7.47242	-32.824	3.97284e-05	0.254423	8.78576	8.57959	8.70392	6.40784	6.49161	6.37742
102022	Ces2a	GO:0006464	cellular protein modification process	biological_process	12	0.000410582	1	0.00645756	102022	Ces2a	NM_001190330,NM_133960	-4.80366	7.47242	-32.824	3.97284e-05	0.254423	8.78576	8.57959	8.70392	6.40784	6.49161	6.37742
102022	Ces2a	GO:0006486	protein glycosylation	biological_process	2	0.183516	1	0.603223	102022	Ces2a	NM_001190330,NM_133960	-4.80366	7.47242	-32.824	3.97284e-05	0.254423	8.78576	8.57959	8.70392	6.40784	6.49161	6.37742
102022	Ces2a	GO:0008152	metabolic process	biological_process	35	1.63608e-11	4.06566e-08	3.69605e-09	102022	Ces2a	NM_001190330,NM_133960	-4.80366	7.47242	-32.824	3.97284e-05	0.254423	8.78576	8.57959	8.70392	6.40784	6.49161	6.37742
102022	Ces2a	GO:0009058	biosynthetic process	biological_process	16	0.00017835	0.4432	0.00323503	102022	Ces2a	NM_001190330,NM_133960	-4.80366	7.47242	-32.824	3.97284e-05	0.254423	8.78576	8.57959	8.70392	6.40784	6.49161	6.37742
102022	Ces2a	GO:0009059	macromolecule biosynthetic process	biological_process	12	0.00338932	1	0.0317829	102022	Ces2a	NM_001190330,NM_133960	-4.80366	7.47242	-32.824	3.97284e-05	0.254423	8.78576	8.57959	8.70392	6.40784	6.49161	6.37742
102022	Ces2a	GO:0009100	glycoprotein metabolic process	biological_process	2	0.266316	1	0.786651	102022	Ces2a	NM_001190330,NM_133960	-4.80366	7.47242	-32.824	3.97284e-05	0.254423	8.78576	8.57959	8.70392	6.40784	6.49161	6.37742
102022	Ces2a	GO:0009101	glycoprotein biosynthetic process	biological_process	2	0.23618	1	0.720133	102022	Ces2a	NM_001190330,NM_133960	-4.80366	7.47242	-32.824	3.97284e-05	0.254423	8.78576	8.57959	8.70392	6.40784	6.49161	6.37742
102022	Ces2a	GO:0009987	cellular process	biological_process	45	2.06661e-14	5.13552e-11	2.56776e-11	102022	Ces2a	NM_001190330,NM_133960	-4.80366	7.47242	-32.824	3.97284e-05	0.254423	8.78576	8.57959	8.70392	6.40784	6.49161	6.37742
102022	Ces2a	GO:0016787	hydrolase activity	molecular_function	6	0.107388	1	0.417555	102022	Ces2a	NM_001190330,NM_133960	-4.80366	7.47242	-32.824	3.97284e-05	0.254423	8.78576	8.57959	8.70392	6.40784	6.49161	6.37742
102022	Ces2a	GO:0016788	hydrolase activity, acting on ester bonds	molecular_function	5	0.00754812	1	0.0589845	102022	Ces2a	NM_001190330,NM_133960	-4.80366	7.47242	-32.824	3.97284e-05	0.254423	8.78576	8.57959	8.70392	6.40784	6.49161	6.37742
102022	Ces2a	GO:0019538	protein metabolic process	biological_process	14	0.00118098	1	0.0143676	102022	Ces2a	NM_001190330,NM_133960	-4.80366	7.47242	-32.824	3.97284e-05	0.254423	8.78576	8.57959	8.70392	6.40784	6.49161	6.37742
102022	Ces2a	GO:0034645	cellular macromolecule biosynthetic process	biological_process	11	0.00815743	1	0.0618025	102022	Ces2a	NM_001190330,NM_133960	-4.80366	7.47242	-32.824	3.97284e-05	0.254423	8.78576	8.57959	8.70392	6.40784	6.49161	6.37742
102022	Ces2a	GO:0036211	protein modification process	biological_process	12	0.000410582	1	0.00645756	102022	Ces2a	NM_001190330,NM_133960	-4.80366	7.47242	-32.824	3.97284e-05	0.254423	8.78576	8.57959	8.70392	6.40784	6.49161	6.37742
102022	Ces2a	GO:0043170	macromolecule metabolic process	biological_process	19	0.00112436	1	0.0140884	102022	Ces2a	NM_001190330,NM_133960	-4.80366	7.47242	-32.824	3.97284e-05	0.254423	8.78576	8.57959	8.70392	6.40784	6.49161	6.37742
102022	Ces2a	GO:0043412	macromolecule modification	biological_process	12	0.00057335	1	0.00814156	102022	Ces2a	NM_001190330,NM_133960	-4.80366	7.47242	-32.824	3.97284e-05	0.254423	8.78576	8.57959	8.70392	6.40784	6.49161	6.37742
102022	Ces2a	GO:0043413	macromolecule glycosylation	biological_process	2	0.183516	1	0.603223	102022	Ces2a	NM_001190330,NM_133960	-4.80366	7.47242	-32.824	3.97284e-05	0.254423	8.78576	8.57959	8.70392	6.40784	6.49161	6.37742
102022	Ces2a	GO:0044237	cellular metabolic process	biological_process	27	2.8767e-07	0.000714861	1.98822e-05	102022	Ces2a	NM_001190330,NM_133960	-4.80366	7.47242	-32.824	3.97284e-05	0.254423	8.78576	8.57959	8.70392	6.40784	6.49161	6.37742
102022	Ces2a	GO:0044238	primary metabolic process	biological_process	21	0.000600916	1	0.00838919	102022	Ces2a	NM_001190330,NM_133960	-4.80366	7.47242	-32.824	3.97284e-05	0.254423	8.78576	8.57959	8.70392	6.40784	6.49161	6.37742
102022	Ces2a	GO:0044249	cellular biosynthetic process	biological_process	15	0.000426892	1	0.00663017	102022	Ces2a	NM_001190330,NM_133960	-4.80366	7.47242	-32.824	3.97284e-05	0.254423	8.78576	8.57959	8.70392	6.40784	6.49161	6.37742
102022	Ces2a	GO:0044260	cellular macromolecule metabolic process	biological_process	18	0.00115212	1	0.0142066	102022	Ces2a	NM_001190330,NM_133960	-4.80366	7.47242	-32.824	3.97284e-05	0.254423	8.78576	8.57959	8.70392	6.40784	6.49161	6.37742
102022	Ces2a	GO:0044267	cellular protein metabolic process	biological_process	12	0.00347248	1	0.0324403	102022	Ces2a	NM_001190330,NM_133960	-4.80366	7.47242	-32.824	3.97284e-05	0.254423	8.78576	8.57959	8.70392	6.40784	6.49161	6.37742
102022	Ces2a	GO:0044699	single-organism process	biological_process	44	3.85171e-15	9.57151e-12	9.57151e-12	102022	Ces2a	NM_001190330,NM_133960	-4.80366	7.47242	-32.824	3.97284e-05	0.254423	8.78576	8.57959	8.70392	6.40784	6.49161	6.37742
102022	Ces2a	GO:0044710	single-organism metabolic process	biological_process	22	2.13648e-09	5.30915e-06	2.65457e-07	102022	Ces2a	NM_001190330,NM_133960	-4.80366	7.47242	-32.824	3.97284e-05	0.254423	8.78576	8.57959	8.70392	6.40784	6.49161	6.37742
102022	Ces2a	GO:0044723	single-organism carbohydrate metabolic process	biological_process	4	0.0237476	1	0.135662	102022	Ces2a	NM_001190330,NM_133960	-4.80366	7.47242	-32.824	3.97284e-05	0.254423	8.78576	8.57959	8.70392	6.40784	6.49161	6.37742
102022	Ces2a	GO:0044763	single-organism cellular process	biological_process	38	1.21503e-11	3.01934e-08	3.01934e-09	102022	Ces2a	NM_001190330,NM_133960	-4.80366	7.47242	-32.824	3.97284e-05	0.254423	8.78576	8.57959	8.70392	6.40784	6.49161	6.37742
102022	Ces2a	GO:0052689	carboxylic ester hydrolase activity	molecular_function	1	1	1	1	102022	Ces2a	NM_001190330,NM_133960	-4.80366	7.47242	-32.824	3.97284e-05	0.254423	8.78576	8.57959	8.70392	6.40784	6.49161	6.37742
102022	Ces2a	GO:0070085	glycosylation	biological_process	2	0.193815	1	0.621266	102022	Ces2a	NM_001190330,NM_133960	-4.80366	7.47242	-32.824	3.97284e-05	0.254423	8.78576	8.57959	8.70392	6.40784	6.49161	6.37742
102022	Ces2a	GO:0071704	organic substance metabolic process	biological_process	23	0.000154958	0.385071	0.0029172	102022	Ces2a	NM_001190330,NM_133960	-4.80366	7.47242	-32.824	3.97284e-05	0.254423	8.78576	8.57959	8.70392	6.40784	6.49161	6.37742
102022	Ces2a	GO:1901135	carbohydrate derivative metabolic process	biological_process	6	0.00337847	1	0.0317829	102022	Ces2a	NM_001190330,NM_133960	-4.80366	7.47242	-32.824	3.97284e-05	0.254423	8.78576	8.57959	8.70392	6.40784	6.49161	6.37742
102022	Ces2a	GO:1901137	carbohydrate derivative biosynthetic process	biological_process	4	0.0256785	1	0.143438	102022	Ces2a	NM_001190330,NM_133960	-4.80366	7.47242	-32.824	3.97284e-05	0.254423	8.78576	8.57959	8.70392	6.40784	6.49161	6.37742
102022	Ces2a	GO:1901576	organic substance biosynthetic process	biological_process	15	0.000526414	1	0.00769493	102022	Ces2a	NM_001190330,NM_133960	-4.80366	7.47242	-32.824	3.97284e-05	0.254423	8.78576	8.57959	8.70392	6.40784	6.49161	6.37742
11450	Adipoq	GO:0000165	MAPK cascade	biological_process	7	7.88788e-05	0.196014	0.00175012	11450	Adipoq	NM_009605	-6.96425	3.55863	-3.26633	0.0498265	0.34109	6.10649	3.68408	5.8817	3.15902	2.1465	1.96684
11450	Adipoq	GO:0001655	urogenital system development	biological_process	1	1	1	1	11450	Adipoq	NM_009605	-6.96425	3.55863	-3.26633	0.0498265	0.34109	6.10649	3.68408	5.8817	3.15902	2.1465	1.96684
11450	Adipoq	GO:0001656	metanephros development	biological_process	1	1	1	1	11450	Adipoq	NM_009605	-6.96425	3.55863	-3.26633	0.0498265	0.34109	6.10649	3.68408	5.8817	3.15902	2.1465	1.96684
11450	Adipoq	GO:0001816	cytokine production	biological_process	4	0.0214003	1	0.12753	11450	Adipoq	NM_009605	-6.96425	3.55863	-3.26633	0.0498265	0.34109	6.10649	3.68408	5.8817	3.15902	2.1465	1.96684
11450	Adipoq	GO:0001817	regulation of cytokine production	biological_process	4	0.0161623	1	0.10272	11450	Adipoq	NM_009605	-6.96425	3.55863	-3.26633	0.0498265	0.34109	6.10649	3.68408	5.8817	3.15902	2.1465	1.96684
11450	Adipoq	GO:0001818	negative regulation of cytokine production	biological_process	2	0.180054	1	0.594992	11450	Adipoq	NM_009605	-6.96425	3.55863	-3.26633	0.0498265	0.34109	6.10649	3.68408	5.8817	3.15902	2.1465	1.96684
11450	Adipoq	GO:0001819	positive regulation of cytokine production	biological_process	3	0.0488455	1	0.23478	11450	Adipoq	NM_009605	-6.96425	3.55863	-3.26633	0.0498265	0.34109	6.10649	3.68408	5.8817	3.15902	2.1465	1.96684
11450	Adipoq	GO:0001822	kidney development	biological_process	1	1	1	1	11450	Adipoq	NM_009605	-6.96425	3.55863	-3.26633	0.0498265	0.34109	6.10649	3.68408	5.8817	3.15902	2.1465	1.96684
11450	Adipoq	GO:0001932	regulation of protein phosphorylation	biological_process	8	0.000272861	0.678059	0.00455073	11450	Adipoq	NM_009605	-6.96425	3.55863	-3.26633	0.0498265	0.34109	6.10649	3.68408	5.8817	3.15902	2.1465	1.96684
11450	Adipoq	GO:0001933	negative regulation of protein phosphorylation	biological_process	5	0.00061629	1	0.00855576	11450	Adipoq	NM_009605	-6.96425	3.55863	-3.26633	0.0498265	0.34109	6.10649	3.68408	5.8817	3.15902	2.1465	1.96684
11450	Adipoq	GO:0001934	positive regulation of protein phosphorylation	biological_process	4	0.0564835	1	0.259448	11450	Adipoq	NM_009605	-6.96425	3.55863	-3.26633	0.0498265	0.34109	6.10649	3.68408	5.8817	3.15902	2.1465	1.96684
11450	Adipoq	GO:0001959	regulation of cytokine-mediated signaling pathway	biological_process	1	1	1	1	11450	Adipoq	NM_009605	-6.96425	3.55863	-3.26633	0.0498265	0.34109	6.10649	3.68408	5.8817	3.15902	2.1465	1.96684
11450	Adipoq	GO:0001960	negative regulation of cytokine-mediated signaling pathway	biological_process	1	1	1	1	11450	Adipoq	NM_009605	-6.96425	3.55863	-3.26633	0.0498265	0.34109	6.10649	3.68408	5.8817	3.15902	2.1465	1.96684
11450	Adipoq	GO:0002064	epithelial cell development	biological_process	1	1	1	1	11450	Adipoq	NM_009605	-6.96425	3.55863	-3.26633	0.0498265	0.34109	6.10649	3.68408	5.8817	3.15902	2.1465	1.96684
11450	Adipoq	GO:0002376	immune system process	biological_process	14	2.32436e-07	0.000577603	1.69883e-05	11450	Adipoq	NM_009605	-6.96425	3.55863	-3.26633	0.0498265	0.34109	6.10649	3.68408	5.8817	3.15902	2.1465	1.96684
11450	Adipoq	GO:0002520	immune system development	biological_process	5	0.0151397	1	0.0989056	11450	Adipoq	NM_009605	-6.96425	3.55863	-3.26633	0.0498265	0.34109	6.10649	3.68408	5.8817	3.15902	2.1465	1.96684
11450	Adipoq	GO:0002521	leukocyte differentiation	biological_process	3	0.0918719	1	0.374265	11450	Adipoq	NM_009605	-6.96425	3.55863	-3.26633	0.0498265	0.34109	6.10649	3.68408	5.8817	3.15902	2.1465	1.96684
11450	Adipoq	GO:0002573	myeloid leukocyte differentiation	biological_process	2	0.172212	1	0.579874	11450	Adipoq	NM_009605	-6.96425	3.55863	-3.26633	0.0498265	0.34109	6.10649	3.68408	5.8817	3.15902	2.1465	1.96684
11450	Adipoq	GO:0002682	regulation of immune system process	biological_process	6	0.00645275	1	0.0539902	11450	Adipoq	NM_009605	-6.96425	3.55863	-3.26633	0.0498265	0.34109	6.10649	3.68408	5.8817	3.15902	2.1465	1.96684
11450	Adipoq	GO:0002683	negative regulation of immune system process	biological_process	2	0.32384	1	0.91448	11450	Adipoq	NM_009605	-6.96425	3.55863	-3.26633	0.0498265	0.34109	6.10649	3.68408	5.8817	3.15902	2.1465	1.96684
11450	Adipoq	GO:0002761	regulation of myeloid leukocyte differentiation	biological_process	1	1	1	1	11450	Adipoq	NM_009605	-6.96425	3.55863	-3.26633	0.0498265	0.34109	6.10649	3.68408	5.8817	3.15902	2.1465	1.96684
11450	Adipoq	GO:0002762	negative regulation of myeloid leukocyte differentiation	biological_process	1	1	1	1	11450	Adipoq	NM_009605	-6.96425	3.55863	-3.26633	0.0498265	0.34109	6.10649	3.68408	5.8817	3.15902	2.1465	1.96684
11450	Adipoq	GO:0003008	system process	biological_process	9	0.00472448	1	0.0410501	11450	Adipoq	NM_009605	-6.96425	3.55863	-3.26633	0.0498265	0.34109	6.10649	3.68408	5.8817	3.15902	2.1465	1.96684
11450	Adipoq	GO:0003013	circulatory system process	biological_process	4	0.00986357	1	0.0716695	11450	Adipoq	NM_009605	-6.96425	3.55863	-3.26633	0.0498265	0.34109	6.10649	3.68408	5.8817	3.15902	2.1465	1.96684
11450	Adipoq	GO:0003014	renal system process	biological_process	4	0.000134878	0.335171	0.00258927	11450	Adipoq	NM_009605	-6.96425	3.55863	-3.26633	0.0498265	0.34109	6.10649	3.68408	5.8817	3.15902	2.1465	1.96684
11450	Adipoq	GO:0005102	receptor binding	molecular_function	8	0.000906893	1	0.0115571	11450	Adipoq	NM_009605	-6.96425	3.55863	-3.26633	0.0498265	0.34109	6.10649	3.68408	5.8817	3.15902	2.1465	1.96684
11450	Adipoq	GO:0005179	hormone activity	molecular_function	2	0.119877	1	0.454106	11450	Adipoq	NM_009605	-6.96425	3.55863	-3.26633	0.0498265	0.34109	6.10649	3.68408	5.8817	3.15902	2.1465	1.96684
11450	Adipoq	GO:0005488	binding	molecular_function	39	2.80616e-12	6.97331e-09	9.96187e-10	11450	Adipoq	NM_009605	-6.96425	3.55863	-3.26633	0.0498265	0.34109	6.10649	3.68408	5.8817	3.15902	2.1465	1.96684
11450	Adipoq	GO:0005515	protein binding	molecular_function	27	1.56469e-08	3.88826e-05	1.55531e-06	11450	Adipoq	NM_009605	-6.96425	3.55863	-3.26633	0.0498265	0.34109	6.10649	3.68408	5.8817	3.15902	2.1465	1.96684
11450	Adipoq	GO:0005576	extracellular region	cellular_component	16	2.132e-05	0.0529801	0.000616048	11450	Adipoq	NM_009605	-6.96425	3.55863	-3.26633	0.0498265	0.34109	6.10649	3.68408	5.8817	3.15902	2.1465	1.96684
11450	Adipoq	GO:0005581	collagen trimer	cellular_component	1	1	1	1	11450	Adipoq	NM_009605	-6.96425	3.55863	-3.26633	0.0498265	0.34109	6.10649	3.68408	5.8817	3.15902	2.1465	1.96684
11450	Adipoq	GO:0005615	extracellular space	cellular_component	11	1.29584e-06	0.00322017	7.31856e-05	11450	Adipoq	NM_009605	-6.96425	3.55863	-3.26633	0.0498265	0.34109	6.10649	3.68408	5.8817	3.15902	2.1465	1.96684
11450	Adipoq	GO:0005622	intracellular	cellular_component	40	1.50021e-12	3.72801e-09	6.21335e-10	11450	Adipoq	NM_009605	-6.96425	3.55863	-3.26633	0.0498265	0.34109	6.10649	3.68408	5.8817	3.15902	2.1465	1.96684
11450	Adipoq	GO:0005623	cell	cellular_component	42	1.14872e-11	2.85458e-08	3.01934e-09	11450	Adipoq	NM_009605	-6.96425	3.55863	-3.26633	0.0498265	0.34109	6.10649	3.68408	5.8817	3.15902	2.1465	1.96684
11450	Adipoq	GO:0005737	cytoplasm	cellular_component	33	2.19101e-10	5.44466e-07	3.40291e-08	11450	Adipoq	NM_009605	-6.96425	3.55863	-3.26633	0.0498265	0.34109	6.10649	3.68408	5.8817	3.15902	2.1465	1.96684
11450	Adipoq	GO:0005783	endoplasmic reticulum	cellular_component	11	2.50776e-06	0.00623177	0.000122192	11450	Adipoq	NM_009605	-6.96425	3.55863	-3.26633	0.0498265	0.34109	6.10649	3.68408	5.8817	3.15902	2.1465	1.96684
11450	Adipoq	GO:0005975	carbohydrate metabolic process	biological_process	4	0.0325842	1	0.17396	11450	Adipoq	NM_009605	-6.96425	3.55863	-3.26633	0.0498265	0.34109	6.10649	3.68408	5.8817	3.15902	2.1465	1.96684
11450	Adipoq	GO:0005996	monosaccharide metabolic process	biological_process	2	0.223953	1	0.694784	11450	Adipoq	NM_009605	-6.96425	3.55863	-3.26633	0.0498265	0.34109	6.10649	3.68408	5.8817	3.15902	2.1465	1.96684
11450	Adipoq	GO:0006006	glucose metabolic process	biological_process	2	0.169582	1	0.574129	11450	Adipoq	NM_009605	-6.96425	3.55863	-3.26633	0.0498265	0.34109	6.10649	3.68408	5.8817	3.15902	2.1465	1.96684
11450	Adipoq	GO:0006082	organic acid metabolic process	biological_process	7	0.000443924	1	0.00672653	11450	Adipoq	NM_009605	-6.96425	3.55863	-3.26633	0.0498265	0.34109	6.10649	3.68408	5.8817	3.15902	2.1465	1.96684
11450	Adipoq	GO:0006094	gluconeogenesis	biological_process	2	0.0613241	1	0.275073	11450	Adipoq	NM_009605	-6.96425	3.55863	-3.26633	0.0498265	0.34109	6.10649	3.68408	5.8817	3.15902	2.1465	1.96684
11450	Adipoq	GO:0006109	regulation of carbohydrate metabolic process	biological_process	1	1	1	1	11450	Adipoq	NM_009605	-6.96425	3.55863	-3.26633	0.0498265	0.34109	6.10649	3.68408	5.8817	3.15902	2.1465	1.96684
11450	Adipoq	GO:0006111	regulation of gluconeogenesis	biological_process	1	1	1	1	11450	Adipoq	NM_009605	-6.96425	3.55863	-3.26633	0.0498265	0.34109	6.10649	3.68408	5.8817	3.15902	2.1465	1.96684
11450	Adipoq	GO:0006139	nucleobase-containing compound metabolic process	biological_process	10	0.093789	1	0.379586	11450	Adipoq	NM_009605	-6.96425	3.55863	-3.26633	0.0498265	0.34109	6.10649	3.68408	5.8817	3.15902	2.1465	1.96684
11450	Adipoq	GO:0006259	DNA metabolic process	biological_process	1	1	1	1	11450	Adipoq	NM_009605	-6.96425	3.55863	-3.26633	0.0498265	0.34109	6.10649	3.68408	5.8817	3.15902	2.1465	1.96684
11450	Adipoq	GO:0006351	transcription, DNA-templated	biological_process	8	0.0399148	1	0.200786	11450	Adipoq	NM_009605	-6.96425	3.55863	-3.26633	0.0498265	0.34109	6.10649	3.68408	5.8817	3.15902	2.1465	1.96684
11450	Adipoq	GO:0006355	regulation of transcription, DNA-templated	biological_process	8	0.0373421	1	0.19133	11450	Adipoq	NM_009605	-6.96425	3.55863	-3.26633	0.0498265	0.34109	6.10649	3.68408	5.8817	3.15902	2.1465	1.96684
11450	Adipoq	GO:0006461	protein complex assembly	biological_process	6	0.00769512	1	0.0595712	11450	Adipoq	NM_009605	-6.96425	3.55863	-3.26633	0.0498265	0.34109	6.10649	3.68408	5.8817	3.15902	2.1465	1.96684
11450	Adipoq	GO:0006464	cellular protein modification process	biological_process	12	0.000410582	1	0.00645756	11450	Adipoq	NM_009605	-6.96425	3.55863	-3.26633	0.0498265	0.34109	6.10649	3.68408	5.8817	3.15902	2.1465	1.96684
11450	Adipoq	GO:0006468	protein phosphorylation	biological_process	8	0.00160926	1	0.0182535	11450	Adipoq	NM_009605	-6.96425	3.55863	-3.26633	0.0498265	0.34109	6.10649	3.68408	5.8817	3.15902	2.1465	1.96684
11450	Adipoq	GO:0006469	negative regulation of protein kinase activity	biological_process	5	5.82133e-05	0.14466	0.00143228	11450	Adipoq	NM_009605	-6.96425	3.55863	-3.26633	0.0498265	0.34109	6.10649	3.68408	5.8817	3.15902	2.1465	1.96684
11450	Adipoq	GO:0006629	lipid metabolic process	biological_process	6	0.00676746	1	0.0553196	11450	Adipoq	NM_009605	-6.96425	3.55863	-3.26633	0.0498265	0.34109	6.10649	3.68408	5.8817	3.15902	2.1465	1.96684
11450	Adipoq	GO:0006631	fatty acid metabolic process	biological_process	4	0.00651981	1	0.0541864	11450	Adipoq	NM_009605	-6.96425	3.55863	-3.26633	0.0498265	0.34109	6.10649	3.68408	5.8817	3.15902	2.1465	1.96684
11450	Adipoq	GO:0006635	fatty acid beta-oxidation	biological_process	1	1	1	1	11450	Adipoq	NM_009605	-6.96425	3.55863	-3.26633	0.0498265	0.34109	6.10649	3.68408	5.8817	3.15902	2.1465	1.96684
11450	Adipoq	GO:0006725	cellular aromatic compound metabolic process	biological_process	13	0.00465897	1	0.0406509	11450	Adipoq	NM_009605	-6.96425	3.55863	-3.26633	0.0498265	0.34109	6.10649	3.68408	5.8817	3.15902	2.1465	1.96684
11450	Adipoq	GO:0006793	phosphorus metabolic process	biological_process	13	2.42867e-05	0.0603524	0.000678117	11450	Adipoq	NM_009605	-6.96425	3.55863	-3.26633	0.0498265	0.34109	6.10649	3.68408	5.8817	3.15902	2.1465	1.96684
11450	Adipoq	GO:0006796	phosphate-containing compound metabolic process	biological_process	13	2.09355e-05	0.0520248	0.000616048	11450	Adipoq	NM_009605	-6.96425	3.55863	-3.26633	0.0498265	0.34109	6.10649	3.68408	5.8817	3.15902	2.1465	1.96684
11450	Adipoq	GO:0006807	nitrogen compound metabolic process	biological_process	13	0.0154836	1	0.099423	11450	Adipoq	NM_009605	-6.96425	3.55863	-3.26633	0.0498265	0.34109	6.10649	3.68408	5.8817	3.15902	2.1465	1.96684
11450	Adipoq	GO:0006810	transport	biological_process	17	2.84773e-06	0.00707662	0.000128666	11450	Adipoq	NM_009605	-6.96425	3.55863	-3.26633	0.0498265	0.34109	6.10649	3.68408	5.8817	3.15902	2.1465	1.96684
11450	Adipoq	GO:0006869	lipid transport	biological_process	2	0.25614	1	0.764116	11450	Adipoq	NM_009605	-6.96425	3.55863	-3.26633	0.0498265	0.34109	6.10649	3.68408	5.8817	3.15902	2.1465	1.96684
11450	Adipoq	GO:0006886	intracellular protein transport	biological_process	2	0.590215	1	1	11450	Adipoq	NM_009605	-6.96425	3.55863	-3.26633	0.0498265	0.34109	6.10649	3.68408	5.8817	3.15902	2.1465	1.96684
11450	Adipoq	GO:0006897	endocytosis	biological_process	5	0.00176498	1	0.0196681	11450	Adipoq	NM_009605	-6.96425	3.55863	-3.26633	0.0498265	0.34109	6.10649	3.68408	5.8817	3.15902	2.1465	1.96684
11450	Adipoq	GO:0006909	phagocytosis	biological_process	3	0.0126293	1	0.0862192	11450	Adipoq	NM_009605	-6.96425	3.55863	-3.26633	0.0498265	0.34109	6.10649	3.68408	5.8817	3.15902	2.1465	1.96684
11450	Adipoq	GO:0006915	apoptotic process	biological_process	8	0.00194132	1	0.0210663	11450	Adipoq	NM_009605	-6.96425	3.55863	-3.26633	0.0498265	0.34109	6.10649	3.68408	5.8817	3.15902	2.1465	1.96684
11450	Adipoq	GO:0006928	movement of cell or subcellular component	biological_process	4	0.21501	1	0.672923	11450	Adipoq	NM_009605	-6.96425	3.55863	-3.26633	0.0498265	0.34109	6.10649	3.68408	5.8817	3.15902	2.1465	1.96684
11450	Adipoq	GO:0006950	response to stress	biological_process	19	1.28695e-09	3.19806e-06	1.68319e-07	11450	Adipoq	NM_009605	-6.96425	3.55863	-3.26633	0.0498265	0.34109	6.10649	3.68408	5.8817	3.15902	2.1465	1.96684
11450	Adipoq	GO:0006952	defense response	biological_process	11	5.86051e-07	0.00145634	3.7342e-05	11450	Adipoq	NM_009605	-6.96425	3.55863	-3.26633	0.0498265	0.34109	6.10649	3.68408	5.8817	3.15902	2.1465	1.96684
11450	Adipoq	GO:0006954	inflammatory response	biological_process	7	2.39103e-05	0.0594171	0.000675194	11450	Adipoq	NM_009605	-6.96425	3.55863	-3.26633	0.0498265	0.34109	6.10649	3.68408	5.8817	3.15902	2.1465	1.96684
11450	Adipoq	GO:0006979	response to oxidative stress	biological_process	5	0.000372435	0.925501	0.0059327	11450	Adipoq	NM_009605	-6.96425	3.55863	-3.26633	0.0498265	0.34109	6.10649	3.68408	5.8817	3.15902	2.1465	1.96684
11450	Adipoq	GO:0007009	plasma membrane organization	biological_process	1	1	1	1	11450	Adipoq	NM_009605	-6.96425	3.55863	-3.26633	0.0498265	0.34109	6.10649	3.68408	5.8817	3.15902	2.1465	1.96684
11450	Adipoq	GO:0007154	cell communication	biological_process	18	0.000116101	0.28851	0.0023267	11450	Adipoq	NM_009605	-6.96425	3.55863	-3.26633	0.0498265	0.34109	6.10649	3.68408	5.8817	3.15902	2.1465	1.96684
11450	Adipoq	GO:0007155	cell adhesion	biological_process	2	1	1	1	11450	Adipoq	NM_009605	-6.96425	3.55863	-3.26633	0.0498265	0.34109	6.10649	3.68408	5.8817	3.15902	2.1465	1.96684
11450	Adipoq	GO:0007162	negative regulation of cell adhesion	biological_process	2	0.209862	1	0.661949	11450	Adipoq	NM_009605	-6.96425	3.55863	-3.26633	0.0498265	0.34109	6.10649	3.68408	5.8817	3.15902	2.1465	1.96684
11450	Adipoq	GO:0007165	signal transduction	biological_process	17	0.000117368	0.291661	0.00233328	11450	Adipoq	NM_009605	-6.96425	3.55863	-3.26633	0.0498265	0.34109	6.10649	3.68408	5.8817	3.15902	2.1465	1.96684
11450	Adipoq	GO:0007166	cell surface receptor signaling pathway	biological_process	8	0.00661854	1	0.0546525	11450	Adipoq	NM_009605	-6.96425	3.55863	-3.26633	0.0498265	0.34109	6.10649	3.68408	5.8817	3.15902	2.1465	1.96684
11450	Adipoq	GO:0007167	enzyme linked receptor protein signaling pathway	biological_process	5	0.00999957	1	0.0722353	11450	Adipoq	NM_009605	-6.96425	3.55863	-3.26633	0.0498265	0.34109	6.10649	3.68408	5.8817	3.15902	2.1465	1.96684
11450	Adipoq	GO:0007169	transmembrane receptor protein tyrosine kinase signaling pathway	biological_process	4	0.0151642	1	0.0989056	11450	Adipoq	NM_009605	-6.96425	3.55863	-3.26633	0.0498265	0.34109	6.10649	3.68408	5.8817	3.15902	2.1465	1.96684
11450	Adipoq	GO:0007249	I-kappaB kinase/NF-kappaB signaling	biological_process	1	1	1	1	11450	Adipoq	NM_009605	-6.96425	3.55863	-3.26633	0.0498265	0.34109	6.10649	3.68408	5.8817	3.15902	2.1465	1.96684
11450	Adipoq	GO:0007267	cell-cell signaling	biological_process	2	0.612403	1	1	11450	Adipoq	NM_009605	-6.96425	3.55863	-3.26633	0.0498265	0.34109	6.10649	3.68408	5.8817	3.15902	2.1465	1.96684
11450	Adipoq	GO:0007268	synaptic transmission	biological_process	1	1	1	1	11450	Adipoq	NM_009605	-6.96425	3.55863	-3.26633	0.0498265	0.34109	6.10649	3.68408	5.8817	3.15902	2.1465	1.96684
11450	Adipoq	GO:0007275	multicellular organismal development	biological_process	19	6.79924e-07	0.00168961	4.22403e-05	11450	Adipoq	NM_009605	-6.96425	3.55863	-3.26633	0.0498265	0.34109	6.10649	3.68408	5.8817	3.15902	2.1465	1.96684
11450	Adipoq	GO:0007369	gastrulation	biological_process	1	1	1	1	11450	Adipoq	NM_009605	-6.96425	3.55863	-3.26633	0.0498265	0.34109	6.10649	3.68408	5.8817	3.15902	2.1465	1.96684
11450	Adipoq	GO:0008015	blood circulation	biological_process	4	0.00967364	1	0.0709302	11450	Adipoq	NM_009605	-6.96425	3.55863	-3.26633	0.0498265	0.34109	6.10649	3.68408	5.8817	3.15902	2.1465	1.96684
11450	Adipoq	GO:0008104	protein localization	biological_process	8	0.00695661	1	0.0564777	11450	Adipoq	NM_009605	-6.96425	3.55863	-3.26633	0.0498265	0.34109	6.10649	3.68408	5.8817	3.15902	2.1465	1.96684
11450	Adipoq	GO:0008152	metabolic process	biological_process	35	1.63608e-11	4.06566e-08	3.69605e-09	11450	Adipoq	NM_009605	-6.96425	3.55863	-3.26633	0.0498265	0.34109	6.10649	3.68408	5.8817	3.15902	2.1465	1.96684
11450	Adipoq	GO:0008217	regulation of blood pressure	biological_process	3	0.0146298	1	0.0962442	11450	Adipoq	NM_009605	-6.96425	3.55863	-3.26633	0.0498265	0.34109	6.10649	3.68408	5.8817	3.15902	2.1465	1.96684
11450	Adipoq	GO:0008219	cell death	biological_process	10	0.000123953	0.308023	0.00244463	11450	Adipoq	NM_009605	-6.96425	3.55863	-3.26633	0.0498265	0.34109	6.10649	3.68408	5.8817	3.15902	2.1465	1.96684
11450	Adipoq	GO:0008283	cell proliferation	biological_process	12	2.26265e-06	0.00562268	0.000112454	11450	Adipoq	NM_009605	-6.96425	3.55863	-3.26633	0.0498265	0.34109	6.10649	3.68408	5.8817	3.15902	2.1465	1.96684
11450	Adipoq	GO:0008285	negative regulation of cell proliferation	biological_process	5	0.00384416	1	0.0355121	11450	Adipoq	NM_009605	-6.96425	3.55863	-3.26633	0.0498265	0.34109	6.10649	3.68408	5.8817	3.15902	2.1465	1.96684
11450	Adipoq	GO:0008643	carbohydrate transport	biological_process	5	1.71289e-05	0.0425654	0.000532067	11450	Adipoq	NM_009605	-6.96425	3.55863	-3.26633	0.0498265	0.34109	6.10649	3.68408	5.8817	3.15902	2.1465	1.96684
11450	Adipoq	GO:0008645	hexose transport	biological_process	3	0.00674113	1	0.0552862	11450	Adipoq	NM_009605	-6.96425	3.55863	-3.26633	0.0498265	0.34109	6.10649	3.68408	5.8817	3.15902	2.1465	1.96684
11450	Adipoq	GO:0009056	catabolic process	biological_process	9	0.000747001	1	0.0099801	11450	Adipoq	NM_009605	-6.96425	3.55863	-3.26633	0.0498265	0.34109	6.10649	3.68408	5.8817	3.15902	2.1465	1.96684
11450	Adipoq	GO:0009058	biosynthetic process	biological_process	16	0.00017835	0.4432	0.00323503	11450	Adipoq	NM_009605	-6.96425	3.55863	-3.26633	0.0498265	0.34109	6.10649	3.68408	5.8817	3.15902	2.1465	1.96684
11450	Adipoq	GO:0009059	macromolecule biosynthetic process	biological_process	12	0.00338932	1	0.0317829	11450	Adipoq	NM_009605	-6.96425	3.55863	-3.26633	0.0498265	0.34109	6.10649	3.68408	5.8817	3.15902	2.1465	1.96684
11450	Adipoq	GO:0009062	fatty acid catabolic process	biological_process	1	1	1	1	11450	Adipoq	NM_009605	-6.96425	3.55863	-3.26633	0.0498265	0.34109	6.10649	3.68408	5.8817	3.15902	2.1465	1.96684
11450	Adipoq	GO:0009605	response to external stimulus	biological_process	11	4.04764e-05	0.100584	0.00107004	11450	Adipoq	NM_009605	-6.96425	3.55863	-3.26633	0.0498265	0.34109	6.10649	3.68408	5.8817	3.15902	2.1465	1.96684
11450	Adipoq	GO:0009611	response to wounding	biological_process	4	0.0252423	1	0.141917	11450	Adipoq	NM_009605	-6.96425	3.55863	-3.26633	0.0498265	0.34109	6.10649	3.68408	5.8817	3.15902	2.1465	1.96684
11450	Adipoq	GO:0009653	anatomical structure morphogenesis	biological_process	9	0.00464666	1	0.0406509	11450	Adipoq	NM_009605	-6.96425	3.55863	-3.26633	0.0498265	0.34109	6.10649	3.68408	5.8817	3.15902	2.1465	1.96684
11450	Adipoq	GO:0009719	response to endogenous stimulus	biological_process	4	0.139846	1	0.508066	11450	Adipoq	NM_009605	-6.96425	3.55863	-3.26633	0.0498265	0.34109	6.10649	3.68408	5.8817	3.15902	2.1465	1.96684
11450	Adipoq	GO:0009725	response to hormone	biological_process	2	0.461999	1	1	11450	Adipoq	NM_009605	-6.96425	3.55863	-3.26633	0.0498265	0.34109	6.10649	3.68408	5.8817	3.15902	2.1465	1.96684
11450	Adipoq	GO:0009743	response to carbohydrate	biological_process	1	1	1	1	11450	Adipoq	NM_009605	-6.96425	3.55863	-3.26633	0.0498265	0.34109	6.10649	3.68408	5.8817	3.15902	2.1465	1.96684
11450	Adipoq	GO:0009746	response to hexose	biological_process	1	1	1	1	11450	Adipoq	NM_009605	-6.96425	3.55863	-3.26633	0.0498265	0.34109	6.10649	3.68408	5.8817	3.15902	2.1465	1.96684
11450	Adipoq	GO:0009749	response to glucose	biological_process	1	1	1	1	11450	Adipoq	NM_009605	-6.96425	3.55863	-3.26633	0.0498265	0.34109	6.10649	3.68408	5.8817	3.15902	2.1465	1.96684
11450	Adipoq	GO:0009755	hormone-mediated signaling pathway	biological_process	1	1	1	1	11450	Adipoq	NM_009605	-6.96425	3.55863	-3.26633	0.0498265	0.34109	6.10649	3.68408	5.8817	3.15902	2.1465	1.96684
11450	Adipoq	GO:0009790	embryo development	biological_process	3	0.306776	1	0.877258	11450	Adipoq	NM_009605	-6.96425	3.55863	-3.26633	0.0498265	0.34109	6.10649	3.68408	5.8817	3.15902	2.1465	1.96684
11450	Adipoq	GO:0009888	tissue development	biological_process	7	0.0106086	1	0.0748931	11450	Adipoq	NM_009605	-6.96425	3.55863	-3.26633	0.0498265	0.34109	6.10649	3.68408	5.8817	3.15902	2.1465	1.96684
11450	Adipoq	GO:0009889	regulation of biosynthetic process	biological_process	13	0.000354412	0.880714	0.00571892	11450	Adipoq	NM_009605	-6.96425	3.55863	-3.26633	0.0498265	0.34109	6.10649	3.68408	5.8817	3.15902	2.1465	1.96684
11450	Adipoq	GO:0009890	negative regulation of biosynthetic process	biological_process	5	0.0598753	1	0.269547	11450	Adipoq	NM_009605	-6.96425	3.55863	-3.26633	0.0498265	0.34109	6.10649	3.68408	5.8817	3.15902	2.1465	1.96684
11450	Adipoq	GO:0009892	negative regulation of metabolic process	biological_process	10	0.00112999	1	0.0140884	11450	Adipoq	NM_009605	-6.96425	3.55863	-3.26633	0.0498265	0.34109	6.10649	3.68408	5.8817	3.15902	2.1465	1.96684
11450	Adipoq	GO:0009893	positive regulation of metabolic process	biological_process	13	7.64026e-05	0.189861	0.00172335	11450	Adipoq	NM_009605	-6.96425	3.55863	-3.26633	0.0498265	0.34109	6.10649	3.68408	5.8817	3.15902	2.1465	1.96684
11450	Adipoq	GO:0009914	hormone transport	biological_process	2	0.292286	1	0.84654	11450	Adipoq	NM_009605	-6.96425	3.55863	-3.26633	0.0498265	0.34109	6.10649	3.68408	5.8817	3.15902	2.1465	1.96684
11450	Adipoq	GO:0009966	regulation of signal transduction	biological_process	9	0.00215136	1	0.0228468	11450	Adipoq	NM_009605	-6.96425	3.55863	-3.26633	0.0498265	0.34109	6.10649	3.68408	5.8817	3.15902	2.1465	1.96684
11450	Adipoq	GO:0009967	positive regulation of signal transduction	biological_process	5	0.0341007	1	0.180439	11450	Adipoq	NM_009605	-6.96425	3.55863	-3.26633	0.0498265	0.34109	6.10649	3.68408	5.8817	3.15902	2.1465	1.96684
11450	Adipoq	GO:0009968	negative regulation of signal transduction	biological_process	4	0.0753958	1	0.32415	11450	Adipoq	NM_009605	-6.96425	3.55863	-3.26633	0.0498265	0.34109	6.10649	3.68408	5.8817	3.15902	2.1465	1.96684
11450	Adipoq	GO:0009986	cell surface	cellular_component	5	0.0108293	1	0.0758053	11450	Adipoq	NM_009605	-6.96425	3.55863	-3.26633	0.0498265	0.34109	6.10649	3.68408	5.8817	3.15902	2.1465	1.96684
11450	Adipoq	GO:0009987	cellular process	biological_process	45	2.06661e-14	5.13552e-11	2.56776e-11	11450	Adipoq	NM_009605	-6.96425	3.55863	-3.26633	0.0498265	0.34109	6.10649	3.68408	5.8817	3.15902	2.1465	1.96684
11450	Adipoq	GO:0010033	response to organic substance	biological_process	13	4.55124e-06	0.0113098	0.000188497	11450	Adipoq	NM_009605	-6.96425	3.55863	-3.26633	0.0498265	0.34109	6.10649	3.68408	5.8817	3.15902	2.1465	1.96684
11450	Adipoq	GO:0010243	response to organonitrogen compound	biological_process	3	0.133302	1	0.492206	11450	Adipoq	NM_009605	-6.96425	3.55863	-3.26633	0.0498265	0.34109	6.10649	3.68408	5.8817	3.15902	2.1465	1.96684
11450	Adipoq	GO:0010256	endomembrane system organization	biological_process	1	1	1	1	11450	Adipoq	NM_009605	-6.96425	3.55863	-3.26633	0.0498265	0.34109	6.10649	3.68408	5.8817	3.15902	2.1465	1.96684
11450	Adipoq	GO:0010467	gene expression	biological_process	12	0.00794246	1	0.0612951	11450	Adipoq	NM_009605	-6.96425	3.55863	-3.26633	0.0498265	0.34109	6.10649	3.68408	5.8817	3.15902	2.1465	1.96684
11450	Adipoq	GO:0010468	regulation of gene expression	biological_process	12	0.00169166	1	0.0189586	11450	Adipoq	NM_009605	-6.96425	3.55863	-3.26633	0.0498265	0.34109	6.10649	3.68408	5.8817	3.15902	2.1465	1.96684
11450	Adipoq	GO:0010470	regulation of gastrulation	biological_process	1	1	1	1	11450	Adipoq	NM_009605	-6.96425	3.55863	-3.26633	0.0498265	0.34109	6.10649	3.68408	5.8817	3.15902	2.1465	1.96684
11450	Adipoq	GO:0010556	regulation of macromolecule biosynthetic process	biological_process	9	0.0254975	1	0.143028	11450	Adipoq	NM_009605	-6.96425	3.55863	-3.26633	0.0498265	0.34109	6.10649	3.68408	5.8817	3.15902	2.1465	1.96684
11450	Adipoq	GO:0010558	negative regulation of macromolecule biosynthetic process	biological_process	4	0.161953	1	0.558964	11450	Adipoq	NM_009605	-6.96425	3.55863	-3.26633	0.0498265	0.34109	6.10649	3.68408	5.8817	3.15902	2.1465	1.96684
11450	Adipoq	GO:0010562	positive regulation of phosphorus metabolic process	biological_process	6	0.00412052	1	0.0370997	11450	Adipoq	NM_009605	-6.96425	3.55863	-3.26633	0.0498265	0.34109	6.10649	3.68408	5.8817	3.15902	2.1465	1.96684
11450	Adipoq	GO:0010563	negative regulation of phosphorus metabolic process	biological_process	5	0.00230043	1	0.023819	11450	Adipoq	NM_009605	-6.96425	3.55863	-3.26633	0.0498265	0.34109	6.10649	3.68408	5.8817	3.15902	2.1465	1.96684
11450	Adipoq	GO:0010565	regulation of cellular ketone metabolic process	biological_process	3	0.00967619	1	0.0709302	11450	Adipoq	NM_009605	-6.96425	3.55863	-3.26633	0.0498265	0.34109	6.10649	3.68408	5.8817	3.15902	2.1465	1.96684
11450	Adipoq	GO:0010604	positive regulation of macromolecule metabolic process	biological_process	10	0.001616	1	0.0182535	11450	Adipoq	NM_009605	-6.96425	3.55863	-3.26633	0.0498265	0.34109	6.10649	3.68408	5.8817	3.15902	2.1465	1.96684
11450	Adipoq	GO:0010605	negative regulation of macromolecule metabolic process	biological_process	8	0.0093271	1	0.0691876	11450	Adipoq	NM_009605	-6.96425	3.55863	-3.26633	0.0498265	0.34109	6.10649	3.68408	5.8817	3.15902	2.1465	1.96684
11450	Adipoq	GO:0010629	negative regulation of gene expression	biological_process	4	0.210078	1	0.661949	11450	Adipoq	NM_009605	-6.96425	3.55863	-3.26633	0.0498265	0.34109	6.10649	3.68408	5.8817	3.15902	2.1465	1.96684
11450	Adipoq	GO:0010640	regulation of platelet-derived growth factor receptor signaling pathway	biological_process	1	1	1	1	11450	Adipoq	NM_009605	-6.96425	3.55863	-3.26633	0.0498265	0.34109	6.10649	3.68408	5.8817	3.15902	2.1465	1.96684
11450	Adipoq	GO:0010642	negative regulation of platelet-derived growth factor receptor signaling pathway	biological_process	1	1	1	1	11450	Adipoq	NM_009605	-6.96425	3.55863	-3.26633	0.0498265	0.34109	6.10649	3.68408	5.8817	3.15902	2.1465	1.96684
11450	Adipoq	GO:0010646	regulation of cell communication	biological_process	10	0.00152499	1	0.0175445	11450	Adipoq	NM_009605	-6.96425	3.55863	-3.26633	0.0498265	0.34109	6.10649	3.68408	5.8817	3.15902	2.1465	1.96684
11450	Adipoq	GO:0010647	positive regulation of cell communication	biological_process	5	0.0553139	1	0.255493	11450	Adipoq	NM_009605	-6.96425	3.55863	-3.26633	0.0498265	0.34109	6.10649	3.68408	5.8817	3.15902	2.1465	1.96684
11450	Adipoq	GO:0010648	negative regulation of cell communication	biological_process	4	0.10443	1	0.40932	11450	Adipoq	NM_009605	-6.96425	3.55863	-3.26633	0.0498265	0.34109	6.10649	3.68408	5.8817	3.15902	2.1465	1.96684
11450	Adipoq	GO:0010675	regulation of cellular carbohydrate metabolic process	biological_process	1	1	1	1	11450	Adipoq	NM_009605	-6.96425	3.55863	-3.26633	0.0498265	0.34109	6.10649	3.68408	5.8817	3.15902	2.1465	1.96684
11450	Adipoq	GO:0010677	negative regulation of cellular carbohydrate metabolic process	biological_process	1	1	1	1	11450	Adipoq	NM_009605	-6.96425	3.55863	-3.26633	0.0498265	0.34109	6.10649	3.68408	5.8817	3.15902	2.1465	1.96684
11450	Adipoq	GO:0010720	positive regulation of cell development	biological_process	4	0.0190015	1	0.11659	11450	Adipoq	NM_009605	-6.96425	3.55863	-3.26633	0.0498265	0.34109	6.10649	3.68408	5.8817	3.15902	2.1465	1.96684
11450	Adipoq	GO:0010737	protein kinase A signaling	biological_process	1	1	1	1	11450	Adipoq	NM_009605	-6.96425	3.55863	-3.26633	0.0498265	0.34109	6.10649	3.68408	5.8817	3.15902	2.1465	1.96684
11450	Adipoq	GO:0010738	regulation of protein kinase A signaling	biological_process	1	1	1	1	11450	Adipoq	NM_009605	-6.96425	3.55863	-3.26633	0.0498265	0.34109	6.10649	3.68408	5.8817	3.15902	2.1465	1.96684
11450	Adipoq	GO:0010739	positive regulation of protein kinase A signaling	biological_process	1	1	1	1	11450	Adipoq	NM_009605	-6.96425	3.55863	-3.26633	0.0498265	0.34109	6.10649	3.68408	5.8817	3.15902	2.1465	1.96684
11450	Adipoq	GO:0010742	macrophage derived foam cell differentiation	biological_process	1	1	1	1	11450	Adipoq	NM_009605	-6.96425	3.55863	-3.26633	0.0498265	0.34109	6.10649	3.68408	5.8817	3.15902	2.1465	1.96684
11450	Adipoq	GO:0010743	regulation of macrophage derived foam cell differentiation	biological_process	1	1	1	1	11450	Adipoq	NM_009605	-6.96425	3.55863	-3.26633	0.0498265	0.34109	6.10649	3.68408	5.8817	3.15902	2.1465	1.96684
11450	Adipoq	GO:0010745	negative regulation of macrophage derived foam cell differentiation	biological_process	1	1	1	1	11450	Adipoq	NM_009605	-6.96425	3.55863	-3.26633	0.0498265	0.34109	6.10649	3.68408	5.8817	3.15902	2.1465	1.96684
11450	Adipoq	GO:0010803	regulation of tumor necrosis factor-mediated signaling pathway	biological_process	1	1	1	1	11450	Adipoq	NM_009605	-6.96425	3.55863	-3.26633	0.0498265	0.34109	6.10649	3.68408	5.8817	3.15902	2.1465	1.96684
11450	Adipoq	GO:0010804	negative regulation of tumor necrosis factor-mediated signaling pathway	biological_process	1	1	1	1	11450	Adipoq	NM_009605	-6.96425	3.55863	-3.26633	0.0498265	0.34109	6.10649	3.68408	5.8817	3.15902	2.1465	1.96684
11450	Adipoq	GO:0010817	regulation of hormone levels	biological_process	4	0.0127525	1	0.0865846	11450	Adipoq	NM_009605	-6.96425	3.55863	-3.26633	0.0498265	0.34109	6.10649	3.68408	5.8817	3.15902	2.1465	1.96684
11450	Adipoq	GO:0010827	regulation of glucose transport	biological_process	3	0.00295918	1	0.0288375	11450	Adipoq	NM_009605	-6.96425	3.55863	-3.26633	0.0498265	0.34109	6.10649	3.68408	5.8817	3.15902	2.1465	1.96684
11450	Adipoq	GO:0010828	positive regulation of glucose transport	biological_process	2	0.0473546	1	0.228942	11450	Adipoq	NM_009605	-6.96425	3.55863	-3.26633	0.0498265	0.34109	6.10649	3.68408	5.8817	3.15902	2.1465	1.96684
11450	Adipoq	GO:0010869	regulation of receptor biosynthetic process	biological_process	1	1	1	1	11450	Adipoq	NM_009605	-6.96425	3.55863	-3.26633	0.0498265	0.34109	6.10649	3.68408	5.8817	3.15902	2.1465	1.96684
11450	Adipoq	GO:0010871	negative regulation of receptor biosynthetic process	biological_process	1	1	1	1	11450	Adipoq	NM_009605	-6.96425	3.55863	-3.26633	0.0498265	0.34109	6.10649	3.68408	5.8817	3.15902	2.1465	1.96684
11450	Adipoq	GO:0010874	regulation of cholesterol efflux	biological_process	2	0.0218988	1	0.128649	11450	Adipoq	NM_009605	-6.96425	3.55863	-3.26633	0.0498265	0.34109	6.10649	3.68408	5.8817	3.15902	2.1465	1.96684
11450	Adipoq	GO:0010875	positive regulation of cholesterol efflux	biological_process	2	0.0156906	1	0.100493	11450	Adipoq	NM_009605	-6.96425	3.55863	-3.26633	0.0498265	0.34109	6.10649	3.68408	5.8817	3.15902	2.1465	1.96684
11450	Adipoq	GO:0010876	lipid localization	biological_process	3	0.0440049	1	0.215685	11450	Adipoq	NM_009605	-6.96425	3.55863	-3.26633	0.0498265	0.34109	6.10649	3.68408	5.8817	3.15902	2.1465	1.96684
11450	Adipoq	GO:0010906	regulation of glucose metabolic process	biological_process	1	1	1	1	11450	Adipoq	NM_009605	-6.96425	3.55863	-3.26633	0.0498265	0.34109	6.10649	3.68408	5.8817	3.15902	2.1465	1.96684
11450	Adipoq	GO:0010941	regulation of cell death	biological_process	8	0.000906893	1	0.0115571	11450	Adipoq	NM_009605	-6.96425	3.55863	-3.26633	0.0498265	0.34109	6.10649	3.68408	5.8817	3.15902	2.1465	1.96684
11450	Adipoq	GO:0010942	positive regulation of cell death	biological_process	4	0.0237476	1	0.135662	11450	Adipoq	NM_009605	-6.96425	3.55863	-3.26633	0.0498265	0.34109	6.10649	3.68408	5.8817	3.15902	2.1465	1.96684
11450	Adipoq	GO:0012501	programmed cell death	biological_process	8	0.00212272	1	0.0226394	11450	Adipoq	NM_009605	-6.96425	3.55863	-3.26633	0.0498265	0.34109	6.10649	3.68408	5.8817	3.15902	2.1465	1.96684
11450	Adipoq	GO:0012505	endomembrane system	cellular_component	17	1.60812e-07	0.000399617	1.2488e-05	11450	Adipoq	NM_009605	-6.96425	3.55863	-3.26633	0.0498265	0.34109	6.10649	3.68408	5.8817	3.15902	2.1465	1.96684
11450	Adipoq	GO:0014070	response to organic cyclic compound	biological_process	4	0.0238527	1	0.135936	11450	Adipoq	NM_009605	-6.96425	3.55863	-3.26633	0.0498265	0.34109	6.10649	3.68408	5.8817	3.15902	2.1465	1.96684
11450	Adipoq	GO:0014074	response to purine-containing compound	biological_process	2	0.0972811	1	0.389281	11450	Adipoq	NM_009605	-6.96425	3.55863	-3.26633	0.0498265	0.34109	6.10649	3.68408	5.8817	3.15902	2.1465	1.96684
11450	Adipoq	GO:0014812	muscle cell migration	biological_process	1	1	1	1	11450	Adipoq	NM_009605	-6.96425	3.55863	-3.26633	0.0498265	0.34109	6.10649	3.68408	5.8817	3.15902	2.1465	1.96684
11450	Adipoq	GO:0014909	smooth muscle cell migration	biological_process	1	1	1	1	11450	Adipoq	NM_009605	-6.96425	3.55863	-3.26633	0.0498265	0.34109	6.10649	3.68408	5.8817	3.15902	2.1465	1.96684
11450	Adipoq	GO:0014910	regulation of smooth muscle cell migration	biological_process	1	1	1	1	11450	Adipoq	NM_009605	-6.96425	3.55863	-3.26633	0.0498265	0.34109	6.10649	3.68408	5.8817	3.15902	2.1465	1.96684
11450	Adipoq	GO:0014912	negative regulation of smooth muscle cell migration	biological_process	1	1	1	1	11450	Adipoq	NM_009605	-6.96425	3.55863	-3.26633	0.0498265	0.34109	6.10649	3.68408	5.8817	3.15902	2.1465	1.96684
11450	Adipoq	GO:0015031	protein transport	biological_process	6	0.0244876	1	0.1383	11450	Adipoq	NM_009605	-6.96425	3.55863	-3.26633	0.0498265	0.34109	6.10649	3.68408	5.8817	3.15902	2.1465	1.96684
11450	Adipoq	GO:0015749	monosaccharide transport	biological_process	3	0.00696722	1	0.0564777	11450	Adipoq	NM_009605	-6.96425	3.55863	-3.26633	0.0498265	0.34109	6.10649	3.68408	5.8817	3.15902	2.1465	1.96684
11450	Adipoq	GO:0015758	glucose transport	biological_process	3	0.00651846	1	0.0541864	11450	Adipoq	NM_009605	-6.96425	3.55863	-3.26633	0.0498265	0.34109	6.10649	3.68408	5.8817	3.15902	2.1465	1.96684
11450	Adipoq	GO:0015850	organic hydroxy compound transport	biological_process	3	0.0223236	1	0.129916	11450	Adipoq	NM_009605	-6.96425	3.55863	-3.26633	0.0498265	0.34109	6.10649	3.68408	5.8817	3.15902	2.1465	1.96684
11450	Adipoq	GO:0015918	sterol transport	biological_process	2	0.0672492	1	0.295255	11450	Adipoq	NM_009605	-6.96425	3.55863	-3.26633	0.0498265	0.34109	6.10649	3.68408	5.8817	3.15902	2.1465	1.96684
11450	Adipoq	GO:0016042	lipid catabolic process	biological_process	2	0.231312	1	0.709643	11450	Adipoq	NM_009605	-6.96425	3.55863	-3.26633	0.0498265	0.34109	6.10649	3.68408	5.8817	3.15902	2.1465	1.96684
11450	Adipoq	GO:0016043	cellular component organization	biological_process	14	0.00261494	1	0.0262021	11450	Adipoq	NM_009605	-6.96425	3.55863	-3.26633	0.0498265	0.34109	6.10649	3.68408	5.8817	3.15902	2.1465	1.96684
11450	Adipoq	GO:0016051	carbohydrate biosynthetic process	biological_process	2	0.156306	1	0.54477	11450	Adipoq	NM_009605	-6.96425	3.55863	-3.26633	0.0498265	0.34109	6.10649	3.68408	5.8817	3.15902	2.1465	1.96684
11450	Adipoq	GO:0016054	organic acid catabolic process	biological_process	2	0.16518	1	0.566167	11450	Adipoq	NM_009605	-6.96425	3.55863	-3.26633	0.0498265	0.34109	6.10649	3.68408	5.8817	3.15902	2.1465	1.96684
11450	Adipoq	GO:0016070	RNA metabolic process	biological_process	8	0.115383	1	0.441796	11450	Adipoq	NM_009605	-6.96425	3.55863	-3.26633	0.0498265	0.34109	6.10649	3.68408	5.8817	3.15902	2.1465	1.96684
11450	Adipoq	GO:0016192	vesicle-mediated transport	biological_process	5	0.0269221	1	0.149001	11450	Adipoq	NM_009605	-6.96425	3.55863	-3.26633	0.0498265	0.34109	6.10649	3.68408	5.8817	3.15902	2.1465	1.96684
11450	Adipoq	GO:0016265	death	biological_process	10	0.000126514	0.314387	0.00247549	11450	Adipoq	NM_009605	-6.96425	3.55863	-3.26633	0.0498265	0.34109	6.10649	3.68408	5.8817	3.15902	2.1465	1.96684
11450	Adipoq	GO:0016310	phosphorylation	biological_process	8	0.00389889	1	0.0357518	11450	Adipoq	NM_009605	-6.96425	3.55863	-3.26633	0.0498265	0.34109	6.10649	3.68408	5.8817	3.15902	2.1465	1.96684
11450	Adipoq	GO:0016337	single organismal cell-cell adhesion	biological_process	2	0.511737	1	1	11450	Adipoq	NM_009605	-6.96425	3.55863	-3.26633	0.0498265	0.34109	6.10649	3.68408	5.8817	3.15902	2.1465	1.96684
11450	Adipoq	GO:0016477	cell migration	biological_process	3	0.329289	1	0.926709	11450	Adipoq	NM_009605	-6.96425	3.55863	-3.26633	0.0498265	0.34109	6.10649	3.68408	5.8817	3.15902	2.1465	1.96684
11450	Adipoq	GO:0018108	peptidyl-tyrosine phosphorylation	biological_process	3	0.038405	1	0.194768	11450	Adipoq	NM_009605	-6.96425	3.55863	-3.26633	0.0498265	0.34109	6.10649	3.68408	5.8817	3.15902	2.1465	1.96684
11450	Adipoq	GO:0018130	heterocycle biosynthetic process	biological_process	10	0.0101563	1	0.0727329	11450	Adipoq	NM_009605	-6.96425	3.55863	-3.26633	0.0498265	0.34109	6.10649	3.68408	5.8817	3.15902	2.1465	1.96684
11450	Adipoq	GO:0018193	peptidyl-amino acid modification	biological_process	5	0.0182065	1	0.113676	11450	Adipoq	NM_009605	-6.96425	3.55863	-3.26633	0.0498265	0.34109	6.10649	3.68408	5.8817	3.15902	2.1465	1.96684
11450	Adipoq	GO:0018212	peptidyl-tyrosine modification	biological_process	3	0.0388802	1	0.196115	11450	Adipoq	NM_009605	-6.96425	3.55863	-3.26633	0.0498265	0.34109	6.10649	3.68408	5.8817	3.15902	2.1465	1.96684
11450	Adipoq	GO:0019216	regulation of lipid metabolic process	biological_process	4	0.00327232	1	0.0312758	11450	Adipoq	NM_009605	-6.96425	3.55863	-3.26633	0.0498265	0.34109	6.10649	3.68408	5.8817	3.15902	2.1465	1.96684
11450	Adipoq	GO:0019217	regulation of fatty acid metabolic process	biological_process	2	0.0760679	1	0.325912	11450	Adipoq	NM_009605	-6.96425	3.55863	-3.26633	0.0498265	0.34109	6.10649	3.68408	5.8817	3.15902	2.1465	1.96684
11450	Adipoq	GO:0019219	regulation of nucleobase-containing compound metabolic process	biological_process	10	0.00947191	1	0.0698448	11450	Adipoq	NM_009605	-6.96425	3.55863	-3.26633	0.0498265	0.34109	6.10649	3.68408	5.8817	3.15902	2.1465	1.96684
11450	Adipoq	GO:0019220	regulation of phosphate metabolic process	biological_process	9	0.000204513	0.508215	0.00365623	11450	Adipoq	NM_009605	-6.96425	3.55863	-3.26633	0.0498265	0.34109	6.10649	3.68408	5.8817	3.15902	2.1465	1.96684
11450	Adipoq	GO:0019221	cytokine-mediated signaling pathway	biological_process	3	0.038405	1	0.194768	11450	Adipoq	NM_009605	-6.96425	3.55863	-3.26633	0.0498265	0.34109	6.10649	3.68408	5.8817	3.15902	2.1465	1.96684
11450	Adipoq	GO:0019222	regulation of metabolic process	biological_process	20	4.7778e-06	0.0118728	0.000194637	11450	Adipoq	NM_009605	-6.96425	3.55863	-3.26633	0.0498265	0.34109	6.10649	3.68408	5.8817	3.15902	2.1465	1.96684
11450	Adipoq	GO:0019318	hexose metabolic process	biological_process	2	0.193815	1	0.621266	11450	Adipoq	NM_009605	-6.96425	3.55863	-3.26633	0.0498265	0.34109	6.10649	3.68408	5.8817	3.15902	2.1465	1.96684
11450	Adipoq	GO:0019319	hexose biosynthetic process	biological_process	2	0.0642913	1	0.286315	11450	Adipoq	NM_009605	-6.96425	3.55863	-3.26633	0.0498265	0.34109	6.10649	3.68408	5.8817	3.15902	2.1465	1.96684
11450	Adipoq	GO:0019395	fatty acid oxidation	biological_process	1	1	1	1	11450	Adipoq	NM_009605	-6.96425	3.55863	-3.26633	0.0498265	0.34109	6.10649	3.68408	5.8817	3.15902	2.1465	1.96684
11450	Adipoq	GO:0019438	aromatic compound biosynthetic process	biological_process	10	0.010283	1	0.0734288	11450	Adipoq	NM_009605	-6.96425	3.55863	-3.26633	0.0498265	0.34109	6.10649	3.68408	5.8817	3.15902	2.1465	1.96684
11450	Adipoq	GO:0019538	protein metabolic process	biological_process	14	0.00118098	1	0.0143676	11450	Adipoq	NM_009605	-6.96425	3.55863	-3.26633	0.0498265	0.34109	6.10649	3.68408	5.8817	3.15902	2.1465	1.96684
11450	Adipoq	GO:0019752	carboxylic acid metabolic process	biological_process	6	0.00195966	1	0.0211728	11450	Adipoq	NM_009605	-6.96425	3.55863	-3.26633	0.0498265	0.34109	6.10649	3.68408	5.8817	3.15902	2.1465	1.96684
11450	Adipoq	GO:0022407	regulation of cell-cell adhesion	biological_process	2	0.304193	1	0.873895	11450	Adipoq	NM_009605	-6.96425	3.55863	-3.26633	0.0498265	0.34109	6.10649	3.68408	5.8817	3.15902	2.1465	1.96684
11450	Adipoq	GO:0022408	negative regulation of cell-cell adhesion	biological_process	2	0.1401	1	0.508247	11450	Adipoq	NM_009605	-6.96425	3.55863	-3.26633	0.0498265	0.34109	6.10649	3.68408	5.8817	3.15902	2.1465	1.96684
11450	Adipoq	GO:0022603	regulation of anatomical structure morphogenesis	biological_process	4	0.0729633	1	0.314781	11450	Adipoq	NM_009605	-6.96425	3.55863	-3.26633	0.0498265	0.34109	6.10649	3.68408	5.8817	3.15902	2.1465	1.96684
11450	Adipoq	GO:0022607	cellular component assembly	biological_process	9	0.00152156	1	0.0175445	11450	Adipoq	NM_009605	-6.96425	3.55863	-3.26633	0.0498265	0.34109	6.10649	3.68408	5.8817	3.15902	2.1465	1.96684
11450	Adipoq	GO:0022610	biological adhesion	biological_process	2	1	1	1	11450	Adipoq	NM_009605	-6.96425	3.55863	-3.26633	0.0498265	0.34109	6.10649	3.68408	5.8817	3.15902	2.1465	1.96684
11450	Adipoq	GO:0023014	signal transduction by protein phosphorylation	biological_process	7	8.68595e-05	0.215846	0.00186751	11450	Adipoq	NM_009605	-6.96425	3.55863	-3.26633	0.0498265	0.34109	6.10649	3.68408	5.8817	3.15902	2.1465	1.96684
11450	Adipoq	GO:0023051	regulation of signaling	biological_process	10	0.00137387	1	0.0162574	11450	Adipoq	NM_009605	-6.96425	3.55863	-3.26633	0.0498265	0.34109	6.10649	3.68408	5.8817	3.15902	2.1465	1.96684
11450	Adipoq	GO:0023052	signaling	biological_process	18	7.43324e-05	0.184716	0.00169464	11450	Adipoq	NM_009605	-6.96425	3.55863	-3.26633	0.0498265	0.34109	6.10649	3.68408	5.8817	3.15902	2.1465	1.96684
11450	Adipoq	GO:0023056	positive regulation of signaling	biological_process	5	0.0531663	1	0.247413	11450	Adipoq	NM_009605	-6.96425	3.55863	-3.26633	0.0498265	0.34109	6.10649	3.68408	5.8817	3.15902	2.1465	1.96684
11450	Adipoq	GO:0023057	negative regulation of signaling	biological_process	4	0.102486	1	0.404893	11450	Adipoq	NM_009605	-6.96425	3.55863	-3.26633	0.0498265	0.34109	6.10649	3.68408	5.8817	3.15902	2.1465	1.96684
11450	Adipoq	GO:0023061	signal release	biological_process	2	0.366914	1	1	11450	Adipoq	NM_009605	-6.96425	3.55863	-3.26633	0.0498265	0.34109	6.10649	3.68408	5.8817	3.15902	2.1465	1.96684
11450	Adipoq	GO:0030097	hemopoiesis	biological_process	4	0.0537182	1	0.249048	11450	Adipoq	NM_009605	-6.96425	3.55863	-3.26633	0.0498265	0.34109	6.10649	3.68408	5.8817	3.15902	2.1465	1.96684
11450	Adipoq	GO:0030099	myeloid cell differentiation	biological_process	3	0.0519982	1	0.244248	11450	Adipoq	NM_009605	-6.96425	3.55863	-3.26633	0.0498265	0.34109	6.10649	3.68408	5.8817	3.15902	2.1465	1.96684
11450	Adipoq	GO:0030100	regulation of endocytosis	biological_process	4	0.0012784	1	0.0152732	11450	Adipoq	NM_009605	-6.96425	3.55863	-3.26633	0.0498265	0.34109	6.10649	3.68408	5.8817	3.15902	2.1465	1.96684
11450	Adipoq	GO:0030154	cell differentiation	biological_process	13	0.000341345	0.848242	0.00554407	11450	Adipoq	NM_009605	-6.96425	3.55863	-3.26633	0.0498265	0.34109	6.10649	3.68408	5.8817	3.15902	2.1465	1.96684
11450	Adipoq	GO:0030155	regulation of cell adhesion	biological_process	2	0.464286	1	1	11450	Adipoq	NM_009605	-6.96425	3.55863	-3.26633	0.0498265	0.34109	6.10649	3.68408	5.8817	3.15902	2.1465	1.96684
11450	Adipoq	GO:0030225	macrophage differentiation	biological_process	1	1	1	1	11450	Adipoq	NM_009605	-6.96425	3.55863	-3.26633	0.0498265	0.34109	6.10649	3.68408	5.8817	3.15902	2.1465	1.96684
11450	Adipoq	GO:0030258	lipid modification	biological_process	2	0.16518	1	0.566167	11450	Adipoq	NM_009605	-6.96425	3.55863	-3.26633	0.0498265	0.34109	6.10649	3.68408	5.8817	3.15902	2.1465	1.96684
11450	Adipoq	GO:0030301	cholesterol transport	biological_process	2	0.0662642	1	0.293001	11450	Adipoq	NM_009605	-6.96425	3.55863	-3.26633	0.0498265	0.34109	6.10649	3.68408	5.8817	3.15902	2.1465	1.96684
11450	Adipoq	GO:0030334	regulation of cell migration	biological_process	2	0.497471	1	1	11450	Adipoq	NM_009605	-6.96425	3.55863	-3.26633	0.0498265	0.34109	6.10649	3.68408	5.8817	3.15902	2.1465	1.96684
11450	Adipoq	GO:0030336	negative regulation of cell migration	biological_process	2	0.186963	1	0.609715	11450	Adipoq	NM_009605	-6.96425	3.55863	-3.26633	0.0498265	0.34109	6.10649	3.68408	5.8817	3.15902	2.1465	1.96684
11450	Adipoq	GO:0030851	granulocyte differentiation	biological_process	1	1	1	1	11450	Adipoq	NM_009605	-6.96425	3.55863	-3.26633	0.0498265	0.34109	6.10649	3.68408	5.8817	3.15902	2.1465	1.96684
11450	Adipoq	GO:0030852	regulation of granulocyte differentiation	biological_process	1	1	1	1	11450	Adipoq	NM_009605	-6.96425	3.55863	-3.26633	0.0498265	0.34109	6.10649	3.68408	5.8817	3.15902	2.1465	1.96684
11450	Adipoq	GO:0030853	negative regulation of granulocyte differentiation	biological_process	1	1	1	1	11450	Adipoq	NM_009605	-6.96425	3.55863	-3.26633	0.0498265	0.34109	6.10649	3.68408	5.8817	3.15902	2.1465	1.96684
11450	Adipoq	GO:0030855	epithelial cell differentiation	biological_process	4	0.0215991	1	0.1281	11450	Adipoq	NM_009605	-6.96425	3.55863	-3.26633	0.0498265	0.34109	6.10649	3.68408	5.8817	3.15902	2.1465	1.96684
11450	Adipoq	GO:0030856	regulation of epithelial cell differentiation	biological_process	3	0.00814857	1	0.0618025	11450	Adipoq	NM_009605	-6.96425	3.55863	-3.26633	0.0498265	0.34109	6.10649	3.68408	5.8817	3.15902	2.1465	1.96684
11450	Adipoq	GO:0030858	positive regulation of epithelial cell differentiation	biological_process	2	0.0583477	1	0.264106	11450	Adipoq	NM_009605	-6.96425	3.55863	-3.26633	0.0498265	0.34109	6.10649	3.68408	5.8817	3.15902	2.1465	1.96684
11450	Adipoq	GO:0031323	regulation of cellular metabolic process	biological_process	17	6.29534e-05	0.156439	0.00150422	11450	Adipoq	NM_009605	-6.96425	3.55863	-3.26633	0.0498265	0.34109	6.10649	3.68408	5.8817	3.15902	2.1465	1.96684
11450	Adipoq	GO:0031324	negative regulation of cellular metabolic process	biological_process	7	0.0267916	1	0.14861	11450	Adipoq	NM_009605	-6.96425	3.55863	-3.26633	0.0498265	0.34109	6.10649	3.68408	5.8817	3.15902	2.1465	1.96684
11450	Adipoq	GO:0031325	positive regulation of cellular metabolic process	biological_process	11	0.000432766	1	0.00663448	11450	Adipoq	NM_009605	-6.96425	3.55863	-3.26633	0.0498265	0.34109	6.10649	3.68408	5.8817	3.15902	2.1465	1.96684
11450	Adipoq	GO:0031326	regulation of cellular biosynthetic process	biological_process	12	0.00118166	1	0.0143676	11450	Adipoq	NM_009605	-6.96425	3.55863	-3.26633	0.0498265	0.34109	6.10649	3.68408	5.8817	3.15902	2.1465	1.96684
11450	Adipoq	GO:0031327	negative regulation of cellular biosynthetic process	biological_process	4	0.175862	1	0.587389	11450	Adipoq	NM_009605	-6.96425	3.55863	-3.26633	0.0498265	0.34109	6.10649	3.68408	5.8817	3.15902	2.1465	1.96684
11450	Adipoq	GO:0031347	regulation of defense response	biological_process	5	0.00230043	1	0.023819	11450	Adipoq	NM_009605	-6.96425	3.55863	-3.26633	0.0498265	0.34109	6.10649	3.68408	5.8817	3.15902	2.1465	1.96684
11450	Adipoq	GO:0031348	negative regulation of defense response	biological_process	2	0.141916	1	0.511103	11450	Adipoq	NM_009605	-6.96425	3.55863	-3.26633	0.0498265	0.34109	6.10649	3.68408	5.8817	3.15902	2.1465	1.96684
11450	Adipoq	GO:0031399	regulation of protein modification process	biological_process	8	0.00118525	1	0.0143676	11450	Adipoq	NM_009605	-6.96425	3.55863	-3.26633	0.0498265	0.34109	6.10649	3.68408	5.8817	3.15902	2.1465	1.96684
11450	Adipoq	GO:0031400	negative regulation of protein modification process	biological_process	5	0.00264948	1	0.0264111	11450	Adipoq	NM_009605	-6.96425	3.55863	-3.26633	0.0498265	0.34109	6.10649	3.68408	5.8817	3.15902	2.1465	1.96684
11450	Adipoq	GO:0031401	positive regulation of protein modification process	biological_process	5	0.0214971	1	0.1278	11450	Adipoq	NM_009605	-6.96425	3.55863	-3.26633	0.0498265	0.34109	6.10649	3.68408	5.8817	3.15902	2.1465	1.96684
11450	Adipoq	GO:0031406	carboxylic acid binding	molecular_function	3	0.0197261	1	0.119628	11450	Adipoq	NM_009605	-6.96425	3.55863	-3.26633	0.0498265	0.34109	6.10649	3.68408	5.8817	3.15902	2.1465	1.96684
11450	Adipoq	GO:0031952	regulation of protein autophosphorylation	biological_process	2	0.0342	1	0.180439	11450	Adipoq	NM_009605	-6.96425	3.55863	-3.26633	0.0498265	0.34109	6.10649	3.68408	5.8817	3.15902	2.1465	1.96684
11450	Adipoq	GO:0031953	negative regulation of protein autophosphorylation	biological_process	2	0.012572	1	0.0860643	11450	Adipoq	NM_009605	-6.96425	3.55863	-3.26633	0.0498265	0.34109	6.10649	3.68408	5.8817	3.15902	2.1465	1.96684
11450	Adipoq	GO:0031982	vesicle	cellular_component	15	1.04199e-05	0.0258935	0.000380787	11450	Adipoq	NM_009605	-6.96425	3.55863	-3.26633	0.0498265	0.34109	6.10649	3.68408	5.8817	3.15902	2.1465	1.96684
11450	Adipoq	GO:0031988	membrane-bounded vesicle	cellular_component	15	3.86264e-06	0.00959865	0.000165494	11450	Adipoq	NM_009605	-6.96425	3.55863	-3.26633	0.0498265	0.34109	6.10649	3.68408	5.8817	3.15902	2.1465	1.96684
11450	Adipoq	GO:0032091	negative regulation of protein binding	biological_process	1	1	1	1	11450	Adipoq	NM_009605	-6.96425	3.55863	-3.26633	0.0498265	0.34109	6.10649	3.68408	5.8817	3.15902	2.1465	1.96684
11450	Adipoq	GO:0032101	regulation of response to external stimulus	biological_process	5	0.00862046	1	0.0647186	11450	Adipoq	NM_009605	-6.96425	3.55863	-3.26633	0.0498265	0.34109	6.10649	3.68408	5.8817	3.15902	2.1465	1.96684
11450	Adipoq	GO:0032102	negative regulation of response to external stimulus	biological_process	2	0.245027	1	0.73805	11450	Adipoq	NM_009605	-6.96425	3.55863	-3.26633	0.0498265	0.34109	6.10649	3.68408	5.8817	3.15902	2.1465	1.96684
11450	Adipoq	GO:0032268	regulation of cellular protein metabolic process	biological_process	8	0.00804852	1	0.0616363	11450	Adipoq	NM_009605	-6.96425	3.55863	-3.26633	0.0498265	0.34109	6.10649	3.68408	5.8817	3.15902	2.1465	1.96684
11450	Adipoq	GO:0032269	negative regulation of cellular protein metabolic process	biological_process	5	0.0154192	1	0.0992658	11450	Adipoq	NM_009605	-6.96425	3.55863	-3.26633	0.0498265	0.34109	6.10649	3.68408	5.8817	3.15902	2.1465	1.96684
11450	Adipoq	GO:0032270	positive regulation of cellular protein metabolic process	biological_process	6	0.00984269	1	0.0716695	11450	Adipoq	NM_009605	-6.96425	3.55863	-3.26633	0.0498265	0.34109	6.10649	3.68408	5.8817	3.15902	2.1465	1.96684
11450	Adipoq	GO:0032368	regulation of lipid transport	biological_process	2	0.0944169	1	0.380886	11450	Adipoq	NM_009605	-6.96425	3.55863	-3.26633	0.0498265	0.34109	6.10649	3.68408	5.8817	3.15902	2.1465	1.96684
11450	Adipoq	GO:0032370	positive regulation of lipid transport	biological_process	2	0.0593409	1	0.268113	11450	Adipoq	NM_009605	-6.96425	3.55863	-3.26633	0.0498265	0.34109	6.10649	3.68408	5.8817	3.15902	2.1465	1.96684
11450	Adipoq	GO:0032371	regulation of sterol transport	biological_process	2	0.0362354	1	0.186815	11450	Adipoq	NM_009605	-6.96425	3.55863	-3.26633	0.0498265	0.34109	6.10649	3.68408	5.8817	3.15902	2.1465	1.96684
11450	Adipoq	GO:0032373	positive regulation of sterol transport	biological_process	2	0.0198337	1	0.119628	11450	Adipoq	NM_009605	-6.96425	3.55863	-3.26633	0.0498265	0.34109	6.10649	3.68408	5.8817	3.15902	2.1465	1.96684
11450	Adipoq	GO:0032374	regulation of cholesterol transport	biological_process	2	0.0362354	1	0.186815	11450	Adipoq	NM_009605	-6.96425	3.55863	-3.26633	0.0498265	0.34109	6.10649	3.68408	5.8817	3.15902	2.1465	1.96684
11450	Adipoq	GO:0032376	positive regulation of cholesterol transport	biological_process	2	0.0198337	1	0.119628	11450	Adipoq	NM_009605	-6.96425	3.55863	-3.26633	0.0498265	0.34109	6.10649	3.68408	5.8817	3.15902	2.1465	1.96684
11450	Adipoq	GO:0032386	regulation of intracellular transport	biological_process	2	0.422841	1	1	11450	Adipoq	NM_009605	-6.96425	3.55863	-3.26633	0.0498265	0.34109	6.10649	3.68408	5.8817	3.15902	2.1465	1.96684
11450	Adipoq	GO:0032387	negative regulation of intracellular transport	biological_process	1	1	1	1	11450	Adipoq	NM_009605	-6.96425	3.55863	-3.26633	0.0498265	0.34109	6.10649	3.68408	5.8817	3.15902	2.1465	1.96684
11450	Adipoq	GO:0032501	multicellular organismal process	biological_process	23	1.65715e-06	0.00411801	8.92568e-05	11450	Adipoq	NM_009605	-6.96425	3.55863	-3.26633	0.0498265	0.34109	6.10649	3.68408	5.8817	3.15902	2.1465	1.96684
11450	Adipoq	GO:0032502	developmental process	biological_process	22	6.96207e-08	0.000173007	5.7675e-06	11450	Adipoq	NM_009605	-6.96425	3.55863	-3.26633	0.0498265	0.34109	6.10649	3.68408	5.8817	3.15902	2.1465	1.96684
11450	Adipoq	GO:0032602	chemokine production	biological_process	1	1	1	1	11450	Adipoq	NM_009605	-6.96425	3.55863	-3.26633	0.0498265	0.34109	6.10649	3.68408	5.8817	3.15902	2.1465	1.96684
11450	Adipoq	GO:0032637	interleukin-8 production	biological_process	1	1	1	1	11450	Adipoq	NM_009605	-6.96425	3.55863	-3.26633	0.0498265	0.34109	6.10649	3.68408	5.8817	3.15902	2.1465	1.96684
11450	Adipoq	GO:0032640	tumor necrosis factor production	biological_process	3	0.00608348	1	0.0515954	11450	Adipoq	NM_009605	-6.96425	3.55863	-3.26633	0.0498265	0.34109	6.10649	3.68408	5.8817	3.15902	2.1465	1.96684
11450	Adipoq	GO:0032642	regulation of chemokine production	biological_process	1	1	1	1	11450	Adipoq	NM_009605	-6.96425	3.55863	-3.26633	0.0498265	0.34109	6.10649	3.68408	5.8817	3.15902	2.1465	1.96684
11450	Adipoq	GO:0032677	regulation of interleukin-8 production	biological_process	1	1	1	1	11450	Adipoq	NM_009605	-6.96425	3.55863	-3.26633	0.0498265	0.34109	6.10649	3.68408	5.8817	3.15902	2.1465	1.96684
11450	Adipoq	GO:0032680	regulation of tumor necrosis factor production	biological_process	3	0.00597689	1	0.050865	11450	Adipoq	NM_009605	-6.96425	3.55863	-3.26633	0.0498265	0.34109	6.10649	3.68408	5.8817	3.15902	2.1465	1.96684
11450	Adipoq	GO:0032720	negative regulation of tumor necrosis factor production	biological_process	2	0.0443347	1	0.216873	11450	Adipoq	NM_009605	-6.96425	3.55863	-3.26633	0.0498265	0.34109	6.10649	3.68408	5.8817	3.15902	2.1465	1.96684
11450	Adipoq	GO:0032722	positive regulation of chemokine production	biological_process	1	1	1	1	11450	Adipoq	NM_009605	-6.96425	3.55863	-3.26633	0.0498265	0.34109	6.10649	3.68408	5.8817	3.15902	2.1465	1.96684
11450	Adipoq	GO:0032757	positive regulation of interleukin-8 production	biological_process	1	1	1	1	11450	Adipoq	NM_009605	-6.96425	3.55863	-3.26633	0.0498265	0.34109	6.10649	3.68408	5.8817	3.15902	2.1465	1.96684
11450	Adipoq	GO:0032774	RNA biosynthetic process	biological_process	8	0.0419814	1	0.208443	11450	Adipoq	NM_009605	-6.96425	3.55863	-3.26633	0.0498265	0.34109	6.10649	3.68408	5.8817	3.15902	2.1465	1.96684
11450	Adipoq	GO:0032787	monocarboxylic acid metabolic process	biological_process	4	0.0204218	1	0.12258	11450	Adipoq	NM_009605	-6.96425	3.55863	-3.26633	0.0498265	0.34109	6.10649	3.68408	5.8817	3.15902	2.1465	1.96684
11450	Adipoq	GO:0032799	low-density lipoprotein receptor particle metabolic process	biological_process	2	0.0136126	1	0.0906898	11450	Adipoq	NM_009605	-6.96425	3.55863	-3.26633	0.0498265	0.34109	6.10649	3.68408	5.8817	3.15902	2.1465	1.96684
11450	Adipoq	GO:0032800	receptor biosynthetic process	biological_process	1	1	1	1	11450	Adipoq	NM_009605	-6.96425	3.55863	-3.26633	0.0498265	0.34109	6.10649	3.68408	5.8817	3.15902	2.1465	1.96684
11450	Adipoq	GO:0032835	glomerulus development	biological_process	1	1	1	1	11450	Adipoq	NM_009605	-6.96425	3.55863	-3.26633	0.0498265	0.34109	6.10649	3.68408	5.8817	3.15902	2.1465	1.96684
11450	Adipoq	GO:0032868	response to insulin	biological_process	2	0.170459	1	0.576315	11450	Adipoq	NM_009605	-6.96425	3.55863	-3.26633	0.0498265	0.34109	6.10649	3.68408	5.8817	3.15902	2.1465	1.96684
11450	Adipoq	GO:0032869	cellular response to insulin stimulus	biological_process	2	0.145536	1	0.521872	11450	Adipoq	NM_009605	-6.96425	3.55863	-3.26633	0.0498265	0.34109	6.10649	3.68408	5.8817	3.15902	2.1465	1.96684
11450	Adipoq	GO:0032870	cellular response to hormone stimulus	biological_process	2	0.358793	1	0.992875	11450	Adipoq	NM_009605	-6.96425	3.55863	-3.26633	0.0498265	0.34109	6.10649	3.68408	5.8817	3.15902	2.1465	1.96684
11450	Adipoq	GO:0032879	regulation of localization	biological_process	7	0.032622	1	0.17396	11450	Adipoq	NM_009605	-6.96425	3.55863	-3.26633	0.0498265	0.34109	6.10649	3.68408	5.8817	3.15902	2.1465	1.96684
11450	Adipoq	GO:0032880	regulation of protein localization	biological_process	2	0.606127	1	1	11450	Adipoq	NM_009605	-6.96425	3.55863	-3.26633	0.0498265	0.34109	6.10649	3.68408	5.8817	3.15902	2.1465	1.96684
11450	Adipoq	GO:0032940	secretion by cell	biological_process	2	0.603588	1	1	11450	Adipoq	NM_009605	-6.96425	3.55863	-3.26633	0.0498265	0.34109	6.10649	3.68408	5.8817	3.15902	2.1465	1.96684
11450	Adipoq	GO:0032991	macromolecular complex	cellular_component	11	0.033066	1	0.175951	11450	Adipoq	NM_009605	-6.96425	3.55863	-3.26633	0.0498265	0.34109	6.10649	3.68408	5.8817	3.15902	2.1465	1.96684
11450	Adipoq	GO:0033002	muscle cell proliferation	biological_process	2	0.171336	1	0.577707	11450	Adipoq	NM_009605	-6.96425	3.55863	-3.26633	0.0498265	0.34109	6.10649	3.68408	5.8817	3.15902	2.1465	1.96684
11450	Adipoq	GO:0033028	myeloid cell apoptotic process	biological_process	1	1	1	1	11450	Adipoq	NM_009605	-6.96425	3.55863	-3.26633	0.0498265	0.34109	6.10649	3.68408	5.8817	3.15902	2.1465	1.96684
11450	Adipoq	GO:0033032	regulation of myeloid cell apoptotic process	biological_process	1	1	1	1	11450	Adipoq	NM_009605	-6.96425	3.55863	-3.26633	0.0498265	0.34109	6.10649	3.68408	5.8817	3.15902	2.1465	1.96684
11450	Adipoq	GO:0033034	positive regulation of myeloid cell apoptotic process	biological_process	1	1	1	1	11450	Adipoq	NM_009605	-6.96425	3.55863	-3.26633	0.0498265	0.34109	6.10649	3.68408	5.8817	3.15902	2.1465	1.96684
11450	Adipoq	GO:0033036	macromolecule localization	biological_process	9	0.00386404	1	0.0355635	11450	Adipoq	NM_009605	-6.96425	3.55863	-3.26633	0.0498265	0.34109	6.10649	3.68408	5.8817	3.15902	2.1465	1.96684
11450	Adipoq	GO:0033157	regulation of intracellular protein transport	biological_process	1	1	1	1	11450	Adipoq	NM_009605	-6.96425	3.55863	-3.26633	0.0498265	0.34109	6.10649	3.68408	5.8817	3.15902	2.1465	1.96684
11450	Adipoq	GO:0033209	tumor necrosis factor-mediated signaling pathway	biological_process	1	1	1	1	11450	Adipoq	NM_009605	-6.96425	3.55863	-3.26633	0.0498265	0.34109	6.10649	3.68408	5.8817	3.15902	2.1465	1.96684
11450	Adipoq	GO:0033211	adiponectin-activated signaling pathway	biological_process	1	1	1	1	11450	Adipoq	NM_009605	-6.96425	3.55863	-3.26633	0.0498265	0.34109	6.10649	3.68408	5.8817	3.15902	2.1465	1.96684
11450	Adipoq	GO:0033344	cholesterol efflux	biological_process	2	0.0433259	1	0.213198	11450	Adipoq	NM_009605	-6.96425	3.55863	-3.26633	0.0498265	0.34109	6.10649	3.68408	5.8817	3.15902	2.1465	1.96684
11450	Adipoq	GO:0033500	carbohydrate homeostasis	biological_process	2	0.198069	1	0.631836	11450	Adipoq	NM_009605	-6.96425	3.55863	-3.26633	0.0498265	0.34109	6.10649	3.68408	5.8817	3.15902	2.1465	1.96684
11450	Adipoq	GO:0033673	negative regulation of kinase activity	biological_process	5	8.16398e-05	0.202875	0.00179535	11450	Adipoq	NM_009605	-6.96425	3.55863	-3.26633	0.0498265	0.34109	6.10649	3.68408	5.8817	3.15902	2.1465	1.96684
11450	Adipoq	GO:0033674	positive regulation of kinase activity	biological_process	2	0.360833	1	0.9963	11450	Adipoq	NM_009605	-6.96425	3.55863	-3.26633	0.0498265	0.34109	6.10649	3.68408	5.8817	3.15902	2.1465	1.96684
11450	Adipoq	GO:0033691	sialic acid binding	molecular_function	1	1	1	1	11450	Adipoq	NM_009605	-6.96425	3.55863	-3.26633	0.0498265	0.34109	6.10649	3.68408	5.8817	3.15902	2.1465	1.96684
11450	Adipoq	GO:0034097	response to cytokine	biological_process	6	0.000219021	0.544268	0.00380607	11450	Adipoq	NM_009605	-6.96425	3.55863	-3.26633	0.0498265	0.34109	6.10649	3.68408	5.8817	3.15902	2.1465	1.96684
11450	Adipoq	GO:0034113	heterotypic cell-cell adhesion	biological_process	1	1	1	1	11450	Adipoq	NM_009605	-6.96425	3.55863	-3.26633	0.0498265	0.34109	6.10649	3.68408	5.8817	3.15902	2.1465	1.96684
11450	Adipoq	GO:0034114	regulation of heterotypic cell-cell adhesion	biological_process	1	1	1	1	11450	Adipoq	NM_009605	-6.96425	3.55863	-3.26633	0.0498265	0.34109	6.10649	3.68408	5.8817	3.15902	2.1465	1.96684
11450	Adipoq	GO:0034115	negative regulation of heterotypic cell-cell adhesion	biological_process	1	1	1	1	11450	Adipoq	NM_009605	-6.96425	3.55863	-3.26633	0.0498265	0.34109	6.10649	3.68408	5.8817	3.15902	2.1465	1.96684
11450	Adipoq	GO:0034284	response to monosaccharide	biological_process	1	1	1	1	11450	Adipoq	NM_009605	-6.96425	3.55863	-3.26633	0.0498265	0.34109	6.10649	3.68408	5.8817	3.15902	2.1465	1.96684
11450	Adipoq	GO:0034381	plasma lipoprotein particle clearance	biological_process	2	0.031139	1	0.167854	11450	Adipoq	NM_009605	-6.96425	3.55863	-3.26633	0.0498265	0.34109	6.10649	3.68408	5.8817	3.15902	2.1465	1.96684
11450	Adipoq	GO:0034383	low-density lipoprotein particle clearance	biological_process	1	1	1	1	11450	Adipoq	NM_009605	-6.96425	3.55863	-3.26633	0.0498265	0.34109	6.10649	3.68408	5.8817	3.15902	2.1465	1.96684
11450	Adipoq	GO:0034440	lipid oxidation	biological_process	1	1	1	1	11450	Adipoq	NM_009605	-6.96425	3.55863	-3.26633	0.0498265	0.34109	6.10649	3.68408	5.8817	3.15902	2.1465	1.96684
11450	Adipoq	GO:0034612	response to tumor necrosis factor	biological_process	1	1	1	1	11450	Adipoq	NM_009605	-6.96425	3.55863	-3.26633	0.0498265	0.34109	6.10649	3.68408	5.8817	3.15902	2.1465	1.96684
11450	Adipoq	GO:0034613	cellular protein localization	biological_process	5	0.0504906	1	0.239903	11450	Adipoq	NM_009605	-6.96425	3.55863	-3.26633	0.0498265	0.34109	6.10649	3.68408	5.8817	3.15902	2.1465	1.96684
11450	Adipoq	GO:0034641	cellular nitrogen compound metabolic process	biological_process	12	0.0259098	1	0.144363	11450	Adipoq	NM_009605	-6.96425	3.55863	-3.26633	0.0498265	0.34109	6.10649	3.68408	5.8817	3.15902	2.1465	1.96684
11450	Adipoq	GO:0034645	cellular macromolecule biosynthetic process	biological_process	11	0.00815743	1	0.0618025	11450	Adipoq	NM_009605	-6.96425	3.55863	-3.26633	0.0498265	0.34109	6.10649	3.68408	5.8817	3.15902	2.1465	1.96684
11450	Adipoq	GO:0034654	nucleobase-containing compound biosynthetic process	biological_process	10	0.00905214	1	0.0675512	11450	Adipoq	NM_009605	-6.96425	3.55863	-3.26633	0.0498265	0.34109	6.10649	3.68408	5.8817	3.15902	2.1465	1.96684
11450	Adipoq	GO:0035556	intracellular signal transduction	biological_process	12	1.15741e-05	0.0287616	0.0004144	11450	Adipoq	NM_009605	-6.96425	3.55863	-3.26633	0.0498265	0.34109	6.10649	3.68408	5.8817	3.15902	2.1465	1.96684
11450	Adipoq	GO:0035690	cellular response to drug	biological_process	3	0.00124355	1	0.0149287	11450	Adipoq	NM_009605	-6.96425	3.55863	-3.26633	0.0498265	0.34109	6.10649	3.68408	5.8817	3.15902	2.1465	1.96684
11450	Adipoq	GO:0035787	cell migration involved in kidney development	biological_process	1	1	1	1	11450	Adipoq	NM_009605	-6.96425	3.55863	-3.26633	0.0498265	0.34109	6.10649	3.68408	5.8817	3.15902	2.1465	1.96684
11450	Adipoq	GO:0035788	cell migration involved in metanephros development	biological_process	1	1	1	1	11450	Adipoq	NM_009605	-6.96425	3.55863	-3.26633	0.0498265	0.34109	6.10649	3.68408	5.8817	3.15902	2.1465	1.96684
11450	Adipoq	GO:0035789	metanephric mesenchymal cell migration	biological_process	1	1	1	1	11450	Adipoq	NM_009605	-6.96425	3.55863	-3.26633	0.0498265	0.34109	6.10649	3.68408	5.8817	3.15902	2.1465	1.96684
11450	Adipoq	GO:0035790	platelet-derived growth factor receptor-alpha signaling pathway	biological_process	1	1	1	1	11450	Adipoq	NM_009605	-6.96425	3.55863	-3.26633	0.0498265	0.34109	6.10649	3.68408	5.8817	3.15902	2.1465	1.96684
11450	Adipoq	GO:0035850	epithelial cell differentiation involved in kidney development	biological_process	1	1	1	1	11450	Adipoq	NM_009605	-6.96425	3.55863	-3.26633	0.0498265	0.34109	6.10649	3.68408	5.8817	3.15902	2.1465	1.96684
11450	Adipoq	GO:0036094	small molecule binding	molecular_function	8	0.013948	1	0.0926757	11450	Adipoq	NM_009605	-6.96425	3.55863	-3.26633	0.0498265	0.34109	6.10649	3.68408	5.8817	3.15902	2.1465	1.96684
11450	Adipoq	GO:0036211	protein modification process	biological_process	12	0.000410582	1	0.00645756	11450	Adipoq	NM_009605	-6.96425	3.55863	-3.26633	0.0498265	0.34109	6.10649	3.68408	5.8817	3.15902	2.1465	1.96684
11450	Adipoq	GO:0040011	locomotion	biological_process	4	0.192502	1	0.619647	11450	Adipoq	NM_009605	-6.96425	3.55863	-3.26633	0.0498265	0.34109	6.10649	3.68408	5.8817	3.15902	2.1465	1.96684
11450	Adipoq	GO:0040012	regulation of locomotion	biological_process	3	0.187533	1	0.610117	11450	Adipoq	NM_009605	-6.96425	3.55863	-3.26633	0.0498265	0.34109	6.10649	3.68408	5.8817	3.15902	2.1465	1.96684
11450	Adipoq	GO:0040013	negative regulation of locomotion	biological_process	2	0.240214	1	0.727079	11450	Adipoq	NM_009605	-6.96425	3.55863	-3.26633	0.0498265	0.34109	6.10649	3.68408	5.8817	3.15902	2.1465	1.96684
11450	Adipoq	GO:0042127	regulation of cell proliferation	biological_process	11	2.63377e-06	0.00654492	0.000123489	11450	Adipoq	NM_009605	-6.96425	3.55863	-3.26633	0.0498265	0.34109	6.10649	3.68408	5.8817	3.15902	2.1465	1.96684
11450	Adipoq	GO:0042180	cellular ketone metabolic process	biological_process	3	0.0191873	1	0.117439	11450	Adipoq	NM_009605	-6.96425	3.55863	-3.26633	0.0498265	0.34109	6.10649	3.68408	5.8817	3.15902	2.1465	1.96684
11450	Adipoq	GO:0042221	response to chemical	biological_process	22	3.691e-11	9.17214e-08	7.64345e-09	11450	Adipoq	NM_009605	-6.96425	3.55863	-3.26633	0.0498265	0.34109	6.10649	3.68408	5.8817	3.15902	2.1465	1.96684
11450	Adipoq	GO:0042325	regulation of phosphorylation	biological_process	8	0.00043185	1	0.00663448	11450	Adipoq	NM_009605	-6.96425	3.55863	-3.26633	0.0498265	0.34109	6.10649	3.68408	5.8817	3.15902	2.1465	1.96684
11450	Adipoq	GO:0042326	negative regulation of phosphorylation	biological_process	5	0.000881425	1	0.011408	11450	Adipoq	NM_009605	-6.96425	3.55863	-3.26633	0.0498265	0.34109	6.10649	3.68408	5.8817	3.15902	2.1465	1.96684
11450	Adipoq	GO:0042327	positive regulation of phosphorylation	biological_process	4	0.0634274	1	0.282975	11450	Adipoq	NM_009605	-6.96425	3.55863	-3.26633	0.0498265	0.34109	6.10649	3.68408	5.8817	3.15902	2.1465	1.96684
11450	Adipoq	GO:0042391	regulation of membrane potential	biological_process	1	1	1	1	11450	Adipoq	NM_009605	-6.96425	3.55863	-3.26633	0.0498265	0.34109	6.10649	3.68408	5.8817	3.15902	2.1465	1.96684
11450	Adipoq	GO:0042493	response to drug	biological_process	5	0.000171875	0.42711	0.00314052	11450	Adipoq	NM_009605	-6.96425	3.55863	-3.26633	0.0498265	0.34109	6.10649	3.68408	5.8817	3.15902	2.1465	1.96684
11450	Adipoq	GO:0042592	homeostatic process	biological_process	11	2.7153e-06	0.00674753	0.000124954	11450	Adipoq	NM_009605	-6.96425	3.55863	-3.26633	0.0498265	0.34109	6.10649	3.68408	5.8817	3.15902	2.1465	1.96684
11450	Adipoq	GO:0042593	glucose homeostasis	biological_process	2	0.198069	1	0.631836	11450	Adipoq	NM_009605	-6.96425	3.55863	-3.26633	0.0498265	0.34109	6.10649	3.68408	5.8817	3.15902	2.1465	1.96684
11450	Adipoq	GO:0042802	identical protein binding	molecular_function	8	0.000322569	0.801585	0.00530851	11450	Adipoq	NM_009605	-6.96425	3.55863	-3.26633	0.0498265	0.34109	6.10649	3.68408	5.8817	3.15902	2.1465	1.96684
11450	Adipoq	GO:0042803	protein homodimerization activity	molecular_function	7	0.000134994	0.33546	0.00258927	11450	Adipoq	NM_009605	-6.96425	3.55863	-3.26633	0.0498265	0.34109	6.10649	3.68408	5.8817	3.15902	2.1465	1.96684
11450	Adipoq	GO:0042981	regulation of apoptotic process	biological_process	7	0.0029975	1	0.0290968	11450	Adipoq	NM_009605	-6.96425	3.55863	-3.26633	0.0498265	0.34109	6.10649	3.68408	5.8817	3.15902	2.1465	1.96684
11450	Adipoq	GO:0043065	positive regulation of apoptotic process	biological_process	2	0.435595	1	1	11450	Adipoq	NM_009605	-6.96425	3.55863	-3.26633	0.0498265	0.34109	6.10649	3.68408	5.8817	3.15902	2.1465	1.96684
11450	Adipoq	GO:0043067	regulation of programmed cell death	biological_process	7	0.00317547	1	0.0304674	11450	Adipoq	NM_009605	-6.96425	3.55863	-3.26633	0.0498265	0.34109	6.10649	3.68408	5.8817	3.15902	2.1465	1.96684
11450	Adipoq	GO:0043068	positive regulation of programmed cell death	biological_process	2	0.43859	1	1	11450	Adipoq	NM_009605	-6.96425	3.55863	-3.26633	0.0498265	0.34109	6.10649	3.68408	5.8817	3.15902	2.1465	1.96684
11450	Adipoq	GO:0043085	positive regulation of catalytic activity	biological_process	5	0.0207439	1	0.123915	11450	Adipoq	NM_009605	-6.96425	3.55863	-3.26633	0.0498265	0.34109	6.10649	3.68408	5.8817	3.15902	2.1465	1.96684
11450	Adipoq	GO:0043086	negative regulation of catalytic activity	biological_process	7	8.48065e-05	0.210744	0.00184863	11450	Adipoq	NM_009605	-6.96425	3.55863	-3.26633	0.0498265	0.34109	6.10649	3.68408	5.8817	3.15902	2.1465	1.96684
11450	Adipoq	GO:0043112	receptor metabolic process	biological_process	2	0.141916	1	0.511103	11450	Adipoq	NM_009605	-6.96425	3.55863	-3.26633	0.0498265	0.34109	6.10649	3.68408	5.8817	3.15902	2.1465	1.96684
11450	Adipoq	GO:0043122	regulation of I-kappaB kinase/NF-kappaB signaling	biological_process	1	1	1	1	11450	Adipoq	NM_009605	-6.96425	3.55863	-3.26633	0.0498265	0.34109	6.10649	3.68408	5.8817	3.15902	2.1465	1.96684
11450	Adipoq	GO:0043123	positive regulation of I-kappaB kinase/NF-kappaB signaling	biological_process	1	1	1	1	11450	Adipoq	NM_009605	-6.96425	3.55863	-3.26633	0.0498265	0.34109	6.10649	3.68408	5.8817	3.15902	2.1465	1.96684
11450	Adipoq	GO:0043124	negative regulation of I-kappaB kinase/NF-kappaB signaling	biological_process	1	1	1	1	11450	Adipoq	NM_009605	-6.96425	3.55863	-3.26633	0.0498265	0.34109	6.10649	3.68408	5.8817	3.15902	2.1465	1.96684
11450	Adipoq	GO:0043167	ion binding	molecular_function	23	5.21613e-09	1.29621e-05	5.89185e-07	11450	Adipoq	NM_009605	-6.96425	3.55863	-3.26633	0.0498265	0.34109	6.10649	3.68408	5.8817	3.15902	2.1465	1.96684
11450	Adipoq	GO:0043168	anion binding	molecular_function	9	0.00441913	1	0.0392198	11450	Adipoq	NM_009605	-6.96425	3.55863	-3.26633	0.0498265	0.34109	6.10649	3.68408	5.8817	3.15902	2.1465	1.96684
11450	Adipoq	GO:0043170	macromolecule metabolic process	biological_process	19	0.00112436	1	0.0140884	11450	Adipoq	NM_009605	-6.96425	3.55863	-3.26633	0.0498265	0.34109	6.10649	3.68408	5.8817	3.15902	2.1465	1.96684
11450	Adipoq	GO:0043177	organic acid binding	molecular_function	3	0.0199071	1	0.11978	11450	Adipoq	NM_009605	-6.96425	3.55863	-3.26633	0.0498265	0.34109	6.10649	3.68408	5.8817	3.15902	2.1465	1.96684
11450	Adipoq	GO:0043226	organelle	cellular_component	39	1.19045e-12	2.95826e-09	5.91652e-10	11450	Adipoq	NM_009605	-6.96425	3.55863	-3.26633	0.0498265	0.34109	6.10649	3.68408	5.8817	3.15902	2.1465	1.96684
11450	Adipoq	GO:0043227	membrane-bounded organelle	cellular_component	39	9.21248e-14	2.2893e-10	7.631e-11	11450	Adipoq	NM_009605	-6.96425	3.55863	-3.26633	0.0498265	0.34109	6.10649	3.68408	5.8817	3.15902	2.1465	1.96684
11450	Adipoq	GO:0043229	intracellular organelle	cellular_component	35	1.06525e-10	2.64715e-07	1.76477e-08	11450	Adipoq	NM_009605	-6.96425	3.55863	-3.26633	0.0498265	0.34109	6.10649	3.68408	5.8817	3.15902	2.1465	1.96684
11450	Adipoq	GO:0043230	extracellular organelle	cellular_component	13	1.55429e-05	0.038624	0.000496544	11450	Adipoq	NM_009605	-6.96425	3.55863	-3.26633	0.0498265	0.34109	6.10649	3.68408	5.8817	3.15902	2.1465	1.96684
11450	Adipoq	GO:0043231	intracellular membrane-bounded organelle	cellular_component	33	2.43369e-10	6.04773e-07	3.55749e-08	11450	Adipoq	NM_009605	-6.96425	3.55863	-3.26633	0.0498265	0.34109	6.10649	3.68408	5.8817	3.15902	2.1465	1.96684
11450	Adipoq	GO:0043234	protein complex	cellular_component	11	0.0104369	1	0.0743143	11450	Adipoq	NM_009605	-6.96425	3.55863	-3.26633	0.0498265	0.34109	6.10649	3.68408	5.8817	3.15902	2.1465	1.96684
11450	Adipoq	GO:0043255	regulation of carbohydrate biosynthetic process	biological_process	1	1	1	1	11450	Adipoq	NM_009605	-6.96425	3.55863	-3.26633	0.0498265	0.34109	6.10649	3.68408	5.8817	3.15902	2.1465	1.96684
11450	Adipoq	GO:0043393	regulation of protein binding	biological_process	2	0.158088	1	0.548673	11450	Adipoq	NM_009605	-6.96425	3.55863	-3.26633	0.0498265	0.34109	6.10649	3.68408	5.8817	3.15902	2.1465	1.96684
11450	Adipoq	GO:0043405	regulation of MAP kinase activity	biological_process	4	0.00222069	1	0.0233831	11450	Adipoq	NM_009605	-6.96425	3.55863	-3.26633	0.0498265	0.34109	6.10649	3.68408	5.8817	3.15902	2.1465	1.96684
11450	Adipoq	GO:0043407	negative regulation of MAP kinase activity	biological_process	2	0.0672492	1	0.295255	11450	Adipoq	NM_009605	-6.96425	3.55863	-3.26633	0.0498265	0.34109	6.10649	3.68408	5.8817	3.15902	2.1465	1.96684
11450	Adipoq	GO:0043408	regulation of MAPK cascade	biological_process	7	4.55966e-05	0.113308	0.00118029	11450	Adipoq	NM_009605	-6.96425	3.55863	-3.26633	0.0498265	0.34109	6.10649	3.68408	5.8817	3.15902	2.1465	1.96684
11450	Adipoq	GO:0043409	negative regulation of MAPK cascade	biological_process	3	0.0100765	1	0.0725445	11450	Adipoq	NM_009605	-6.96425	3.55863	-3.26633	0.0498265	0.34109	6.10649	3.68408	5.8817	3.15902	2.1465	1.96684
11450	Adipoq	GO:0043412	macromolecule modification	biological_process	12	0.00057335	1	0.00814156	11450	Adipoq	NM_009605	-6.96425	3.55863	-3.26633	0.0498265	0.34109	6.10649	3.68408	5.8817	3.15902	2.1465	1.96684
11450	Adipoq	GO:0043434	response to peptide hormone	biological_process	2	0.237796	1	0.723285	11450	Adipoq	NM_009605	-6.96425	3.55863	-3.26633	0.0498265	0.34109	6.10649	3.68408	5.8817	3.15902	2.1465	1.96684
11450	Adipoq	GO:0043436	oxoacid metabolic process	biological_process	6	0.00276396	1	0.0272557	11450	Adipoq	NM_009605	-6.96425	3.55863	-3.26633	0.0498265	0.34109	6.10649	3.68408	5.8817	3.15902	2.1465	1.96684
11450	Adipoq	GO:0043549	regulation of kinase activity	biological_process	6	0.000669577	1	0.0091423	11450	Adipoq	NM_009605	-6.96425	3.55863	-3.26633	0.0498265	0.34109	6.10649	3.68408	5.8817	3.15902	2.1465	1.96684
11450	Adipoq	GO:0043933	macromolecular complex subunit organization	biological_process	10	0.000450714	1	0.00678802	11450	Adipoq	NM_009605	-6.96425	3.55863	-3.26633	0.0498265	0.34109	6.10649	3.68408	5.8817	3.15902	2.1465	1.96684
11450	Adipoq	GO:0044057	regulation of system process	biological_process	5	0.00147985	1	0.0172649	11450	Adipoq	NM_009605	-6.96425	3.55863	-3.26633	0.0498265	0.34109	6.10649	3.68408	5.8817	3.15902	2.1465	1.96684
11450	Adipoq	GO:0044085	cellular component biogenesis	biological_process	9	0.0025945	1	0.0261025	11450	Adipoq	NM_009605	-6.96425	3.55863	-3.26633	0.0498265	0.34109	6.10649	3.68408	5.8817	3.15902	2.1465	1.96684
11450	Adipoq	GO:0044092	negative regulation of molecular function	biological_process	7	0.000419385	1	0.00655454	11450	Adipoq	NM_009605	-6.96425	3.55863	-3.26633	0.0498265	0.34109	6.10649	3.68408	5.8817	3.15902	2.1465	1.96684
11450	Adipoq	GO:0044093	positive regulation of molecular function	biological_process	5	0.0438727	1	0.215462	11450	Adipoq	NM_009605	-6.96425	3.55863	-3.26633	0.0498265	0.34109	6.10649	3.68408	5.8817	3.15902	2.1465	1.96684
11450	Adipoq	GO:0044237	cellular metabolic process	biological_process	27	2.8767e-07	0.000714861	1.98822e-05	11450	Adipoq	NM_009605	-6.96425	3.55863	-3.26633	0.0498265	0.34109	6.10649	3.68408	5.8817	3.15902	2.1465	1.96684
11450	Adipoq	GO:0044238	primary metabolic process	biological_process	21	0.000600916	1	0.00838919	11450	Adipoq	NM_009605	-6.96425	3.55863	-3.26633	0.0498265	0.34109	6.10649	3.68408	5.8817	3.15902	2.1465	1.96684
11450	Adipoq	GO:0044242	cellular lipid catabolic process	biological_process	2	0.154521	1	0.541585	11450	Adipoq	NM_009605	-6.96425	3.55863	-3.26633	0.0498265	0.34109	6.10649	3.68408	5.8817	3.15902	2.1465	1.96684
11450	Adipoq	GO:0044248	cellular catabolic process	biological_process	8	0.0014223	1	0.0167508	11450	Adipoq	NM_009605	-6.96425	3.55863	-3.26633	0.0498265	0.34109	6.10649	3.68408	5.8817	3.15902	2.1465	1.96684
11450	Adipoq	GO:0044249	cellular biosynthetic process	biological_process	15	0.000426892	1	0.00663017	11450	Adipoq	NM_009605	-6.96425	3.55863	-3.26633	0.0498265	0.34109	6.10649	3.68408	5.8817	3.15902	2.1465	1.96684
11450	Adipoq	GO:0044255	cellular lipid metabolic process	biological_process	6	0.0019097	1	0.020814	11450	Adipoq	NM_009605	-6.96425	3.55863	-3.26633	0.0498265	0.34109	6.10649	3.68408	5.8817	3.15902	2.1465	1.96684
11450	Adipoq	GO:0044260	cellular macromolecule metabolic process	biological_process	18	0.00115212	1	0.0142066	11450	Adipoq	NM_009605	-6.96425	3.55863	-3.26633	0.0498265	0.34109	6.10649	3.68408	5.8817	3.15902	2.1465	1.96684
11450	Adipoq	GO:0044262	cellular carbohydrate metabolic process	biological_process	2	0.245826	1	0.738667	11450	Adipoq	NM_009605	-6.96425	3.55863	-3.26633	0.0498265	0.34109	6.10649	3.68408	5.8817	3.15902	2.1465	1.96684
11450	Adipoq	GO:0044267	cellular protein metabolic process	biological_process	12	0.00347248	1	0.0324403	11450	Adipoq	NM_009605	-6.96425	3.55863	-3.26633	0.0498265	0.34109	6.10649	3.68408	5.8817	3.15902	2.1465	1.96684
11450	Adipoq	GO:0044271	cellular nitrogen compound biosynthetic process	biological_process	10	0.0354062	1	0.183684	11450	Adipoq	NM_009605	-6.96425	3.55863	-3.26633	0.0498265	0.34109	6.10649	3.68408	5.8817	3.15902	2.1465	1.96684
11450	Adipoq	GO:0044281	small molecule metabolic process	biological_process	9	0.000525708	1	0.00769493	11450	Adipoq	NM_009605	-6.96425	3.55863	-3.26633	0.0498265	0.34109	6.10649	3.68408	5.8817	3.15902	2.1465	1.96684
11450	Adipoq	GO:0044282	small molecule catabolic process	biological_process	3	0.0287547	1	0.158438	11450	Adipoq	NM_009605	-6.96425	3.55863	-3.26633	0.0498265	0.34109	6.10649	3.68408	5.8817	3.15902	2.1465	1.96684
11450	Adipoq	GO:0044283	small molecule biosynthetic process	biological_process	4	0.0115312	1	0.0800417	11450	Adipoq	NM_009605	-6.96425	3.55863	-3.26633	0.0498265	0.34109	6.10649	3.68408	5.8817	3.15902	2.1465	1.96684
11450	Adipoq	GO:0044421	extracellular region part	cellular_component	15	1.95967e-05	0.0486979	0.000593877	11450	Adipoq	NM_009605	-6.96425	3.55863	-3.26633	0.0498265	0.34109	6.10649	3.68408	5.8817	3.15902	2.1465	1.96684
11450	Adipoq	GO:0044424	intracellular part	cellular_component	40	1.0546e-12	2.62068e-09	5.91652e-10	11450	Adipoq	NM_009605	-6.96425	3.55863	-3.26633	0.0498265	0.34109	6.10649	3.68408	5.8817	3.15902	2.1465	1.96684
11450	Adipoq	GO:0044444	cytoplasmic part	cellular_component	28	8.40652e-11	2.08902e-07	1.49216e-08	11450	Adipoq	NM_009605	-6.96425	3.55863	-3.26633	0.0498265	0.34109	6.10649	3.68408	5.8817	3.15902	2.1465	1.96684
11450	Adipoq	GO:0044464	cell part	cellular_component	42	1.10961e-11	2.75739e-08	3.01934e-09	11450	Adipoq	NM_009605	-6.96425	3.55863	-3.26633	0.0498265	0.34109	6.10649	3.68408	5.8817	3.15902	2.1465	1.96684
11450	Adipoq	GO:0044699	single-organism process	biological_process	44	3.85171e-15	9.57151e-12	9.57151e-12	11450	Adipoq	NM_009605	-6.96425	3.55863	-3.26633	0.0498265	0.34109	6.10649	3.68408	5.8817	3.15902	2.1465	1.96684
11450	Adipoq	GO:0044700	single organism signaling	biological_process	18	7.35383e-05	0.182743	0.00169206	11450	Adipoq	NM_009605	-6.96425	3.55863	-3.26633	0.0498265	0.34109	6.10649	3.68408	5.8817	3.15902	2.1465	1.96684
11450	Adipoq	GO:0044707	single-multicellular organism process	biological_process	23	1.02326e-06	0.00254281	6.05431e-05	11450	Adipoq	NM_009605	-6.96425	3.55863	-3.26633	0.0498265	0.34109	6.10649	3.68408	5.8817	3.15902	2.1465	1.96684
11450	Adipoq	GO:0044710	single-organism metabolic process	biological_process	22	2.13648e-09	5.30915e-06	2.65457e-07	11450	Adipoq	NM_009605	-6.96425	3.55863	-3.26633	0.0498265	0.34109	6.10649	3.68408	5.8817	3.15902	2.1465	1.96684
11450	Adipoq	GO:0044711	single-organism biosynthetic process	biological_process	7	0.00226117	1	0.0237089	11450	Adipoq	NM_009605	-6.96425	3.55863	-3.26633	0.0498265	0.34109	6.10649	3.68408	5.8817	3.15902	2.1465	1.96684
11450	Adipoq	GO:0044712	single-organism catabolic process	biological_process	6	0.00349997	1	0.0325746	11450	Adipoq	NM_009605	-6.96425	3.55863	-3.26633	0.0498265	0.34109	6.10649	3.68408	5.8817	3.15902	2.1465	1.96684
11450	Adipoq	GO:0044723	single-organism carbohydrate metabolic process	biological_process	4	0.0237476	1	0.135662	11450	Adipoq	NM_009605	-6.96425	3.55863	-3.26633	0.0498265	0.34109	6.10649	3.68408	5.8817	3.15902	2.1465	1.96684
11450	Adipoq	GO:0044763	single-organism cellular process	biological_process	38	1.21503e-11	3.01934e-08	3.01934e-09	11450	Adipoq	NM_009605	-6.96425	3.55863	-3.26633	0.0498265	0.34109	6.10649	3.68408	5.8817	3.15902	2.1465	1.96684
11450	Adipoq	GO:0044765	single-organism transport	biological_process	15	8.53538e-06	0.0212104	0.000317305	11450	Adipoq	NM_009605	-6.96425	3.55863	-3.26633	0.0498265	0.34109	6.10649	3.68408	5.8817	3.15902	2.1465	1.96684
11450	Adipoq	GO:0044767	single-organism developmental process	biological_process	22	6.13036e-08	0.000152339	5.47558e-06	11450	Adipoq	NM_009605	-6.96425	3.55863	-3.26633	0.0498265	0.34109	6.10649	3.68408	5.8817	3.15902	2.1465	1.96684
11450	Adipoq	GO:0044802	single-organism membrane organization	biological_process	2	0.502272	1	1	11450	Adipoq	NM_009605	-6.96425	3.55863	-3.26633	0.0498265	0.34109	6.10649	3.68408	5.8817	3.15902	2.1465	1.96684
11450	Adipoq	GO:0045184	establishment of protein localization	biological_process	6	0.0324565	1	0.173824	11450	Adipoq	NM_009605	-6.96425	3.55863	-3.26633	0.0498265	0.34109	6.10649	3.68408	5.8817	3.15902	2.1465	1.96684
11450	Adipoq	GO:0045444	fat cell differentiation	biological_process	2	0.180921	1	0.59684	11450	Adipoq	NM_009605	-6.96425	3.55863	-3.26633	0.0498265	0.34109	6.10649	3.68408	5.8817	3.15902	2.1465	1.96684
11450	Adipoq	GO:0045595	regulation of cell differentiation	biological_process	9	0.000231993	0.576503	0.00397588	11450	Adipoq	NM_009605	-6.96425	3.55863	-3.26633	0.0498265	0.34109	6.10649	3.68408	5.8817	3.15902	2.1465	1.96684
11450	Adipoq	GO:0045596	negative regulation of cell differentiation	biological_process	4	0.0297874	1	0.162501	11450	Adipoq	NM_009605	-6.96425	3.55863	-3.26633	0.0498265	0.34109	6.10649	3.68408	5.8817	3.15902	2.1465	1.96684
11450	Adipoq	GO:0045597	positive regulation of cell differentiation	biological_process	6	0.00246532	1	0.0250054	11450	Adipoq	NM_009605	-6.96425	3.55863	-3.26633	0.0498265	0.34109	6.10649	3.68408	5.8817	3.15902	2.1465	1.96684
11450	Adipoq	GO:0045598	regulation of fat cell differentiation	biological_process	2	0.10959	1	0.423533	11450	Adipoq	NM_009605	-6.96425	3.55863	-3.26633	0.0498265	0.34109	6.10649	3.68408	5.8817	3.15902	2.1465	1.96684
11450	Adipoq	GO:0045599	negative regulation of fat cell differentiation	biological_process	2	0.046349	1	0.224517	11450	Adipoq	NM_009605	-6.96425	3.55863	-3.26633	0.0498265	0.34109	6.10649	3.68408	5.8817	3.15902	2.1465	1.96684
11450	Adipoq	GO:0045637	regulation of myeloid cell differentiation	biological_process	2	0.175706	1	0.587389	11450	Adipoq	NM_009605	-6.96425	3.55863	-3.26633	0.0498265	0.34109	6.10649	3.68408	5.8817	3.15902	2.1465	1.96684
11450	Adipoq	GO:0045638	negative regulation of myeloid cell differentiation	biological_process	1	1	1	1	11450	Adipoq	NM_009605	-6.96425	3.55863	-3.26633	0.0498265	0.34109	6.10649	3.68408	5.8817	3.15902	2.1465	1.96684
11450	Adipoq	GO:0045649	regulation of macrophage differentiation	biological_process	1	1	1	1	11450	Adipoq	NM_009605	-6.96425	3.55863	-3.26633	0.0498265	0.34109	6.10649	3.68408	5.8817	3.15902	2.1465	1.96684
11450	Adipoq	GO:0045650	negative regulation of macrophage differentiation	biological_process	1	1	1	1	11450	Adipoq	NM_009605	-6.96425	3.55863	-3.26633	0.0498265	0.34109	6.10649	3.68408	5.8817	3.15902	2.1465	1.96684
11450	Adipoq	GO:0045713	low-density lipoprotein particle receptor biosynthetic process	biological_process	1	1	1	1	11450	Adipoq	NM_009605	-6.96425	3.55863	-3.26633	0.0498265	0.34109	6.10649	3.68408	5.8817	3.15902	2.1465	1.96684
11450	Adipoq	GO:0045714	regulation of low-density lipoprotein particle receptor biosynthetic process	biological_process	1	1	1	1	11450	Adipoq	NM_009605	-6.96425	3.55863	-3.26633	0.0498265	0.34109	6.10649	3.68408	5.8817	3.15902	2.1465	1.96684
11450	Adipoq	GO:0045715	negative regulation of low-density lipoprotein particle receptor biosynthetic process	biological_process	1	1	1	1	11450	Adipoq	NM_009605	-6.96425	3.55863	-3.26633	0.0498265	0.34109	6.10649	3.68408	5.8817	3.15902	2.1465	1.96684
11450	Adipoq	GO:0045721	negative regulation of gluconeogenesis	biological_process	1	1	1	1	11450	Adipoq	NM_009605	-6.96425	3.55863	-3.26633	0.0498265	0.34109	6.10649	3.68408	5.8817	3.15902	2.1465	1.96684
11450	Adipoq	GO:0045776	negative regulation of blood pressure	biological_process	2	0.0563583	1	0.259352	11450	Adipoq	NM_009605	-6.96425	3.55863	-3.26633	0.0498265	0.34109	6.10649	3.68408	5.8817	3.15902	2.1465	1.96684
11450	Adipoq	GO:0045777	positive regulation of blood pressure	biological_process	2	0.0513666	1	0.242429	11450	Adipoq	NM_009605	-6.96425	3.55863	-3.26633	0.0498265	0.34109	6.10649	3.68408	5.8817	3.15902	2.1465	1.96684
11450	Adipoq	GO:0045806	negative regulation of endocytosis	biological_process	1	1	1	1	11450	Adipoq	NM_009605	-6.96425	3.55863	-3.26633	0.0498265	0.34109	6.10649	3.68408	5.8817	3.15902	2.1465	1.96684
11450	Adipoq	GO:0045834	positive regulation of lipid metabolic process	biological_process	2	0.126362	1	0.470778	11450	Adipoq	NM_009605	-6.96425	3.55863	-3.26633	0.0498265	0.34109	6.10649	3.68408	5.8817	3.15902	2.1465	1.96684
11450	Adipoq	GO:0045859	regulation of protein kinase activity	biological_process	6	0.000455953	1	0.00682352	11450	Adipoq	NM_009605	-6.96425	3.55863	-3.26633	0.0498265	0.34109	6.10649	3.68408	5.8817	3.15902	2.1465	1.96684
11450	Adipoq	GO:0045860	positive regulation of protein kinase activity	biological_process	2	0.340145	1	0.95187	11450	Adipoq	NM_009605	-6.96425	3.55863	-3.26633	0.0498265	0.34109	6.10649	3.68408	5.8817	3.15902	2.1465	1.96684
11450	Adipoq	GO:0045892	negative regulation of transcription, DNA-templated	biological_process	3	0.327742	1	0.9234	11450	Adipoq	NM_009605	-6.96425	3.55863	-3.26633	0.0498265	0.34109	6.10649	3.68408	5.8817	3.15902	2.1465	1.96684
11450	Adipoq	GO:0045912	negative regulation of carbohydrate metabolic process	biological_process	1	1	1	1	11450	Adipoq	NM_009605	-6.96425	3.55863	-3.26633	0.0498265	0.34109	6.10649	3.68408	5.8817	3.15902	2.1465	1.96684
11450	Adipoq	GO:0045923	positive regulation of fatty acid metabolic process	biological_process	1	1	1	1	11450	Adipoq	NM_009605	-6.96425	3.55863	-3.26633	0.0498265	0.34109	6.10649	3.68408	5.8817	3.15902	2.1465	1.96684
11450	Adipoq	GO:0045934	negative regulation of nucleobase-containing compound metabolic process	biological_process	3	0.401454	1	1	11450	Adipoq	NM_009605	-6.96425	3.55863	-3.26633	0.0498265	0.34109	6.10649	3.68408	5.8817	3.15902	2.1465	1.96684
11450	Adipoq	GO:0045936	negative regulation of phosphate metabolic process	biological_process	5	0.00230043	1	0.023819	11450	Adipoq	NM_009605	-6.96425	3.55863	-3.26633	0.0498265	0.34109	6.10649	3.68408	5.8817	3.15902	2.1465	1.96684
11450	Adipoq	GO:0045937	positive regulation of phosphate metabolic process	biological_process	6	0.00412052	1	0.0370997	11450	Adipoq	NM_009605	-6.96425	3.55863	-3.26633	0.0498265	0.34109	6.10649	3.68408	5.8817	3.15902	2.1465	1.96684
11450	Adipoq	GO:0045995	regulation of embryonic development	biological_process	1	1	1	1	11450	Adipoq	NM_009605	-6.96425	3.55863	-3.26633	0.0498265	0.34109	6.10649	3.68408	5.8817	3.15902	2.1465	1.96684
11450	Adipoq	GO:0046323	glucose import	biological_process	1	1	1	1	11450	Adipoq	NM_009605	-6.96425	3.55863	-3.26633	0.0498265	0.34109	6.10649	3.68408	5.8817	3.15902	2.1465	1.96684
11450	Adipoq	GO:0046324	regulation of glucose import	biological_process	1	1	1	1	11450	Adipoq	NM_009605	-6.96425	3.55863	-3.26633	0.0498265	0.34109	6.10649	3.68408	5.8817	3.15902	2.1465	1.96684
11450	Adipoq	GO:0046326	positive regulation of glucose import	biological_process	1	1	1	1	11450	Adipoq	NM_009605	-6.96425	3.55863	-3.26633	0.0498265	0.34109	6.10649	3.68408	5.8817	3.15902	2.1465	1.96684
11450	Adipoq	GO:0046364	monosaccharide biosynthetic process	biological_process	2	0.0701979	1	0.304436	11450	Adipoq	NM_009605	-6.96425	3.55863	-3.26633	0.0498265	0.34109	6.10649	3.68408	5.8817	3.15902	2.1465	1.96684
11450	Adipoq	GO:0046395	carboxylic acid catabolic process	biological_process	2	0.16518	1	0.566167	11450	Adipoq	NM_009605	-6.96425	3.55863	-3.26633	0.0498265	0.34109	6.10649	3.68408	5.8817	3.15902	2.1465	1.96684
11450	Adipoq	GO:0046483	heterocycle metabolic process	biological_process	11	0.0347189	1	0.182018	11450	Adipoq	NM_009605	-6.96425	3.55863	-3.26633	0.0498265	0.34109	6.10649	3.68408	5.8817	3.15902	2.1465	1.96684
11450	Adipoq	GO:0046683	response to organophosphorus	biological_process	2	0.0857704	1	0.354641	11450	Adipoq	NM_009605	-6.96425	3.55863	-3.26633	0.0498265	0.34109	6.10649	3.68408	5.8817	3.15902	2.1465	1.96684
11450	Adipoq	GO:0046777	protein autophosphorylation	biological_process	3	0.0232839	1	0.133936	11450	Adipoq	NM_009605	-6.96425	3.55863	-3.26633	0.0498265	0.34109	6.10649	3.68408	5.8817	3.15902	2.1465	1.96684
11450	Adipoq	GO:0046879	hormone secretion	biological_process	2	0.285501	1	0.832712	11450	Adipoq	NM_009605	-6.96425	3.55863	-3.26633	0.0498265	0.34109	6.10649	3.68408	5.8817	3.15902	2.1465	1.96684
11450	Adipoq	GO:0046883	regulation of hormone secretion	biological_process	2	0.240214	1	0.727079	11450	Adipoq	NM_009605	-6.96425	3.55863	-3.26633	0.0498265	0.34109	6.10649	3.68408	5.8817	3.15902	2.1465	1.96684
11450	Adipoq	GO:0046888	negative regulation of hormone secretion	biological_process	1	1	1	1	11450	Adipoq	NM_009605	-6.96425	3.55863	-3.26633	0.0498265	0.34109	6.10649	3.68408	5.8817	3.15902	2.1465	1.96684
11450	Adipoq	GO:0046903	secretion	biological_process	3	0.27945	1	0.81698	11450	Adipoq	NM_009605	-6.96425	3.55863	-3.26633	0.0498265	0.34109	6.10649	3.68408	5.8817	3.15902	2.1465	1.96684
11450	Adipoq	GO:0046907	intracellular transport	biological_process	3	0.664877	1	1	11450	Adipoq	NM_009605	-6.96425	3.55863	-3.26633	0.0498265	0.34109	6.10649	3.68408	5.8817	3.15902	2.1465	1.96684
11450	Adipoq	GO:0046983	protein dimerization activity	molecular_function	10	3.4816e-06	0.00865179	0.000151786	11450	Adipoq	NM_009605	-6.96425	3.55863	-3.26633	0.0498265	0.34109	6.10649	3.68408	5.8817	3.15902	2.1465	1.96684
11450	Adipoq	GO:0048008	platelet-derived growth factor receptor signaling pathway	biological_process	1	1	1	1	11450	Adipoq	NM_009605	-6.96425	3.55863	-3.26633	0.0498265	0.34109	6.10649	3.68408	5.8817	3.15902	2.1465	1.96684
11450	Adipoq	GO:0048468	cell development	biological_process	6	0.061742	1	0.276448	11450	Adipoq	NM_009605	-6.96425	3.55863	-3.26633	0.0498265	0.34109	6.10649	3.68408	5.8817	3.15902	2.1465	1.96684
11450	Adipoq	GO:0048513	organ development	biological_process	12	0.000272764	0.677818	0.00455073	11450	Adipoq	NM_009605	-6.96425	3.55863	-3.26633	0.0498265	0.34109	6.10649	3.68408	5.8817	3.15902	2.1465	1.96684
11450	Adipoq	GO:0048518	positive regulation of biological process	biological_process	20	4.46786e-07	0.00111026	2.92174e-05	11450	Adipoq	NM_009605	-6.96425	3.55863	-3.26633	0.0498265	0.34109	6.10649	3.68408	5.8817	3.15902	2.1465	1.96684
11450	Adipoq	GO:0048519	negative regulation of biological process	biological_process	17	8.55512e-06	0.0212595	0.000317305	11450	Adipoq	NM_009605	-6.96425	3.55863	-3.26633	0.0498265	0.34109	6.10649	3.68408	5.8817	3.15902	2.1465	1.96684
11450	Adipoq	GO:0048522	positive regulation of cellular process	biological_process	18	2.13085e-06	0.00529516	0.000108064	11450	Adipoq	NM_009605	-6.96425	3.55863	-3.26633	0.0498265	0.34109	6.10649	3.68408	5.8817	3.15902	2.1465	1.96684
11450	Adipoq	GO:0048523	negative regulation of cellular process	biological_process	15	5.62299e-05	0.139731	0.00139731	11450	Adipoq	NM_009605	-6.96425	3.55863	-3.26633	0.0498265	0.34109	6.10649	3.68408	5.8817	3.15902	2.1465	1.96684
11450	Adipoq	GO:0048534	hematopoietic or lymphoid organ development	biological_process	5	0.0127191	1	0.0865846	11450	Adipoq	NM_009605	-6.96425	3.55863	-3.26633	0.0498265	0.34109	6.10649	3.68408	5.8817	3.15902	2.1465	1.96684
11450	Adipoq	GO:0048583	regulation of response to stimulus	biological_process	12	0.000338516	0.841213	0.0055343	11450	Adipoq	NM_009605	-6.96425	3.55863	-3.26633	0.0498265	0.34109	6.10649	3.68408	5.8817	3.15902	2.1465	1.96684
11450	Adipoq	GO:0048584	positive regulation of response to stimulus	biological_process	6	0.0301095	1	0.163406	11450	Adipoq	NM_009605	-6.96425	3.55863	-3.26633	0.0498265	0.34109	6.10649	3.68408	5.8817	3.15902	2.1465	1.96684
11450	Adipoq	GO:0048585	negative regulation of response to stimulus	biological_process	5	0.0416805	1	0.207567	11450	Adipoq	NM_009605	-6.96425	3.55863	-3.26633	0.0498265	0.34109	6.10649	3.68408	5.8817	3.15902	2.1465	1.96684
11450	Adipoq	GO:0048598	embryonic morphogenesis	biological_process	1	1	1	1	11450	Adipoq	NM_009605	-6.96425	3.55863	-3.26633	0.0498265	0.34109	6.10649	3.68408	5.8817	3.15902	2.1465	1.96684
11450	Adipoq	GO:0048659	smooth muscle cell proliferation	biological_process	2	0.123588	1	0.464624	11450	Adipoq	NM_009605	-6.96425	3.55863	-3.26633	0.0498265	0.34109	6.10649	3.68408	5.8817	3.15902	2.1465	1.96684
11450	Adipoq	GO:0048660	regulation of smooth muscle cell proliferation	biological_process	2	0.118946	1	0.45127	11450	Adipoq	NM_009605	-6.96425	3.55863	-3.26633	0.0498265	0.34109	6.10649	3.68408	5.8817	3.15902	2.1465	1.96684
11450	Adipoq	GO:0048662	negative regulation of smooth muscle cell proliferation	biological_process	1	1	1	1	11450	Adipoq	NM_009605	-6.96425	3.55863	-3.26633	0.0498265	0.34109	6.10649	3.68408	5.8817	3.15902	2.1465	1.96684
11450	Adipoq	GO:0048731	system development	biological_process	16	1.43086e-05	0.0355569	0.000490276	11450	Adipoq	NM_009605	-6.96425	3.55863	-3.26633	0.0498265	0.34109	6.10649	3.68408	5.8817	3.15902	2.1465	1.96684
11450	Adipoq	GO:0048856	anatomical structure development	biological_process	18	6.70458e-06	0.0166609	0.000260326	11450	Adipoq	NM_009605	-6.96425	3.55863	-3.26633	0.0498265	0.34109	6.10649	3.68408	5.8817	3.15902	2.1465	1.96684
11450	Adipoq	GO:0048869	cellular developmental process	biological_process	13	0.000642338	1	0.00886784	11450	Adipoq	NM_009605	-6.96425	3.55863	-3.26633	0.0498265	0.34109	6.10649	3.68408	5.8817	3.15902	2.1465	1.96684
11450	Adipoq	GO:0048870	cell motility	biological_process	4	0.13623	1	0.500046	11450	Adipoq	NM_009605	-6.96425	3.55863	-3.26633	0.0498265	0.34109	6.10649	3.68408	5.8817	3.15902	2.1465	1.96684
11450	Adipoq	GO:0048878	chemical homeostasis	biological_process	11	6.16967e-08	0.000153316	5.47558e-06	11450	Adipoq	NM_009605	-6.96425	3.55863	-3.26633	0.0498265	0.34109	6.10649	3.68408	5.8817	3.15902	2.1465	1.96684
11450	Adipoq	GO:0050727	regulation of inflammatory response	biological_process	4	0.00216954	1	0.0229417	11450	Adipoq	NM_009605	-6.96425	3.55863	-3.26633	0.0498265	0.34109	6.10649	3.68408	5.8817	3.15902	2.1465	1.96684
11450	Adipoq	GO:0050728	negative regulation of inflammatory response	biological_process	2	0.10393	1	0.408002	11450	Adipoq	NM_009605	-6.96425	3.55863	-3.26633	0.0498265	0.34109	6.10649	3.68408	5.8817	3.15902	2.1465	1.96684
11450	Adipoq	GO:0050730	regulation of peptidyl-tyrosine phosphorylation	biological_process	3	0.0221336	1	0.129417	11450	Adipoq	NM_009605	-6.96425	3.55863	-3.26633	0.0498265	0.34109	6.10649	3.68408	5.8817	3.15902	2.1465	1.96684
11450	Adipoq	GO:0050731	positive regulation of peptidyl-tyrosine phosphorylation	biological_process	1	1	1	1	11450	Adipoq	NM_009605	-6.96425	3.55863	-3.26633	0.0498265	0.34109	6.10649	3.68408	5.8817	3.15902	2.1465	1.96684
11450	Adipoq	GO:0050764	regulation of phagocytosis	biological_process	3	0.00311383	1	0.0299918	11450	Adipoq	NM_009605	-6.96425	3.55863	-3.26633	0.0498265	0.34109	6.10649	3.68408	5.8817	3.15902	2.1465	1.96684
11450	Adipoq	GO:0050765	negative regulation of phagocytosis	biological_process	1	1	1	1	11450	Adipoq	NM_009605	-6.96425	3.55863	-3.26633	0.0498265	0.34109	6.10649	3.68408	5.8817	3.15902	2.1465	1.96684
11450	Adipoq	GO:0050789	regulation of biological process	biological_process	32	7.11524e-09	1.76814e-05	7.36724e-07	11450	Adipoq	NM_009605	-6.96425	3.55863	-3.26633	0.0498265	0.34109	6.10649	3.68408	5.8817	3.15902	2.1465	1.96684
11450	Adipoq	GO:0050790	regulation of catalytic activity	biological_process	9	0.00036241	0.900589	0.00581025	11450	Adipoq	NM_009605	-6.96425	3.55863	-3.26633	0.0498265	0.34109	6.10649	3.68408	5.8817	3.15902	2.1465	1.96684
11450	Adipoq	GO:0050793	regulation of developmental process	biological_process	11	0.000101646	0.25259	0.00210233	11450	Adipoq	NM_009605	-6.96425	3.55863	-3.26633	0.0498265	0.34109	6.10649	3.68408	5.8817	3.15902	2.1465	1.96684
11450	Adipoq	GO:0050794	regulation of cellular process	biological_process	30	4.73546e-08	0.000117676	4.52601e-06	11450	Adipoq	NM_009605	-6.96425	3.55863	-3.26633	0.0498265	0.34109	6.10649	3.68408	5.8817	3.15902	2.1465	1.96684
11450	Adipoq	GO:0050804	modulation of synaptic transmission	biological_process	1	1	1	1	11450	Adipoq	NM_009605	-6.96425	3.55863	-3.26633	0.0498265	0.34109	6.10649	3.68408	5.8817	3.15902	2.1465	1.96684
11450	Adipoq	GO:0050805	negative regulation of synaptic transmission	biological_process	1	1	1	1	11450	Adipoq	NM_009605	-6.96425	3.55863	-3.26633	0.0498265	0.34109	6.10649	3.68408	5.8817	3.15902	2.1465	1.96684
11450	Adipoq	GO:0050873	brown fat cell differentiation	biological_process	1	1	1	1	11450	Adipoq	NM_009605	-6.96425	3.55863	-3.26633	0.0498265	0.34109	6.10649	3.68408	5.8817	3.15902	2.1465	1.96684
11450	Adipoq	GO:0050896	response to stimulus	biological_process	30	4.29949e-10	1.06842e-06	5.93569e-08	11450	Adipoq	NM_009605	-6.96425	3.55863	-3.26633	0.0498265	0.34109	6.10649	3.68408	5.8817	3.15902	2.1465	1.96684
11450	Adipoq	GO:0051046	regulation of secretion	biological_process	3	0.1687	1	0.572715	11450	Adipoq	NM_009605	-6.96425	3.55863	-3.26633	0.0498265	0.34109	6.10649	3.68408	5.8817	3.15902	2.1465	1.96684
11450	Adipoq	GO:0051048	negative regulation of secretion	biological_process	1	1	1	1	11450	Adipoq	NM_009605	-6.96425	3.55863	-3.26633	0.0498265	0.34109	6.10649	3.68408	5.8817	3.15902	2.1465	1.96684
11450	Adipoq	GO:0051049	regulation of transport	biological_process	7	0.00835373	1	0.0630973	11450	Adipoq	NM_009605	-6.96425	3.55863	-3.26633	0.0498265	0.34109	6.10649	3.68408	5.8817	3.15902	2.1465	1.96684
11450	Adipoq	GO:0051050	positive regulation of transport	biological_process	5	0.0160454	1	0.102238	11450	Adipoq	NM_009605	-6.96425	3.55863	-3.26633	0.0498265	0.34109	6.10649	3.68408	5.8817	3.15902	2.1465	1.96684
11450	Adipoq	GO:0051051	negative regulation of transport	biological_process	2	0.391968	1	1	11450	Adipoq	NM_009605	-6.96425	3.55863	-3.26633	0.0498265	0.34109	6.10649	3.68408	5.8817	3.15902	2.1465	1.96684
11450	Adipoq	GO:0051052	regulation of DNA metabolic process	biological_process	1	1	1	1	11450	Adipoq	NM_009605	-6.96425	3.55863	-3.26633	0.0498265	0.34109	6.10649	3.68408	5.8817	3.15902	2.1465	1.96684
11450	Adipoq	GO:0051053	negative regulation of DNA metabolic process	biological_process	1	1	1	1	11450	Adipoq	NM_009605	-6.96425	3.55863	-3.26633	0.0498265	0.34109	6.10649	3.68408	5.8817	3.15902	2.1465	1.96684
11450	Adipoq	GO:0051093	negative regulation of developmental process	biological_process	4	0.0594846	1	0.268275	11450	Adipoq	NM_009605	-6.96425	3.55863	-3.26633	0.0498265	0.34109	6.10649	3.68408	5.8817	3.15902	2.1465	1.96684
11450	Adipoq	GO:0051094	positive regulation of developmental process	biological_process	7	0.00183754	1	0.0202766	11450	Adipoq	NM_009605	-6.96425	3.55863	-3.26633	0.0498265	0.34109	6.10649	3.68408	5.8817	3.15902	2.1465	1.96684
11450	Adipoq	GO:0051098	regulation of binding	biological_process	2	0.249015	1	0.747344	11450	Adipoq	NM_009605	-6.96425	3.55863	-3.26633	0.0498265	0.34109	6.10649	3.68408	5.8817	3.15902	2.1465	1.96684
11450	Adipoq	GO:0051100	negative regulation of binding	biological_process	1	1	1	1	11450	Adipoq	NM_009605	-6.96425	3.55863	-3.26633	0.0498265	0.34109	6.10649	3.68408	5.8817	3.15902	2.1465	1.96684
11450	Adipoq	GO:0051128	regulation of cellular component organization	biological_process	10	0.000318471	0.791399	0.005276	11450	Adipoq	NM_009605	-6.96425	3.55863	-3.26633	0.0498265	0.34109	6.10649	3.68408	5.8817	3.15902	2.1465	1.96684
11450	Adipoq	GO:0051129	negative regulation of cellular component organization	biological_process	4	0.0217989	1	0.128649	11450	Adipoq	NM_009605	-6.96425	3.55863	-3.26633	0.0498265	0.34109	6.10649	3.68408	5.8817	3.15902	2.1465	1.96684
11450	Adipoq	GO:0051171	regulation of nitrogen compound metabolic process	biological_process	11	0.00466218	1	0.0406509	11450	Adipoq	NM_009605	-6.96425	3.55863	-3.26633	0.0498265	0.34109	6.10649	3.68408	5.8817	3.15902	2.1465	1.96684
11450	Adipoq	GO:0051172	negative regulation of nitrogen compound metabolic process	biological_process	4	0.186644	1	0.609715	11450	Adipoq	NM_009605	-6.96425	3.55863	-3.26633	0.0498265	0.34109	6.10649	3.68408	5.8817	3.15902	2.1465	1.96684
11450	Adipoq	GO:0051174	regulation of phosphorus metabolic process	biological_process	9	0.000209049	0.519488	0.00371063	11450	Adipoq	NM_009605	-6.96425	3.55863	-3.26633	0.0498265	0.34109	6.10649	3.68408	5.8817	3.15902	2.1465	1.96684
11450	Adipoq	GO:0051179	localization	biological_process	20	7.90342e-07	0.001964	4.79024e-05	11450	Adipoq	NM_009605	-6.96425	3.55863	-3.26633	0.0498265	0.34109	6.10649	3.68408	5.8817	3.15902	2.1465	1.96684
11450	Adipoq	GO:0051223	regulation of protein transport	biological_process	2	0.523066	1	1	11450	Adipoq	NM_009605	-6.96425	3.55863	-3.26633	0.0498265	0.34109	6.10649	3.68408	5.8817	3.15902	2.1465	1.96684
11450	Adipoq	GO:0051224	negative regulation of protein transport	biological_process	1	1	1	1	11450	Adipoq	NM_009605	-6.96425	3.55863	-3.26633	0.0498265	0.34109	6.10649	3.68408	5.8817	3.15902	2.1465	1.96684
11450	Adipoq	GO:0051234	establishment of localization	biological_process	17	4.32642e-06	0.0107511	0.000182223	11450	Adipoq	NM_009605	-6.96425	3.55863	-3.26633	0.0498265	0.34109	6.10649	3.68408	5.8817	3.15902	2.1465	1.96684
11450	Adipoq	GO:0051239	regulation of multicellular organismal process	biological_process	12	7.1347e-05	0.177297	0.00165698	11450	Adipoq	NM_009605	-6.96425	3.55863	-3.26633	0.0498265	0.34109	6.10649	3.68408	5.8817	3.15902	2.1465	1.96684
11450	Adipoq	GO:0051240	positive regulation of multicellular organismal process	biological_process	8	0.000921251	1	0.0116209	11450	Adipoq	NM_009605	-6.96425	3.55863	-3.26633	0.0498265	0.34109	6.10649	3.68408	5.8817	3.15902	2.1465	1.96684
11450	Adipoq	GO:0051241	negative regulation of multicellular organismal process	biological_process	5	0.0243026	1	0.137567	11450	Adipoq	NM_009605	-6.96425	3.55863	-3.26633	0.0498265	0.34109	6.10649	3.68408	5.8817	3.15902	2.1465	1.96684
11450	Adipoq	GO:0051246	regulation of protein metabolic process	biological_process	10	0.000781918	1	0.0103907	11450	Adipoq	NM_009605	-6.96425	3.55863	-3.26633	0.0498265	0.34109	6.10649	3.68408	5.8817	3.15902	2.1465	1.96684
11450	Adipoq	GO:0051247	positive regulation of protein metabolic process	biological_process	6	0.0134112	1	0.0905622	11450	Adipoq	NM_009605	-6.96425	3.55863	-3.26633	0.0498265	0.34109	6.10649	3.68408	5.8817	3.15902	2.1465	1.96684
11450	Adipoq	GO:0051248	negative regulation of protein metabolic process	biological_process	7	0.000559505	1	0.00806075	11450	Adipoq	NM_009605	-6.96425	3.55863	-3.26633	0.0498265	0.34109	6.10649	3.68408	5.8817	3.15902	2.1465	1.96684
11450	Adipoq	GO:0051252	regulation of RNA metabolic process	biological_process	8	0.044888	1	0.219149	11450	Adipoq	NM_009605	-6.96425	3.55863	-3.26633	0.0498265	0.34109	6.10649	3.68408	5.8817	3.15902	2.1465	1.96684
11450	Adipoq	GO:0051253	negative regulation of RNA metabolic process	biological_process	3	0.357737	1	0.991055	11450	Adipoq	NM_009605	-6.96425	3.55863	-3.26633	0.0498265	0.34109	6.10649	3.68408	5.8817	3.15902	2.1465	1.96684
11450	Adipoq	GO:0051259	protein oligomerization	biological_process	3	0.0889925	1	0.364928	11450	Adipoq	NM_009605	-6.96425	3.55863	-3.26633	0.0498265	0.34109	6.10649	3.68408	5.8817	3.15902	2.1465	1.96684
11450	Adipoq	GO:0051260	protein homooligomerization	biological_process	2	0.254563	1	0.760322	11450	Adipoq	NM_009605	-6.96425	3.55863	-3.26633	0.0498265	0.34109	6.10649	3.68408	5.8817	3.15902	2.1465	1.96684
11450	Adipoq	GO:0051270	regulation of cellular component movement	biological_process	3	0.189814	1	0.614976	11450	Adipoq	NM_009605	-6.96425	3.55863	-3.26633	0.0498265	0.34109	6.10649	3.68408	5.8817	3.15902	2.1465	1.96684
11450	Adipoq	GO:0051271	negative regulation of cellular component movement	biological_process	2	0.219008	1	0.682853	11450	Adipoq	NM_009605	-6.96425	3.55863	-3.26633	0.0498265	0.34109	6.10649	3.68408	5.8817	3.15902	2.1465	1.96684
11450	Adipoq	GO:0051291	protein heterooligomerization	biological_process	1	1	1	1	11450	Adipoq	NM_009605	-6.96425	3.55863	-3.26633	0.0498265	0.34109	6.10649	3.68408	5.8817	3.15902	2.1465	1.96684
11450	Adipoq	GO:0051338	regulation of transferase activity	biological_process	6	0.00113388	1	0.0140884	11450	Adipoq	NM_009605	-6.96425	3.55863	-3.26633	0.0498265	0.34109	6.10649	3.68408	5.8817	3.15902	2.1465	1.96684
11450	Adipoq	GO:0051347	positive regulation of transferase activity	biological_process	3	0.0877217	1	0.360908	11450	Adipoq	NM_009605	-6.96425	3.55863	-3.26633	0.0498265	0.34109	6.10649	3.68408	5.8817	3.15902	2.1465	1.96684
11450	Adipoq	GO:0051348	negative regulation of transferase activity	biological_process	5	0.00016445	0.408658	0.00304969	11450	Adipoq	NM_009605	-6.96425	3.55863	-3.26633	0.0498265	0.34109	6.10649	3.68408	5.8817	3.15902	2.1465	1.96684
11450	Adipoq	GO:0051591	response to cAMP	biological_process	2	0.0613241	1	0.275073	11450	Adipoq	NM_009605	-6.96425	3.55863	-3.26633	0.0498265	0.34109	6.10649	3.68408	5.8817	3.15902	2.1465	1.96684
11450	Adipoq	GO:0051641	cellular localization	biological_process	7	0.051623	1	0.24296	11450	Adipoq	NM_009605	-6.96425	3.55863	-3.26633	0.0498265	0.34109	6.10649	3.68408	5.8817	3.15902	2.1465	1.96684
11450	Adipoq	GO:0051649	establishment of localization in cell	biological_process	4	0.497307	1	1	11450	Adipoq	NM_009605	-6.96425	3.55863	-3.26633	0.0498265	0.34109	6.10649	3.68408	5.8817	3.15902	2.1465	1.96684
11450	Adipoq	GO:0051674	localization of cell	biological_process	4	0.13623	1	0.500046	11450	Adipoq	NM_009605	-6.96425	3.55863	-3.26633	0.0498265	0.34109	6.10649	3.68408	5.8817	3.15902	2.1465	1.96684
11450	Adipoq	GO:0051716	cellular response to stimulus	biological_process	24	1.83376e-07	0.00045569	1.38088e-05	11450	Adipoq	NM_009605	-6.96425	3.55863	-3.26633	0.0498265	0.34109	6.10649	3.68408	5.8817	3.15902	2.1465	1.96684
11450	Adipoq	GO:0051899	membrane depolarization	biological_process	1	1	1	1	11450	Adipoq	NM_009605	-6.96425	3.55863	-3.26633	0.0498265	0.34109	6.10649	3.68408	5.8817	3.15902	2.1465	1.96684
11450	Adipoq	GO:0055114	oxidation-reduction process	biological_process	10	4.25192e-07	0.0010566	2.85568e-05	11450	Adipoq	NM_009605	-6.96425	3.55863	-3.26633	0.0498265	0.34109	6.10649	3.68408	5.8817	3.15902	2.1465	1.96684
11450	Adipoq	GO:0060081	membrane hyperpolarization	biological_process	1	1	1	1	11450	Adipoq	NM_009605	-6.96425	3.55863	-3.26633	0.0498265	0.34109	6.10649	3.68408	5.8817	3.15902	2.1465	1.96684
11450	Adipoq	GO:0060255	regulation of macromolecule metabolic process	biological_process	15	0.000834099	1	0.010852	11450	Adipoq	NM_009605	-6.96425	3.55863	-3.26633	0.0498265	0.34109	6.10649	3.68408	5.8817	3.15902	2.1465	1.96684
11450	Adipoq	GO:0060284	regulation of cell development	biological_process	5	0.0159878	1	0.102133	11450	Adipoq	NM_009605	-6.96425	3.55863	-3.26633	0.0498265	0.34109	6.10649	3.68408	5.8817	3.15902	2.1465	1.96684
11450	Adipoq	GO:0060341	regulation of cellular localization	biological_process	3	0.356591	1	0.988983	11450	Adipoq	NM_009605	-6.96425	3.55863	-3.26633	0.0498265	0.34109	6.10649	3.68408	5.8817	3.15902	2.1465	1.96684
11450	Adipoq	GO:0060429	epithelium development	biological_process	5	0.0249043	1	0.140334	11450	Adipoq	NM_009605	-6.96425	3.55863	-3.26633	0.0498265	0.34109	6.10649	3.68408	5.8817	3.15902	2.1465	1.96684
11450	Adipoq	GO:0060627	regulation of vesicle-mediated transport	biological_process	4	0.00911682	1	0.0678303	11450	Adipoq	NM_009605	-6.96425	3.55863	-3.26633	0.0498265	0.34109	6.10649	3.68408	5.8817	3.15902	2.1465	1.96684
11450	Adipoq	GO:0060759	regulation of response to cytokine stimulus	biological_process	1	1	1	1	11450	Adipoq	NM_009605	-6.96425	3.55863	-3.26633	0.0498265	0.34109	6.10649	3.68408	5.8817	3.15902	2.1465	1.96684
11450	Adipoq	GO:0060761	negative regulation of response to cytokine stimulus	biological_process	1	1	1	1	11450	Adipoq	NM_009605	-6.96425	3.55863	-3.26633	0.0498265	0.34109	6.10649	3.68408	5.8817	3.15902	2.1465	1.96684
11450	Adipoq	GO:0061005	cell differentiation involved in kidney development	biological_process	1	1	1	1	11450	Adipoq	NM_009605	-6.96425	3.55863	-3.26633	0.0498265	0.34109	6.10649	3.68408	5.8817	3.15902	2.1465	1.96684
11450	Adipoq	GO:0061024	membrane organization	biological_process	2	0.553143	1	1	11450	Adipoq	NM_009605	-6.96425	3.55863	-3.26633	0.0498265	0.34109	6.10649	3.68408	5.8817	3.15902	2.1465	1.96684
11450	Adipoq	GO:0061318	renal filtration cell differentiation	biological_process	1	1	1	1	11450	Adipoq	NM_009605	-6.96425	3.55863	-3.26633	0.0498265	0.34109	6.10649	3.68408	5.8817	3.15902	2.1465	1.96684
11450	Adipoq	GO:0065003	macromolecular complex assembly	biological_process	7	0.00308553	1	0.0298347	11450	Adipoq	NM_009605	-6.96425	3.55863	-3.26633	0.0498265	0.34109	6.10649	3.68408	5.8817	3.15902	2.1465	1.96684
11450	Adipoq	GO:0065007	biological regulation	biological_process	33	4.73241e-09	1.176e-05	5.60002e-07	11450	Adipoq	NM_009605	-6.96425	3.55863	-3.26633	0.0498265	0.34109	6.10649	3.68408	5.8817	3.15902	2.1465	1.96684
11450	Adipoq	GO:0065008	regulation of biological quality	biological_process	17	6.96278e-08	0.000173025	5.7675e-06	11450	Adipoq	NM_009605	-6.96425	3.55863	-3.26633	0.0498265	0.34109	6.10649	3.68408	5.8817	3.15902	2.1465	1.96684
11450	Adipoq	GO:0065009	regulation of molecular function	biological_process	9	0.00184407	1	0.0202766	11450	Adipoq	NM_009605	-6.96425	3.55863	-3.26633	0.0498265	0.34109	6.10649	3.68408	5.8817	3.15902	2.1465	1.96684
11450	Adipoq	GO:0065010	extracellular membrane-bounded organelle	cellular_component	13	1.4793e-05	0.0367605	0.000496544	11450	Adipoq	NM_009605	-6.96425	3.55863	-3.26633	0.0498265	0.34109	6.10649	3.68408	5.8817	3.15902	2.1465	1.96684
11450	Adipoq	GO:0070062	extracellular exosome	cellular_component	13	1.44025e-05	0.0357901	0.000490276	11450	Adipoq	NM_009605	-6.96425	3.55863	-3.26633	0.0498265	0.34109	6.10649	3.68408	5.8817	3.15902	2.1465	1.96684
11450	Adipoq	GO:0070201	regulation of establishment of protein localization	biological_process	2	0.546409	1	1	11450	Adipoq	NM_009605	-6.96425	3.55863	-3.26633	0.0498265	0.34109	6.10649	3.68408	5.8817	3.15902	2.1465	1.96684
11450	Adipoq	GO:0070206	protein trimerization	biological_process	1	1	1	1	11450	Adipoq	NM_009605	-6.96425	3.55863	-3.26633	0.0498265	0.34109	6.10649	3.68408	5.8817	3.15902	2.1465	1.96684
11450	Adipoq	GO:0070208	protein heterotrimerization	biological_process	1	1	1	1	11450	Adipoq	NM_009605	-6.96425	3.55863	-3.26633	0.0498265	0.34109	6.10649	3.68408	5.8817	3.15902	2.1465	1.96684
11450	Adipoq	GO:0070271	protein complex biogenesis	biological_process	6	0.00769512	1	0.0595712	11450	Adipoq	NM_009605	-6.96425	3.55863	-3.26633	0.0498265	0.34109	6.10649	3.68408	5.8817	3.15902	2.1465	1.96684
11450	Adipoq	GO:0070293	renal absorption	biological_process	2	0.0136126	1	0.0906898	11450	Adipoq	NM_009605	-6.96425	3.55863	-3.26633	0.0498265	0.34109	6.10649	3.68408	5.8817	3.15902	2.1465	1.96684
11450	Adipoq	GO:0070371	ERK1 and ERK2 cascade	biological_process	5	0.00010065	0.250115	0.00210181	11450	Adipoq	NM_009605	-6.96425	3.55863	-3.26633	0.0498265	0.34109	6.10649	3.68408	5.8817	3.15902	2.1465	1.96684
11450	Adipoq	GO:0070372	regulation of ERK1 and ERK2 cascade	biological_process	4	0.00142948	1	0.0167559	11450	Adipoq	NM_009605	-6.96425	3.55863	-3.26633	0.0498265	0.34109	6.10649	3.68408	5.8817	3.15902	2.1465	1.96684
11450	Adipoq	GO:0070373	negative regulation of ERK1 and ERK2 cascade	biological_process	2	0.0573535	1	0.262732	11450	Adipoq	NM_009605	-6.96425	3.55863	-3.26633	0.0498265	0.34109	6.10649	3.68408	5.8817	3.15902	2.1465	1.96684
11450	Adipoq	GO:0070586	cell-cell adhesion involved in gastrulation	biological_process	1	1	1	1	11450	Adipoq	NM_009605	-6.96425	3.55863	-3.26633	0.0498265	0.34109	6.10649	3.68408	5.8817	3.15902	2.1465	1.96684
11450	Adipoq	GO:0070587	regulation of cell-cell adhesion involved in gastrulation	biological_process	1	1	1	1	11450	Adipoq	NM_009605	-6.96425	3.55863	-3.26633	0.0498265	0.34109	6.10649	3.68408	5.8817	3.15902	2.1465	1.96684
11450	Adipoq	GO:0070727	cellular macromolecule localization	biological_process	5	0.0514126	1	0.242429	11450	Adipoq	NM_009605	-6.96425	3.55863	-3.26633	0.0498265	0.34109	6.10649	3.68408	5.8817	3.15902	2.1465	1.96684
11450	Adipoq	GO:0070887	cellular response to chemical stimulus	biological_process	18	6.28176e-11	1.56102e-07	1.20078e-08	11450	Adipoq	NM_009605	-6.96425	3.55863	-3.26633	0.0498265	0.34109	6.10649	3.68408	5.8817	3.15902	2.1465	1.96684
11450	Adipoq	GO:0070994	detection of oxidative stress	biological_process	1	1	1	1	11450	Adipoq	NM_009605	-6.96425	3.55863	-3.26633	0.0498265	0.34109	6.10649	3.68408	5.8817	3.15902	2.1465	1.96684
11450	Adipoq	GO:0071310	cellular response to organic substance	biological_process	11	1.16733e-05	0.029008	0.0004144	11450	Adipoq	NM_009605	-6.96425	3.55863	-3.26633	0.0498265	0.34109	6.10649	3.68408	5.8817	3.15902	2.1465	1.96684
11450	Adipoq	GO:0071320	cellular response to cAMP	biological_process	1	1	1	1	11450	Adipoq	NM_009605	-6.96425	3.55863	-3.26633	0.0498265	0.34109	6.10649	3.68408	5.8817	3.15902	2.1465	1.96684
11450	Adipoq	GO:0071345	cellular response to cytokine stimulus	biological_process	6	8.71754e-05	0.216631	0.00186751	11450	Adipoq	NM_009605	-6.96425	3.55863	-3.26633	0.0498265	0.34109	6.10649	3.68408	5.8817	3.15902	2.1465	1.96684
11450	Adipoq	GO:0071356	cellular response to tumor necrosis factor	biological_process	1	1	1	1	11450	Adipoq	NM_009605	-6.96425	3.55863	-3.26633	0.0498265	0.34109	6.10649	3.68408	5.8817	3.15902	2.1465	1.96684
11450	Adipoq	GO:0071375	cellular response to peptide hormone stimulus	biological_process	2	0.186103	1	0.609308	11450	Adipoq	NM_009605	-6.96425	3.55863	-3.26633	0.0498265	0.34109	6.10649	3.68408	5.8817	3.15902	2.1465	1.96684
11450	Adipoq	GO:0071407	cellular response to organic cyclic compound	biological_process	3	0.0491055	1	0.23512	11450	Adipoq	NM_009605	-6.96425	3.55863	-3.26633	0.0498265	0.34109	6.10649	3.68408	5.8817	3.15902	2.1465	1.96684
11450	Adipoq	GO:0071417	cellular response to organonitrogen compound	biological_process	2	0.355379	1	0.986724	11450	Adipoq	NM_009605	-6.96425	3.55863	-3.26633	0.0498265	0.34109	6.10649	3.68408	5.8817	3.15902	2.1465	1.96684
11450	Adipoq	GO:0071495	cellular response to endogenous stimulus	biological_process	3	0.272019	1	0.797131	11450	Adipoq	NM_009605	-6.96425	3.55863	-3.26633	0.0498265	0.34109	6.10649	3.68408	5.8817	3.15902	2.1465	1.96684
11450	Adipoq	GO:0071605	monocyte chemotactic protein-1 production	biological_process	1	1	1	1	11450	Adipoq	NM_009605	-6.96425	3.55863	-3.26633	0.0498265	0.34109	6.10649	3.68408	5.8817	3.15902	2.1465	1.96684
11450	Adipoq	GO:0071637	regulation of monocyte chemotactic protein-1 production	biological_process	1	1	1	1	11450	Adipoq	NM_009605	-6.96425	3.55863	-3.26633	0.0498265	0.34109	6.10649	3.68408	5.8817	3.15902	2.1465	1.96684
11450	Adipoq	GO:0071639	positive regulation of monocyte chemotactic protein-1 production	biological_process	1	1	1	1	11450	Adipoq	NM_009605	-6.96425	3.55863	-3.26633	0.0498265	0.34109	6.10649	3.68408	5.8817	3.15902	2.1465	1.96684
11450	Adipoq	GO:0071702	organic substance transport	biological_process	12	2.13034e-05	0.0529388	0.000616048	11450	Adipoq	NM_009605	-6.96425	3.55863	-3.26633	0.0498265	0.34109	6.10649	3.68408	5.8817	3.15902	2.1465	1.96684
11450	Adipoq	GO:0071704	organic substance metabolic process	biological_process	23	0.000154958	0.385071	0.0029172	11450	Adipoq	NM_009605	-6.96425	3.55863	-3.26633	0.0498265	0.34109	6.10649	3.68408	5.8817	3.15902	2.1465	1.96684
11450	Adipoq	GO:0071706	tumor necrosis factor superfamily cytokine production	biological_process	3	0.00640842	1	0.0538004	11450	Adipoq	NM_009605	-6.96425	3.55863	-3.26633	0.0498265	0.34109	6.10649	3.68408	5.8817	3.15902	2.1465	1.96684
11450	Adipoq	GO:0071822	protein complex subunit organization	biological_process	8	0.000921251	1	0.0116209	11450	Adipoq	NM_009605	-6.96425	3.55863	-3.26633	0.0498265	0.34109	6.10649	3.68408	5.8817	3.15902	2.1465	1.96684
11450	Adipoq	GO:0071840	cellular component organization or biogenesis	biological_process	14	0.00332352	1	0.0316395	11450	Adipoq	NM_009605	-6.96425	3.55863	-3.26633	0.0498265	0.34109	6.10649	3.68408	5.8817	3.15902	2.1465	1.96684
11450	Adipoq	GO:0071867	response to monoamine	biological_process	1	1	1	1	11450	Adipoq	NM_009605	-6.96425	3.55863	-3.26633	0.0498265	0.34109	6.10649	3.68408	5.8817	3.15902	2.1465	1.96684
11450	Adipoq	GO:0071868	cellular response to monoamine stimulus	biological_process	1	1	1	1	11450	Adipoq	NM_009605	-6.96425	3.55863	-3.26633	0.0498265	0.34109	6.10649	3.68408	5.8817	3.15902	2.1465	1.96684
11450	Adipoq	GO:0071869	response to catecholamine	biological_process	1	1	1	1	11450	Adipoq	NM_009605	-6.96425	3.55863	-3.26633	0.0498265	0.34109	6.10649	3.68408	5.8817	3.15902	2.1465	1.96684
11450	Adipoq	GO:0071870	cellular response to catecholamine stimulus	biological_process	1	1	1	1	11450	Adipoq	NM_009605	-6.96425	3.55863	-3.26633	0.0498265	0.34109	6.10649	3.68408	5.8817	3.15902	2.1465	1.96684
11450	Adipoq	GO:0071871	response to epinephrine	biological_process	1	1	1	1	11450	Adipoq	NM_009605	-6.96425	3.55863	-3.26633	0.0498265	0.34109	6.10649	3.68408	5.8817	3.15902	2.1465	1.96684
11450	Adipoq	GO:0071872	cellular response to epinephrine stimulus	biological_process	1	1	1	1	11450	Adipoq	NM_009605	-6.96425	3.55863	-3.26633	0.0498265	0.34109	6.10649	3.68408	5.8817	3.15902	2.1465	1.96684
11450	Adipoq	GO:0071897	DNA biosynthetic process	biological_process	1	1	1	1	11450	Adipoq	NM_009605	-6.96425	3.55863	-3.26633	0.0498265	0.34109	6.10649	3.68408	5.8817	3.15902	2.1465	1.96684
11450	Adipoq	GO:0071900	regulation of protein serine/threonine kinase activity	biological_process	4	0.00708152	1	0.0567666	11450	Adipoq	NM_009605	-6.96425	3.55863	-3.26633	0.0498265	0.34109	6.10649	3.68408	5.8817	3.15902	2.1465	1.96684
11450	Adipoq	GO:0071901	negative regulation of protein serine/threonine kinase activity	biological_process	2	0.113344	1	0.436008	11450	Adipoq	NM_009605	-6.96425	3.55863	-3.26633	0.0498265	0.34109	6.10649	3.68408	5.8817	3.15902	2.1465	1.96684
11450	Adipoq	GO:0071902	positive regulation of protein serine/threonine kinase activity	biological_process	2	0.22805	1	0.702235	11450	Adipoq	NM_009605	-6.96425	3.55863	-3.26633	0.0498265	0.34109	6.10649	3.68408	5.8817	3.15902	2.1465	1.96684
11450	Adipoq	GO:0072001	renal system development	biological_process	1	1	1	1	11450	Adipoq	NM_009605	-6.96425	3.55863	-3.26633	0.0498265	0.34109	6.10649	3.68408	5.8817	3.15902	2.1465	1.96684
11450	Adipoq	GO:0072006	nephron development	biological_process	1	1	1	1	11450	Adipoq	NM_009605	-6.96425	3.55863	-3.26633	0.0498265	0.34109	6.10649	3.68408	5.8817	3.15902	2.1465	1.96684
11450	Adipoq	GO:0072009	nephron epithelium development	biological_process	1	1	1	1	11450	Adipoq	NM_009605	-6.96425	3.55863	-3.26633	0.0498265	0.34109	6.10649	3.68408	5.8817	3.15902	2.1465	1.96684
11450	Adipoq	GO:0072010	glomerular epithelium development	biological_process	1	1	1	1	11450	Adipoq	NM_009605	-6.96425	3.55863	-3.26633	0.0498265	0.34109	6.10649	3.68408	5.8817	3.15902	2.1465	1.96684
11450	Adipoq	GO:0072015	glomerular visceral epithelial cell development	biological_process	1	1	1	1	11450	Adipoq	NM_009605	-6.96425	3.55863	-3.26633	0.0498265	0.34109	6.10649	3.68408	5.8817	3.15902	2.1465	1.96684
11450	Adipoq	GO:0072073	kidney epithelium development	biological_process	1	1	1	1	11450	Adipoq	NM_009605	-6.96425	3.55863	-3.26633	0.0498265	0.34109	6.10649	3.68408	5.8817	3.15902	2.1465	1.96684
11450	Adipoq	GO:0072112	glomerular visceral epithelial cell differentiation	biological_process	1	1	1	1	11450	Adipoq	NM_009605	-6.96425	3.55863	-3.26633	0.0498265	0.34109	6.10649	3.68408	5.8817	3.15902	2.1465	1.96684
11450	Adipoq	GO:0072202	cell differentiation involved in metanephros development	biological_process	1	1	1	1	11450	Adipoq	NM_009605	-6.96425	3.55863	-3.26633	0.0498265	0.34109	6.10649	3.68408	5.8817	3.15902	2.1465	1.96684
11450	Adipoq	GO:0072207	metanephric epithelium development	biological_process	1	1	1	1	11450	Adipoq	NM_009605	-6.96425	3.55863	-3.26633	0.0498265	0.34109	6.10649	3.68408	5.8817	3.15902	2.1465	1.96684
11450	Adipoq	GO:0072210	metanephric nephron development	biological_process	1	1	1	1	11450	Adipoq	NM_009605	-6.96425	3.55863	-3.26633	0.0498265	0.34109	6.10649	3.68408	5.8817	3.15902	2.1465	1.96684
11450	Adipoq	GO:0072215	regulation of metanephros development	biological_process	1	1	1	1	11450	Adipoq	NM_009605	-6.96425	3.55863	-3.26633	0.0498265	0.34109	6.10649	3.68408	5.8817	3.15902	2.1465	1.96684
11450	Adipoq	GO:0072216	positive regulation of metanephros development	biological_process	1	1	1	1	11450	Adipoq	NM_009605	-6.96425	3.55863	-3.26633	0.0498265	0.34109	6.10649	3.68408	5.8817	3.15902	2.1465	1.96684
11450	Adipoq	GO:0072217	negative regulation of metanephros development	biological_process	1	1	1	1	11450	Adipoq	NM_009605	-6.96425	3.55863	-3.26633	0.0498265	0.34109	6.10649	3.68408	5.8817	3.15902	2.1465	1.96684
11450	Adipoq	GO:0072224	metanephric glomerulus development	biological_process	1	1	1	1	11450	Adipoq	NM_009605	-6.96425	3.55863	-3.26633	0.0498265	0.34109	6.10649	3.68408	5.8817	3.15902	2.1465	1.96684
11450	Adipoq	GO:0072243	metanephric nephron epithelium development	biological_process	1	1	1	1	11450	Adipoq	NM_009605	-6.96425	3.55863	-3.26633	0.0498265	0.34109	6.10649	3.68408	5.8817	3.15902	2.1465	1.96684
11450	Adipoq	GO:0072244	metanephric glomerular epithelium development	biological_process	1	1	1	1	11450	Adipoq	NM_009605	-6.96425	3.55863	-3.26633	0.0498265	0.34109	6.10649	3.68408	5.8817	3.15902	2.1465	1.96684
11450	Adipoq	GO:0072248	metanephric glomerular visceral epithelial cell differentiation	biological_process	1	1	1	1	11450	Adipoq	NM_009605	-6.96425	3.55863	-3.26633	0.0498265	0.34109	6.10649	3.68408	5.8817	3.15902	2.1465	1.96684
11450	Adipoq	GO:0072249	metanephric glomerular visceral epithelial cell development	biological_process	1	1	1	1	11450	Adipoq	NM_009605	-6.96425	3.55863	-3.26633	0.0498265	0.34109	6.10649	3.68408	5.8817	3.15902	2.1465	1.96684
11450	Adipoq	GO:0072298	regulation of metanephric glomerulus development	biological_process	1	1	1	1	11450	Adipoq	NM_009605	-6.96425	3.55863	-3.26633	0.0498265	0.34109	6.10649	3.68408	5.8817	3.15902	2.1465	1.96684
11450	Adipoq	GO:0072300	positive regulation of metanephric glomerulus development	biological_process	1	1	1	1	11450	Adipoq	NM_009605	-6.96425	3.55863	-3.26633	0.0498265	0.34109	6.10649	3.68408	5.8817	3.15902	2.1465	1.96684
11450	Adipoq	GO:0072310	glomerular epithelial cell development	biological_process	1	1	1	1	11450	Adipoq	NM_009605	-6.96425	3.55863	-3.26633	0.0498265	0.34109	6.10649	3.68408	5.8817	3.15902	2.1465	1.96684
11450	Adipoq	GO:0072311	glomerular epithelial cell differentiation	biological_process	1	1	1	1	11450	Adipoq	NM_009605	-6.96425	3.55863	-3.26633	0.0498265	0.34109	6.10649	3.68408	5.8817	3.15902	2.1465	1.96684
11450	Adipoq	GO:0072312	metanephric glomerular epithelial cell differentiation	biological_process	1	1	1	1	11450	Adipoq	NM_009605	-6.96425	3.55863	-3.26633	0.0498265	0.34109	6.10649	3.68408	5.8817	3.15902	2.1465	1.96684
11450	Adipoq	GO:0072313	metanephric glomerular epithelial cell development	biological_process	1	1	1	1	11450	Adipoq	NM_009605	-6.96425	3.55863	-3.26633	0.0498265	0.34109	6.10649	3.68408	5.8817	3.15902	2.1465	1.96684
11450	Adipoq	GO:0072329	monocarboxylic acid catabolic process	biological_process	1	1	1	1	11450	Adipoq	NM_009605	-6.96425	3.55863	-3.26633	0.0498265	0.34109	6.10649	3.68408	5.8817	3.15902	2.1465	1.96684
11450	Adipoq	GO:0072657	protein localization to membrane	biological_process	2	0.318076	1	0.90437	11450	Adipoq	NM_009605	-6.96425	3.55863	-3.26633	0.0498265	0.34109	6.10649	3.68408	5.8817	3.15902	2.1465	1.96684
11450	Adipoq	GO:0072659	protein localization to plasma membrane	biological_process	1	1	1	1	11450	Adipoq	NM_009605	-6.96425	3.55863	-3.26633	0.0498265	0.34109	6.10649	3.68408	5.8817	3.15902	2.1465	1.96684
11450	Adipoq	GO:0080090	regulation of primary metabolic process	biological_process	15	0.000665817	1	0.00914119	11450	Adipoq	NM_009605	-6.96425	3.55863	-3.26633	0.0498265	0.34109	6.10649	3.68408	5.8817	3.15902	2.1465	1.96684
11450	Adipoq	GO:0080134	regulation of response to stress	biological_process	9	2.24585e-05	0.0558094	0.000641487	11450	Adipoq	NM_009605	-6.96425	3.55863	-3.26633	0.0498265	0.34109	6.10649	3.68408	5.8817	3.15902	2.1465	1.96684
11450	Adipoq	GO:0090077	foam cell differentiation	biological_process	1	1	1	1	11450	Adipoq	NM_009605	-6.96425	3.55863	-3.26633	0.0498265	0.34109	6.10649	3.68408	5.8817	3.15902	2.1465	1.96684
11450	Adipoq	GO:0090183	regulation of kidney development	biological_process	1	1	1	1	11450	Adipoq	NM_009605	-6.96425	3.55863	-3.26633	0.0498265	0.34109	6.10649	3.68408	5.8817	3.15902	2.1465	1.96684
11450	Adipoq	GO:0090184	positive regulation of kidney development	biological_process	1	1	1	1	11450	Adipoq	NM_009605	-6.96425	3.55863	-3.26633	0.0498265	0.34109	6.10649	3.68408	5.8817	3.15902	2.1465	1.96684
11450	Adipoq	GO:0090185	negative regulation of kidney development	biological_process	1	1	1	1	11450	Adipoq	NM_009605	-6.96425	3.55863	-3.26633	0.0498265	0.34109	6.10649	3.68408	5.8817	3.15902	2.1465	1.96684
11450	Adipoq	GO:0090192	regulation of glomerulus development	biological_process	1	1	1	1	11450	Adipoq	NM_009605	-6.96425	3.55863	-3.26633	0.0498265	0.34109	6.10649	3.68408	5.8817	3.15902	2.1465	1.96684
11450	Adipoq	GO:0090193	positive regulation of glomerulus development	biological_process	1	1	1	1	11450	Adipoq	NM_009605	-6.96425	3.55863	-3.26633	0.0498265	0.34109	6.10649	3.68408	5.8817	3.15902	2.1465	1.96684
11450	Adipoq	GO:0090304	nucleic acid metabolic process	biological_process	8	0.210172	1	0.661949	11450	Adipoq	NM_009605	-6.96425	3.55863	-3.26633	0.0498265	0.34109	6.10649	3.68408	5.8817	3.15902	2.1465	1.96684
11450	Adipoq	GO:0090317	negative regulation of intracellular protein transport	biological_process	1	1	1	1	11450	Adipoq	NM_009605	-6.96425	3.55863	-3.26633	0.0498265	0.34109	6.10649	3.68408	5.8817	3.15902	2.1465	1.96684
11450	Adipoq	GO:0097006	regulation of plasma lipoprotein particle levels	biological_process	2	0.0533664	1	0.247879	11450	Adipoq	NM_009605	-6.96425	3.55863	-3.26633	0.0498265	0.34109	6.10649	3.68408	5.8817	3.15902	2.1465	1.96684
11450	Adipoq	GO:0097017	renal protein absorption	biological_process	1	1	1	1	11450	Adipoq	NM_009605	-6.96425	3.55863	-3.26633	0.0498265	0.34109	6.10649	3.68408	5.8817	3.15902	2.1465	1.96684
11450	Adipoq	GO:0097018	renal albumin absorption	biological_process	1	1	1	1	11450	Adipoq	NM_009605	-6.96425	3.55863	-3.26633	0.0498265	0.34109	6.10649	3.68408	5.8817	3.15902	2.1465	1.96684
11450	Adipoq	GO:0097285	cell-type specific apoptotic process	biological_process	4	0.0163322	1	0.103534	11450	Adipoq	NM_009605	-6.96425	3.55863	-3.26633	0.0498265	0.34109	6.10649	3.68408	5.8817	3.15902	2.1465	1.96684
11450	Adipoq	GO:0097367	carbohydrate derivative binding	molecular_function	7	0.0218418	1	0.128649	11450	Adipoq	NM_009605	-6.96425	3.55863	-3.26633	0.0498265	0.34109	6.10649	3.68408	5.8817	3.15902	2.1465	1.96684
11450	Adipoq	GO:0097659	nucleic acid-templated transcription	biological_process	8	0.0411221	1	0.205197	11450	Adipoq	NM_009605	-6.96425	3.55863	-3.26633	0.0498265	0.34109	6.10649	3.68408	5.8817	3.15902	2.1465	1.96684
11450	Adipoq	GO:0098602	single organism cell adhesion	biological_process	2	0.538099	1	1	11450	Adipoq	NM_009605	-6.96425	3.55863	-3.26633	0.0498265	0.34109	6.10649	3.68408	5.8817	3.15902	2.1465	1.96684
11450	Adipoq	GO:0098609	cell-cell adhesion	biological_process	2	0.555999	1	1	11450	Adipoq	NM_009605	-6.96425	3.55863	-3.26633	0.0498265	0.34109	6.10649	3.68408	5.8817	3.15902	2.1465	1.96684
11450	Adipoq	GO:0098742	cell-cell adhesion via plasma-membrane adhesion molecules	biological_process	1	1	1	1	11450	Adipoq	NM_009605	-6.96425	3.55863	-3.26633	0.0498265	0.34109	6.10649	3.68408	5.8817	3.15902	2.1465	1.96684
11450	Adipoq	GO:0098801	regulation of renal system process	biological_process	2	0.0402934	1	0.201873	11450	Adipoq	NM_009605	-6.96425	3.55863	-3.26633	0.0498265	0.34109	6.10649	3.68408	5.8817	3.15902	2.1465	1.96684
11450	Adipoq	GO:1900120	regulation of receptor binding	biological_process	1	1	1	1	11450	Adipoq	NM_009605	-6.96425	3.55863	-3.26633	0.0498265	0.34109	6.10649	3.68408	5.8817	3.15902	2.1465	1.96684
11450	Adipoq	GO:1900121	negative regulation of receptor binding	biological_process	1	1	1	1	11450	Adipoq	NM_009605	-6.96425	3.55863	-3.26633	0.0498265	0.34109	6.10649	3.68408	5.8817	3.15902	2.1465	1.96684
11450	Adipoq	GO:1901360	organic cyclic compound metabolic process	biological_process	13	0.00989484	1	0.0716871	11450	Adipoq	NM_009605	-6.96425	3.55863	-3.26633	0.0498265	0.34109	6.10649	3.68408	5.8817	3.15902	2.1465	1.96684
11450	Adipoq	GO:1901362	organic cyclic compound biosynthetic process	biological_process	10	0.0123946	1	0.08532	11450	Adipoq	NM_009605	-6.96425	3.55863	-3.26633	0.0498265	0.34109	6.10649	3.68408	5.8817	3.15902	2.1465	1.96684
11450	Adipoq	GO:1901575	organic substance catabolic process	biological_process	7	0.00456182	1	0.040199	11450	Adipoq	NM_009605	-6.96425	3.55863	-3.26633	0.0498265	0.34109	6.10649	3.68408	5.8817	3.15902	2.1465	1.96684
11450	Adipoq	GO:1901576	organic substance biosynthetic process	biological_process	15	0.000526414	1	0.00769493	11450	Adipoq	NM_009605	-6.96425	3.55863	-3.26633	0.0498265	0.34109	6.10649	3.68408	5.8817	3.15902	2.1465	1.96684
11450	Adipoq	GO:1901652	response to peptide	biological_process	2	0.258501	1	0.769311	11450	Adipoq	NM_009605	-6.96425	3.55863	-3.26633	0.0498265	0.34109	6.10649	3.68408	5.8817	3.15902	2.1465	1.96684
11450	Adipoq	GO:1901653	cellular response to peptide	biological_process	2	0.190396	1	0.615037	11450	Adipoq	NM_009605	-6.96425	3.55863	-3.26633	0.0498265	0.34109	6.10649	3.68408	5.8817	3.15902	2.1465	1.96684
11450	Adipoq	GO:1901698	response to nitrogen compound	biological_process	3	0.167208	1	0.571543	11450	Adipoq	NM_009605	-6.96425	3.55863	-3.26633	0.0498265	0.34109	6.10649	3.68408	5.8817	3.15902	2.1465	1.96684
11450	Adipoq	GO:1901699	cellular response to nitrogen compound	biological_process	2	0.384164	1	1	11450	Adipoq	NM_009605	-6.96425	3.55863	-3.26633	0.0498265	0.34109	6.10649	3.68408	5.8817	3.15902	2.1465	1.96684
11450	Adipoq	GO:1901700	response to oxygen-containing compound	biological_process	9	4.23347e-05	0.105202	0.00110739	11450	Adipoq	NM_009605	-6.96425	3.55863	-3.26633	0.0498265	0.34109	6.10649	3.68408	5.8817	3.15902	2.1465	1.96684
11450	Adipoq	GO:1901701	cellular response to oxygen-containing compound	biological_process	6	0.00186068	1	0.0203691	11450	Adipoq	NM_009605	-6.96425	3.55863	-3.26633	0.0498265	0.34109	6.10649	3.68408	5.8817	3.15902	2.1465	1.96684
11450	Adipoq	GO:1902105	regulation of leukocyte differentiation	biological_process	1	1	1	1	11450	Adipoq	NM_009605	-6.96425	3.55863	-3.26633	0.0498265	0.34109	6.10649	3.68408	5.8817	3.15902	2.1465	1.96684
11450	Adipoq	GO:1902106	negative regulation of leukocyte differentiation	biological_process	1	1	1	1	11450	Adipoq	NM_009605	-6.96425	3.55863	-3.26633	0.0498265	0.34109	6.10649	3.68408	5.8817	3.15902	2.1465	1.96684
11450	Adipoq	GO:1902531	regulation of intracellular signal transduction	biological_process	8	0.000561648	1	0.00806075	11450	Adipoq	NM_009605	-6.96425	3.55863	-3.26633	0.0498265	0.34109	6.10649	3.68408	5.8817	3.15902	2.1465	1.96684
11450	Adipoq	GO:1902532	negative regulation of intracellular signal transduction	biological_process	4	0.00893552	1	0.0668819	11450	Adipoq	NM_009605	-6.96425	3.55863	-3.26633	0.0498265	0.34109	6.10649	3.68408	5.8817	3.15902	2.1465	1.96684
11450	Adipoq	GO:1902533	positive regulation of intracellular signal transduction	biological_process	4	0.0494661	1	0.236391	11450	Adipoq	NM_009605	-6.96425	3.55863	-3.26633	0.0498265	0.34109	6.10649	3.68408	5.8817	3.15902	2.1465	1.96684
11450	Adipoq	GO:1902578	single-organism localization	biological_process	16	3.12874e-06	0.00777491	0.000138838	11450	Adipoq	NM_009605	-6.96425	3.55863	-3.26633	0.0498265	0.34109	6.10649	3.68408	5.8817	3.15902	2.1465	1.96684
11450	Adipoq	GO:1902580	single-organism cellular localization	biological_process	2	1	1	1	11450	Adipoq	NM_009605	-6.96425	3.55863	-3.26633	0.0498265	0.34109	6.10649	3.68408	5.8817	3.15902	2.1465	1.96684
11450	Adipoq	GO:1902679	negative regulation of RNA biosynthetic process	biological_process	3	0.34202	1	0.954966	11450	Adipoq	NM_009605	-6.96425	3.55863	-3.26633	0.0498265	0.34109	6.10649	3.68408	5.8817	3.15902	2.1465	1.96684
11450	Adipoq	GO:1903034	regulation of response to wounding	biological_process	4	0.00661987	1	0.0546525	11450	Adipoq	NM_009605	-6.96425	3.55863	-3.26633	0.0498265	0.34109	6.10649	3.68408	5.8817	3.15902	2.1465	1.96684
11450	Adipoq	GO:1903035	negative regulation of response to wounding	biological_process	2	0.152731	1	0.539882	11450	Adipoq	NM_009605	-6.96425	3.55863	-3.26633	0.0498265	0.34109	6.10649	3.68408	5.8817	3.15902	2.1465	1.96684
11450	Adipoq	GO:1903506	regulation of nucleic acid-templated transcription	biological_process	8	0.0384973	1	0.194839	11450	Adipoq	NM_009605	-6.96425	3.55863	-3.26633	0.0498265	0.34109	6.10649	3.68408	5.8817	3.15902	2.1465	1.96684
11450	Adipoq	GO:1903507	negative regulation of nucleic acid-templated transcription	biological_process	3	0.337013	1	0.947372	11450	Adipoq	NM_009605	-6.96425	3.55863	-3.26633	0.0498265	0.34109	6.10649	3.68408	5.8817	3.15902	2.1465	1.96684
11450	Adipoq	GO:1903530	regulation of secretion by cell	biological_process	2	0.497471	1	1	11450	Adipoq	NM_009605	-6.96425	3.55863	-3.26633	0.0498265	0.34109	6.10649	3.68408	5.8817	3.15902	2.1465	1.96684
11450	Adipoq	GO:1903531	negative regulation of secretion by cell	biological_process	1	1	1	1	11450	Adipoq	NM_009605	-6.96425	3.55863	-3.26633	0.0498265	0.34109	6.10649	3.68408	5.8817	3.15902	2.1465	1.96684
11450	Adipoq	GO:1903555	regulation of tumor necrosis factor superfamily cytokine production	biological_process	3	0.00619093	1	0.0523281	11450	Adipoq	NM_009605	-6.96425	3.55863	-3.26633	0.0498265	0.34109	6.10649	3.68408	5.8817	3.15902	2.1465	1.96684
11450	Adipoq	GO:1903556	negative regulation of tumor necrosis factor superfamily cytokine production	biological_process	2	0.0453424	1	0.220501	11450	Adipoq	NM_009605	-6.96425	3.55863	-3.26633	0.0498265	0.34109	6.10649	3.68408	5.8817	3.15902	2.1465	1.96684
11450	Adipoq	GO:1903561	extracellular vesicle	cellular_component	13	1.5135e-05	0.0376105	0.000496544	11450	Adipoq	NM_009605	-6.96425	3.55863	-3.26633	0.0498265	0.34109	6.10649	3.68408	5.8817	3.15902	2.1465	1.96684
11450	Adipoq	GO:1903706	regulation of hemopoiesis	biological_process	2	0.294534	1	0.849537	11450	Adipoq	NM_009605	-6.96425	3.55863	-3.26633	0.0498265	0.34109	6.10649	3.68408	5.8817	3.15902	2.1465	1.96684
11450	Adipoq	GO:1903707	negative regulation of hemopoiesis	biological_process	1	1	1	1	11450	Adipoq	NM_009605	-6.96425	3.55863	-3.26633	0.0498265	0.34109	6.10649	3.68408	5.8817	3.15902	2.1465	1.96684
11450	Adipoq	GO:1903827	regulation of cellular protein localization	biological_process	1	1	1	1	11450	Adipoq	NM_009605	-6.96425	3.55863	-3.26633	0.0498265	0.34109	6.10649	3.68408	5.8817	3.15902	2.1465	1.96684
11450	Adipoq	GO:1903828	negative regulation of cellular protein localization	biological_process	1	1	1	1	11450	Adipoq	NM_009605	-6.96425	3.55863	-3.26633	0.0498265	0.34109	6.10649	3.68408	5.8817	3.15902	2.1465	1.96684
11450	Adipoq	GO:1990778	protein localization to cell periphery	biological_process	1	1	1	1	11450	Adipoq	NM_009605	-6.96425	3.55863	-3.26633	0.0498265	0.34109	6.10649	3.68408	5.8817	3.15902	2.1465	1.96684
11450	Adipoq	GO:2000026	regulation of multicellular organismal development	biological_process	10	7.69786e-05	0.191292	0.00172335	11450	Adipoq	NM_009605	-6.96425	3.55863	-3.26633	0.0498265	0.34109	6.10649	3.68408	5.8817	3.15902	2.1465	1.96684
11450	Adipoq	GO:2000112	regulation of cellular macromolecule biosynthetic process	biological_process	8	0.0851542	1	0.35386	11450	Adipoq	NM_009605	-6.96425	3.55863	-3.26633	0.0498265	0.34109	6.10649	3.68408	5.8817	3.15902	2.1465	1.96684
11450	Adipoq	GO:2000113	negative regulation of cellular macromolecule biosynthetic process	biological_process	3	0.380878	1	1	11450	Adipoq	NM_009605	-6.96425	3.55863	-3.26633	0.0498265	0.34109	6.10649	3.68408	5.8817	3.15902	2.1465	1.96684
11450	Adipoq	GO:2000145	regulation of cell motility	biological_process	3	0.161635	1	0.558643	11450	Adipoq	NM_009605	-6.96425	3.55863	-3.26633	0.0498265	0.34109	6.10649	3.68408	5.8817	3.15902	2.1465	1.96684
11450	Adipoq	GO:2000146	negative regulation of cell motility	biological_process	2	0.194667	1	0.622585	11450	Adipoq	NM_009605	-6.96425	3.55863	-3.26633	0.0498265	0.34109	6.10649	3.68408	5.8817	3.15902	2.1465	1.96684
11450	Adipoq	GO:2000278	regulation of DNA biosynthetic process	biological_process	1	1	1	1	11450	Adipoq	NM_009605	-6.96425	3.55863	-3.26633	0.0498265	0.34109	6.10649	3.68408	5.8817	3.15902	2.1465	1.96684
11450	Adipoq	GO:2000279	negative regulation of DNA biosynthetic process	biological_process	1	1	1	1	11450	Adipoq	NM_009605	-6.96425	3.55863	-3.26633	0.0498265	0.34109	6.10649	3.68408	5.8817	3.15902	2.1465	1.96684
11450	Adipoq	GO:2000465	regulation of glycogen (starch) synthase activity	biological_process	1	1	1	1	11450	Adipoq	NM_009605	-6.96425	3.55863	-3.26633	0.0498265	0.34109	6.10649	3.68408	5.8817	3.15902	2.1465	1.96684
11450	Adipoq	GO:2000467	positive regulation of glycogen (starch) synthase activity	biological_process	1	1	1	1	11450	Adipoq	NM_009605	-6.96425	3.55863	-3.26633	0.0498265	0.34109	6.10649	3.68408	5.8817	3.15902	2.1465	1.96684
[truncated: 6,434 more rows]

## Sheet: KEGG_stat
MapID	MapName	Number_of_SigGenes	Genes	Sig.NotIn.KEGG	Genome.In.KEGG	Genome.NotIn.KEGG	PValue	Bonferroni	FDR
[truncated: 89 more rows]

[truncated: 1 more sheets: KEGG_genes]
