# Supplementary material for: Multidisciplinary and Comparative Investigations of Potential Psychobiotic Effects of Lactobacillus Strains Isolated From Newborns and Their Impact on Gut Microbiota and Ileal Transcriptome in a Healthy Murine Model
Source: Front Cell Infect Microbiol. 2019 Jul 25;9:269. doi: 10.3389/fcimb.2019.00269 (PMC6677118; doi:10.3389/fcimb.2019.00269)
Supplement: Supplementary file 3 [file Data_Sheet_3.xlsx]

## Sheet: F1_vs_Ctrl_fc2 & raw.p
Table S2. GO enrichment analysis of the Lactobacillus casei ATG-F1-treated group (F1) compared to the control group. Cut-off values for significant differentially expressed genes are as follows: |fold change| ≥ 2, p < 0.05).
Gene_ID	Transcript_ID	Gene_Symbol	Description	F1/Ctrl.fc	F1/Ctrl.volume	F1/Ctrl.stat_results	F1/Ctrl.raw.pval	F1/Ctrl.bh.pval	F1/Ctrl.fc.sd	F1.mean	Ctrl.mean	F1.sd	Ctrl.sd	N_Ctrl1	N_Ctrl2	N_Ctrl3	N_F1-1	N_F1-2	N_F1-3	Ctrl1_Read_Count	Ctrl2_Read_Count	Ctrl3_Read_Count	F1-1_Read_Count	F1-2_Read_Count	F1-3_Read_Count	Ctrl1_FPKM	Ctrl2_FPKM	Ctrl3_FPKM	F1-1_FPKM	F1-2_FPKM	F1-3_FPKM
11735	NM_009670,NM_146005,NM_170687,NM_170688,NM_170689,NM_170690,NM_170728,NM_170729,NM_170730	Ank3	ankyrin 3, epithelial	2.22238	3.39397	4.12702	0.0183907	0.664967	0.483522	4.01857	2.86646	0.397344	0.27552	2.8419	2.60404	3.15344	4.22718	3.56036	4.26815	2997	2797	3339	6884	4693	8632	6.26519	5.34293	8.19131	17.5308	10.573	18.3066
11865	NM_001243048,NM_007489	Arntl	aryl hydrocarbon receptor nuclear translocator-like	-2.43514	3.78325	-6.27806	0.0215262	0.673793	0.354244	3.19533	4.47934	0.34967	0.0567446	4.54425	4.43915	4.45462	3.59909	2.9912	2.99571	4254	4200	3361	1688	1200	1324	22.8719	21.3489	21.4404	11.0297	6.79634	7.0434
12962	NM_001159650,NM_021352	Crybb3	crystallin, beta B3	2.10574	3.26111	8.25086	0.0137229	0.663224	0.225526	3.84221	2.76789	0.224647	0.0199001	2.78939	2.76417	2.75011	3.81325	3.63345	4.07994	316	339	262	559	560	853	6.01966	6.08071	5.93516	12.9091	11.1935	16.0122
13170	NM_016974	Dbp	D site albumin promoter binding protein	8.96796	2.13685	9.69751	0.00513887	0.6315	0.565254	4.24135	1.07657	0.535368	0.181365	0.878217	1.23393	1.11757	3.66933	4.32435	4.73037	94	171	112	1025	1903	2841	0.873367	1.50189	1.23076	11.6084	18.6248	26.1095
15360	NM_008256	Hmgcs2	3-hydroxy-3-methylglutaryl-Coenzyme A synthase 2	13.9977	3.04982	5.04852	0.0296498	0.687458	1.30615	5.49869	1.69157	1.27088	0.301461	1.87474	1.34364	1.85633	6.185	4.0322	6.27887	573	381	487	12194	3012	16487	2.7148	1.70679	2.7343	70.3652	15.0142	77.1834
17750	NM_008630	Mt2	metallothionein 2	2.25699	5.79328	4.38332	0.0245125	0.677382	0.464058	6.41016	5.23576	0.419848	0.19768	5.22797	5.0421	5.43723	6.42675	6.82147	5.98227	1319	1233	1278	2497	3832	2251	37.0269	32.7051	42.505	85.3577	113.198	62.4085
18030	NM_017373	Nfil3	nuclear factor, interleukin 3, regulated	-4.00754	2.43175	-10.9807	0.00539115	0.6315	0.315899	1.62849	3.63121	0.306676	0.0757789	3.706	3.63314	3.55448	1.96684	1.54981	1.36882	1550	1606	1198	301	233	208	12.1438	11.8943	11.1212	2.86372	1.91756	1.60504
18628	NM_001289877,NM_001289878,NM_011067	Per3	period circadian clock 3	2.66742	1.65481	8.94589	0.00596182	0.6315	0.27405	2.50751	1.09207	0.258607	0.0906969	0.991355	1.11757	1.16729	2.27004	2.46947	2.78304	399	525	424	1196	1632	2324	1.03062	1.28932	1.3037	3.77638	4.45137	5.96605
18671	NM_011076	Abcb1a	ATP-binding cassette, sub-family B (MDR/TAP), member 1A	3.00247	7.13416	2.92602	0.0439511	0.688452	0.938918	7.97119	6.38504	0.707422	0.617349	5.98227	6.07705	7.09579	8.41388	7.15531	8.34437	19789	22746	35901	89079	43741	100919	62.0894	67.4488	133.424	340.232	144.348	312.694
20259	NM_001146196,NM_009132	Scin	scinderin	2.2434	6.42882	3.78103	0.0196651	0.664967	0.533991	7.03803	5.87234	0.3615	0.393019	5.58451	5.7124	6.32012	7.22773	6.62117	7.2652	9085	10587	12840	23029	17880	29468	47.3903	52.1725	79.3035	146.119	98.0517	151.742
20500	NM_022411	Slc13a2	solute carrier family 13 (sodium-dependent dicarboxylate transporter), member 2	2.60907	6.76829	10.0797	0.00870994	0.64978	0.237741	7.49532	6.11178	0.0300014	0.23584	6.00118	5.95157	6.3826	7.52397	7.49785	7.46413	8818	9093	9757	20756	24506	25038	62.8473	61.2488	82.3673	180.075	183.7	176.224
20526	NM_031197	Slc2a2	solute carrier family 2 (facilitated glucose transporter), member 2	2.80765	3.93629	3.33252	0.0296958	0.687458	0.774086	4.7508	3.26143	0.579877	0.512789	3.82601	3.13372	2.82457	4.65716	5.3718	4.22344	2193	1416	883	3264	6133	2950	13.3244	8.12974	6.34973	24.1362	39.1891	17.6994
21665	NM_011561,NM_172552	Tdg	thymine DNA glycosylase	-2.95635	2.68381	-3.77428	0.0241119	0.677382	0.717649	2.01348	3.5773	0.40845	0.590075	2.90186	3.99265	3.83738	2.2057	2.29036	1.54438	1354	3342	2368	600	752	403	6.57464	15.3697	13.6672	3.54871	3.84719	1.93025
21685	NM_017376,NM_153484	Tef	thyrotroph embryonic factor	3.57276	3.43555	11.2629	0.000605209	0.6315	0.282506	4.47474	2.6377	0.230045	0.163978	2.64959	2.79541	2.4681	4.27368	4.42492	4.72561	1465	1790	1075	4034	5154	7137	5.40801	6.22965	4.70164	18.0892	20.0309	26.0206
26897	NM_012006	Acot1	acyl-CoA thioesterase 1	2.24022	1.99592	5.91971	0.00508038	0.6315	0.340469	2.66081	1.49717	0.271338	0.205657	1.41984	1.34139	1.73028	2.83289	2.34802	2.80151	172	180	204	497	381	611	1.71662	1.70375	2.4172	6.0578	4.01252	6.0407
56485	NM_019741	Slc2a5	solute carrier family 2 (facilitated glucose transporter), member 5	2.07937	4.48978	4.27841	0.0171204	0.664967	0.427566	5.0488	3.99265	0.355088	0.238171	4.13965	4.12044	3.71786	4.75983	5.4452	4.94137	3335	3554	2101	4216	7827	6026	16.8211	16.9398	12.5474	25.8852	41.5226	30.0111
64452	NM_133184	Slc5a4a	solute carrier family 5, member 4a	2.69581	3.58404	4.27148	0.014414	0.663224	0.580145	4.3701	2.93938	0.454554	0.360485	3.32649	2.87832	2.61332	4.20751	4.88358	4.01919	1210	925	591	1870	3485	2043	9.19082	6.64266	5.31367	17.2901	27.8485	15.3286
66811	NM_025777	Duoxa2	dual oxidase maturation factor 2	-3.01358	3.83797	-4.31854	0.0125572	0.663224	0.6383	3.12385	4.71533	0.464512	0.437785	4.93247	5.00209	4.21142	2.59541	3.30847	3.46767	3068	3434	1548	421	844	1044	30.0844	31.8342	17.9802	5.01837	8.70134	10.1071
67603	NM_026268	Dusp6	dual specificity phosphatase 6	-2.16362	4.90826	-10.2089	0.00405839	0.6315	0.18891	4.38301	5.49646	0.177418	0.0648831	5.50546	5.55637	5.42755	4.2159	4.56919	4.36394	8024	8936	6397	2559	3776	3547	44.7981	47.1515	42.2994	17.3857	22.1711	19.5559
75761	NM_001164640,NM_029419	Apol7a	apolipoprotein L 7a	-2.07805	5.29129	-3.49997	0.0371475	0.687999	0.522208	4.78991	5.84515	0.457012	0.252669	6.08589	5.8675	5.58204	4.6767	5.29289	4.40015	9950	9084	5878	2985	5254	3022	67.0211	57.6658	47.0732	24.4605	37.1276	20.07
77864	NM_001005341	Ypel2	yippee-like 2 (Drosophila)	-2.42318	2.75707	-5.38231	0.00772894	0.64978	0.410913	2.19158	3.46848	0.335456	0.237315	3.72468	3.25618	3.42458	2.49487	1.83127	2.2486	3880	2971	2668	1179	762	1209	12.3576	8.94256	10.0647	4.56951	2.55113	3.80025
105387	NM_134072	Akr1c14	aldo-keto reductase family 1, member C14	2.08295	4.59489	3.74312	0.0489873	0.688452	0.489857	5.15459	4.09596	0.14489	0.467939	3.78402	3.86984	4.63401	4.99683	5.28171	5.18521	2022	2331	3196	3968	5495	5662	12.9091	14.0678	24.1776	30.8457	36.9087	35.7097
111002	NR_028405	Marcksl1-ps4	MARCKS-like 1, pseudogene 4	2.40526	2.61799	3.79013	0.0201493	0.664967	0.578638	3.32655	2.06036	0.440234	0.375521	1.75195	1.95058	2.47853	3.60825	2.81924	3.55216	162	221	268	609	375	729	2.42075	3.11318	4.74125	11.0957	5.89657	10.7746
214593	NM_177610	Duox2	dual oxidase 2	-2.70318	4.76216	-5.97509	0.0043877	0.6315	0.415876	4.09856	5.53321	0.265403	0.320179	5.76108	5.67142	5.16714	3.91729	3.9752	4.40319	15548	15580	8728	3331	3992	5938	53.312	50.4905	35.4479	13.903	14.3963	20.106
217166	NM_145434	Nr1d1	nuclear receptor subfamily 1, group D, member 1	2.7225	5.39839	4.35491	0.023005	0.676452	0.574684	6.16898	4.72405	0.259248	0.512886	5.21783	4.76034	4.19398	6.14114	5.92478	6.44102	6520	5035	2659	9972	9985	15494	36.8205	26.8736	17.7839	68.5528	59.3072	86.4141
217169	NM_172564	Tns4	tensin 4	2.90789	4.86584	4.62589	0.0102472	0.663224	0.576606	5.69638	4.1564	0.43372	0.379948	3.8213	4.07871	4.56919	5.64529	5.29046	6.15338	4040	5270	5965	12211	10740	21482	13.2671	16.3542	23.2003	48.8141	37.095	69.6669
217615	NM_001165253,NM_001165254,NM_146034	Ctage5	CTAGE family, member 5	-3.9854	2.16416	-20.2993	0.000261285	0.466103	0.170201	1.38556	3.38028	0.0782465	0.151148	3.22325	3.39282	3.52477	1.46907	1.37366	1.31394	1565	1932	1699	263	278	278	8.47385	9.87417	10.8756	1.73911	1.58547	1.49886
226040	NM_183160	Tmem252	transmembrane protein 252	-2.47229	3.5854	-3.95142	0.0334784	0.687847	0.572402	2.99144	4.29729	0.522637	0.23344	4.33764	4.0463	4.50792	3.43523	2.41537	3.12371	3090	2666	2961	1254	635	1245	19.5969	15.9802	22.2421	9.67776	4.23395	7.79485
241612	NM_001003915,NM_001177624	Slc5a12	solute carrier family 5 (sodium/glucose cotransporter), member 12	2.92346	3.73282	3.01559	0.0396373	0.688452	0.888934	4.58603	3.03835	0.60375	0.652448	3.37618	3.45261	2.28626	4.46031	5.24274	4.05504	3120	3578	1115	5535	11179	5179	9.56188	10.366	4.04404	20.6575	36.0524	15.6811
269774	NM_001040106,NM_177762	Aak1	AP2 associated kinase 1	2.69074	1.26056	20.3212	0.000776159	0.6315	0.121714	2.16273	0.734725	0.0406892	0.114711	0.865996	0.684406	0.653772	2.20319	2.12181	2.16318	1054	861	608	3601	3888	4413	0.853037	0.657179	0.58187	3.54635	3.31038	3.52965
353187	NM_011584	Nr1d2	nuclear receptor subfamily 1, group D, member 2	2.78219	3.7671	14.9504	0.00408446	0.6315	0.171025	4.57684	3.10062	0.170152	0.017255	3.12037	3.08849	3.09298	4.42428	4.5459	4.76034	2328	2464	1961	4907	6154	8013	7.83381	7.83603	7.81679	20.0994	21.7809	26.6289
381269	NM_001005423	Mreg	melanoregulin	-2.04419	2.74764	-6.67673	0.00300786	0.6315	0.267595	2.27986	3.31139	0.207354	0.16915	3.38579	3.43059	3.11779	2.32017	2.4641	2.05531	1540	1727	1076	518	671	519	9.64403	10.2187	7.9774	3.94227	4.41598	3.20912
387211	NR_029908	Mir215	microRNA 215	2.04787	2.76124	3.25125	0.0323862	0.687847	0.550915	3.32629	2.29217	0.358875	0.41799	2.01478	2.77293	2.0888	2.99788	3.70936	3.27164	23	46	21	41	80	63	3.09645	6.10962	3.39055	6.94012	11.8039	8.74709
432720	NM_001013785	Akr1c19	aldo-keto reductase family 1, member C19	2.38235	4.5804	4.62856	0.00984856	0.661584	0.468654	5.2492	3.99682	0.32533	0.337339	3.72867	3.88621	4.37557	5.44636	4.8737	5.42755	986	1201	1373	2785	2087	3428	12.3956	14.2637	20.4382	42.6252	27.597	42.5636
574402	NM_001025381	Gpr17	G protein-coupled receptor 17	2.12756	1.43206	6.21967	0.0176726	0.664967	0.30332	2.07672	0.987517	0.0792879	0.292773	0.72869	0.928587	1.30527	2.02869	2.16823	2.03323	228	354	432	830	1091	1059	0.682953	1.0034	1.53523	3.03613	3.44869	3.14312
790911	NR_003282	Slc13a2os	solute carrier family 13 (sodium-dependent dicarboxylate transporter), member 2, opposite strand	2.52793	3.24198	5.70834	0.0135072	0.663224	0.405969	3.97926	2.6413	0.163466	0.371604	2.30464	2.57924	3.04003	4.09149	4.05458	3.79171	936	1285	1473	3032	3364	3045	4.02915	5.22871	7.51177	15.886	15.2336	12.9425
100628606	NR_039536	Mir3960	microRNA 3960	-2.41197	0.746277	-4.68492	0.0233878	0.676452	0.469607	0.344837	1.61505	0.182194	0.432823	1.84327	1.886	1.11588	0.531611	0.167597	0.335303	13	15	5	2	1	2	2.62843	2.93251	1.22929	0.446038	0.118066	0.269814

## Sheet: gomap_stat
Namespace	GOID	Term	count	Genes	Sig.NotIn.GO	Genome.In.GO	Genome.NotIn.GO	PValue	Bonferroni	FDR
biological_process	GO:0009987	cellular process	27	Mir3960, Ank3, Arntl, Dbp, Hmgcs2, Mt2, Nfil3, Per3, Abcb1a, Scin, Slc13a2, Slc2a2, Duox2, Tdg, Tef, Nr1d1, Tns4, Slc5a12, Acot1, Aak1, Nr1d2, Mreg, Slc2a5, Gpr17, Slc5a4a, Duoxa2, Dusp6	10	14702	42183	7.81745e-09	1.07255e-05	1.07255e-05
biological_process	GO:0048511	rhythmic process	7	Arntl, Dbp, Nfil3, Per3, Tef, Nr1d1, Nr1d2	30	279	56606	2.56616e-08	3.52077e-05	1.76039e-05
biological_process	GO:0007623	circadian rhythm	6	Arntl, Dbp, Nfil3, Per3, Nr1d1, Nr1d2	31	160	56725	6.75073e-08	9.262e-05	3.08733e-05
biological_process	GO:0044763	single-organism cellular process	23	Mir3960, Ank3, Arntl, Hmgcs2, Mt2, Abcb1a, Scin, Slc13a2, Slc2a2, Duox2, Tdg, Nr1d1, Tns4, Slc5a12, Acot1, Aak1, Nr1d2, Mreg, Slc2a5, Gpr17, Slc5a4a, Duoxa2, Dusp6	14	11998	44887	2.23886e-07	0.000307172	7.57481e-05
biological_process	GO:0044699	single-organism process	24	Mir3960, Ank3, Arntl, Hmgcs2, Mt2, Per3, Abcb1a, Scin, Slc13a2, Slc2a2, Duox2, Tdg, Nr1d1, Tns4, Slc5a12, Acot1, Aak1, Nr1d2, Mreg, Slc2a5, Gpr17, Slc5a4a, Duoxa2, Dusp6	13	13325	43560	2.7605e-07	0.00037874	7.57481e-05
cellular_component	GO:0043226	organelle	22	Ank3, Arntl, Dbp, Hmgcs2, Nfil3, Per3, Abcb1a, Scin, Slc13a2, Slc2a2, Duox2, Tdg, Tef, Nr1d1, Tns4, Slc5a12, Acot1, Nr1d2, Mreg, Slc2a5, Duoxa2, Ypel2	15	11817	45068	9.64896e-07	0.00132384	0.00022064
cellular_component	GO:0043227	membrane-bounded organelle	21	Ank3, Arntl, Dbp, Hmgcs2, Nfil3, Per3, Abcb1a, Scin, Slc13a2, Slc2a2, Duox2, Tdg, Tef, Nr1d1, Slc5a12, Acot1, Nr1d2, Mreg, Slc2a5, Duoxa2, Ypel2	16	10926	45959	1.38123e-06	0.00189505	0.000270722
molecular_function	GO:0015293	symporter activity	5	Slc13a2, Slc2a2, Slc5a12, Slc2a5, Slc5a4a	32	143	56742	2.35818e-06	0.00323543	0.000404428
molecular_function	GO:0022804	active transmembrane transporter activity	6	Abcb1a, Slc13a2, Slc2a2, Slc5a12, Slc2a5, Slc5a4a	31	365	56520	3.60811e-06	0.00495032	0.000550036
biological_process	GO:0051179	localization	14	Ank3, Arntl, Abcb1a, Scin, Slc13a2, Slc2a2, Nr1d1, Tns4, Slc5a12, Aak1, Mreg, Slc2a5, Slc5a4a, Duoxa2	23	5143	51742	8.48644e-06	0.0116434	0.00116434
cellular_component	GO:0044464	cell part	23	Ank3, Arntl, Dbp, Hmgcs2, Nfil3, Per3, Abcb1a, Scin, Slc2a2, Tdg, Tef, Nr1d1, Tns4, Slc5a12, Acot1, Aak1, Nr1d2, Mreg, Slc2a5, Gpr17, Duoxa2, Dusp6, Ypel2	14	14907	41978	1.10191e-05	0.0151182	0.00128203
cellular_component	GO:0005623	cell	23	Ank3, Arntl, Dbp, Hmgcs2, Nfil3, Per3, Abcb1a, Scin, Slc2a2, Tdg, Tef, Nr1d1, Tns4, Slc5a12, Acot1, Aak1, Nr1d2, Mreg, Slc2a5, Gpr17, Duoxa2, Dusp6, Ypel2	14	14922	41963	1.12131e-05	0.0153844	0.00128203
molecular_function	GO:0015291	secondary active transmembrane transporter activity	5	Slc13a2, Slc2a2, Slc5a12, Slc2a5, Slc5a4a	32	247	56638	1.94599e-05	0.0266989	0.00205376
biological_process	GO:0006810	transport	12	Ank3, Arntl, Abcb1a, Slc13a2, Slc2a2, Nr1d1, Slc5a12, Aak1, Mreg, Slc2a5, Slc5a4a, Duoxa2	25	4013	52872	2.48578e-05	0.0341048	0.00243606
biological_process	GO:0051234	establishment of localization	12	Ank3, Arntl, Abcb1a, Slc13a2, Slc2a2, Nr1d1, Slc5a12, Aak1, Mreg, Slc2a5, Slc5a4a, Duoxa2	25	4146	52739	3.36081e-05	0.0461104	0.00297024
molecular_function	GO:0001046	core promoter sequence-specific DNA binding	4	Arntl, Nfil3, Nr1d1, Nr1d2	33	98	56787	3.7099e-05	0.0508999	0.00297024
biological_process	GO:0055085	transmembrane transport	7	Ank3, Abcb1a, Slc13a2, Slc2a2, Slc5a12, Slc2a5, Slc5a4a	30	1008	55877	3.88534e-05	0.0533068	0.00297024
biological_process	GO:0042752	regulation of circadian rhythm	4	Arntl, Per3, Nr1d1, Nr1d2	33	100	56785	3.93358e-05	0.0539687	0.00297024
biological_process	GO:0050794	regulation of cellular process	18	Mir3960, Ank3, Arntl, Dbp, Mt2, Nfil3, Per3, Abcb1a, Scin, Duox2, Tdg, Tef, Nr1d1, Aak1, Nr1d2, Gpr17, Duoxa2, Dusp6	19	9999	46886	4.11331e-05	0.0564346	0.00297024
biological_process	GO:1902578	single-organism localization	11	Ank3, Arntl, Abcb1a, Scin, Slc13a2, Slc2a2, Nr1d1, Slc5a12, Mreg, Slc2a5, Slc5a4a	26	3552	53333	5.11758e-05	0.0702131	0.00347785
molecular_function	GO:0000981	RNA polymerase II transcription factor activity, sequence-specific DNA binding	6	Arntl, Dbp, Nfil3, Tef, Nr1d1, Nr1d2	31	647	56238	5.45723e-05	0.0748731	0.00347785
molecular_function	GO:0000976	transcription regulatory region sequence-specific DNA binding	6	Arntl, Dbp, Nfil3, Tef, Nr1d1, Nr1d2	31	650	56235	5.57672e-05	0.0765126	0.00347785
biological_process	GO:0010628	positive regulation of gene expression	8	Mir3960, Ank3, Arntl, Dbp, Nfil3, Tef, Nr1d1, Nr1d2	29	1664	55221	7.34066e-05	0.100714	0.00437886
biological_process	GO:0050789	regulation of biological process	18	Mir3960, Ank3, Arntl, Dbp, Mt2, Nfil3, Per3, Abcb1a, Scin, Duox2, Tdg, Tef, Nr1d1, Aak1, Nr1d2, Gpr17, Duoxa2, Dusp6	19	10503	46382	7.85421e-05	0.10776	0.00448999
molecular_function	GO:0000982	transcription factor activity, RNA polymerase II core promoter proximal region sequence-specific binding	5	Arntl, Dbp, Nfil3, Tef, Nr1d1	32	364	56521	8.59676e-05	0.117948	0.00470066
biological_process	GO:0065008	regulation of biological quality	10	Ank3, Arntl, Mt2, Abcb1a, Scin, Duox2, Nr1d1, Aak1, Nr1d2, Duoxa2	27	3035	53850	8.90795e-05	0.122217	0.00470066
biological_process	GO:2000113	negative regulation of cellular macromolecule biosynthetic process	7	Mir3960, Arntl, Nfil3, Per3, Tdg, Nr1d1, Nr1d2	30	1249	55636	0.000125522	0.172216	0.00609014
biological_process	GO:0048523	negative regulation of cellular process	11	Mir3960, Ank3, Arntl, Nfil3, Per3, Abcb1a, Scin, Tdg, Nr1d1, Nr1d2, Dusp6	26	3992	52893	0.000135634	0.18609	0.00609014
molecular_function	GO:0001047	core promoter binding	4	Arntl, Nfil3, Nr1d1, Nr1d2	33	155	56730	0.000140069	0.192174	0.00609014
molecular_function	GO:0044212	transcription regulatory region DNA binding	6	Arntl, Dbp, Nfil3, Tef, Nr1d1, Nr1d2	31	794	56091	0.000141477	0.194106	0.00609014
biological_process	GO:0065007	biological regulation	18	Mir3960, Ank3, Arntl, Dbp, Mt2, Nfil3, Per3, Abcb1a, Scin, Duox2, Tdg, Tef, Nr1d1, Aak1, Nr1d2, Gpr17, Duoxa2, Dusp6	19	11000	45885	0.00014281	0.195936	0.00609014
molecular_function	GO:0000975	regulatory region DNA binding	6	Arntl, Dbp, Nfil3, Tef, Nr1d1, Nr1d2	31	797	56088	0.000143963	0.197518	0.00609014
molecular_function	GO:0001067	regulatory region nucleic acid binding	6	Arntl, Dbp, Nfil3, Tef, Nr1d1, Nr1d2	31	800	56085	0.000146483	0.200975	0.00609014
biological_process	GO:0010558	negative regulation of macromolecule biosynthetic process	7	Mir3960, Arntl, Nfil3, Per3, Tdg, Nr1d1, Nr1d2	30	1315	55570	0.000165766	0.227431	0.00659402
biological_process	GO:0048518	positive regulation of biological process	12	Mir3960, Ank3, Arntl, Dbp, Nfil3, Abcb1a, Scin, Tef, Nr1d1, Aak1, Nr1d2, Dusp6	25	4954	51931	0.000168215	0.230791	0.00659402
biological_process	GO:0008152	metabolic process	17	Mir3960, Ank3, Arntl, Dbp, Hmgcs2, Mt2, Nfil3, Per3, Duox2, Tdg, Tef, Nr1d1, Acot1, Aak1, Nr1d2, Duoxa2, Dusp6	20	10108	46777	0.000192587	0.26423	0.00723947
biological_process	GO:0044765	single-organism transport	10	Ank3, Arntl, Abcb1a, Slc13a2, Slc2a2, Nr1d1, Slc5a12, Mreg, Slc2a5, Slc5a4a	27	3367	53518	0.00019548	0.268198	0.00723947
biological_process	GO:0010817	regulation of hormone levels	5	Arntl, Abcb1a, Duox2, Nr1d1, Duoxa2	32	457	56428	0.000203727	0.279513	0.00723947
biological_process	GO:0031327	negative regulation of cellular biosynthetic process	7	Mir3960, Arntl, Nfil3, Per3, Tdg, Nr1d1, Nr1d2	30	1369	55516	0.000205787	0.282339	0.00723947
biological_process	GO:1901360	organic cyclic compound metabolic process	12	Mir3960, Arntl, Dbp, Hmgcs2, Nfil3, Per3, Duox2, Tdg, Tef, Nr1d1, Nr1d2, Duoxa2	25	5092	51793	0.000214379	0.294129	0.00735321
biological_process	GO:0009890	negative regulation of biosynthetic process	7	Mir3960, Arntl, Nfil3, Per3, Tdg, Nr1d1, Nr1d2	30	1394	55491	0.000226732	0.311076	0.00758723
biological_process	GO:0051172	negative regulation of nitrogen compound metabolic process	7	Mir3960, Arntl, Nfil3, Per3, Tdg, Nr1d1, Nr1d2	30	1410	55475	0.000240998	0.33065	0.00787261
biological_process	GO:0050896	response to stimulus	15	Ank3, Arntl, Mt2, Nfil3, Per3, Abcb1a, Duox2, Tdg, Nr1d1, Aak1, Nr1d2, Slc2a5, Gpr17, Duoxa2, Dusp6	22	8176	48709	0.000265183	0.363831	0.00835548
biological_process	GO:0006814	sodium ion transport	4	Ank3, Slc13a2, Slc5a12, Slc5a4a	33	194	56691	0.00026796	0.367641	0.00835548
molecular_function	GO:0022857	transmembrane transporter activity	6	Abcb1a, Slc13a2, Slc2a2, Slc5a12, Slc2a5, Slc5a4a	31	920	55965	0.000278313	0.381845	0.00836118
biological_process	GO:0042221	response to chemical	10	Ank3, Arntl, Mt2, Nfil3, Abcb1a, Duox2, Nr1d1, Nr1d2, Slc2a5, Dusp6	27	3542	53343	0.000285197	0.39129	0.00836118
biological_process	GO:0048519	negative regulation of biological process	11	Mir3960, Ank3, Arntl, Nfil3, Per3, Abcb1a, Scin, Tdg, Nr1d1, Nr1d2, Dusp6	26	4375	52510	0.000286425	0.392975	0.00836118
biological_process	GO:0015672	monovalent inorganic cation transport	5	Ank3, Abcb1a, Slc13a2, Slc5a12, Slc5a4a	32	510	56375	0.000307859	0.422383	0.00871235
biological_process	GO:0071704	organic substance metabolic process	16	Mir3960, Ank3, Arntl, Dbp, Hmgcs2, Nfil3, Per3, Duox2, Tdg, Tef, Nr1d1, Acot1, Aak1, Nr1d2, Duoxa2, Dusp6	21	9389	47496	0.000311155	0.426905	0.00871235
cellular_component	GO:0044424	intracellular part	19	Ank3, Arntl, Dbp, Hmgcs2, Nfil3, Per3, Scin, Slc2a2, Tdg, Tef, Nr1d1, Tns4, Acot1, Aak1, Nr1d2, Mreg, Duoxa2, Dusp6, Ypel2	18	12470	44415	0.00032903	0.451429	0.00887263
biological_process	GO:0010629	negative regulation of gene expression	7	Mir3960, Arntl, Nfil3, Per3, Tdg, Nr1d1, Nr1d2	30	1497	55388	0.000331478	0.454788	0.00887263
molecular_function	GO:0043565	sequence-specific DNA binding	6	Arntl, Dbp, Nfil3, Tef, Nr1d1, Nr1d2	31	959	55926	0.00033628	0.461377	0.00887263
cellular_component	GO:0005622	intracellular	19	Ank3, Arntl, Dbp, Hmgcs2, Nfil3, Per3, Scin, Slc2a2, Tdg, Tef, Nr1d1, Tns4, Acot1, Aak1, Nr1d2, Mreg, Duoxa2, Dusp6, Ypel2	18	12603	44282	0.000345007	0.47335	0.00893113
biological_process	GO:0051171	regulation of nitrogen compound metabolic process	10	Mir3960, Arntl, Dbp, Nfil3, Per3, Tdg, Tef, Nr1d1, Nr1d2, Duoxa2	27	3651	53234	0.000356794	0.489521	0.0090652
biological_process	GO:0070887	cellular response to chemical stimulus	8	Ank3, Arntl, Nfil3, Duox2, Nr1d1, Nr1d2, Slc2a5, Dusp6	29	2165	54720	0.000367874	0.504723	0.00916392
biological_process	GO:0031324	negative regulation of cellular metabolic process	8	Mir3960, Arntl, Nfil3, Per3, Tdg, Nr1d1, Nr1d2, Dusp6	29	2171	54714	0.000374038	0.51318	0.00916392
cellular_component	GO:0043229	intracellular organelle	17	Ank3, Arntl, Dbp, Hmgcs2, Nfil3, Per3, Scin, Slc2a2, Tdg, Tef, Nr1d1, Tns4, Acot1, Nr1d2, Mreg, Duoxa2, Ypel2	20	10799	46086	0.000422791	0.580069	0.0100534
biological_process	GO:0010468	regulation of gene expression	10	Mir3960, Ank3, Arntl, Dbp, Nfil3, Per3, Tdg, Tef, Nr1d1, Nr1d2	27	3739	53146	0.000424998	0.583097	0.0100534
molecular_function	GO:0001071	nucleic acid binding transcription factor activity	6	Arntl, Dbp, Nfil3, Tef, Nr1d1, Nr1d2	31	1025	55860	0.000454741	0.623905	0.0101971
molecular_function	GO:0003700	transcription factor activity, sequence-specific DNA binding	6	Arntl, Dbp, Nfil3, Tef, Nr1d1, Nr1d2	31	1025	55860	0.000454741	0.623905	0.0101971
biological_process	GO:0010605	negative regulation of macromolecule metabolic process	8	Mir3960, Arntl, Nfil3, Per3, Tdg, Nr1d1, Nr1d2, Dusp6	29	2247	54638	0.000459579	0.630542	0.0101971
biological_process	GO:0071702	organic substance transport	8	Ank3, Arntl, Abcb1a, Slc2a2, Nr1d1, Slc2a5, Slc5a4a, Duoxa2	29	2248	54637	0.000460801	0.632219	0.0101971
molecular_function	GO:0005515	protein binding	14	Ank3, Arntl, Nfil3, Per3, Scin, Slc2a2, Tdg, Tef, Nr1d1, Tns4, Aak1, Nr1d2, Mreg, Dusp6	23	7678	49207	0.000543139	0.745186	0.0118283
biological_process	GO:0044237	cellular metabolic process	15	Mir3960, Arntl, Dbp, Hmgcs2, Nfil3, Per3, Duox2, Tdg, Tef, Nr1d1, Acot1, Aak1, Nr1d2, Duoxa2, Dusp6	22	8850	48035	0.000608942	0.835469	0.0128997
biological_process	GO:0051252	regulation of RNA metabolic process	9	Mir3960, Arntl, Dbp, Nfil3, Per3, Tdg, Tef, Nr1d1, Nr1d2	28	3110	53775	0.000611137	0.83848	0.0128997
biological_process	GO:0032922	circadian regulation of gene expression	3	Arntl, Per3, Nr1d1	34	57	56828	0.000650479	0.892457	0.0132406
biological_process	GO:0045892	negative regulation of transcription, DNA-templated	6	Arntl, Nfil3, Per3, Tdg, Nr1d1, Nr1d2	31	1110	55775	0.000650873	0.892998	0.0132406
biological_process	GO:0019222	regulation of metabolic process	12	Mir3960, Ank3, Arntl, Dbp, Nfil3, Per3, Tdg, Tef, Nr1d1, Nr1d2, Duoxa2, Dusp6	25	5803	51082	0.000662771	0.909322	0.0132406
molecular_function	GO:0005488	binding	18	Ank3, Arntl, Dbp, Mt2, Nfil3, Per3, Abcb1a, Scin, Slc2a2, Duox2, Tdg, Tef, Nr1d1, Tns4, Aak1, Nr1d2, Mreg, Dusp6	19	12135	44750	0.000665888	0.913598	0.0132406
biological_process	GO:0006357	regulation of transcription from RNA polymerase II promoter	7	Arntl, Dbp, Nfil3, Per3, Tdg, Tef, Nr1d1	30	1723	55162	0.00069395	0.952099	0.0135872
biological_process	GO:0006725	cellular aromatic compound metabolic process	11	Mir3960, Arntl, Dbp, Nfil3, Per3, Duox2, Tdg, Tef, Nr1d1, Nr1d2, Duoxa2	26	4898	51987	0.000703127	0.964691	0.0135872
biological_process	GO:1903507	negative regulation of nucleic acid-templated transcription	6	Arntl, Nfil3, Per3, Tdg, Nr1d1, Nr1d2	31	1134	55751	0.000716284	0.982742	0.0136437
biological_process	GO:0006366	transcription from RNA polymerase II promoter	7	Arntl, Dbp, Nfil3, Per3, Tdg, Tef, Nr1d1	30	1738	55147	0.00072594	0.995989	0.0136437
molecular_function	GO:0005215	transporter activity	6	Abcb1a, Slc13a2, Slc2a2, Slc5a12, Slc2a5, Slc5a4a	31	1146	55739	0.000750783	1	0.0137879
biological_process	GO:1902679	negative regulation of RNA biosynthetic process	6	Arntl, Nfil3, Per3, Tdg, Nr1d1, Nr1d2	31	1147	55738	0.000753713	1	0.0137879
cellular_component	GO:0016020	membrane	15	Ank3, Hmgcs2, Abcb1a, Slc13a2, Slc2a2, Tdg, Ctage5, Tmem252, Slc5a12, Aak1, Mreg, Slc2a5, Gpr17, Slc5a4a, Duoxa2	22	9105	47780	0.000815374	1	0.0146797
biological_process	GO:0009892	negative regulation of metabolic process	8	Mir3960, Arntl, Nfil3, Per3, Tdg, Nr1d1, Nr1d2, Dusp6	29	2480	54405	0.000823862	1	0.0146797
biological_process	GO:2000112	regulation of cellular macromolecule biosynthetic process	9	Mir3960, Arntl, Dbp, Nfil3, Per3, Tdg, Tef, Nr1d1, Nr1d2	28	3285	53600	0.000874599	1	0.0153077
biological_process	GO:0051253	negative regulation of RNA metabolic process	6	Arntl, Nfil3, Per3, Tdg, Nr1d1, Nr1d2	31	1188	55697	0.000881419	1	0.0153077
biological_process	GO:0080090	regulation of primary metabolic process	11	Mir3960, Arntl, Dbp, Nfil3, Per3, Tdg, Tef, Nr1d1, Nr1d2, Duoxa2, Dusp6	26	5065	51820	0.000913036	1	0.0156586
biological_process	GO:0031323	regulation of cellular metabolic process	11	Mir3960, Arntl, Dbp, Nfil3, Per3, Tdg, Tef, Nr1d1, Nr1d2, Duoxa2, Dusp6	26	5147	51738	0.00103378	1	0.0175105
biological_process	GO:0010556	regulation of macromolecule biosynthetic process	9	Mir3960, Arntl, Dbp, Nfil3, Per3, Tdg, Tef, Nr1d1, Nr1d2	28	3387	53498	0.00106638	1	0.0178423
biological_process	GO:0060255	regulation of macromolecule metabolic process	11	Mir3960, Ank3, Arntl, Dbp, Nfil3, Per3, Tdg, Tef, Nr1d1, Nr1d2, Dusp6	26	5182	51703	0.00108921	1	0.0180048
biological_process	GO:0010604	positive regulation of macromolecule metabolic process	8	Mir3960, Ank3, Arntl, Dbp, Nfil3, Tef, Nr1d1, Nr1d2	29	2612	54273	0.00111481	1	0.0182086
biological_process	GO:0019219	regulation of nucleobase-containing compound metabolic process	9	Mir3960, Arntl, Dbp, Nfil3, Per3, Tdg, Tef, Nr1d1, Nr1d2	28	3425	53460	0.00114596	1	0.0184972
molecular_function	GO:0003677	DNA binding	7	Arntl, Dbp, Nfil3, Tdg, Tef, Nr1d1, Nr1d2	30	1944	54941	0.00129252	1	0.0206201
biological_process	GO:0045934	negative regulation of nucleobase-containing compound metabolic process	6	Arntl, Nfil3, Per3, Tdg, Nr1d1, Nr1d2	31	1304	55581	0.00133078	1	0.0209865
biological_process	GO:0044767	single-organism developmental process	11	Mir3960, Ank3, Arntl, Abcb1a, Scin, Duox2, Tdg, Nr1d1, Nr1d2, Mreg, Dusp6	26	5364	51521	0.0014187	1	0.0219949
biological_process	GO:0048522	positive regulation of cellular process	10	Mir3960, Ank3, Arntl, Dbp, Scin, Tef, Nr1d1, Aak1, Nr1d2, Dusp6	27	4427	52458	0.00142679	1	0.0219949
biological_process	GO:0032502	developmental process	11	Mir3960, Ank3, Arntl, Abcb1a, Scin, Duox2, Tdg, Nr1d1, Nr1d2, Mreg, Dusp6	26	5404	51481	0.00150116	1	0.0226529
biological_process	GO:0031326	regulation of cellular biosynthetic process	9	Mir3960, Arntl, Dbp, Nfil3, Per3, Tdg, Tef, Nr1d1, Nr1d2	28	3575	53310	0.00150821	1	0.0226529
biological_process	GO:1901362	organic cyclic compound biosynthetic process	9	Arntl, Dbp, Hmgcs2, Nfil3, Per3, Tdg, Tef, Nr1d1, Nr1d2	28	3579	53306	0.001519	1	0.0226529
biological_process	GO:0030154	cell differentiation	9	Mir3960, Ank3, Arntl, Abcb1a, Scin, Nr1d1, Nr1d2, Mreg, Dusp6	28	3608	53277	0.00159906	1	0.0235904
biological_process	GO:0009889	regulation of biosynthetic process	9	Mir3960, Arntl, Dbp, Nfil3, Per3, Tdg, Tef, Nr1d1, Nr1d2	28	3623	53262	0.00164178	1	0.023963
biological_process	GO:0006811	ion transport	6	Ank3, Abcb1a, Slc13a2, Slc2a2, Slc5a12, Slc5a4a	31	1389	55496	0.00175447	1	0.0253382
biological_process	GO:0010467	gene expression	10	Mir3960, Ank3, Arntl, Dbp, Nfil3, Per3, Tdg, Tef, Nr1d1, Nr1d2	27	4584	52301	0.0018191	1	0.0259979
biological_process	GO:0008104	protein localization	7	Ank3, Arntl, Scin, Nr1d1, Tns4, Aak1, Duoxa2	30	2124	54761	0.0020236	1	0.0283366
biological_process	GO:0016070	RNA metabolic process	9	Mir3960, Arntl, Dbp, Nfil3, Per3, Tdg, Tef, Nr1d1, Nr1d2	28	3746	53139	0.00202765	1	0.0283366
biological_process	GO:0006807	nitrogen compound metabolic process	11	Mir3960, Arntl, Dbp, Nfil3, Per3, Duox2, Tdg, Tef, Nr1d1, Nr1d2, Duoxa2	26	5630	51255	0.0020447	1	0.0283366
cellular_component	GO:0044425	membrane part	12	Ank3, Abcb1a, Slc13a2, Slc2a2, Ctage5, Tmem252, Slc5a12, Aak1, Slc2a5, Gpr17, Slc5a4a, Duoxa2	25	6722	50163	0.00223178	1	0.0305756
biological_process	GO:0044238	primary metabolic process	14	Mir3960, Arntl, Dbp, Hmgcs2, Nfil3, Per3, Tdg, Tef, Nr1d1, Acot1, Aak1, Nr1d2, Duoxa2, Dusp6	23	8920	47965	0.00225083	1	0.0305756
biological_process	GO:0006355	regulation of transcription, DNA-templated	8	Arntl, Dbp, Nfil3, Per3, Tdg, Tef, Nr1d1, Nr1d2	29	2986	53899	0.00239608	1	0.0322296
biological_process	GO:1903506	regulation of nucleic acid-templated transcription	8	Arntl, Dbp, Nfil3, Per3, Tdg, Tef, Nr1d1, Nr1d2	29	3006	53879	0.00248777	1	0.0329099
biological_process	GO:0048869	cellular developmental process	9	Mir3960, Ank3, Arntl, Abcb1a, Scin, Nr1d1, Nr1d2, Mreg, Dusp6	28	3872	53013	0.00249463	1	0.0329099
biological_process	GO:2001141	regulation of RNA biosynthetic process	8	Arntl, Dbp, Nfil3, Per3, Tdg, Tef, Nr1d1, Nr1d2	29	3013	53872	0.0025205	1	0.0329345
biological_process	GO:0051716	cellular response to stimulus	12	Ank3, Arntl, Mt2, Nfil3, Duox2, Tdg, Nr1d1, Aak1, Nr1d2, Slc2a5, Gpr17, Dusp6	25	6841	50044	0.00256857	1	0.0331251
biological_process	GO:0006351	transcription, DNA-templated	8	Arntl, Dbp, Nfil3, Per3, Tdg, Tef, Nr1d1, Nr1d2	29	3030	53855	0.00260138	1	0.0331251
biological_process	GO:1901615	organic hydroxy compound metabolic process	4	Hmgcs2, Duox2, Nr1d1, Duoxa2	33	431	56454	0.00260752	1	0.0331251
biological_process	GO:0044249	cellular biosynthetic process	10	Mir3960, Arntl, Dbp, Hmgcs2, Nfil3, Per3, Tdg, Tef, Nr1d1, Nr1d2	27	4845	52040	0.00266165	1	0.0335026
biological_process	GO:0097659	nucleic acid-templated transcription	8	Arntl, Dbp, Nfil3, Per3, Tdg, Tef, Nr1d1, Nr1d2	29	3050	53835	0.0026991	1	0.0336651
biological_process	GO:0032774	RNA biosynthetic process	8	Arntl, Dbp, Nfil3, Per3, Tdg, Tef, Nr1d1, Nr1d2	29	3064	53821	0.00276918	1	0.0336913
biological_process	GO:0009893	positive regulation of metabolic process	8	Mir3960, Ank3, Arntl, Dbp, Nfil3, Tef, Nr1d1, Nr1d2	29	3071	53814	0.00280474	1	0.0336913
cellular_component	GO:0043231	intracellular membrane-bounded organelle	15	Ank3, Arntl, Dbp, Hmgcs2, Nfil3, Per3, Slc2a2, Tdg, Tef, Nr1d1, Acot1, Nr1d2, Mreg, Duoxa2, Ypel2	22	9812	47073	0.00281618	1	0.0336913
biological_process	GO:0048583	regulation of response to stimulus	8	Arntl, Per3, Abcb1a, Nr1d1, Aak1, Nr1d2, Duoxa2, Dusp6	29	3074	53811	0.00282009	1	0.0336913
biological_process	GO:0044271	cellular nitrogen compound biosynthetic process	9	Mir3960, Arntl, Dbp, Nfil3, Per3, Tdg, Tef, Nr1d1, Nr1d2	28	3950	52935	0.00282398	1	0.0336913
biological_process	GO:0034645	cellular macromolecule biosynthetic process	9	Mir3960, Arntl, Dbp, Nfil3, Per3, Tdg, Tef, Nr1d1, Nr1d2	28	3961	52924	0.00287307	1	0.0338822
biological_process	GO:0045595	regulation of cell differentiation	6	Mir3960, Arntl, Scin, Nr1d1, Nr1d2, Dusp6	31	1559	55326	0.00288937	1	0.0338822
biological_process	GO:0006812	cation transport	5	Ank3, Abcb1a, Slc13a2, Slc5a12, Slc5a4a	32	948	55937	0.0029932	1	0.0348022
biological_process	GO:1901576	organic substance biosynthetic process	10	Mir3960, Arntl, Dbp, Hmgcs2, Nfil3, Per3, Tdg, Tef, Nr1d1, Nr1d2	27	4947	51938	0.00306597	1	0.0353489
biological_process	GO:0009058	biosynthetic process	10	Mir3960, Arntl, Dbp, Hmgcs2, Nfil3, Per3, Tdg, Tef, Nr1d1, Nr1d2	27	5027	51858	0.00341635	1	0.0390602
biological_process	GO:0009059	macromolecule biosynthetic process	9	Mir3960, Arntl, Dbp, Nfil3, Per3, Tdg, Tef, Nr1d1, Nr1d2	28	4088	52797	0.00349014	1	0.0395742
biological_process	GO:0008643	carbohydrate transport	3	Slc2a2, Slc2a5, Slc5a4a	34	140	56745	0.00368261	1	0.0414142
biological_process	GO:0033036	macromolecule localization	7	Ank3, Arntl, Scin, Nr1d1, Tns4, Aak1, Duoxa2	30	2423	54462	0.00388602	1	0.0433465
biological_process	GO:0090304	nucleic acid metabolic process	9	Mir3960, Arntl, Dbp, Nfil3, Per3, Tdg, Tef, Nr1d1, Nr1d2	28	4197	52688	0.00409891	1	0.0453525
biological_process	GO:0071310	cellular response to organic substance	6	Nfil3, Duox2, Nr1d1, Nr1d2, Slc2a5, Dusp6	31	1709	55176	0.00426891	1	0.0468556
biological_process	GO:0034654	nucleobase-containing compound biosynthetic process	8	Arntl, Dbp, Nfil3, Per3, Tdg, Tef, Nr1d1, Nr1d2	29	3400	53485	0.00491704	1	0.0535412
biological_process	GO:0034641	cellular nitrogen compound metabolic process	10	Mir3960, Arntl, Dbp, Nfil3, Per3, Tdg, Tef, Nr1d1, Nr1d2, Duoxa2	27	5356	51529	0.00520765	1	0.056259
biological_process	GO:0018130	heterocycle biosynthetic process	8	Arntl, Dbp, Nfil3, Per3, Tdg, Tef, Nr1d1, Nr1d2	29	3464	53421	0.00544045	1	0.0583148
biological_process	GO:0019438	aromatic compound biosynthetic process	8	Arntl, Dbp, Nfil3, Per3, Tdg, Tef, Nr1d1, Nr1d2	29	3471	53414	0.00550016	1	0.0584979
biological_process	GO:1904659	glucose transmembrane transport	2	Slc2a2, Slc2a5	35	8	56877	0.00567812	1	0.059926
molecular_function	GO:0000977	RNA polymerase II regulatory region sequence-specific DNA binding	4	Dbp, Nfil3, Tef, Nr1d1	33	584	56301	0.00605053	1	0.0633689
molecular_function	GO:0001012	RNA polymerase II regulatory region DNA binding	4	Dbp, Nfil3, Tef, Nr1d1	33	590	56295	0.00622219	1	0.064673
cellular_component	GO:0016021	integral component of membrane	10	Abcb1a, Slc13a2, Slc2a2, Ctage5, Tmem252, Slc5a12, Slc2a5, Gpr17, Slc5a4a, Duoxa2	27	5584	51301	0.00683358	1	0.0704938
cellular_component	GO:0031224	intrinsic component of membrane	10	Abcb1a, Slc13a2, Slc2a2, Ctage5, Tmem252, Slc5a12, Slc2a5, Gpr17, Slc5a4a, Duoxa2	27	5724	51161	0.00801319	1	0.0820455
biological_process	GO:0006139	nucleobase-containing compound metabolic process	9	Mir3960, Arntl, Dbp, Nfil3, Per3, Tdg, Tef, Nr1d1, Nr1d2	28	4718	52167	0.0082377	1	0.0837195
biological_process	GO:0044707	single-multicellular organism process	11	Mir3960, Ank3, Arntl, Per3, Scin, Duox2, Tdg, Nr1d1, Nr1d2, Mreg, Dusp6	26	6928	49957	0.00909221	1	0.0917244
biological_process	GO:0048856	anatomical structure development	9	Ank3, Arntl, Abcb1a, Scin, Duox2, Tdg, Nr1d2, Mreg, Dusp6	28	4821	52064	0.00934031	1	0.0935394
biological_process	GO:0035428	hexose transmembrane transport	2	Slc2a2, Slc2a5	35	14	56871	0.0094461	1	0.0939134
biological_process	GO:0046483	heterocycle metabolic process	9	Mir3960, Arntl, Dbp, Nfil3, Per3, Tdg, Tef, Nr1d1, Nr1d2	28	4860	52025	0.00978582	1	0.096591
molecular_function	GO:0005355	glucose transmembrane transporter activity	2	Slc2a2, Slc2a5	35	16	56869	0.010699	1	0.104203
biological_process	GO:0044260	cellular macromolecule metabolic process	11	Mir3960, Arntl, Dbp, Nfil3, Per3, Tdg, Tef, Nr1d1, Aak1, Nr1d2, Dusp6	26	7106	49779	0.0108122	1	0.104203
biological_process	GO:0000122	negative regulation of transcription from RNA polymerase II promoter	4	Nfil3, Per3, Tdg, Nr1d1	33	729	56156	0.0110347	1	0.104203
biological_process	GO:0032501	multicellular organismal process	11	Mir3960, Ank3, Arntl, Per3, Scin, Duox2, Tdg, Nr1d1, Nr1d2, Mreg, Dusp6	26	7128	49757	0.0110413	1	0.104203
biological_process	GO:0045893	positive regulation of transcription, DNA-templated	5	Arntl, Dbp, Tef, Nr1d1, Nr1d2	32	1381	55504	0.0110718	1	0.104203
biological_process	GO:1903508	positive regulation of nucleic acid-templated transcription	5	Arntl, Dbp, Tef, Nr1d1, Nr1d2	32	1381	55504	0.0110718	1	0.104203
biological_process	GO:1902680	positive regulation of RNA biosynthetic process	5	Arntl, Dbp, Tef, Nr1d1, Nr1d2	32	1384	55501	0.0111533	1	0.104203
molecular_function	GO:0005351	sugar:proton symporter activity	2	Slc2a2, Slc2a5	35	17	56868	0.0113249	1	0.104203
molecular_function	GO:0015149	hexose transmembrane transporter activity	2	Slc2a2, Slc2a5	35	17	56868	0.0113249	1	0.104203
biological_process	GO:0034219	carbohydrate transmembrane transport	2	Slc2a2, Slc2a5	35	17	56868	0.0113249	1	0.104203
molecular_function	GO:0001077	transcriptional activator activity, RNA polymerase II core promoter proximal region sequence-specific binding	3	Arntl, Dbp, Tef	34	253	56632	0.0113925	1	0.104203
biological_process	GO:0030001	metal ion transport	4	Ank3, Slc13a2, Slc5a12, Slc5a4a	33	748	56137	0.0118208	1	0.107405
molecular_function	GO:0005402	cation:sugar symporter activity	2	Slc2a2, Slc2a5	35	18	56867	0.0119504	1	0.107868
biological_process	GO:0050793	regulation of developmental process	6	Mir3960, Arntl, Scin, Nr1d1, Nr1d2, Dusp6	31	2212	54673	0.0123158	1	0.110072
biological_process	GO:0051254	positive regulation of RNA metabolic process	5	Arntl, Dbp, Tef, Nr1d1, Nr1d2	32	1427	55458	0.0123632	1	0.110072
biological_process	GO:0043170	macromolecule metabolic process	12	Mir3960, Ank3, Arntl, Dbp, Nfil3, Per3, Tdg, Tef, Nr1d1, Aak1, Nr1d2, Dusp6	25	7912	48973	0.0124352	1	0.110072
molecular_function	GO:0015145	monosaccharide transmembrane transporter activity	2	Slc2a2, Slc2a5	35	19	56866	0.0125755	1	0.1106
cellular_component	GO:0031988	membrane-bounded vesicle	7	Abcb1a, Scin, Slc13a2, Duox2, Slc5a12, Mreg, Slc2a5	30	3141	53744	0.0132556	1	0.115839
molecular_function	GO:0015075	ion transmembrane transporter activity	4	Slc2a2, Slc5a12, Slc2a5, Slc5a4a	33	784	56101	0.0133973	1	0.116336
biological_process	GO:0042403	thyroid hormone metabolic process	2	Duox2, Duoxa2	35	21	56864	0.0138245	1	0.119291
biological_process	GO:0010033	response to organic substance	6	Nfil3, Duox2, Nr1d1, Nr1d2, Slc2a5, Dusp6	31	2305	54580	0.0145026	1	0.124359
biological_process	GO:2001014	regulation of skeletal muscle cell differentiation	2	Arntl, Nr1d2	35	24	56861	0.0156953	1	0.132925
molecular_function	GO:0015295	solute:proton symporter activity	2	Slc2a2, Slc2a5	35	24	56861	0.0156953	1	0.132925
molecular_function	GO:0022891	substrate-specific transmembrane transporter activity	4	Slc2a2, Slc5a12, Slc2a5, Slc5a4a	33	839	56046	0.0160284	1	0.134914
biological_process	GO:0010557	positive regulation of macromolecule biosynthetic process	5	Arntl, Dbp, Tef, Nr1d1, Nr1d2	32	1555	55330	0.0164564	1	0.137672
molecular_function	GO:0051119	sugar transmembrane transporter activity	2	Slc2a2, Slc2a5	35	26	56859	0.0169405	1	0.140863
molecular_function	GO:0003676	nucleic acid binding	7	Arntl, Dbp, Nfil3, Tdg, Tef, Nr1d1, Nr1d2	30	3329	53556	0.0172332	1	0.142433
biological_process	GO:0032880	regulation of protein localization	4	Ank3, Arntl, Nr1d1, Aak1	33	876	56009	0.0179514	1	0.147481
biological_process	GO:0007165	signal transduction	9	Ank3, Arntl, Mt2, Duox2, Nr1d1, Aak1, Nr1d2, Gpr17, Dusp6	28	5425	51460	0.0182033	1	0.148661
biological_process	GO:0009914	hormone transport	3	Arntl, Abcb1a, Nr1d1	34	326	56559	0.0183305	1	0.148813
biological_process	GO:0045935	positive regulation of nucleobase-containing compound metabolic process	5	Arntl, Dbp, Tef, Nr1d1, Nr1d2	32	1631	55254	0.0192488	1	0.155349
cellular_component	GO:0031982	vesicle	7	Abcb1a, Scin, Slc13a2, Duox2, Slc5a12, Mreg, Slc2a5	30	3427	53458	0.0196073	1	0.157317
molecular_function	GO:0001228	transcriptional activator activity, RNA polymerase II transcription regulatory region sequence-specific binding	3	Arntl, Dbp, Tef	34	345	56540	0.0203664	1	0.162457
biological_process	GO:0031328	positive regulation of cellular biosynthetic process	5	Arntl, Dbp, Tef, Nr1d1, Nr1d2	32	1694	55191	0.0217755	1	0.172694
biological_process	GO:0048878	chemical homeostasis	4	Ank3, Mt2, Nr1d1, Nr1d2	33	949	55936	0.0221097	1	0.172822
biological_process	GO:0051239	regulation of multicellular organismal process	6	Mir3960, Arntl, Per3, Scin, Nr1d2, Dusp6	31	2570	54315	0.0221443	1	0.172822
cellular_component	GO:0044463	cell projection part	4	Ank3, Slc2a2, Nr1d1, Aak1	33	950	55935	0.02217	1	0.172822
biological_process	GO:0051173	positive regulation of nitrogen compound metabolic process	5	Arntl, Dbp, Tef, Nr1d1, Nr1d2	32	1714	55171	0.0226186	1	0.172822
cellular_component	GO:0070062	extracellular exosome	6	Abcb1a, Scin, Slc13a2, Duox2, Slc5a12, Slc2a5	31	2586	54299	0.0226764	1	0.172822
biological_process	GO:0007275	multicellular organismal development	8	Ank3, Arntl, Scin, Duox2, Tdg, Nr1d2, Mreg, Dusp6	29	4573	52312	0.0228323	1	0.172822
cellular_component	GO:0065010	extracellular membrane-bounded organelle	6	Abcb1a, Scin, Slc13a2, Duox2, Slc5a12, Slc2a5	31	2593	54292	0.0229118	1	0.172822
cellular_component	GO:1903561	extracellular vesicle	6	Abcb1a, Scin, Slc13a2, Duox2, Slc5a12, Slc2a5	31	2599	54286	0.0231148	1	0.172822
molecular_function	GO:0015144	carbohydrate transmembrane transporter activity	2	Slc2a2, Slc2a5	35	36	56849	0.0231436	1	0.172822
molecular_function	GO:1901476	carbohydrate transporter activity	2	Slc2a2, Slc2a5	35	36	56849	0.0231436	1	0.172822
biological_process	GO:0009891	positive regulation of biosynthetic process	5	Arntl, Dbp, Tef, Nr1d1, Nr1d2	32	1727	55158	0.0231772	1	0.172822
cellular_component	GO:0043230	extracellular organelle	6	Abcb1a, Scin, Slc13a2, Duox2, Slc5a12, Slc2a5	31	2606	54279	0.0233532	1	0.173192
cellular_component	GO:0005737	cytoplasm	13	Ank3, Arntl, Hmgcs2, Per3, Scin, Slc2a2, Nr1d1, Tns4, Acot1, Aak1, Mreg, Duoxa2, Dusp6	24	9773	47112	0.0236156	1	0.174197
biological_process	GO:0009888	tissue development	5	Arntl, Duox2, Nr1d2, Mreg, Dusp6	32	1760	55125	0.0246334	1	0.180733
molecular_function	GO:0022892	substrate-specific transporter activity	4	Slc2a2, Slc5a12, Slc2a5, Slc5a4a	33	993	55892	0.0248506	1	0.181357
biological_process	GO:0032844	regulation of homeostatic process	3	Ank3, Nr1d1, Nr1d2	34	389	56496	0.025424	1	0.184559
cellular_component	GO:0005911	cell-cell junction	3	Ank3, Abcb1a, Slc2a2	34	391	56494	0.0256649	1	0.185328
biological_process	GO:0044700	single organism signaling	9	Ank3, Arntl, Mt2, Duox2, Nr1d1, Aak1, Nr1d2, Gpr17, Dusp6	28	5805	51080	0.0262718	1	0.188597
biological_process	GO:0023052	signaling	9	Ank3, Arntl, Mt2, Duox2, Nr1d1, Aak1, Nr1d2, Gpr17, Dusp6	28	5810	51075	0.0263926	1	0.188597
cellular_component	GO:0005886	plasma membrane	8	Ank3, Abcb1a, Slc2a2, Tdg, Slc5a12, Mreg, Slc2a5, Gpr17	29	4723	52162	0.0267099	1	0.189875
cellular_component	GO:0071944	cell periphery	8	Ank3, Abcb1a, Slc2a2, Tdg, Slc5a12, Mreg, Slc2a5, Gpr17	29	4835	52050	0.0298895	1	0.211383
biological_process	GO:0080134	regulation of response to stress	4	Arntl, Nr1d1, Nr1d2, Duoxa2	33	1111	55774	0.0330729	1	0.232697
biological_process	GO:0006629	lipid metabolic process	4	Hmgcs2, Nr1d1, Acot1, Nr1d2	33	1125	55760	0.0341323	1	0.23622
cellular_component	GO:0030054	cell junction	4	Ank3, Abcb1a, Slc2a2, Tns4	33	1126	55759	0.0342086	1	0.23622
molecular_function	GO:0003707	steroid hormone receptor activity	2	Nr1d1, Nr1d2	35	54	56831	0.0342136	1	0.23622
cellular_component	GO:0042995	cell projection	5	Ank3, Scin, Slc2a2, Nr1d1, Aak1	32	1953	54932	0.0342623	1	0.23622
biological_process	GO:0009605	response to external stimulus	5	Ank3, Duox2, Nr1d1, Nr1d2, Duoxa2	32	1979	54906	0.0357069	1	0.24495
biological_process	GO:0043401	steroid hormone mediated signaling pathway	2	Nr1d1, Nr1d2	35	57	56828	0.0360467	1	0.24605
biological_process	GO:0048641	regulation of skeletal muscle tissue development	2	Arntl, Nr1d2	35	60	56825	0.0378764	1	0.257259
molecular_function	GO:1901363	heterocyclic compound binding	8	Arntl, Dbp, Nfil3, Abcb1a, Tdg, Tef, Nr1d1, Nr1d2	29	5121	51764	0.0391741	1	0.263384
biological_process	GO:0048513	organ development	6	Arntl, Scin, Duox2, Nr1d2, Mreg, Dusp6	31	2997	53888	0.0393245	1	0.263384
biological_process	GO:0048731	system development	7	Ank3, Arntl, Scin, Duox2, Nr1d2, Mreg, Dusp6	30	4031	52854	0.039354	1	0.263384
molecular_function	GO:0097159	organic cyclic compound binding	8	Arntl, Dbp, Nfil3, Abcb1a, Tdg, Tef, Nr1d1, Nr1d2	29	5197	51688	0.0419346	1	0.279292
biological_process	GO:0009719	response to endogenous stimulus	4	Duox2, Nr1d1, Nr1d2, Dusp6	33	1226	55659	0.0422967	1	0.280344
molecular_function	GO:0008134	transcription factor binding	3	Arntl, Tdg, Nr1d1	34	517	56368	0.0426325	1	0.28121
biological_process	GO:0031347	regulation of defense response	3	Nr1d1, Nr1d2, Duoxa2	34	520	56365	0.0430767	1	0.282781
biological_process	GO:0032507	maintenance of protein location in cell	2	Ank3, Scin	35	75	56810	0.0469744	1	0.3069
biological_process	GO:0035914	skeletal muscle cell differentiation	2	Arntl, Nr1d2	35	79	56806	0.0493864	1	0.321129
biological_process	GO:0007154	cell communication	9	Ank3, Arntl, Mt2, Duox2, Nr1d1, Aak1, Nr1d2, Gpr17, Dusp6	28	6023	50862	0.0496309	1	0.321196
biological_process	GO:0046323	glucose import	2	Slc2a2, Slc2a5	35	81	56804	0.0505902	1	0.325867
cellular_component	GO:0005634	nucleus	9	Arntl, Dbp, Nfil3, Per3, Tdg, Tef, Nr1d1, Nr1d2, Ypel2	28	6175	50710	0.0522282	1	0.331812
molecular_function	GO:0008324	cation transmembrane transporter activity	3	Slc2a2, Slc2a5, Slc5a4a	34	580	56305	0.0523208	1	0.331812
biological_process	GO:0045185	maintenance of protein location	2	Ank3, Scin	35	84	56801	0.052393	1	0.331812
biological_process	GO:0014070	response to organic cyclic compound	3	Duox2, Nr1d1, Nr1d2	34	581	56304	0.0524805	1	0.331812
biological_process	GO:0051651	maintenance of location in cell	2	Ank3, Scin	35	86	56799	0.0535931	1	0.337292
cellular_component	GO:0044456	synapse part	3	Ank3, Nr1d1, Aak1	34	591	56294	0.0540868	1	0.338845
biological_process	GO:0044710	single-organism metabolic process	7	Hmgcs2, Tdg, Nr1d1, Acot1, Nr1d2, Duoxa2, Dusp6	30	4428	52457	0.0576344	1	0.359429
molecular_function	GO:0015294	solute:cation symporter activity	2	Slc2a2, Slc2a5	35	94	56791	0.0583786	1	0.36079
biological_process	GO:0018958	phenol-containing compound metabolic process	2	Duox2, Duoxa2	35	94	56791	0.0583786	1	0.36079
biological_process	GO:0009755	hormone-mediated signaling pathway	2	Nr1d1, Nr1d2	35	98	56787	0.0607625	1	0.372489
cellular_component	GO:0044444	cytoplasmic part	9	Ank3, Arntl, Hmgcs2, Slc2a2, Acot1, Aak1, Mreg, Duoxa2, Dusp6	28	6545	50340	0.0609973	1	0.372489
biological_process	GO:0071326	cellular response to monosaccharide stimulus	2	Nr1d1, Slc2a5	35	99	56786	0.0613576	1	0.372489
biological_process	GO:0071331	cellular response to hexose stimulus	2	Nr1d1, Slc2a5	35	99	56786	0.0613576	1	0.372489
biological_process	GO:0042592	homeostatic process	4	Ank3, Mt2, Nr1d1, Nr1d2	33	1445	55440	0.063059	1	0.381132
biological_process	GO:0071322	cellular response to carbohydrate stimulus	2	Nr1d1, Slc2a5	35	104	56781	0.0643274	1	0.387093
biological_process	GO:0045598	regulation of fat cell differentiation	2	Arntl, Nr1d1	35	109	56776	0.067288	1	0.403141
biological_process	GO:0042303	molting cycle	2	Arntl, Mreg	35	110	56775	0.0678791	1	0.403161
biological_process	GO:0042633	hair cycle	2	Arntl, Mreg	35	110	56775	0.0678791	1	0.403161
biological_process	GO:0015758	glucose transport	2	Slc2a2, Slc2a5	35	112	56773	0.0690601	1	0.408407
biological_process	GO:0008645	hexose transport	2	Slc2a2, Slc2a5	35	114	56771	0.0702396	1	0.4136
biological_process	GO:0015749	monosaccharide transport	2	Slc2a2, Slc2a5	35	116	56769	0.0714177	1	0.41874
biological_process	GO:0051223	regulation of protein transport	3	Ank3, Arntl, Nr1d1	34	697	56188	0.0721389	1	0.419384
biological_process	GO:0071705	nitrogen compound transport	3	Arntl, Abcb1a, Nr1d1	34	697	56188	0.0721389	1	0.419384
biological_process	GO:0055088	lipid homeostasis	2	Nr1d1, Nr1d2	35	118	56767	0.0725943	1	0.420251
molecular_function	GO:0001078	transcriptional repressor activity, RNA polymerase II core promoter proximal region sequence-specific binding	2	Nfil3, Nr1d1	35	119	56766	0.0731821	1	0.421873
cellular_component	GO:0005903	brush border	2	Scin, Slc2a2	35	122	56763	0.0749432	1	0.430218
biological_process	GO:0015031	protein transport	4	Ank3, Arntl, Nr1d1, Duoxa2	33	1560	55325	0.0755552	1	0.431924
biological_process	GO:0051641	cellular localization	5	Ank3, Arntl, Scin, Nr1d1, Mreg	32	2547	54338	0.0761271	1	0.433387
cellular_component	GO:0044421	extracellular region part	6	Abcb1a, Scin, Slc13a2, Duox2, Slc5a12, Slc2a5	31	3626	53259	0.0766591	1	0.434613
molecular_function	GO:0003824	catalytic activity	8	Akr1c14, Hmgcs2, Abcb1a, Duox2, Tdg, Acot1, Aak1, Dusp6	29	5417	51468	0.0778029	1	0.439282
molecular_function	GO:0001076	transcription factor activity, RNA polymerase II transcription factor binding	2	Arntl, Tdg	35	129	56756	0.0790399	1	0.440824
biological_process	GO:0016202	regulation of striated muscle tissue development	2	Arntl, Nr1d2	35	129	56756	0.0790399	1	0.440824
biological_process	GO:0035270	endocrine system development	2	Arntl, Duox2	35	129	56756	0.0790399	1	0.440824
biological_process	GO:0010646	regulation of cell communication	5	Ank3, Arntl, Nr1d1, Aak1, Dusp6	32	2590	54295	0.0798672	1	0.443377
biological_process	GO:0048634	regulation of muscle organ development	2	Arntl, Nr1d2	35	131	56754	0.0802072	1	0.443377
biological_process	GO:0070201	regulation of establishment of protein localization	3	Ank3, Arntl, Nr1d1	34	744	56141	0.080692	1	0.443377
biological_process	GO:1901861	regulation of muscle tissue development	2	Arntl, Nr1d2	35	132	56753	0.0807902	1	0.443377
molecular_function	GO:0003690	double-stranded DNA binding	2	Tdg, Tef	35	137	56748	0.0837003	1	0.457517
biological_process	GO:0010565	regulation of cellular ketone metabolic process	2	Nr1d1, Duoxa2	35	138	56747	0.0842812	1	0.458864
biological_process	GO:0031325	positive regulation of cellular metabolic process	5	Arntl, Dbp, Tef, Nr1d1, Nr1d2	32	2651	54234	0.0853315	1	0.461023
biological_process	GO:0006694	steroid biosynthetic process	2	Hmgcs2, Nr1d1	35	140	56745	0.085442	1	0.461023
biological_process	GO:0048584	positive regulation of response to stimulus	4	Arntl, Abcb1a, Nr1d1, Aak1	33	1649	55236	0.0859321	1	0.461023
biological_process	GO:0009746	response to hexose	2	Nr1d1, Slc2a5	35	141	56744	0.0860218	1	0.461023
biological_process	GO:0034284	response to monosaccharide	2	Nr1d1, Slc2a5	35	142	56743	0.0866013	1	0.462323
cellular_component	GO:0045202	synapse	3	Ank3, Nr1d1, Aak1	34	784	56101	0.0882095	1	0.465696
biological_process	GO:0071383	cellular response to steroid hormone stimulus	2	Nr1d1, Nr1d2	35	145	56740	0.0883377	1	0.465696
biological_process	GO:0051049	regulation of transport	4	Ank3, Arntl, Nr1d1, Aak1	33	1671	55214	0.0885883	1	0.465696
molecular_function	GO:0008092	cytoskeletal protein binding	3	Ank3, Scin, Tns4	34	786	56099	0.0885908	1	0.465696
biological_process	GO:0045184	establishment of protein localization	4	Ank3, Arntl, Nr1d1, Duoxa2	33	1683	55202	0.0900519	1	0.47157
biological_process	GO:0002065	columnar/cuboidal epithelial cell differentiation	2	Arntl, Mreg	35	149	56736	0.0906478	1	0.472885
biological_process	GO:0009743	response to carbohydrate	2	Nr1d1, Slc2a5	35	151	56734	0.0918007	1	0.477086
biological_process	GO:0042445	hormone metabolic process	2	Duox2, Duoxa2	35	153	56732	0.0929522	1	0.481247
biological_process	GO:2000026	regulation of multicellular organismal development	4	Arntl, Scin, Nr1d2, Dusp6	33	1715	55170	0.0940057	1	0.484871
biological_process	GO:0019752	carboxylic acid metabolic process	3	Nr1d1, Acot1, Duoxa2	34	838	56047	0.0986782	1	0.507065
biological_process	GO:0050796	regulation of insulin secretion	2	Arntl, Nr1d1	35	164	56721	0.0992602	1	0.508153
biological_process	GO:0044281	small molecule metabolic process	4	Hmgcs2, Nr1d1, Acot1, Duoxa2	33	1764	55121	0.1002	1	0.511055
biological_process	GO:0007519	skeletal muscle tissue development	2	Arntl, Nr1d2	35	170	56715	0.102683	1	0.521782
cellular_component	GO:0098590	plasma membrane region	3	Ank3, Slc2a2, Slc2a5	34	861	56024	0.103241	1	0.522682
molecular_function	GO:0001227	transcriptional repressor activity, RNA polymerase II transcription regulatory region sequence-specific binding	2	Nfil3, Nr1d1	35	178	56707	0.107227	1	0.538876
biological_process	GO:0006575	cellular modified amino acid metabolic process	2	Duox2, Duoxa2	35	179	56706	0.107793	1	0.538876
biological_process	GO:0045597	positive regulation of cell differentiation	3	Mir3960, Arntl, Scin	34	884	56001	0.107862	1	0.538876
biological_process	GO:0060538	skeletal muscle organ development	2	Arntl, Nr1d2	35	180	56705	0.108359	1	0.538876
biological_process	GO:0008219	cell death	4	Abcb1a, Scin, Tns4, Dusp6	33	1827	55058	0.108404	1	0.538876
biological_process	GO:0016265	death	4	Abcb1a, Scin, Tns4, Dusp6	33	1832	55053	0.109066	1	0.540212
biological_process	GO:0043436	oxoacid metabolic process	3	Nr1d1, Acot1, Duoxa2	34	908	55977	0.112744	1	0.555072
biological_process	GO:0045444	fat cell differentiation	2	Arntl, Nr1d1	35	188	56697	0.112875	1	0.555072
biological_process	GO:0044092	negative regulation of molecular function	3	Ank3, Tdg, Dusp6	34	915	55970	0.114179	1	0.559478
biological_process	GO:1901617	organic hydroxy compound biosynthetic process	2	Hmgcs2, Nr1d1	35	193	56692	0.115687	1	0.564847
biological_process	GO:0006082	organic acid metabolic process	3	Nr1d1, Acot1, Duoxa2	34	925	55960	0.116237	1	0.565524
biological_process	GO:0051235	maintenance of location	2	Ank3, Scin	35	195	56690	0.116809	1	0.565532
biological_process	GO:0009968	negative regulation of signal transduction	3	Arntl, Nr1d1, Dusp6	34	929	55956	0.117063	1	0.565532
biological_process	GO:0030073	insulin secretion	2	Arntl, Nr1d1	35	197	56688	0.117929	1	0.567716
biological_process	GO:0010038	response to metal ion	2	Ank3, Mt2	35	199	56686	0.119049	1	0.569111
biological_process	GO:0042180	cellular ketone metabolic process	2	Nr1d1, Duoxa2	35	199	56686	0.119049	1	0.569111
cellular_component	GO:0016323	basolateral plasma membrane	2	Ank3, Slc2a2	35	202	56683	0.120725	1	0.57313
biological_process	GO:0090276	regulation of peptide hormone secretion	2	Arntl, Nr1d1	35	202	56683	0.120725	1	0.57313
biological_process	GO:0006950	response to stress	5	Arntl, Mt2, Tdg, Nr1d2, Duoxa2	32	3026	53859	0.122821	1	0.581068
biological_process	GO:0002791	regulation of peptide secretion	2	Arntl, Nr1d1	35	207	56678	0.123512	1	0.582332
biological_process	GO:0071495	cellular response to endogenous stimulus	3	Nr1d1, Nr1d2, Dusp6	34	967	55918	0.124986	1	0.587264
molecular_function	GO:0008270	zinc ion binding	3	Mt2, Nr1d1, Nr1d2	34	971	55914	0.125828	1	0.589201
biological_process	GO:0045944	positive regulation of transcription from RNA polymerase II promoter	3	Arntl, Dbp, Tef	34	1002	55883	0.132398	1	0.615763
molecular_function	GO:0032403	protein complex binding	3	Scin, Slc2a2, Aak1	34	1002	55883	0.132398	1	0.615763
biological_process	GO:1902580	single-organism cellular localization	3	Ank3, Arntl, Mreg	34	1018	55867	0.13582	1	0.629546
cellular_component	GO:0016604	nuclear body	2	Arntl, Tdg	35	233	56652	0.137867	1	0.636879
biological_process	GO:0050727	regulation of inflammatory response	2	Nr1d2, Duoxa2	35	239	56646	0.141147	1	0.649843
biological_process	GO:0090087	regulation of peptide transport	2	Arntl, Nr1d1	35	243	56642	0.143327	1	0.65548
biological_process	GO:0048545	response to steroid hormone	2	Nr1d1, Nr1d2	35	243	56642	0.143327	1	0.65548
biological_process	GO:0030072	peptide hormone secretion	2	Arntl, Nr1d1	35	245	56640	0.144415	1	0.658262
cellular_component	GO:0098589	membrane region	3	Ank3, Slc2a2, Slc2a5	34	1063	55822	0.145553	1	0.659073
biological_process	GO:0023057	negative regulation of signaling	3	Arntl, Nr1d1, Dusp6	34	1063	55822	0.145553	1	0.659073
biological_process	GO:0007166	cell surface receptor signaling pathway	4	Arntl, Duox2, Aak1, Dusp6	33	2104	54781	0.14739	1	0.663589
biological_process	GO:0010648	negative regulation of cell communication	3	Arntl, Nr1d1, Dusp6	34	1072	55813	0.147518	1	0.663589
cellular_component	GO:0043005	neuron projection	3	Ank3, Nr1d1, Aak1	34	1076	55809	0.148393	1	0.664785
biological_process	GO:0002790	peptide secretion	2	Arntl, Nr1d1	35	253	56632	0.148753	1	0.664785
cellular_component	GO:0033267	axon part	2	Ank3, Aak1	35	259	56626	0.151993	1	0.673508
biological_process	GO:0046883	regulation of hormone secretion	2	Arntl, Nr1d1	35	259	56626	0.151993	1	0.673508
molecular_function	GO:0046872	metal ion binding	5	Mt2, Scin, Duox2, Nr1d1, Nr1d2	32	3284	53601	0.152178	1	0.673508
biological_process	GO:0008202	steroid metabolic process	2	Hmgcs2, Nr1d1	35	264	56621	0.154683	1	0.682397
biological_process	GO:0051649	establishment of localization in cell	4	Ank3, Arntl, Nr1d1, Mreg	33	2158	54727	0.155485	1	0.683736
biological_process	GO:0040029	regulation of gene expression, epigenetic	2	Mir3960, Tdg	35	272	56613	0.158971	1	0.696831
biological_process	GO:0019216	regulation of lipid metabolic process	2	Nr1d1, Nr1d2	35	277	56608	0.16164	1	0.704201
biological_process	GO:0009966	regulation of signal transduction	4	Arntl, Nr1d1, Aak1, Dusp6	33	2201	54684	0.162034	1	0.704201
molecular_function	GO:0043169	cation binding	5	Mt2, Scin, Duox2, Nr1d1, Nr1d2	32	3371	53514	0.162659	1	0.704201
molecular_function	GO:0043566	structure-specific DNA binding	2	Tdg, Tef	35	279	56606	0.162705	1	0.704201
molecular_function	GO:0046983	protein dimerization activity	3	Arntl, Tdg, Tef	34	1154	55731	0.165666	1	0.714759
biological_process	GO:0060341	regulation of cellular localization	3	Ank3, Arntl, Nr1d1	34	1185	55700	0.172631	1	0.742478
biological_process	GO:0032879	regulation of localization	4	Ank3, Arntl, Nr1d1, Aak1	33	2275	54610	0.173503	1	0.743892
biological_process	GO:0015833	peptide transport	2	Arntl, Nr1d1	35	304	56581	0.175911	1	0.751871
biological_process	GO:0048871	multicellular organismal homeostasis	2	Nr1d1, Nr1d2	35	306	56579	0.176959	1	0.754
molecular_function	GO:0046914	transition metal ion binding	3	Mt2, Nr1d1, Nr1d2	34	1208	55677	0.177832	1	0.755375
biological_process	GO:1901700	response to oxygen-containing compound	3	Duox2, Nr1d1, Slc2a5	34	1216	55669	0.179648	1	0.76073
biological_process	GO:0051094	positive regulation of developmental process	3	Mir3960, Arntl, Scin	34	1221	55664	0.180784	1	0.763185
biological_process	GO:0046879	hormone secretion	2	Arntl, Nr1d1	35	317	56568	0.182698	1	0.768902
biological_process	GO:0048585	negative regulation of response to stimulus	3	Arntl, Nr1d1, Dusp6	34	1235	55650	0.183971	1	0.77189
cellular_component	GO:0005576	extracellular region	6	Abcb1a, Scin, Slc13a2, Duox2, Slc5a12, Slc2a5	31	4170	52715	0.185012	1	0.773893
biological_process	GO:0042886	amide transport	2	Arntl, Nr1d1	35	323	56562	0.185812	1	0.774877
biological_process	GO:0071407	cellular response to organic cyclic compound	2	Nr1d1, Nr1d2	35	334	56551	0.191491	1	0.794285
molecular_function	GO:0016787	hydrolase activity	4	Abcb1a, Tdg, Acot1, Dusp6	33	2389	54496	0.191624	1	0.794285
molecular_function	GO:0000978	RNA polymerase II core promoter proximal region sequence-specific DNA binding	2	Tef, Nr1d1	35	344	56541	0.196621	1	0.812542
biological_process	GO:0007517	muscle organ development	2	Arntl, Nr1d2	35	350	56535	0.199683	1	0.82272
biological_process	GO:0034613	cellular protein localization	3	Ank3, Arntl, Scin	34	1316	55569	0.202572	1	0.832124
biological_process	GO:1903034	regulation of response to wounding	2	Nr1d2, Duoxa2	35	358	56527	0.203749	1	0.834459
biological_process	GO:0070727	cellular macromolecule localization	3	Ank3, Arntl, Scin	34	1324	55561	0.204423	1	0.834727
molecular_function	GO:0000987	core promoter proximal region sequence-specific DNA binding	2	Tef, Nr1d1	35	362	56523	0.205774	1	0.837752
molecular_function	GO:0001159	core promoter proximal region DNA binding	2	Tef, Nr1d1	35	364	56521	0.206785	1	0.838806
cellular_component	GO:0097458	neuron part	3	Ank3, Nr1d1, Aak1	34	1339	55546	0.207898	1	0.838806
cellular_component	GO:0045177	apical part of cell	2	Abcb1a, Slc2a5	35	367	56518	0.208299	1	0.838806
biological_process	GO:0014706	striated muscle tissue development	2	Arntl, Nr1d2	35	369	56516	0.209306	1	0.838806
biological_process	GO:0001503	ossification	2	Mir3960, Duox2	35	370	56515	0.20981	1	0.838806
biological_process	GO:0010035	response to inorganic substance	2	Ank3, Mt2	35	370	56515	0.20981	1	0.838806
molecular_function	GO:0003779	actin binding	2	Scin, Tns4	35	371	56514	0.210313	1	0.838806
biological_process	GO:0050708	regulation of protein secretion	2	Arntl, Nr1d1	35	373	56512	0.211318	1	0.840372
biological_process	GO:0010647	positive regulation of cell communication	3	Ank3, Arntl, Aak1	34	1357	55528	0.212078	1	0.840956
biological_process	GO:0072507	divalent inorganic cation homeostasis	2	Ank3, Mt2	35	386	56499	0.217821	1	0.860226
biological_process	GO:0023051	regulation of signaling	4	Arntl, Nr1d1, Aak1, Dusp6	33	2551	54334	0.218192	1	0.860226
biological_process	GO:0060537	muscle tissue development	2	Arntl, Nr1d2	35	390	56495	0.219812	1	0.861149
biological_process	GO:0007049	cell cycle	3	Ank3, Arntl, Abcb1a	34	1391	55494	0.219997	1	0.861149
biological_process	GO:0071396	cellular response to lipid	2	Nr1d1, Nr1d2	35	391	56494	0.220309	1	0.861149
cellular_component	GO:0098794	postsynapse	2	Ank3, Nr1d1	35	393	56492	0.221301	1	0.862572
biological_process	GO:0010498	proteasomal protein catabolic process	2	Arntl, Nr1d1	35	398	56487	0.223778	1	0.869754
biological_process	GO:1902532	negative regulation of intracellular signal transduction	2	Arntl, Dusp6	35	400	56485	0.224766	1	0.871128
biological_process	GO:0071345	cellular response to cytokine stimulus	2	Nfil3, Duox2	35	419	56466	0.234096	1	0.90219
biological_process	GO:0032870	cellular response to hormone stimulus	2	Nr1d1, Nr1d2	35	419	56466	0.234096	1	0.90219
molecular_function	GO:0005102	receptor binding	3	Arntl, Slc2a2, Aak1	34	1470	55415	0.238501	1	0.914032
biological_process	GO:0010941	regulation of cell death	3	Abcb1a, Scin, Dusp6	34	1470	55415	0.238501	1	0.914032
biological_process	GO:0051240	positive regulation of multicellular organismal process	3	Mir3960, Arntl, Scin	34	1474	55411	0.239441	1	0.914408
biological_process	GO:0023061	signal release	2	Arntl, Nr1d1	35	431	56454	0.239932	1	0.914408
biological_process	GO:0044283	small molecule biosynthetic process	2	Hmgcs2, Nr1d1	35	440	56445	0.244281	1	0.928402
molecular_function	GO:0044877	macromolecular complex binding	3	Scin, Slc2a2, Aak1	34	1498	55387	0.245086	1	0.928888
cellular_component	GO:0005829	cytosol	3	Slc2a2, Acot1, Dusp6	34	1521	55364	0.250502	1	0.944266
molecular_function	GO:0000989	transcription factor activity, transcription factor binding	2	Arntl, Tdg	35	453	56432	0.25052	1	0.944266
molecular_function	GO:0000988	transcription factor activity, protein binding	2	Arntl, Tdg	35	456	56429	0.251952	1	0.947064
biological_process	GO:0009306	protein secretion	2	Arntl, Nr1d1	35	462	56423	0.254809	1	0.955187
cellular_component	GO:0030424	axon	2	Ank3, Aak1	35	481	56404	0.263787	1	0.985815
cellular_component	GO:0098805	whole membrane	3	Ank3, Slc2a2, Slc2a5	34	1580	55305	0.264417	1	0.985815
molecular_function	GO:0046982	protein heterodimerization activity	2	Arntl, Tef	35	485	56400	0.265664	1	0.98778
biological_process	GO:0055065	metal ion homeostasis	2	Ank3, Mt2	35	497	56388	0.271266	1	1
molecular_function	GO:0005198	structural molecule activity	2	Ank3, Crybb3	35	498	56387	0.271731	1	1
biological_process	GO:0008610	lipid biosynthetic process	2	Hmgcs2, Nr1d1	35	499	56386	0.272196	1	1
biological_process	GO:0034097	response to cytokine	2	Nfil3, Duox2	35	512	56373	0.27821	1	1
cellular_component	GO:0043228	non-membrane-bounded organelle	5	Ank3, Arntl, Scin, Nr1d1, Tns4	32	3487	53398	0.279414	1	1
cellular_component	GO:0043232	intracellular non-membrane-bounded organelle	5	Ank3, Arntl, Scin, Nr1d1, Tns4	32	3487	53398	0.279414	1	1
cellular_component	GO:0030425	dendrite	2	Ank3, Nr1d1	35	521	56364	0.282346	1	1
biological_process	GO:0006605	protein targeting	2	Ank3, Arntl	35	530	56355	0.286458	1	1
biological_process	GO:0006915	apoptotic process	3	Scin, Tns4, Dusp6	34	1680	55205	0.288025	1	1
biological_process	GO:0006954	inflammatory response	2	Nr1d2, Duoxa2	35	538	56347	0.290095	1	1
biological_process	GO:0043065	positive regulation of apoptotic process	2	Scin, Dusp6	35	539	56346	0.290548	1	1
biological_process	GO:0043068	positive regulation of programmed cell death	2	Scin, Dusp6	35	544	56341	0.29281	1	1
biological_process	GO:0032787	monocarboxylic acid metabolic process	2	Nr1d1, Acot1	35	547	56338	0.294164	1	1
biological_process	GO:0012501	programmed cell death	3	Scin, Tns4, Dusp6	34	1707	55178	0.294394	1	1
biological_process	GO:1901564	organonitrogen compound metabolic process	3	Mir3960, Duox2, Duoxa2	34	1708	55177	0.29463	1	1
biological_process	GO:0030855	epithelial cell differentiation	2	Arntl, Mreg	35	559	56326	0.299555	1	1
biological_process	GO:0051603	proteolysis involved in cellular protein catabolic process	2	Arntl, Nr1d1	35	561	56324	0.300449	1	1
molecular_function	GO:0005509	calcium ion binding	2	Scin, Duox2	35	562	56323	0.300896	1	1
biological_process	GO:0055080	cation homeostasis	2	Ank3, Mt2	35	564	56321	0.301789	1	1
biological_process	GO:0051704	multi-organism process	3	Arntl, Duox2, Nr1d1	34	1761	55124	0.307116	1	1
biological_process	GO:0010942	positive regulation of cell death	2	Scin, Dusp6	35	580	56305	0.308892	1	1
biological_process	GO:0008283	cell proliferation	3	Abcb1a, Scin, Nr1d1	34	1769	55116	0.308998	1	1
biological_process	GO:0098771	inorganic ion homeostasis	2	Ank3, Mt2	35	583	56302	0.310216	1	1
biological_process	GO:0009725	response to hormone	2	Nr1d1, Nr1d2	35	584	56301	0.310657	1	1
cellular_component	GO:0044451	nucleoplasm part	2	Arntl, Tdg	35	585	56300	0.311097	1	1
biological_process	GO:0061061	muscle structure development	2	Arntl, Nr1d2	35	587	56298	0.311977	1	1
biological_process	GO:0044257	cellular protein catabolic process	2	Arntl, Nr1d1	35	588	56297	0.312417	1	1
biological_process	GO:0009611	response to wounding	2	Nr1d2, Duoxa2	35	594	56291	0.315049	1	1
cellular_component	GO:0005856	cytoskeleton	3	Ank3, Scin, Tns4	34	1811	55074	0.318865	1	1
biological_process	GO:0055082	cellular chemical homeostasis	2	Mt2, Nr1d1	35	610	56275	0.322021	1	1
biological_process	GO:0044267	cellular protein metabolic process	5	Mir3960, Arntl, Nr1d1, Aak1, Dusp6	32	4101	52784	0.32719	1	1
biological_process	GO:0048589	developmental growth	2	Duox2, Dusp6	35	628	56257	0.329782	1	1
biological_process	GO:0033993	response to lipid	2	Nr1d1, Nr1d2	35	628	56257	0.329782	1	1
molecular_function	GO:0019900	kinase binding	2	Per3, Tdg	35	632	56253	0.331495	1	1
biological_process	GO:0050801	ion homeostasis	2	Ank3, Mt2	35	639	56246	0.334482	1	1
biological_process	GO:1903047	mitotic cell cycle process	2	Ank3, Abcb1a	35	639	56246	0.334482	1	1
biological_process	GO:1903530	regulation of secretion by cell	2	Arntl, Nr1d1	35	648	56237	0.338304	1	1
biological_process	GO:0007399	nervous system development	3	Ank3, Arntl, Duox2	34	1921	54964	0.344566	1	1
biological_process	GO:0019953	sexual reproduction	2	Arntl, Duox2	35	692	56193	0.356683	1	1
biological_process	GO:0051046	regulation of secretion	2	Arntl, Nr1d1	35	699	56186	0.359561	1	1
biological_process	GO:0019725	cellular homeostasis	2	Mt2, Nr1d1	35	699	56186	0.359561	1	1
biological_process	GO:0002684	positive regulation of immune system process	2	Scin, Nr1d1	35	705	56180	0.362018	1	1
biological_process	GO:0048468	cell development	3	Ank3, Arntl, Abcb1a	34	2018	54867	0.367004	1	1
biological_process	GO:0030163	protein catabolic process	2	Arntl, Nr1d1	35	726	56159	0.370544	1	1
molecular_function	GO:0016788	hydrolase activity, acting on ester bonds	2	Acot1, Dusp6	35	730	56155	0.372156	1	1
molecular_function	GO:0043167	ion binding	6	Mt2, Abcb1a, Scin, Duox2, Nr1d1, Nr1d2	31	5145	51740	0.373594	1	1
molecular_function	GO:0016491	oxidoreductase activity	2	Akr1c14, Duox2	35	737	56148	0.374966	1	1
molecular_function	GO:0042803	protein homodimerization activity	2	Tdg, Tef	35	739	56146	0.375767	1	1
biological_process	GO:0000278	mitotic cell cycle	2	Ank3, Abcb1a	35	748	56137	0.379358	1	1
biological_process	GO:0051128	regulation of cellular component organization	3	Ank3, Scin, Aak1	34	2076	54809	0.380295	1	1
molecular_function	GO:0038023	signaling receptor activity	3	Nr1d1, Nr1d2, Gpr17	34	2077	54808	0.380523	1	1
biological_process	GO:0044265	cellular macromolecule catabolic process	2	Arntl, Nr1d1	35	757	56128	0.382929	1	1
biological_process	GO:0002376	immune system process	3	Nfil3, Scin, Nr1d1	34	2089	54796	0.38326	1	1
biological_process	GO:0032101	regulation of response to external stimulus	2	Nr1d2, Duoxa2	35	759	56126	0.38372	1	1
biological_process	GO:0035556	intracellular signal transduction	3	Arntl, Mt2, Dusp6	34	2104	54781	0.386674	1	1
biological_process	GO:0065009	regulation of molecular function	3	Ank3, Tdg, Dusp6	34	2147	54738	0.396419	1	1
cellular_component	GO:0036477	somatodendritic compartment	2	Ank3, Nr1d1	35	796	56089	0.398174	1	1
biological_process	GO:0044703	multi-organism reproductive process	2	Arntl, Duox2	35	797	56088	0.39856	1	1
biological_process	GO:0043207	response to external biotic stimulus	2	Duox2, Nr1d1	35	806	56079	0.402023	1	1
biological_process	GO:0051707	response to other organism	2	Duox2, Nr1d1	35	806	56079	0.402023	1	1
cellular_component	GO:0009986	cell surface	2	Ank3, Abcb1a	35	812	56073	0.404321	1	1
biological_process	GO:1901701	cellular response to oxygen-containing compound	2	Nr1d1, Slc2a5	35	828	56057	0.410408	1	1
biological_process	GO:0044255	cellular lipid metabolic process	2	Hmgcs2, Acot1	35	833	56052	0.412298	1	1
biological_process	GO:0006886	intracellular protein transport	2	Ank3, Arntl	35	839	56046	0.414558	1	1
biological_process	GO:0009607	response to biotic stimulus	2	Duox2, Nr1d1	35	842	56043	0.415684	1	1
biological_process	GO:0032940	secretion by cell	2	Arntl, Nr1d1	35	870	56015	0.426099	1	1
biological_process	GO:0016482	cytoplasmic transport	2	Ank3, Arntl	35	874	56011	0.427572	1	1
biological_process	GO:0000003	reproduction	2	Arntl, Duox2	35	881	56004	0.430141	1	1
biological_process	GO:0007267	cell-cell signaling	2	Arntl, Nr1d1	35	891	55994	0.433792	1	1
biological_process	GO:0032269	negative regulation of cellular protein metabolic process	2	Mir3960, Dusp6	35	903	55982	0.438143	1	1
cellular_component	GO:0070013	intracellular organelle lumen	4	Arntl, Hmgcs2, Tdg, Nr1d1	33	3143	53742	0.449441	1	1
cellular_component	GO:0043233	organelle lumen	4	Arntl, Hmgcs2, Tdg, Nr1d1	33	3149	53736	0.44998	1	1
biological_process	GO:0009057	macromolecule catabolic process	2	Arntl, Nr1d1	35	950	55935	0.454872	1	1
cellular_component	GO:0031974	membrane-enclosed lumen	4	Arntl, Hmgcs2, Tdg, Nr1d1	33	3207	53678	0.455301	1	1
biological_process	GO:0051248	negative regulation of protein metabolic process	2	Mir3960, Dusp6	35	967	55918	0.460803	1	1
biological_process	GO:0040007	growth	2	Duox2, Dusp6	35	978	55907	0.464607	1	1
biological_process	GO:0046903	secretion	2	Arntl, Nr1d1	35	986	55899	0.467357	1	1
biological_process	GO:0044702	single organism reproductive process	2	Arntl, Duox2	35	995	55890	0.470435	1	1
biological_process	GO:0022402	cell cycle process	2	Ank3, Abcb1a	35	1020	55865	0.478894	1	1
biological_process	GO:0060429	epithelium development	2	Arntl, Mreg	35	1047	55838	0.487881	1	1
biological_process	GO:0009790	embryo development	2	Tdg, Dusp6	35	1056	55829	0.490843	1	1
biological_process	GO:0016192	vesicle-mediated transport	2	Ank3, Aak1	35	1073	55812	0.496394	1	1
biological_process	GO:0051130	positive regulation of cellular component organization	2	Ank3, Scin	35	1079	55806	0.498338	1	1
biological_process	GO:0022414	reproductive process	2	Arntl, Duox2	35	1080	55805	0.498662	1	1
biological_process	GO:0002682	regulation of immune system process	2	Scin, Nr1d1	35	1112	55773	0.508905	1	1
biological_process	GO:0009967	positive regulation of signal transduction	2	Arntl, Aak1	35	1157	55728	0.522965	1	1
biological_process	GO:0019538	protein metabolic process	5	Mir3960, Arntl, Nr1d1, Aak1, Dusp6	32	4751	52134	0.539482	1	1
biological_process	GO:0006952	defense response	2	Nr1d2, Duoxa2	35	1216	55669	0.540808	1	1
cellular_component	GO:0032991	macromolecular complex	5	Arntl, Scin, Nr1d1, Aak1, Mreg	32	4806	52079	0.542453	1	1
molecular_function	GO:0042802	identical protein binding	2	Tdg, Tef	35	1233	55652	0.545828	1	1
biological_process	GO:1902582	single-organism intracellular transport	2	Ank3, Arntl	35	1249	55636	0.550504	1	1
biological_process	GO:0044711	single-organism biosynthetic process	2	Hmgcs2, Nr1d1	35	1273	55612	0.55743	1	1
biological_process	GO:0023056	positive regulation of signaling	2	Arntl, Aak1	35	1339	55546	0.575945	1	1
biological_process	GO:0042981	regulation of apoptotic process	2	Scin, Dusp6	35	1348	55537	0.578411	1	1
biological_process	GO:1902531	regulation of intracellular signal transduction	2	Arntl, Dusp6	35	1354	55531	0.580047	1	1
biological_process	GO:0048699	generation of neurons	2	Ank3, Arntl	35	1360	55525	0.581677	1	1
biological_process	GO:0043067	regulation of programmed cell death	2	Scin, Dusp6	35	1364	55521	0.58276	1	1
cellular_component	GO:0044422	organelle part	6	Ank3, Arntl, Hmgcs2, Tdg, Nr1d1, Duoxa2	31	6187	50698	0.587434	1	1
cellular_component	GO:0005783	endoplasmic reticulum	2	Ank3, Duoxa2	35	1432	55453	0.600762	1	1
biological_process	GO:0046907	intracellular transport	2	Ank3, Arntl	35	1436	55449	0.601797	1	1
biological_process	GO:0042127	regulation of cell proliferation	2	Scin, Nr1d1	35	1440	55445	0.60283	1	1
biological_process	GO:0022008	neurogenesis	2	Ank3, Arntl	35	1448	55437	0.604887	1	1
biological_process	GO:1901575	organic substance catabolic process	2	Arntl, Nr1d1	35	1470	55415	0.610491	1	1
biological_process	GO:0006508	proteolysis	2	Arntl, Nr1d1	35	1475	55410	0.611754	1	1
molecular_function	GO:0004872	receptor activity	3	Nr1d1, Nr1d2, Gpr17	34	2230	54655	0.651849	1	1
molecular_function	GO:0004871	signal transducer activity	3	Nr1d1, Nr1d2, Gpr17	34	2290	54595	0.65597	1	1
biological_process	GO:0051246	regulation of protein metabolic process	3	Mir3960, Arntl, Dusp6	34	2353	54532	0.660509	1	1
molecular_function	GO:0060089	molecular transducer activity	3	Nr1d1, Nr1d2, Gpr17	34	2442	54443	0.66725	1	1
biological_process	GO:0009653	anatomical structure morphogenesis	3	Ank3, Duox2, Dusp6	34	2499	54386	0.671744	1	1
cellular_component	GO:0044459	plasma membrane part	3	Ank3, Slc2a2, Slc2a5	34	2630	54255	0.682503	1	1
biological_process	GO:0006793	phosphorus metabolic process	3	Acot1, Aak1, Dusp6	34	2727	54158	0.690782	1	1
cellular_component	GO:0031981	nuclear lumen	3	Arntl, Tdg, Nr1d1	34	2896	53989	0.705647	1	1
biological_process	GO:0006464	cellular protein modification process	2	Aak1, Dusp6	35	3145	53740	0.72144	1	1
biological_process	GO:0036211	protein modification process	2	Aak1, Dusp6	35	3145	53740	0.72144	1	1
biological_process	GO:0006996	organelle organization	2	Scin, Tdg	35	3139	53746	0.721446	1	1
cellular_component	GO:0043234	protein complex	4	Arntl, Scin, Aak1, Mreg	33	4110	52775	0.743123	1	1
cellular_component	GO:0044446	intracellular organelle part	5	Arntl, Hmgcs2, Tdg, Nr1d1, Duoxa2	32	5986	50899	0.787838	1	1
molecular_function	GO:0019899	enzyme binding	2	Per3, Tdg	35	1743	55142	1	1	1
biological_process	GO:0006796	phosphate-containing compound metabolic process	2	Aak1, Dusp6	35	2686	54199	1	1	1
biological_process	GO:0016043	cellular component organization	4	Ank3, Scin, Tdg, Aak1	33	5192	51693	1	1	1
biological_process	GO:0071840	cellular component organization or biogenesis	4	Ank3, Scin, Tdg, Aak1	33	5337	51548	1	1	1
cellular_component	GO:0012505	endomembrane system	3	Ank3, Slc2a2, Duoxa2	34	3228	53657	1	1	1
cellular_component	GO:0044428	nuclear part	3	Arntl, Tdg, Nr1d1	34	3298	53587	1	1	1
biological_process	GO:0043412	macromolecule modification	3	Tdg, Aak1, Dusp6	34	3273	53612	1	1	1
biological_process	GO:0032268	regulation of cellular protein metabolic process	2	Mir3960, Dusp6	35	2184	54701	1	1	1
biological_process	GO:0022607	cellular component assembly	2	Ank3, Scin	35	2082	54803	1	1	1
biological_process	GO:0044085	cellular component biogenesis	2	Ank3, Scin	35	2269	54616	1	1	1
cellular_component	GO:0005654	nucleoplasm	2	Arntl, Tdg	35	2154	54731	1	1	1
biological_process	GO:0009056	catabolic process	2	Arntl, Nr1d1	35	1862	55023	1	1	1
biological_process	GO:0033554	cellular response to stress	2	Arntl, Tdg	35	1611	55274	1	1	1
biological_process	GO:0044248	cellular catabolic process	2	Arntl, Nr1d1	35	1590	55295	1	1	1
molecular_function	GO:0016740	transferase activity	2	Hmgcs2, Aak1	35	2144	54741	1	1	1
cellular_component	GO:0031090	organelle membrane	2	Hmgcs2, Duoxa2	35	1737	55148	1	1	1
biological_process	GO:0043933	macromolecular complex subunit organization	2	Scin, Tdg	35	2178	54707	1	1	1
cellular_component	GO:0005887	integral component of plasma membrane	2	Slc2a2, Slc2a5	35	1551	55334	1	1	1
cellular_component	GO:0031226	intrinsic component of plasma membrane	2	Slc2a2, Slc2a5	35	1613	55272	1	1	1
biological_process	GO:0006468	protein phosphorylation	2	Aak1, Dusp6	35	1625	55260	1	1	1
biological_process	GO:0016310	phosphorylation	2	Aak1, Dusp6	35	1906	54979	1	1	1
biological_process	GO:0001649	osteoblast differentiation	1	Mir3960	36	211	56674	1	1	1
biological_process	GO:0006412	translation	1	Mir3960	36	479	56406	1	1	1
biological_process	GO:0006417	regulation of translation	1	Mir3960	36	254	56631	1	1	1
biological_process	GO:0006518	peptide metabolic process	1	Mir3960	36	586	56299	1	1	1
biological_process	GO:0010586	miRNA metabolic process	1	Mir3960	36	19	56866	1	1	1
biological_process	GO:0010608	posttranscriptional regulation of gene expression	1	Mir3960	36	375	56510	1	1	1
biological_process	GO:0016441	posttranscriptional gene silencing	1	Mir3960	36	90	56795	1	1	1
biological_process	GO:0016458	gene silencing	1	Mir3960	36	222	56663	1	1	1
biological_process	GO:0017148	negative regulation of translation	1	Mir3960	36	97	56788	1	1	1
biological_process	GO:0030278	regulation of ossification	1	Mir3960	36	201	56684	1	1	1
biological_process	GO:0031047	gene silencing by RNA	1	Mir3960	36	113	56772	1	1	1
biological_process	GO:0034248	regulation of cellular amide metabolic process	1	Mir3960	36	276	56609	1	1	1
biological_process	GO:0034249	negative regulation of cellular amide metabolic process	1	Mir3960	36	103	56782	1	1	1
biological_process	GO:0034660	ncRNA metabolic process	1	Mir3960	36	355	56530	1	1	1
biological_process	GO:0035194	posttranscriptional gene silencing by RNA	1	Mir3960	36	88	56797	1	1	1
biological_process	GO:0035195	gene silencing by miRNA	1	Mir3960	36	85	56800	1	1	1
biological_process	GO:0035278	negative regulation of translation involved in gene silencing by miRNA	1	Mir3960	36	12	56873	1	1	1
biological_process	GO:0040033	negative regulation of translation, ncRNA-mediated	1	Mir3960	36	13	56872	1	1	1
biological_process	GO:0043043	peptide biosynthetic process	1	Mir3960	36	499	56386	1	1	1
biological_process	GO:0043603	cellular amide metabolic process	1	Mir3960	36	721	56164	1	1	1
biological_process	GO:0043604	amide biosynthetic process	1	Mir3960	36	572	56313	1	1	1
biological_process	GO:0045667	regulation of osteoblast differentiation	1	Mir3960	36	127	56758	1	1	1
biological_process	GO:0045669	positive regulation of osteoblast differentiation	1	Mir3960	36	63	56822	1	1	1
biological_process	GO:0045778	positive regulation of ossification	1	Mir3960	36	89	56796	1	1	1
biological_process	GO:0045974	regulation of translation, ncRNA-mediated	1	Mir3960	36	13	56872	1	1	1
biological_process	GO:1901566	organonitrogen compound biosynthetic process	1	Mir3960	36	1079	55806	1	1	1
biological_process	GO:2000628	regulation of miRNA metabolic process	1	Mir3960	36	11	56874	1	1	1
molecular_function	GO:0016229	steroid dehydrogenase activity	1	Akr1c14	36	49	56836	1	1	1
molecular_function	GO:0016614	oxidoreductase activity, acting on CH-OH group of donors	1	Akr1c14	36	152	56733	1	1	1
molecular_function	GO:0016616	oxidoreductase activity, acting on the CH-OH group of donors, NAD or NADP as acceptor	1	Akr1c14	36	124	56761	1	1	1
molecular_function	GO:0033764	steroid dehydrogenase activity, acting on the CH-OH group of donors, NAD or NADP as acceptor	1	Akr1c14	36	44	56841	1	1	1
molecular_function	GO:0047023	androsterone dehydrogenase activity	1	Akr1c14	36	4	56881	1	1	1
biological_process	GO:0000281	mitotic cytokinesis	1	Ank3	36	27	56858	1	1	1
cellular_component	GO:0000323	lytic vacuole	1	Ank3	36	430	56455	1	1	1
biological_process	GO:0000902	cell morphogenesis	1	Ank3	36	1160	55725	1	1	1
biological_process	GO:0000904	cell morphogenesis involved in differentiation	1	Ank3	36	726	56159	1	1	1
biological_process	GO:0000910	cytokinesis	1	Ank3	36	149	56736	1	1	1
biological_process	GO:0001508	action potential	1	Ank3	36	114	56771	1	1	1
biological_process	GO:0002028	regulation of sodium ion transport	1	Ank3	36	74	56811	1	1	1
biological_process	GO:0003008	system process	1	Ank3	36	2506	54379	1	1	1
biological_process	GO:0003254	regulation of membrane depolarization	1	Ank3	36	40	56845	1	1	1
molecular_function	GO:0005200	structural constituent of cytoskeleton	1	Ank3	36	59	56826	1	1	1
cellular_component	GO:0005764	lysosome	1	Ank3	36	430	56455	1	1	1
cellular_component	GO:0005773	vacuole	1	Ank3	36	500	56385	1	1	1
cellular_component	GO:0005923	bicellular tight junction	1	Ank3	36	108	56777	1	1	1
biological_process	GO:0006612	protein targeting to membrane	1	Ank3	36	90	56795	1	1	1
biological_process	GO:0006813	potassium ion transport	1	Ank3	36	207	56678	1	1	1
biological_process	GO:0006892	post-Golgi vesicle-mediated transport	1	Ank3	36	74	56811	1	1	1
biological_process	GO:0006893	Golgi to plasma membrane transport	1	Ank3	36	45	56840	1	1	1
biological_process	GO:0006928	movement of cell or subcellular component	1	Ank3	36	1515	55370	1	1	1
biological_process	GO:0006935	chemotaxis	1	Ank3	36	480	56405	1	1	1
biological_process	GO:0007009	plasma membrane organization	1	Ank3	36	268	56617	1	1	1
biological_process	GO:0007155	cell adhesion	1	Ank3	36	1257	55628	1	1	1
biological_process	GO:0007409	axonogenesis	1	Ank3	36	390	56495	1	1	1
biological_process	GO:0007411	axon guidance	1	Ank3	36	188	56697	1	1	1
cellular_component	GO:0009925	basal plasma membrane	1	Ank3	36	37	56848	1	1	1
biological_process	GO:0010256	endomembrane system organization	1	Ank3	36	455	56430	1	1	1
biological_process	GO:0010644	cell communication by electrical coupling	1	Ank3	36	11	56874	1	1	1
biological_process	GO:0010649	regulation of cell communication by electrical coupling	1	Ank3	36	6	56879	1	1	1
biological_process	GO:0010650	positive regulation of cell communication by electrical coupling	1	Ank3	36	1	56884	1	1	1
biological_process	GO:0010765	positive regulation of sodium ion transport	1	Ank3	36	37	56848	1	1	1
biological_process	GO:0010959	regulation of metal ion transport	1	Ank3	36	333	56552	1	1	1
biological_process	GO:0010960	magnesium ion homeostasis	1	Ank3	36	12	56873	1	1	1
cellular_component	GO:0014704	intercalated disc	1	Ank3	36	54	56831	1	1	1
cellular_component	GO:0014731	spectrin-associated cytoskeleton	1	Ank3	36	6	56879	1	1	1
cellular_component	GO:0016328	lateral plasma membrane	1	Ank3	36	48	56837	1	1	1
biological_process	GO:0016337	single organismal cell-cell adhesion	1	Ank3	36	675	56210	1	1	1
cellular_component	GO:0016528	sarcoplasm	1	Ank3	36	69	56816	1	1	1
cellular_component	GO:0016529	sarcoplasmic reticulum	1	Ank3	36	61	56824	1	1	1
biological_process	GO:0019226	transmission of nerve impulse	1	Ank3	36	69	56816	1	1	1
biological_process	GO:0019228	neuronal action potential	1	Ank3	36	37	56848	1	1	1
biological_process	GO:0022407	regulation of cell-cell adhesion	1	Ank3	36	342	56543	1	1	1
biological_process	GO:0022409	positive regulation of cell-cell adhesion	1	Ank3	36	190	56695	1	1	1
biological_process	GO:0022610	biological adhesion	1	Ank3	36	1268	55617	1	1	1
biological_process	GO:0022898	regulation of transmembrane transporter activity	1	Ank3	36	173	56712	1	1	1
cellular_component	GO:0030016	myofibril	1	Ank3	36	183	56702	1	1	1
cellular_component	GO:0030017	sarcomere	1	Ank3	36	160	56725	1	1	1
cellular_component	GO:0030018	Z disc	1	Ank3	36	102	56783	1	1	1
biological_process	GO:0030030	cell projection organization	1	Ank3	36	1227	55658	1	1	1
biological_process	GO:0030155	regulation of cell adhesion	1	Ank3	36	588	56297	1	1	1
biological_process	GO:0030182	neuron differentiation	1	Ank3	36	1219	55666	1	1	1
cellular_component	GO:0030315	T-tubule	1	Ank3	36	56	56829	1	1	1
molecular_function	GO:0030507	spectrin binding	1	Ank3	36	28	56857	1	1	1
molecular_function	GO:0030674	protein binding, bridging	1	Ank3	36	95	56790	1	1	1
biological_process	GO:0031175	neuron projection development	1	Ank3	36	819	56066	1	1	1
cellular_component	GO:0031594	neuromuscular junction	1	Ank3	36	60	56825	1	1	1
cellular_component	GO:0031674	I band	1	Ank3	36	117	56768	1	1	1
biological_process	GO:0032026	response to magnesium ion	1	Ank3	36	11	56874	1	1	1
biological_process	GO:0032386	regulation of intracellular transport	1	Ank3	36	518	56367	1	1	1
biological_process	GO:0032388	positive regulation of intracellular transport	1	Ank3	36	310	56575	1	1	1
biological_process	GO:0032409	regulation of transporter activity	1	Ank3	36	183	56702	1	1	1
biological_process	GO:0032410	negative regulation of transporter activity	1	Ank3	36	52	56833	1	1	1
biological_process	GO:0032411	positive regulation of transporter activity	1	Ank3	36	68	56817	1	1	1
biological_process	GO:0032412	regulation of ion transmembrane transporter activity	1	Ank3	36	168	56717	1	1	1
biological_process	GO:0032413	negative regulation of ion transmembrane transporter activity	1	Ank3	36	43	56842	1	1	1
biological_process	GO:0032414	positive regulation of ion transmembrane transporter activity	1	Ank3	36	62	56823	1	1	1
biological_process	GO:0032989	cellular component morphogenesis	1	Ank3	36	1241	55644	1	1	1
biological_process	GO:0032990	cell part morphogenesis	1	Ank3	36	788	56097	1	1	1
biological_process	GO:0033157	regulation of intracellular protein transport	1	Ank3	36	346	56539	1	1	1
cellular_component	GO:0033268	node of Ranvier	1	Ank3	36	16	56869	1	1	1
cellular_component	GO:0033270	paranode region of axon	1	Ank3	36	15	56870	1	1	1
biological_process	GO:0034109	homotypic cell-cell adhesion	1	Ank3	36	494	56391	1	1	1
biological_process	GO:0034110	regulation of homotypic cell-cell adhesion	1	Ank3	36	266	56619	1	1	1
biological_process	GO:0034112	positive regulation of homotypic cell-cell adhesion	1	Ank3	36	156	56729	1	1	1
biological_process	GO:0034220	ion transmembrane transport	1	Ank3	36	766	56119	1	1	1
biological_process	GO:0034762	regulation of transmembrane transport	1	Ank3	36	358	56527	1	1	1
biological_process	GO:0034763	negative regulation of transmembrane transport	1	Ank3	36	76	56809	1	1	1
biological_process	GO:0034764	positive regulation of transmembrane transport	1	Ank3	36	104	56781	1	1	1
biological_process	GO:0034765	regulation of ion transmembrane transport	1	Ank3	36	342	56543	1	1	1
biological_process	GO:0034766	negative regulation of ion transmembrane transport	1	Ank3	36	69	56816	1	1	1
biological_process	GO:0034767	positive regulation of ion transmembrane transport	1	Ank3	36	97	56788	1	1	1
biological_process	GO:0035637	multicellular organismal signaling	1	Ank3	36	106	56779	1	1	1
biological_process	GO:0035725	sodium ion transmembrane transport	1	Ank3	36	107	56778	1	1	1
biological_process	GO:0040011	locomotion	1	Ank3	36	1432	55453	1	1	1
biological_process	GO:0042330	taxis	1	Ank3	36	481	56404	1	1	1
cellular_component	GO:0042383	sarcolemma	1	Ank3	36	136	56749	1	1	1
biological_process	GO:0042391	regulation of membrane potential	1	Ank3	36	358	56527	1	1	1
biological_process	GO:0043001	Golgi to plasma membrane protein transport	1	Ank3	36	31	56854	1	1	1
cellular_component	GO:0043194	axon initial segment	1	Ank3	36	13	56872	1	1	1
biological_process	GO:0043266	regulation of potassium ion transport	1	Ank3	36	82	56803	1	1	1
biological_process	GO:0043267	negative regulation of potassium ion transport	1	Ank3	36	32	56853	1	1	1
biological_process	GO:0043269	regulation of ion transport	1	Ank3	36	578	56307	1	1	1
biological_process	GO:0043270	positive regulation of ion transport	1	Ank3	36	248	56637	1	1	1
biological_process	GO:0043271	negative regulation of ion transport	1	Ank3	36	130	56755	1	1	1
cellular_component	GO:0043292	contractile fiber	1	Ank3	36	196	56689	1	1	1
cellular_component	GO:0043296	apical junction complex	1	Ank3	36	121	56764	1	1	1
biological_process	GO:0044091	membrane biogenesis	1	Ank3	36	30	56855	1	1	1
biological_process	GO:0044093	positive regulation of molecular function	1	Ank3	36	1256	55629	1	1	1
cellular_component	GO:0044291	cell-cell contact zone	1	Ank3	36	67	56818	1	1	1
cellular_component	GO:0044304	main axon	1	Ank3	36	73	56812	1	1	1
molecular_function	GO:0044325	ion channel binding	1	Ank3	36	112	56773	1	1	1
cellular_component	GO:0044449	contractile fiber part	1	Ank3	36	173	56712	1	1	1
biological_process	GO:0044802	single-organism membrane organization	1	Ank3	36	657	56228	1	1	1
cellular_component	GO:0045178	basal part of cell	1	Ank3	36	57	56828	1	1	1
cellular_component	GO:0045211	postsynaptic membrane	1	Ank3	36	210	56675	1	1	1
molecular_function	GO:0045296	cadherin binding	1	Ank3	36	30	56855	1	1	1
biological_process	GO:0045760	positive regulation of action potential	1	Ank3	36	14	56871	1	1	1
biological_process	GO:0045785	positive regulation of cell adhesion	1	Ank3	36	333	56552	1	1	1
biological_process	GO:0045838	positive regulation of membrane potential	1	Ank3	36	13	56872	1	1	1
biological_process	GO:0048193	Golgi vesicle transport	1	Ank3	36	184	56701	1	1	1
biological_process	GO:0048666	neuron development	1	Ank3	36	964	55921	1	1	1
biological_process	GO:0048667	cell morphogenesis involved in neuron differentiation	1	Ank3	36	503	56382	1	1	1
biological_process	GO:0048812	neuron projection morphogenesis	1	Ank3	36	539	56346	1	1	1
biological_process	GO:0048858	cell projection morphogenesis	1	Ank3	36	767	56118	1	1	1
biological_process	GO:0050808	synapse organization	1	Ank3	36	216	56669	1	1	1
molecular_function	GO:0050839	cell adhesion molecule binding	1	Ank3	36	169	56716	1	1	1
biological_process	GO:0050877	neurological system process	1	Ank3	36	1961	54924	1	1	1
biological_process	GO:0051050	positive regulation of transport	1	Ank3	36	914	55971	1	1	1
biological_process	GO:0051051	negative regulation of transport	1	Ank3	36	469	56416	1	1	1
biological_process	GO:0051222	positive regulation of protein transport	1	Ank3	36	435	56450	1	1	1
biological_process	GO:0051301	cell division	1	Ank3	36	612	56273	1	1	1
biological_process	GO:0051899	membrane depolarization	1	Ank3	36	88	56797	1	1	1
molecular_function	GO:0060090	binding, bridging	1	Ank3	36	117	56768	1	1	1
biological_process	GO:0061024	membrane organization	1	Ank3	36	758	56127	1	1	1
biological_process	GO:0061564	axon development	1	Ank3	36	416	56469	1	1	1
biological_process	GO:0061640	cytoskeleton-dependent cytokinesis	1	Ank3	36	37	56848	1	1	1
cellular_component	GO:0070160	occluding junction	1	Ank3	36	109	56776	1	1	1
biological_process	GO:0071241	cellular response to inorganic substance	1	Ank3	36	146	56739	1	1	1
biological_process	GO:0071248	cellular response to metal ion	1	Ank3	36	86	56799	1	1	1
biological_process	GO:0071286	cellular response to magnesium ion	1	Ank3	36	4	56881	1	1	1
biological_process	GO:0071709	membrane assembly	1	Ank3	36	24	56861	1	1	1
biological_process	GO:0071804	cellular potassium ion transport	1	Ank3	36	161	56724	1	1	1
biological_process	GO:0071805	potassium ion transmembrane transport	1	Ank3	36	161	56724	1	1	1
biological_process	GO:0072657	protein localization to membrane	1	Ank3	36	361	56524	1	1	1
biological_process	GO:0072658	maintenance of protein location in membrane	1	Ank3	36	2	56883	1	1	1
biological_process	GO:0072659	protein localization to plasma membrane	1	Ank3	36	206	56679	1	1	1
biological_process	GO:0072660	maintenance of protein location in plasma membrane	1	Ank3	36	2	56883	1	1	1
biological_process	GO:0072661	protein targeting to plasma membrane	1	Ank3	36	24	56861	1	1	1
biological_process	GO:0086001	cardiac muscle cell action potential	1	Ank3	36	37	56848	1	1	1
biological_process	GO:0086010	membrane depolarization during action potential	1	Ank3	36	38	56847	1	1	1
biological_process	GO:0086012	membrane depolarization during cardiac muscle cell action potential	1	Ank3	36	9	56876	1	1	1
biological_process	GO:0090002	establishment of protein localization to plasma membrane	1	Ank3	36	129	56756	1	1	1
biological_process	GO:0090150	establishment of protein localization to membrane	1	Ank3	36	228	56657	1	1	1
biological_process	GO:0090313	regulation of protein targeting to membrane	1	Ank3	36	26	56859	1	1	1
biological_process	GO:0090314	positive regulation of protein targeting to membrane	1	Ank3	36	20	56865	1	1	1
biological_process	GO:0090316	positive regulation of intracellular protein transport	1	Ank3	36	235	56650	1	1	1
cellular_component	GO:0097060	synaptic membrane	1	Ank3	36	259	56626	1	1	1
biological_process	GO:0097485	neuron projection guidance	1	Ank3	36	189	56696	1	1	1
biological_process	GO:0098602	single organism cell adhesion	1	Ank3	36	727	56158	1	1	1
biological_process	GO:0098609	cell-cell adhesion	1	Ank3	36	764	56121	1	1	1
biological_process	GO:0098655	cation transmembrane transport	1	Ank3	36	510	56375	1	1	1
biological_process	GO:0098660	inorganic ion transmembrane transport	1	Ank3	36	511	56374	1	1	1
biological_process	GO:0098662	inorganic cation transmembrane transport	1	Ank3	36	456	56429	1	1	1
biological_process	GO:0098900	regulation of action potential	1	Ank3	36	40	56845	1	1	1
biological_process	GO:0098901	regulation of cardiac muscle cell action potential	1	Ank3	36	17	56868	1	1	1
biological_process	GO:0098902	regulation of membrane depolarization during action potential	1	Ank3	36	4	56881	1	1	1
biological_process	GO:1900825	regulation of membrane depolarization during cardiac muscle cell action potential	1	Ank3	36	3	56882	1	1	1
biological_process	GO:1900827	positive regulation of membrane depolarization during cardiac muscle cell action potential	1	Ank3	36	1	56884	1	1	1
biological_process	GO:1901016	regulation of potassium ion transmembrane transporter activity	1	Ank3	36	39	56846	1	1	1
biological_process	GO:1901017	negative regulation of potassium ion transmembrane transporter activity	1	Ank3	36	15	56870	1	1	1
biological_process	GO:1901379	regulation of potassium ion transmembrane transport	1	Ank3	36	59	56826	1	1	1
biological_process	GO:1901380	negative regulation of potassium ion transmembrane transport	1	Ank3	36	20	56865	1	1	1
biological_process	GO:1902259	regulation of delayed rectifier potassium channel activity	1	Ank3	36	16	56869	1	1	1
biological_process	GO:1902260	negative regulation of delayed rectifier potassium channel activity	1	Ank3	36	8	56877	1	1	1
biological_process	GO:1902305	regulation of sodium ion transmembrane transport	1	Ank3	36	48	56837	1	1	1
biological_process	GO:1902307	positive regulation of sodium ion transmembrane transport	1	Ank3	36	17	56868	1	1	1
biological_process	GO:1903533	regulation of protein targeting	1	Ank3	36	276	56609	1	1	1
biological_process	GO:1903817	negative regulation of voltage-gated potassium channel activity	1	Ank3	36	8	56877	1	1	1
biological_process	GO:1903827	regulation of cellular protein localization	1	Ank3	36	473	56412	1	1	1
biological_process	GO:1903829	positive regulation of cellular protein localization	1	Ank3	36	297	56588	1	1	1
biological_process	GO:1904062	regulation of cation transmembrane transport	1	Ank3	36	161	56724	1	1	1
biological_process	GO:1904063	negative regulation of cation transmembrane transport	1	Ank3	36	49	56836	1	1	1
biological_process	GO:1904064	positive regulation of cation transmembrane transport	1	Ank3	36	68	56817	1	1	1
biological_process	GO:1904181	positive regulation of membrane depolarization	1	Ank3	36	10	56875	1	1	1
biological_process	GO:1990778	protein localization to cell periphery	1	Ank3	36	208	56677	1	1	1
biological_process	GO:2000021	regulation of ion homeostasis	1	Ank3	36	176	56709	1	1	1
biological_process	GO:2000649	regulation of sodium ion transmembrane transporter activity	1	Ank3	36	39	56846	1	1	1
biological_process	GO:2000651	positive regulation of sodium ion transmembrane transporter activity	1	Ank3	36	12	56873	1	1	1
biological_process	GO:2001257	regulation of cation channel activity	1	Ank3	36	79	56806	1	1	1
biological_process	GO:2001258	negative regulation of cation channel activity	1	Ank3	36	26	56859	1	1	1
biological_process	GO:2001259	positive regulation of cation channel activity	1	Ank3	36	35	56850	1	1	1
biological_process	GO:0000060	protein import into nucleus, translocation	1	Arntl	36	52	56833	1	1	1
molecular_function	GO:0001190	transcriptional activator activity, RNA polymerase II transcription factor binding	1	Arntl	36	53	56832	1	1	1
molecular_function	GO:0001191	transcriptional repressor activity, RNA polymerase II transcription factor binding	1	Arntl	36	85	56800	1	1	1
biological_process	GO:0002064	epithelial cell development	1	Arntl	36	223	56662	1	1	1
biological_process	GO:0002066	columnar/cuboidal epithelial cell development	1	Arntl	36	63	56822	1	1	1
biological_process	GO:0002067	glandular epithelial cell differentiation	1	Arntl	36	52	56833	1	1	1
biological_process	GO:0002068	glandular epithelial cell development	1	Arntl	36	24	56861	1	1	1
biological_process	GO:0003309	type B pancreatic cell differentiation	1	Arntl	36	27	56858	1	1	1
biological_process	GO:0003323	type B pancreatic cell development	1	Arntl	36	20	56865	1	1	1
cellular_component	GO:0005667	transcription factor complex	1	Arntl	36	346	56539	1	1	1
biological_process	GO:0006511	ubiquitin-dependent protein catabolic process	1	Arntl	36	482	56403	1	1	1
biological_process	GO:0006606	protein import into nucleus	1	Arntl	36	247	56638	1	1	1
biological_process	GO:0006913	nucleocytoplasmic transport	1	Arntl	36	358	56527	1	1	1
biological_process	GO:0006979	response to oxidative stress	1	Arntl	36	316	56569	1	1	1
biological_process	GO:0007276	gamete generation	1	Arntl	36	551	56334	1	1	1
biological_process	GO:0007283	spermatogenesis	1	Arntl	36	436	56449	1	1	1
biological_process	GO:0007567	parturition	1	Arntl	36	7	56878	1	1	1
biological_process	GO:0007568	aging	1	Arntl	36	139	56746	1	1	1
biological_process	GO:0007569	cell aging	1	Arntl	36	76	56809	1	1	1
biological_process	GO:0009894	regulation of catabolic process	1	Arntl	36	620	56265	1	1	1
biological_process	GO:0016055	Wnt signaling pathway	1	Arntl	36	371	56514	1	1	1
biological_process	GO:0017038	protein import	1	Arntl	36	289	56596	1	1	1
molecular_function	GO:0017162	aryl hydrocarbon receptor binding	1	Arntl	36	4	56881	1	1	1
biological_process	GO:0019941	modification-dependent protein catabolic process	1	Arntl	36	489	56396	1	1	1
biological_process	GO:0030111	regulation of Wnt signaling pathway	1	Arntl	36	226	56659	1	1	1
biological_process	GO:0030177	positive regulation of Wnt signaling pathway	1	Arntl	36	97	56788	1	1	1
biological_process	GO:0030518	intracellular steroid hormone receptor signaling pathway	1	Arntl	36	99	56786	1	1	1
biological_process	GO:0030522	intracellular receptor signaling pathway	1	Arntl	36	187	56698	1	1	1
cellular_component	GO:0030529	ribonucleoprotein complex	1	Arntl	36	685	56200	1	1	1
biological_process	GO:0030856	regulation of epithelial cell differentiation	1	Arntl	36	126	56759	1	1	1
biological_process	GO:0031016	pancreas development	1	Arntl	36	82	56803	1	1	1
biological_process	GO:0031018	endocrine pancreas development	1	Arntl	36	48	56837	1	1	1
molecular_function	GO:0031072	heat shock protein binding	1	Arntl	36	93	56792	1	1	1
biological_process	GO:0031929	TOR signaling	1	Arntl	36	76	56809	1	1	1
biological_process	GO:0031958	corticosteroid receptor signaling pathway	1	Arntl	36	18	56867	1	1	1
biological_process	GO:0032006	regulation of TOR signaling	1	Arntl	36	65	56820	1	1	1
biological_process	GO:0032007	negative regulation of TOR signaling	1	Arntl	36	28	56857	1	1	1
biological_process	GO:0032504	multicellular organism reproduction	1	Arntl	36	695	56190	1	1	1
biological_process	GO:0033143	regulation of intracellular steroid hormone receptor signaling pathway	1	Arntl	36	65	56820	1	1	1
biological_process	GO:0033144	negative regulation of intracellular steroid hormone receptor signaling pathway	1	Arntl	36	32	56853	1	1	1
biological_process	GO:0033365	protein localization to organelle	1	Arntl	36	669	56216	1	1	1
cellular_component	GO:0033391	chromatoid body	1	Arntl	36	14	56871	1	1	1
biological_process	GO:0034504	protein localization to nucleus	1	Arntl	36	313	56572	1	1	1
biological_process	GO:0034599	cellular response to oxidative stress	1	Arntl	36	187	56698	1	1	1
cellular_component	GO:0035770	ribonucleoprotein granule	1	Arntl	36	132	56753	1	1	1
biological_process	GO:0035883	enteroendocrine cell differentiation	1	Arntl	36	30	56855	1	1	1
cellular_component	GO:0036464	cytoplasmic ribonucleoprotein granule	1	Arntl	36	125	56760	1	1	1
biological_process	GO:0042176	regulation of protein catabolic process	1	Arntl	36	374	56511	1	1	1
biological_process	GO:0042634	regulation of hair cycle	1	Arntl	36	25	56860	1	1	1
biological_process	GO:0042753	positive regulation of circadian rhythm	1	Arntl	36	24	56861	1	1	1
biological_process	GO:0042921	glucocorticoid receptor signaling pathway	1	Arntl	36	15	56870	1	1	1
biological_process	GO:0043161	proteasome-mediated ubiquitin-dependent protein catabolic process	1	Arntl	36	367	56518	1	1	1
molecular_function	GO:0043425	bHLH transcription factor binding	1	Arntl	36	30	56855	1	1	1
biological_process	GO:0043632	modification-dependent macromolecule catabolic process	1	Arntl	36	496	56389	1	1	1
biological_process	GO:0044706	multi-multicellular organism process	1	Arntl	36	161	56724	1	1	1
biological_process	GO:0044744	protein targeting to nucleus	1	Arntl	36	247	56638	1	1	1
biological_process	GO:0045596	negative regulation of cell differentiation	1	Arntl	36	634	56251	1	1	1
biological_process	GO:0045599	negative regulation of fat cell differentiation	1	Arntl	36	44	56841	1	1	1
biological_process	GO:0045844	positive regulation of striated muscle tissue development	1	Arntl	36	60	56825	1	1	1
biological_process	GO:0048232	male gamete generation	1	Arntl	36	437	56448	1	1	1
biological_process	GO:0048609	multicellular organismal reproductive process	1	Arntl	36	681	56204	1	1	1
biological_process	GO:0048636	positive regulation of muscle organ development	1	Arntl	36	60	56825	1	1	1
biological_process	GO:0048643	positive regulation of skeletal muscle tissue development	1	Arntl	36	25	56860	1	1	1
biological_process	GO:0050767	regulation of neurogenesis	1	Arntl	36	733	56152	1	1	1
biological_process	GO:0051093	negative regulation of developmental process	1	Arntl	36	840	56045	1	1	1
biological_process	GO:0051169	nuclear transport	1	Arntl	36	362	56523	1	1	1
biological_process	GO:0051170	nuclear import	1	Arntl	36	248	56637	1	1	1
biological_process	GO:0051726	regulation of cell cycle	1	Arntl	36	801	56084	1	1	1
biological_process	GO:0051775	response to redox state	1	Arntl	36	8	56877	1	1	1
molecular_function	GO:0051879	Hsp90 protein binding	1	Arntl	36	27	56858	1	1	1
biological_process	GO:0051960	regulation of nervous system development	1	Arntl	36	831	56054	1	1	1
biological_process	GO:0060070	canonical Wnt signaling pathway	1	Arntl	36	217	56668	1	1	1
biological_process	GO:0060137	maternal process involved in parturition	1	Arntl	36	3	56882	1	1	1
biological_process	GO:0060284	regulation of cell development	1	Arntl	36	913	55972	1	1	1
biological_process	GO:0060828	regulation of canonical Wnt signaling pathway	1	Arntl	36	161	56724	1	1	1
molecular_function	GO:0070491	repressing transcription factor binding	1	Arntl	36	55	56830	1	1	1
molecular_function	GO:0070888	E-box binding	1	Arntl	36	33	56852	1	1	1
biological_process	GO:0072594	establishment of protein localization to organelle	1	Arntl	36	466	56419	1	1	1
biological_process	GO:0080135	regulation of cellular response to stress	1	Arntl	36	546	56339	1	1	1
biological_process	GO:0090263	positive regulation of canonical Wnt signaling pathway	1	Arntl	36	63	56822	1	1	1
biological_process	GO:0090342	regulation of cell aging	1	Arntl	36	29	56856	1	1	1
biological_process	GO:0090398	cellular senescence	1	Arntl	36	44	56841	1	1	1
biological_process	GO:0090400	stress-induced premature senescence	1	Arntl	36	7	56878	1	1	1
biological_process	GO:0090403	oxidative stress-induced premature senescence	1	Arntl	36	4	56881	1	1	1
molecular_function	GO:0098811	transcriptional repressor activity, RNA polymerase II activating transcription factor binding	1	Arntl	36	53	56832	1	1	1
biological_process	GO:1901863	positive regulation of muscle tissue development	1	Arntl	36	61	56824	1	1	1
biological_process	GO:1902593	single-organism nuclear import	1	Arntl	36	247	56638	1	1	1
biological_process	GO:2000074	regulation of type B pancreatic cell development	1	Arntl	36	5	56880	1	1	1
biological_process	GO:2000322	regulation of glucocorticoid receptor signaling pathway	1	Arntl	36	11	56874	1	1	1
biological_process	GO:2000323	negative regulation of glucocorticoid receptor signaling pathway	1	Arntl	36	6	56879	1	1	1
biological_process	GO:2000772	regulation of cellular senescence	1	Arntl	36	22	56863	1	1	1
biological_process	GO:2001016	positive regulation of skeletal muscle cell differentiation	1	Arntl	36	4	56881	1	1	1
molecular_function	GO:0005212	structural constituent of eye lens	1	Crybb3	36	24	56861	1	1	1
molecular_function	GO:0004421	hydroxymethylglutaryl-CoA synthase activity	1	Hmgcs2	36	2	56883	1	1	1
cellular_component	GO:0005740	mitochondrial envelope	1	Hmgcs2	36	553	56332	1	1	1
cellular_component	GO:0005743	mitochondrial inner membrane	1	Hmgcs2	36	374	56511	1	1	1
cellular_component	GO:0005759	mitochondrial matrix	1	Hmgcs2	36	207	56678	1	1	1
biological_process	GO:0006066	alcohol metabolic process	1	Hmgcs2	36	282	56603	1	1	1
biological_process	GO:0006695	cholesterol biosynthetic process	1	Hmgcs2	36	43	56842	1	1	1
biological_process	GO:0006720	isoprenoid metabolic process	1	Hmgcs2	36	74	56811	1	1	1
biological_process	GO:0008203	cholesterol metabolic process	1	Hmgcs2	36	112	56773	1	1	1
biological_process	GO:0008299	isoprenoid biosynthetic process	1	Hmgcs2	36	28	56857	1	1	1
biological_process	GO:0016125	sterol metabolic process	1	Hmgcs2	36	118	56767	1	1	1
biological_process	GO:0016126	sterol biosynthetic process	1	Hmgcs2	36	48	56837	1	1	1
molecular_function	GO:0016746	transferase activity, transferring acyl groups	1	Hmgcs2	36	236	56649	1	1	1
cellular_component	GO:0019866	organelle inner membrane	1	Hmgcs2	36	409	56476	1	1	1
cellular_component	GO:0031966	mitochondrial membrane	1	Hmgcs2	36	514	56371	1	1	1
cellular_component	GO:0031967	organelle envelope	1	Hmgcs2	36	873	56012	1	1	1
cellular_component	GO:0031975	envelope	1	Hmgcs2	36	876	56009	1	1	1
cellular_component	GO:0044429	mitochondrial part	1	Hmgcs2	36	702	56183	1	1	1
biological_process	GO:0046165	alcohol biosynthetic process	1	Hmgcs2	36	125	56760	1	1	1
molecular_function	GO:0046912	transferase activity, transferring acyl groups, acyl groups converted into alkyl on transfer	1	Hmgcs2	36	5	56880	1	1	1
biological_process	GO:1902652	secondary alcohol metabolic process	1	Hmgcs2	36	113	56772	1	1	1
biological_process	GO:1902653	secondary alcohol biosynthetic process	1	Hmgcs2	36	43	56842	1	1	1
biological_process	GO:0006873	cellular ion homeostasis	1	Mt2	36	494	56391	1	1	1
biological_process	GO:0006875	cellular metal ion homeostasis	1	Mt2	36	426	56459	1	1	1
biological_process	GO:0006882	cellular zinc ion homeostasis	1	Mt2	36	21	56864	1	1	1
biological_process	GO:0007263	nitric oxide mediated signal transduction	1	Mt2	36	19	56866	1	1	1
biological_process	GO:0009636	response to toxic substance	1	Mt2	36	117	56768	1	1	1
biological_process	GO:0010273	detoxification of copper ion	1	Mt2	36	4	56881	1	1	1
biological_process	GO:0019932	second-messenger-mediated signaling	1	Mt2	36	191	56694	1	1	1
biological_process	GO:0030003	cellular cation homeostasis	1	Mt2	36	479	56406	1	1	1
biological_process	GO:0046688	response to copper ion	1	Mt2	36	19	56866	1	1	1
biological_process	GO:0046916	cellular transition metal ion homeostasis	1	Mt2	36	68	56817	1	1	1
biological_process	GO:0055069	zinc ion homeostasis	1	Mt2	36	22	56863	1	1	1
biological_process	GO:0055076	transition metal ion homeostasis	1	Mt2	36	102	56783	1	1	1
biological_process	GO:0061687	detoxification of inorganic compound	1	Mt2	36	5	56880	1	1	1
biological_process	GO:0072503	cellular divalent inorganic cation homeostasis	1	Mt2	36	365	56520	1	1	1
biological_process	GO:0097501	stress response to metal ion	1	Mt2	36	6	56879	1	1	1
biological_process	GO:0098754	detoxification	1	Mt2	36	27	56858	1	1	1
biological_process	GO:1990169	stress response to copper ion	1	Mt2	36	4	56881	1	1	1
biological_process	GO:1990267	response to transition metal nanoparticle	1	Mt2	36	75	56810	1	1	1
molecular_function	GO:0000979	RNA polymerase II core promoter sequence-specific DNA binding	1	Nfil3	36	60	56825	1	1	1
biological_process	GO:0006955	immune response	1	Nfil3	36	1030	55855	1	1	1
biological_process	GO:0070670	response to interleukin-4	1	Nfil3	36	27	56858	1	1	1
biological_process	GO:0071353	cellular response to interleukin-4	1	Nfil3	36	25	56860	1	1	1
biological_process	GO:0007610	behavior	1	Per3	36	777	56108	1	1	1
biological_process	GO:0007622	rhythmic behavior	1	Per3	36	50	56835	1	1	1
biological_process	GO:0022410	circadian sleep/wake cycle process	1	Per3	36	29	56856	1	1	1
biological_process	GO:0030431	sleep	1	Per3	36	36	56849	1	1	1
molecular_function	GO:0031625	ubiquitin protein ligase binding	1	Per3	36	248	56637	1	1	1
biological_process	GO:0042745	circadian sleep/wake cycle	1	Per3	36	31	56854	1	1	1
biological_process	GO:0042749	regulation of circadian sleep/wake cycle	1	Per3	36	28	56857	1	1	1
molecular_function	GO:0044389	ubiquitin-like protein ligase binding	1	Per3	36	252	56633	1	1	1
biological_process	GO:0044708	single-organism behavior	1	Per3	36	445	56440	1	1	1
biological_process	GO:0045187	regulation of circadian sleep/wake cycle, sleep	1	Per3	36	26	56859	1	1	1
biological_process	GO:0048512	circadian behavior	1	Per3	36	48	56837	1	1	1
biological_process	GO:0050795	regulation of behavior	1	Per3	36	255	56630	1	1	1
biological_process	GO:0050802	circadian sleep/wake cycle, sleep	1	Per3	36	27	56858	1	1	1
biological_process	GO:0000086	G2/M transition of mitotic cell cycle	1	Abcb1a	36	82	56803	1	1	1
molecular_function	GO:0000166	nucleotide binding	1	Abcb1a	36	2121	54764	1	1	1
molecular_function	GO:0001882	nucleoside binding	1	Abcb1a	36	1678	55207	1	1	1
molecular_function	GO:0001883	purine nucleoside binding	1	Abcb1a	36	1670	55215	1	1	1
molecular_function	GO:0005524	ATP binding	1	Abcb1a	36	1350	55535	1	1	1
biological_process	GO:0006855	drug transmembrane transport	1	Abcb1a	36	19	56866	1	1	1
molecular_function	GO:0008559	xenobiotic-transporting ATPase activity	1	Abcb1a	36	5	56880	1	1	1
molecular_function	GO:0015238	drug transmembrane transporter activity	1	Abcb1a	36	21	56864	1	1	1
molecular_function	GO:0015399	primary active transmembrane transporter activity	1	Abcb1a	36	111	56774	1	1	1
molecular_function	GO:0015405	P-P-bond-hydrolysis-driven transmembrane transporter activity	1	Abcb1a	36	111	56774	1	1	1
biological_process	GO:0015695	organic cation transport	1	Abcb1a	36	13	56872	1	1	1
biological_process	GO:0015696	ammonium transport	1	Abcb1a	36	97	56788	1	1	1
biological_process	GO:0015893	drug transport	1	Abcb1a	36	29	56856	1	1	1
molecular_function	GO:0016462	pyrophosphatase activity	1	Abcb1a	36	741	56144	1	1	1
molecular_function	GO:0016817	hydrolase activity, acting on acid anhydrides	1	Abcb1a	36	744	56141	1	1	1
molecular_function	GO:0016818	hydrolase activity, acting on acid anhydrides, in phosphorus-containing anhydrides	1	Abcb1a	36	743	56142	1	1	1
molecular_function	GO:0016820	hydrolase activity, acting on acid anhydrides, catalyzing transmembrane movement of substances	1	Abcb1a	36	106	56779	1	1	1
molecular_function	GO:0016887	ATPase activity	1	Abcb1a	36	399	56486	1	1	1
molecular_function	GO:0017076	purine nucleotide binding	1	Abcb1a	36	1709	55176	1	1	1
molecular_function	GO:0017111	nucleoside-triphosphatase activity	1	Abcb1a	36	702	56183	1	1	1
molecular_function	GO:0030554	adenyl nucleotide binding	1	Abcb1a	36	1395	55490	1	1	1
molecular_function	GO:0032549	ribonucleoside binding	1	Abcb1a	36	1670	55215	1	1	1
molecular_function	GO:0032550	purine ribonucleoside binding	1	Abcb1a	36	1667	55218	1	1	1
molecular_function	GO:0032553	ribonucleotide binding	1	Abcb1a	36	1715	55170	1	1	1
molecular_function	GO:0032555	purine ribonucleotide binding	1	Abcb1a	36	1700	55185	1	1	1
molecular_function	GO:0032559	adenyl ribonucleotide binding	1	Abcb1a	36	1388	55497	1	1	1
molecular_function	GO:0035639	purine ribonucleoside triphosphate binding	1	Abcb1a	36	1653	55232	1	1	1
molecular_function	GO:0036094	small molecule binding	1	Abcb1a	36	2432	54453	1	1	1
biological_process	GO:0042493	response to drug	1	Abcb1a	36	257	56628	1	1	1
molecular_function	GO:0042623	ATPase activity, coupled	1	Abcb1a	36	308	56577	1	1	1
molecular_function	GO:0042626	ATPase activity, coupled to transmembrane movement of substances	1	Abcb1a	36	105	56780	1	1	1
molecular_function	GO:0042910	xenobiotic transporter activity	1	Abcb1a	36	6	56879	1	1	1
molecular_function	GO:0043168	anion binding	1	Abcb1a	36	2478	54407	1	1	1
biological_process	GO:0043215	daunorubicin transport	1	Abcb1a	36	2	56883	1	1	1
molecular_function	GO:0043492	ATPase activity, coupled to movement of substances	1	Abcb1a	36	119	56766	1	1	1
biological_process	GO:0044770	cell cycle phase transition	1	Abcb1a	36	296	56589	1	1	1
biological_process	GO:0044772	mitotic cell cycle phase transition	1	Abcb1a	36	278	56607	1	1	1
biological_process	GO:0044839	cell cycle G2/M phase transition	1	Abcb1a	36	85	56800	1	1	1
cellular_component	GO:0046581	intercellular canaliculus	1	Abcb1a	36	10	56875	1	1	1
biological_process	GO:0046618	drug export	1	Abcb1a	36	5	56880	1	1	1
biological_process	GO:0060548	negative regulation of cell death	1	Abcb1a	36	903	55982	1	1	1
biological_process	GO:0060856	establishment of blood-brain barrier	1	Abcb1a	36	11	56874	1	1	1
biological_process	GO:0072089	stem cell proliferation	1	Abcb1a	36	163	56722	1	1	1
molecular_function	GO:0090484	drug transporter activity	1	Abcb1a	36	26	56859	1	1	1
molecular_function	GO:0097367	carbohydrate derivative binding	1	Abcb1a	36	2070	54815	1	1	1
biological_process	GO:1901264	carbohydrate derivative transport	1	Abcb1a	36	47	56838	1	1	1
molecular_function	GO:1901265	nucleoside phosphate binding	1	Abcb1a	36	2121	54764	1	1	1
biological_process	GO:1901656	glycoside transport	1	Abcb1a	36	3	56882	1	1	1
biological_process	GO:2001023	regulation of response to drug	1	Abcb1a	36	5	56880	1	1	1
biological_process	GO:2001025	positive regulation of response to drug	1	Abcb1a	36	3	56882	1	1	1
biological_process	GO:0002244	hematopoietic progenitor cell differentiation	1	Scin	36	188	56697	1	1	1
biological_process	GO:0002520	immune system development	1	Scin	36	898	55987	1	1	1
biological_process	GO:0006461	protein complex assembly	1	Scin	36	1161	55724	1	1	1
biological_process	GO:0007010	cytoskeleton organization	1	Scin	36	1014	55871	1	1	1
biological_process	GO:0007015	actin filament organization	1	Scin	36	302	56583	1	1	1
biological_process	GO:0008064	regulation of actin polymerization or depolymerization	1	Scin	36	152	56733	1	1	1
biological_process	GO:0008154	actin polymerization or depolymerization	1	Scin	36	157	56728	1	1	1
biological_process	GO:0008285	negative regulation of cell proliferation	1	Scin	36	601	56284	1	1	1
biological_process	GO:0010638	positive regulation of organelle organization	1	Scin	36	498	56387	1	1	1
biological_process	GO:0010639	negative regulation of organelle organization	1	Scin	36	284	56601	1	1	1
biological_process	GO:0022411	cellular component disassembly	1	Scin	36	388	56497	1	1	1
biological_process	GO:0030029	actin filament-based process	1	Scin	36	566	56319	1	1	1
biological_process	GO:0030036	actin cytoskeleton organization	1	Scin	36	528	56357	1	1	1
biological_process	GO:0030041	actin filament polymerization	1	Scin	36	130	56755	1	1	1
biological_process	GO:0030042	actin filament depolymerization	1	Scin	36	50	56835	1	1	1
biological_process	GO:0030097	hemopoiesis	1	Scin	36	805	56080	1	1	1
biological_process	GO:0030099	myeloid cell differentiation	1	Scin	36	345	56540	1	1	1
biological_process	GO:0030219	megakaryocyte differentiation	1	Scin	36	47	56838	1	1	1
biological_process	GO:0030832	regulation of actin filament length	1	Scin	36	153	56732	1	1	1
biological_process	GO:0030833	regulation of actin filament polymerization	1	Scin	36	133	56752	1	1	1
biological_process	GO:0030834	regulation of actin filament depolymerization	1	Scin	36	47	56838	1	1	1
biological_process	GO:0030835	negative regulation of actin filament depolymerization	1	Scin	36	37	56848	1	1	1
biological_process	GO:0030837	negative regulation of actin filament polymerization	1	Scin	36	48	56837	1	1	1
biological_process	GO:0030838	positive regulation of actin filament polymerization	1	Scin	36	78	56807	1	1	1
biological_process	GO:0031333	negative regulation of protein complex assembly	1	Scin	36	104	56781	1	1	1
biological_process	GO:0031334	positive regulation of protein complex assembly	1	Scin	36	176	56709	1	1	1
biological_process	GO:0032271	regulation of protein polymerization	1	Scin	36	163	56722	1	1	1
biological_process	GO:0032272	negative regulation of protein polymerization	1	Scin	36	59	56826	1	1	1
biological_process	GO:0032273	positive regulation of protein polymerization	1	Scin	36	94	56791	1	1	1
biological_process	GO:0032535	regulation of cellular component size	1	Scin	36	339	56546	1	1	1
biological_process	GO:0032956	regulation of actin cytoskeleton organization	1	Scin	36	268	56617	1	1	1
biological_process	GO:0032970	regulation of actin filament-based process	1	Scin	36	317	56568	1	1	1
biological_process	GO:0032984	macromolecular complex disassembly	1	Scin	36	145	56740	1	1	1
biological_process	GO:0033043	regulation of organelle organization	1	Scin	36	952	55933	1	1	1
biological_process	GO:0034622	cellular macromolecular complex assembly	1	Scin	36	729	56156	1	1	1
biological_process	GO:0042989	sequestering of actin monomers	1	Scin	36	10	56875	1	1	1
biological_process	GO:0043241	protein complex disassembly	1	Scin	36	134	56751	1	1	1
biological_process	GO:0043242	negative regulation of protein complex disassembly	1	Scin	36	66	56819	1	1	1
biological_process	GO:0043244	regulation of protein complex disassembly	1	Scin	36	87	56798	1	1	1
biological_process	GO:0043254	regulation of protein complex assembly	1	Scin	36	331	56554	1	1	1
biological_process	GO:0043623	cellular protein complex assembly	1	Scin	36	444	56441	1	1	1
biological_process	GO:0043624	cellular protein complex disassembly	1	Scin	36	115	56770	1	1	1
biological_process	GO:0044087	regulation of cellular component biogenesis	1	Scin	36	678	56207	1	1	1
biological_process	GO:0044089	positive regulation of cellular component biogenesis	1	Scin	36	378	56507	1	1	1
biological_process	GO:0045010	actin nucleation	1	Scin	36	38	56847	1	1	1
biological_process	GO:0045637	regulation of myeloid cell differentiation	1	Scin	36	182	56703	1	1	1
biological_process	GO:0045639	positive regulation of myeloid cell differentiation	1	Scin	36	84	56801	1	1	1
biological_process	GO:0045652	regulation of megakaryocyte differentiation	1	Scin	36	27	56858	1	1	1
biological_process	GO:0045654	positive regulation of megakaryocyte differentiation	1	Scin	36	8	56877	1	1	1
biological_process	GO:0048534	hematopoietic or lymphoid organ development	1	Scin	36	852	56033	1	1	1
biological_process	GO:0051014	actin filament severing	1	Scin	36	10	56875	1	1	1
molecular_function	GO:0051015	actin filament binding	1	Scin	36	114	56771	1	1	1
biological_process	GO:0051125	regulation of actin nucleation	1	Scin	36	21	56864	1	1	1
biological_process	GO:0051127	positive regulation of actin nucleation	1	Scin	36	11	56874	1	1	1
biological_process	GO:0051129	negative regulation of cellular component organization	1	Scin	36	561	56324	1	1	1
biological_process	GO:0051258	protein polymerization	1	Scin	36	215	56670	1	1	1
biological_process	GO:0051261	protein depolymerization	1	Scin	36	101	56784	1	1	1
biological_process	GO:0051493	regulation of cytoskeleton organization	1	Scin	36	398	56487	1	1	1
biological_process	GO:0051494	negative regulation of cytoskeleton organization	1	Scin	36	124	56761	1	1	1
biological_process	GO:0051495	positive regulation of cytoskeleton organization	1	Scin	36	168	56717	1	1	1
biological_process	GO:0051693	actin filament capping	1	Scin	36	32	56853	1	1	1
biological_process	GO:0065003	macromolecular complex assembly	1	Scin	36	1356	55529	1	1	1
biological_process	GO:0070271	protein complex biogenesis	1	Scin	36	1161	55724	1	1	1
biological_process	GO:0071822	protein complex subunit organization	1	Scin	36	1474	55411	1	1	1
biological_process	GO:0090066	regulation of anatomical structure size	1	Scin	36	490	56395	1	1	1
biological_process	GO:1901532	regulation of hematopoietic progenitor cell differentiation	1	Scin	36	44	56841	1	1	1
biological_process	GO:1901534	positive regulation of hematopoietic progenitor cell differentiation	1	Scin	36	11	56874	1	1	1
biological_process	GO:1901879	regulation of protein depolymerization	1	Scin	36	77	56808	1	1	1
biological_process	GO:1901880	negative regulation of protein depolymerization	1	Scin	36	64	56821	1	1	1
biological_process	GO:1902589	single-organism organelle organization	1	Scin	36	2284	54601	1	1	1
biological_process	GO:1903706	regulation of hemopoiesis	1	Scin	36	329	56556	1	1	1
biological_process	GO:1903708	positive regulation of hemopoiesis	1	Scin	36	173	56712	1	1	1
molecular_function	GO:0005158	insulin receptor binding	1	Slc2a2	36	35	56850	1	1	1
cellular_component	GO:0005768	endosome	1	Slc2a2	36	688	56197	1	1	1
biological_process	GO:0006820	anion transport	1	Slc2a2	36	520	56365	1	1	1
biological_process	GO:0009758	carbohydrate utilization	1	Slc2a2	36	2	56883	1	1	1
biological_process	GO:0015711	organic anion transport	1	Slc2a2	36	357	56528	1	1	1
cellular_component	GO:0031253	cell projection membrane	1	Slc2a2	36	241	56644	1	1	1
cellular_component	GO:0031526	brush border membrane	1	Slc2a2	36	61	56824	1	1	1
molecular_function	GO:0033300	dehydroascorbic acid transporter activity	1	Slc2a2	36	4	56881	1	1	1
biological_process	GO:0051180	vitamin transport	1	Slc2a2	36	26	56859	1	1	1
molecular_function	GO:0051183	vitamin transporter activity	1	Slc2a2	36	18	56867	1	1	1
molecular_function	GO:0055056	D-glucose transmembrane transporter activity	1	Slc2a2	36	4	56881	1	1	1
biological_process	GO:0070837	dehydroascorbic acid transport	1	Slc2a2	36	4	56881	1	1	1
biological_process	GO:0007417	central nervous system development	1	Duox2	36	721	56164	1	1	1
biological_process	GO:0007420	brain development	1	Duox2	36	529	56356	1	1	1
biological_process	GO:0007423	sensory organ development	1	Duox2	36	530	56355	1	1	1
biological_process	GO:0009566	fertilization	1	Duox2	36	148	56737	1	1	1
biological_process	GO:0009615	response to virus	1	Duox2	36	290	56595	1	1	1
biological_process	GO:0009887	organ morphogenesis	1	Duox2	36	943	55942	1	1	1
biological_process	GO:0010243	response to organonitrogen compound	1	Duox2	36	602	56283	1	1	1
biological_process	GO:0014074	response to purine-containing compound	1	Duox2	36	96	56789	1	1	1
molecular_function	GO:0016174	NAD(P)H oxidase activity	1	Duox2	36	5	56880	1	1	1
molecular_function	GO:0016651	oxidoreductase activity, acting on NAD(P)H	1	Duox2	36	71	56814	1	1	1
biological_process	GO:0019221	cytokine-mediated signaling pathway	1	Duox2	36	291	56594	1	1	1
biological_process	GO:0021536	diencephalon development	1	Duox2	36	65	56820	1	1	1
biological_process	GO:0021983	pituitary gland development	1	Duox2	36	38	56847	1	1	1
biological_process	GO:0021984	adenohypophysis development	1	Duox2	36	14	56871	1	1	1
biological_process	GO:0022612	gland morphogenesis	1	Duox2	36	138	56747	1	1	1
biological_process	GO:0030282	bone mineralization	1	Duox2	36	98	56787	1	1	1
biological_process	GO:0030878	thyroid gland development	1	Duox2	36	26	56859	1	1	1
biological_process	GO:0030900	forebrain development	1	Duox2	36	336	56549	1	1	1
biological_process	GO:0031214	biomineral tissue development	1	Duox2	36	126	56759	1	1	1
biological_process	GO:0035264	multicellular organism growth	1	Duox2	36	186	56699	1	1	1
biological_process	GO:0043583	ear development	1	Duox2	36	215	56670	1	1	1
biological_process	GO:0046683	response to organophosphorus	1	Duox2	36	84	56801	1	1	1
biological_process	GO:0048732	gland development	1	Duox2	36	399	56486	1	1	1
biological_process	GO:0048839	inner ear development	1	Duox2	36	186	56699	1	1	1
biological_process	GO:0048850	hypophysis morphogenesis	1	Duox2	36	3	56882	1	1	1
biological_process	GO:0048852	diencephalon morphogenesis	1	Duox2	36	6	56879	1	1	1
biological_process	GO:0048853	forebrain morphogenesis	1	Duox2	36	17	56868	1	1	1
biological_process	GO:0048854	brain morphogenesis	1	Duox2	36	36	56849	1	1	1
biological_process	GO:0048855	adenohypophysis morphogenesis	1	Duox2	36	1	56884	1	1	1
molecular_function	GO:0050664	oxidoreductase activity, acting on NAD(P)H, oxygen as acceptor	1	Duox2	36	12	56873	1	1	1
biological_process	GO:0051591	response to cAMP	1	Duox2	36	59	56826	1	1	1
biological_process	GO:0060322	head development	1	Duox2	36	572	56313	1	1	1
biological_process	GO:1901698	response to nitrogen compound	1	Duox2	36	695	56190	1	1	1
molecular_function	GO:0000700	mismatch base pair DNA N-glycosylase activity	1	Tdg	36	13	56872	1	1	1
molecular_function	GO:0001104	RNA polymerase II transcription cofactor activity	1	Tdg	36	85	56800	1	1	1
molecular_function	GO:0003712	transcription cofactor activity	1	Tdg	36	406	56479	1	1	1
molecular_function	GO:0004844	uracil DNA N-glycosylase activity	1	Tdg	36	14	56871	1	1	1
molecular_function	GO:0005080	protein kinase C binding	1	Tdg	36	54	56831	1	1	1
biological_process	GO:0006259	DNA metabolic process	1	Tdg	36	772	56113	1	1	1
biological_process	GO:0006281	DNA repair	1	Tdg	36	389	56496	1	1	1
biological_process	GO:0006284	base-excision repair	1	Tdg	36	36	56849	1	1	1
biological_process	GO:0006285	base-excision repair, AP site formation	1	Tdg	36	3	56882	1	1	1
biological_process	GO:0006298	mismatch repair	1	Tdg	36	20	56865	1	1	1
biological_process	GO:0006304	DNA modification	1	Tdg	36	76	56809	1	1	1
biological_process	GO:0006325	chromatin organization	1	Tdg	36	679	56206	1	1	1
biological_process	GO:0006974	cellular response to DNA damage stimulus	1	Tdg	36	625	56260	1	1	1
molecular_function	GO:0008263	pyrimidine-specific mismatch base pair DNA N-glycosylase activity	1	Tdg	36	2	56883	1	1	1
biological_process	GO:0016568	chromatin modification	1	Tdg	36	550	56335	1	1	1
cellular_component	GO:0016605	PML body	1	Tdg	36	69	56816	1	1	1
molecular_function	GO:0016798	hydrolase activity, acting on glycosyl bonds	1	Tdg	36	227	56658	1	1	1
molecular_function	GO:0016799	hydrolase activity, hydrolyzing N-glycosyl compounds	1	Tdg	36	24	56861	1	1	1
molecular_function	GO:0019104	DNA N-glycosylase activity	1	Tdg	36	17	56868	1	1	1
molecular_function	GO:0019901	protein kinase binding	1	Tdg	36	569	56316	1	1	1
molecular_function	GO:0019904	protein domain specific binding	1	Tdg	36	679	56206	1	1	1
molecular_function	GO:0030983	mismatched DNA binding	1	Tdg	36	9	56876	1	1	1
biological_process	GO:0032091	negative regulation of protein binding	1	Tdg	36	69	56816	1	1	1
molecular_function	GO:0032182	ubiquitin-like protein binding	1	Tdg	36	106	56779	1	1	1
molecular_function	GO:0032183	SUMO binding	1	Tdg	36	14	56871	1	1	1
biological_process	GO:0035510	DNA dealkylation	1	Tdg	36	16	56869	1	1	1
biological_process	GO:0035561	regulation of chromatin binding	1	Tdg	36	18	56867	1	1	1
biological_process	GO:0035562	negative regulation of chromatin binding	1	Tdg	36	9	56876	1	1	1
biological_process	GO:0043393	regulation of protein binding	1	Tdg	36	162	56723	1	1	1
biological_process	GO:0044728	DNA methylation or demethylation	1	Tdg	36	67	56818	1	1	1
biological_process	GO:0051098	regulation of binding	1	Tdg	36	270	56615	1	1	1
biological_process	GO:0051100	negative regulation of binding	1	Tdg	36	117	56768	1	1	1
biological_process	GO:0051276	chromosome organization	1	Tdg	36	929	55956	1	1	1
biological_process	GO:0070988	demethylation	1	Tdg	36	46	56839	1	1	1
biological_process	GO:0080111	DNA demethylation	1	Tdg	36	14	56871	1	1	1
molecular_function	GO:0097506	deaminated base DNA N-glycosylase activity	1	Tdg	36	14	56871	1	1	1
cellular_component	GO:0000228	nuclear chromosome	1	Nr1d1	36	503	56382	1	1	1
biological_process	GO:0000271	polysaccharide biosynthetic process	1	Nr1d1	36	61	56824	1	1	1
cellular_component	GO:0000785	chromatin	1	Nr1d1	36	468	56417	1	1	1
cellular_component	GO:0000790	nuclear chromatin	1	Nr1d1	36	313	56572	1	1	1
molecular_function	GO:0001221	transcription cofactor binding	1	Nr1d1	36	26	56859	1	1	1
molecular_function	GO:0001222	transcription corepressor binding	1	Nr1d1	36	9	56876	1	1	1
biological_process	GO:0001659	temperature homeostasis	1	Nr1d1	36	39	56846	1	1	1
biological_process	GO:0001678	cellular glucose homeostasis	1	Nr1d1	36	112	56773	1	1	1
biological_process	GO:0002218	activation of innate immune response	1	Nr1d1	36	111	56774	1	1	1
biological_process	GO:0002221	pattern recognition receptor signaling pathway	1	Nr1d1	36	101	56784	1	1	1
biological_process	GO:0002224	toll-like receptor signaling pathway	1	Nr1d1	36	76	56809	1	1	1
biological_process	GO:0002237	response to molecule of bacterial origin	1	Nr1d1	36	308	56577	1	1	1
biological_process	GO:0002253	activation of immune response	1	Nr1d1	36	283	56602	1	1	1
biological_process	GO:0002683	negative regulation of immune system process	1	Nr1d1	36	369	56516	1	1	1
biological_process	GO:0002757	immune response-activating signal transduction	1	Nr1d1	36	233	56652	1	1	1
biological_process	GO:0002758	innate immune response-activating signal transduction	1	Nr1d1	36	104	56781	1	1	1
biological_process	GO:0002764	immune response-regulating signaling pathway	1	Nr1d1	36	245	56640	1	1	1
cellular_component	GO:0005694	chromosome	1	Nr1d1	36	861	56024	1	1	1
biological_process	GO:0005975	carbohydrate metabolic process	1	Nr1d1	36	657	56228	1	1	1
biological_process	GO:0005976	polysaccharide metabolic process	1	Nr1d1	36	99	56786	1	1	1
biological_process	GO:0005977	glycogen metabolic process	1	Nr1d1	36	73	56812	1	1	1
biological_process	GO:0005978	glycogen biosynthetic process	1	Nr1d1	36	40	56845	1	1	1
biological_process	GO:0005996	monosaccharide metabolic process	1	Nr1d1	36	239	56646	1	1	1
biological_process	GO:0006006	glucose metabolic process	1	Nr1d1	36	175	56710	1	1	1
biological_process	GO:0006073	cellular glucan metabolic process	1	Nr1d1	36	73	56812	1	1	1
biological_process	GO:0006091	generation of precursor metabolites and energy	1	Nr1d1	36	281	56604	1	1	1
biological_process	GO:0006094	gluconeogenesis	1	Nr1d1	36	59	56826	1	1	1
biological_process	GO:0006109	regulation of carbohydrate metabolic process	1	Nr1d1	36	164	56721	1	1	1
biological_process	GO:0006111	regulation of gluconeogenesis	1	Nr1d1	36	38	56847	1	1	1
biological_process	GO:0006112	energy reserve metabolic process	1	Nr1d1	36	81	56804	1	1	1
biological_process	GO:0006699	bile acid biosynthetic process	1	Nr1d1	36	18	56867	1	1	1
biological_process	GO:0008206	bile acid metabolic process	1	Nr1d1	36	34	56851	1	1	1
biological_process	GO:0009250	glucan biosynthetic process	1	Nr1d1	36	40	56845	1	1	1
biological_process	GO:0009617	response to bacterium	1	Nr1d1	36	523	56362	1	1	1
biological_process	GO:0009749	response to glucose	1	Nr1d1	36	139	56746	1	1	1
biological_process	GO:0010675	regulation of cellular carbohydrate metabolic process	1	Nr1d1	36	154	56731	1	1	1
biological_process	GO:0010869	regulation of receptor biosynthetic process	1	Nr1d1	36	19	56866	1	1	1
biological_process	GO:0010871	negative regulation of receptor biosynthetic process	1	Nr1d1	36	6	56879	1	1	1
biological_process	GO:0010893	positive regulation of steroid biosynthetic process	1	Nr1d1	36	23	56862	1	1	1
biological_process	GO:0010906	regulation of glucose metabolic process	1	Nr1d1	36	105	56780	1	1	1
biological_process	GO:0015980	energy derivation by oxidation of organic compounds	1	Nr1d1	36	205	56680	1	1	1
biological_process	GO:0016051	carbohydrate biosynthetic process	1	Nr1d1	36	160	56725	1	1	1
biological_process	GO:0016053	organic acid biosynthetic process	1	Nr1d1	36	255	56630	1	1	1
biological_process	GO:0019218	regulation of steroid metabolic process	1	Nr1d1	36	90	56795	1	1	1
biological_process	GO:0019318	hexose metabolic process	1	Nr1d1	36	203	56682	1	1	1
biological_process	GO:0019319	hexose biosynthetic process	1	Nr1d1	36	62	56823	1	1	1
molecular_function	GO:0020037	heme binding	1	Nr1d1	36	139	56746	1	1	1
biological_process	GO:0031349	positive regulation of defense response	1	Nr1d1	36	244	56641	1	1	1
biological_process	GO:0032496	response to lipopolysaccharide	1	Nr1d1	36	292	56593	1	1	1
biological_process	GO:0032800	receptor biosynthetic process	1	Nr1d1	36	24	56861	1	1	1
biological_process	GO:0033500	carbohydrate homeostasis	1	Nr1d1	36	208	56677	1	1	1
biological_process	GO:0033692	cellular polysaccharide biosynthetic process	1	Nr1d1	36	51	56834	1	1	1
biological_process	GO:0034121	regulation of toll-like receptor signaling pathway	1	Nr1d1	36	44	56841	1	1	1
biological_process	GO:0034122	negative regulation of toll-like receptor signaling pathway	1	Nr1d1	36	24	56861	1	1	1
biological_process	GO:0034142	toll-like receptor 4 signaling pathway	1	Nr1d1	36	26	56859	1	1	1
biological_process	GO:0034143	regulation of toll-like receptor 4 signaling pathway	1	Nr1d1	36	15	56870	1	1	1
biological_process	GO:0034144	negative regulation of toll-like receptor 4 signaling pathway	1	Nr1d1	36	7	56878	1	1	1
biological_process	GO:0034637	cellular carbohydrate biosynthetic process	1	Nr1d1	36	58	56827	1	1	1
biological_process	GO:0035773	insulin secretion involved in cellular response to glucose stimulus	1	Nr1d1	36	65	56820	1	1	1
biological_process	GO:0035947	regulation of gluconeogenesis by regulation of transcription from RNA polymerase II promoter	1	Nr1d1	36	8	56877	1	1	1
biological_process	GO:0042593	glucose homeostasis	1	Nr1d1	36	208	56677	1	1	1
biological_process	GO:0042632	cholesterol homeostasis	1	Nr1d1	36	67	56818	1	1	1
biological_process	GO:0043112	receptor metabolic process	1	Nr1d1	36	144	56741	1	1	1
cellular_component	GO:0043197	dendritic spine	1	Nr1d1	36	130	56755	1	1	1
biological_process	GO:0043255	regulation of carbohydrate biosynthetic process	1	Nr1d1	36	85	56800	1	1	1
biological_process	GO:0044042	glucan metabolic process	1	Nr1d1	36	73	56812	1	1	1
biological_process	GO:0044262	cellular carbohydrate metabolic process	1	Nr1d1	36	266	56619	1	1	1
biological_process	GO:0044264	cellular polysaccharide metabolic process	1	Nr1d1	36	86	56799	1	1	1
cellular_component	GO:0044309	neuron spine	1	Nr1d1	36	134	56751	1	1	1
biological_process	GO:0044321	response to leptin	1	Nr1d1	36	11	56874	1	1	1
biological_process	GO:0044342	type B pancreatic cell proliferation	1	Nr1d1	36	18	56867	1	1	1
cellular_component	GO:0044427	chromosomal part	1	Nr1d1	36	770	56115	1	1	1
cellular_component	GO:0044454	nuclear chromosome part	1	Nr1d1	36	469	56416	1	1	1
biological_process	GO:0044723	single-organism carbohydrate metabolic process	1	Nr1d1	36	580	56305	1	1	1
biological_process	GO:0045088	regulation of innate immune response	1	Nr1d1	36	189	56696	1	1	1
biological_process	GO:0045089	positive regulation of innate immune response	1	Nr1d1	36	160	56725	1	1	1
biological_process	GO:0045834	positive regulation of lipid metabolic process	1	Nr1d1	36	127	56758	1	1	1
biological_process	GO:0045940	positive regulation of steroid metabolic process	1	Nr1d1	36	31	56854	1	1	1
biological_process	GO:0046364	monosaccharide biosynthetic process	1	Nr1d1	36	68	56817	1	1	1
biological_process	GO:0046394	carboxylic acid biosynthetic process	1	Nr1d1	36	255	56630	1	1	1
biological_process	GO:0046889	positive regulation of lipid biosynthetic process	1	Nr1d1	36	74	56811	1	1	1
biological_process	GO:0046890	regulation of lipid biosynthetic process	1	Nr1d1	36	136	56749	1	1	1
molecular_function	GO:0046906	tetrapyrrole binding	1	Nr1d1	36	147	56738	1	1	1
biological_process	GO:0050673	epithelial cell proliferation	1	Nr1d1	36	349	56536	1	1	1
biological_process	GO:0050678	regulation of epithelial cell proliferation	1	Nr1d1	36	289	56596	1	1	1
biological_process	GO:0050776	regulation of immune response	1	Nr1d1	36	535	56350	1	1	1
biological_process	GO:0050778	positive regulation of immune response	1	Nr1d1	36	426	56459	1	1	1
biological_process	GO:0050810	regulation of steroid biosynthetic process	1	Nr1d1	36	65	56820	1	1	1
biological_process	GO:0055092	sterol homeostasis	1	Nr1d1	36	67	56818	1	1	1
biological_process	GO:0055114	oxidation-reduction process	1	Nr1d1	36	891	55994	1	1	1
biological_process	GO:0060086	circadian temperature homeostasis	1	Nr1d1	36	2	56883	1	1	1
biological_process	GO:0061178	regulation of insulin secretion involved in cellular response to glucose stimulus	1	Nr1d1	36	59	56826	1	1	1
biological_process	GO:0061469	regulation of type B pancreatic cell proliferation	1	Nr1d1	36	8	56877	1	1	1
biological_process	GO:0070857	regulation of bile acid biosynthetic process	1	Nr1d1	36	8	56877	1	1	1
biological_process	GO:0070859	positive regulation of bile acid biosynthetic process	1	Nr1d1	36	2	56883	1	1	1
biological_process	GO:0071216	cellular response to biotic stimulus	1	Nr1d1	36	215	56670	1	1	1
biological_process	GO:0071219	cellular response to molecule of bacterial origin	1	Nr1d1	36	197	56688	1	1	1
biological_process	GO:0071222	cellular response to lipopolysaccharide	1	Nr1d1	36	188	56697	1	1	1
biological_process	GO:0071333	cellular response to glucose stimulus	1	Nr1d1	36	98	56787	1	1	1
biological_process	GO:0072330	monocarboxylic acid biosynthetic process	1	Nr1d1	36	181	56704	1	1	1
biological_process	GO:0072364	regulation of cellular ketone metabolic process by regulation of transcription from RNA polymerase II promoter	1	Nr1d1	36	10	56875	1	1	1
biological_process	GO:1904251	regulation of bile acid metabolic process	1	Nr1d1	36	9	56876	1	1	1
biological_process	GO:1904253	positive regulation of bile acid metabolic process	1	Nr1d1	36	2	56883	1	1	1
biological_process	GO:2000188	regulation of cholesterol homeostasis	1	Nr1d1	36	12	56873	1	1	1
cellular_component	GO:0005912	adherens junction	1	Tns4	36	418	56467	1	1	1
cellular_component	GO:0005924	cell-substrate adherens junction	1	Tns4	36	359	56526	1	1	1
cellular_component	GO:0005925	focal adhesion	1	Tns4	36	354	56531	1	1	1
cellular_component	GO:0030055	cell-substrate junction	1	Tns4	36	364	56521	1	1	1
cellular_component	GO:0070161	anchoring junction	1	Tns4	36	434	56451	1	1	1
molecular_function	GO:0005342	organic acid transmembrane transporter activity	1	Slc5a12	36	128	56757	1	1	1
molecular_function	GO:0008028	monocarboxylic acid transmembrane transporter activity	1	Slc5a12	36	45	56840	1	1	1
molecular_function	GO:0008509	anion transmembrane transporter activity	1	Slc5a12	36	263	56622	1	1	1
molecular_function	GO:0008514	organic anion transmembrane transporter activity	1	Slc5a12	36	166	56719	1	1	1
molecular_function	GO:0015129	lactate transmembrane transporter activity	1	Slc5a12	36	7	56878	1	1	1
molecular_function	GO:0046943	carboxylic acid transmembrane transporter activity	1	Slc5a12	36	126	56759	1	1	1
molecular_function	GO:1901618	organic hydroxy compound transmembrane transporter activity	1	Slc5a12	36	53	56832	1	1	1
biological_process	GO:0001676	long-chain fatty acid metabolic process	1	Acot1	36	97	56788	1	1	1
biological_process	GO:0006631	fatty acid metabolic process	1	Acot1	36	356	56529	1	1	1
biological_process	GO:0006637	acyl-CoA metabolic process	1	Acot1	36	67	56818	1	1	1
biological_process	GO:0006732	coenzyme metabolic process	1	Acot1	36	272	56613	1	1	1
biological_process	GO:0006790	sulfur compound metabolic process	1	Acot1	36	268	56617	1	1	1
molecular_function	GO:0016289	CoA hydrolase activity	1	Acot1	36	30	56855	1	1	1
molecular_function	GO:0016290	palmitoyl-CoA hydrolase activity	1	Acot1	36	15	56870	1	1	1
molecular_function	GO:0016790	thiolester hydrolase activity	1	Acot1	36	45	56840	1	1	1
biological_process	GO:0035383	thioester metabolic process	1	Acot1	36	67	56818	1	1	1
molecular_function	GO:0047617	acyl-CoA hydrolase activity	1	Acot1	36	27	56858	1	1	1
biological_process	GO:0051186	cofactor metabolic process	1	Acot1	36	321	56564	1	1	1
molecular_function	GO:0052689	carboxylic ester hydrolase activity	1	Acot1	36	160	56725	1	1	1
molecular_function	GO:0004672	protein kinase activity	1	Aak1	36	584	56301	1	1	1
molecular_function	GO:0004674	protein serine/threonine kinase activity	1	Aak1	36	434	56451	1	1	1
molecular_function	GO:0005112	Notch binding	1	Aak1	36	19	56866	1	1	1
biological_process	GO:0006897	endocytosis	1	Aak1	36	483	56402	1	1	1
biological_process	GO:0006898	receptor-mediated endocytosis	1	Aak1	36	183	56702	1	1	1
biological_process	GO:0007219	Notch signaling pathway	1	Aak1	36	160	56725	1	1	1
biological_process	GO:0008593	regulation of Notch signaling pathway	1	Aak1	36	67	56818	1	1	1
molecular_function	GO:0016301	kinase activity	1	Aak1	36	747	56138	1	1	1
molecular_function	GO:0016772	transferase activity, transferring phosphorus-containing groups	1	Aak1	36	886	55999	1	1	1
molecular_function	GO:0016773	phosphotransferase activity, alcohol group as acceptor	1	Aak1	36	689	56196	1	1	1
biological_process	GO:0030100	regulation of endocytosis	1	Aak1	36	198	56687	1	1	1
cellular_component	GO:0030117	membrane coat	1	Aak1	36	85	56800	1	1	1
cellular_component	GO:0030118	clathrin coat	1	Aak1	36	45	56840	1	1	1
cellular_component	GO:0031252	cell leading edge	1	Aak1	36	309	56576	1	1	1
biological_process	GO:0031647	regulation of protein stability	1	Aak1	36	182	56703	1	1	1
molecular_function	GO:0035612	AP-2 adaptor complex binding	1	Aak1	36	8	56877	1	1	1
cellular_component	GO:0043195	terminal bouton	1	Aak1	36	103	56782	1	1	1
cellular_component	GO:0043679	axon terminus	1	Aak1	36	170	56715	1	1	1
cellular_component	GO:0044306	neuron projection terminus	1	Aak1	36	182	56703	1	1	1
biological_process	GO:0045747	positive regulation of Notch signaling pathway	1	Aak1	36	33	56852	1	1	1
biological_process	GO:0046777	protein autophosphorylation	1	Aak1	36	221	56664	1	1	1
biological_process	GO:0048259	regulation of receptor-mediated endocytosis	1	Aak1	36	69	56816	1	1	1
cellular_component	GO:0048475	coated membrane	1	Aak1	36	85	56800	1	1	1
biological_process	GO:0050821	protein stabilization	1	Aak1	36	105	56780	1	1	1
biological_process	GO:0060627	regulation of vesicle-mediated transport	1	Aak1	36	403	56482	1	1	1
cellular_component	GO:0071439	clathrin complex	1	Aak1	36	9	56876	1	1	1
biological_process	GO:0072583	clathrin-mediated endocytosis	1	Aak1	36	22	56863	1	1	1
cellular_component	GO:0098796	membrane protein complex	1	Aak1	36	939	55946	1	1	1
biological_process	GO:2000369	regulation of clathrin-mediated endocytosis	1	Aak1	36	10	56875	1	1	1
molecular_function	GO:0004879	RNA polymerase II transcription factor activity, ligand-activated sequence-specific DNA binding	1	Nr1d2	36	44	56841	1	1	1
molecular_function	GO:0004887	thyroid hormone receptor activity	1	Nr1d2	36	5	56880	1	1	1
biological_process	GO:0097009	energy homeostasis	1	Nr1d2	36	27	56858	1	1	1
molecular_function	GO:0098531	transcription factor activity, direct ligand regulated sequence-specific DNA binding	1	Nr1d2	36	44	56841	1	1	1
biological_process	GO:2000505	regulation of energy homeostasis	1	Nr1d2	36	16	56869	1	1	1
biological_process	GO:0001942	hair follicle development	1	Mreg	36	95	56790	1	1	1
biological_process	GO:0008544	epidermis development	1	Mreg	36	289	56596	1	1	1
cellular_component	GO:0016023	cytoplasmic membrane-bounded vesicle	1	Mreg	36	732	56153	1	1	1
biological_process	GO:0021700	developmental maturation	1	Mreg	36	255	56630	1	1	1
biological_process	GO:0022404	molting cycle process	1	Mreg	36	95	56790	1	1	1
biological_process	GO:0022405	hair cycle process	1	Mreg	36	95	56790	1	1	1
biological_process	GO:0030318	melanocyte differentiation	1	Mreg	36	26	56859	1	1	1
cellular_component	GO:0031410	cytoplasmic vesicle	1	Mreg	36	1040	55845	1	1	1
biological_process	GO:0032400	melanosome localization	1	Mreg	36	21	56864	1	1	1
biological_process	GO:0032401	establishment of melanosome localization	1	Mreg	36	18	56867	1	1	1
biological_process	GO:0032402	melanosome transport	1	Mreg	36	17	56868	1	1	1
biological_process	GO:0033059	cellular pigmentation	1	Mreg	36	40	56845	1	1	1
cellular_component	GO:0042470	melanosome	1	Mreg	36	27	56858	1	1	1
biological_process	GO:0042640	anagen	1	Mreg	36	13	56872	1	1	1
biological_process	GO:0043473	pigmentation	1	Mreg	36	89	56796	1	1	1
biological_process	GO:0043588	skin development	1	Mreg	36	254	56631	1	1	1
biological_process	GO:0044848	biological phase	1	Mreg	36	41	56844	1	1	1
biological_process	GO:0044851	hair cycle phase	1	Mreg	36	19	56866	1	1	1
biological_process	GO:0048066	developmental pigmentation	1	Mreg	36	48	56837	1	1	1
cellular_component	GO:0048770	pigment granule	1	Mreg	36	27	56858	1	1	1
biological_process	GO:0048820	hair follicle maturation	1	Mreg	36	21	56864	1	1	1
biological_process	GO:0050931	pigment cell differentiation	1	Mreg	36	36	56849	1	1	1
biological_process	GO:0051640	organelle localization	1	Mreg	36	391	56494	1	1	1
biological_process	GO:0051648	vesicle localization	1	Mreg	36	186	56699	1	1	1
biological_process	GO:0051650	establishment of vesicle localization	1	Mreg	36	172	56713	1	1	1
biological_process	GO:0051656	establishment of organelle localization	1	Mreg	36	284	56601	1	1	1
biological_process	GO:0051875	pigment granule localization	1	Mreg	36	22	56863	1	1	1
biological_process	GO:0051904	pigment granule transport	1	Mreg	36	18	56867	1	1	1
biological_process	GO:0051905	establishment of pigment granule localization	1	Mreg	36	19	56866	1	1	1
biological_process	GO:0060563	neuroepithelial cell differentiation	1	Mreg	36	88	56797	1	1	1
biological_process	GO:0071695	anatomical structure maturation	1	Mreg	36	59	56826	1	1	1
biological_process	GO:0098773	skin epidermis development	1	Mreg	36	97	56788	1	1	1
molecular_function	GO:0005353	fructose transmembrane transporter activity	1	Slc2a5	36	2	56883	1	1	1
biological_process	GO:0009750	response to fructose	1	Slc2a5	36	3	56882	1	1	1
biological_process	GO:0015755	fructose transport	1	Slc2a5	36	3	56882	1	1	1
cellular_component	GO:0016324	apical plasma membrane	1	Slc2a5	36	275	56610	1	1	1
biological_process	GO:0071332	cellular response to fructose stimulus	1	Slc2a5	36	2	56883	1	1	1
molecular_function	GO:0004888	transmembrane signaling receptor activity	1	Gpr17	36	1984	54901	1	1	1
molecular_function	GO:0004930	G-protein coupled receptor activity	1	Gpr17	36	956	55929	1	1	1
biological_process	GO:0007186	G-protein coupled receptor signaling pathway	1	Gpr17	36	1861	55024	1	1	1
biological_process	GO:0006818	hydrogen transport	1	Slc5a4a	36	87	56798	1	1	1
molecular_function	GO:0015077	monovalent inorganic cation transmembrane transporter activity	1	Slc5a4a	36	329	56556	1	1	1
molecular_function	GO:0015078	hydrogen ion transmembrane transporter activity	1	Slc5a4a	36	83	56802	1	1	1
biological_process	GO:0015992	proton transport	1	Slc5a4a	36	86	56799	1	1	1
molecular_function	GO:0022890	inorganic cation transmembrane transporter activity	1	Slc5a4a	36	482	56403	1	1	1
cellular_component	GO:0005789	endoplasmic reticulum membrane	1	Duoxa2	36	372	56513	1	1	1
biological_process	GO:0006520	cellular amino acid metabolic process	1	Duoxa2	36	282	56603	1	1	1
biological_process	GO:0006521	regulation of cellular amino acid metabolic process	1	Duoxa2	36	14	56871	1	1	1
biological_process	GO:0006590	thyroid hormone generation	1	Duoxa2	36	12	56873	1	1	1
biological_process	GO:0009308	amine metabolic process	1	Duoxa2	36	120	56765	1	1	1
biological_process	GO:0032350	regulation of hormone metabolic process	1	Duoxa2	36	38	56847	1	1	1
biological_process	GO:0033238	regulation of cellular amine metabolic process	1	Duoxa2	36	40	56845	1	1	1
cellular_component	GO:0042175	nuclear outer membrane-endoplasmic reticulum membrane network	1	Duoxa2	36	387	56498	1	1	1
biological_process	GO:0042743	hydrogen peroxide metabolic process	1	Duoxa2	36	38	56847	1	1	1
biological_process	GO:0044106	cellular amine metabolic process	1	Duoxa2	36	113	56772	1	1	1
cellular_component	GO:0044432	endoplasmic reticulum part	1	Duoxa2	36	461	56424	1	1	1
biological_process	GO:0072593	reactive oxygen species metabolic process	1	Duoxa2	36	224	56661	1	1	1
cellular_component	GO:0098588	bounding membrane of organelle	1	Duoxa2	36	1184	55701	1	1	1
biological_process	GO:2000609	regulation of thyroid hormone generation	1	Duoxa2	36	5	56880	1	1	1
biological_process	GO:0000165	MAPK cascade	1	Dusp6	36	669	56216	1	1	1
biological_process	GO:0000188	inactivation of MAPK activity	1	Dusp6	36	15	56870	1	1	1
biological_process	GO:0001704	formation of primary germ layer	1	Dusp6	36	94	56791	1	1	1
biological_process	GO:0001706	endoderm formation	1	Dusp6	36	36	56849	1	1	1
biological_process	GO:0001708	cell fate specification	1	Dusp6	36	88	56797	1	1	1
biological_process	GO:0001711	endodermal cell fate commitment	1	Dusp6	36	16	56869	1	1	1
biological_process	GO:0001714	endodermal cell fate specification	1	Dusp6	36	9	56876	1	1	1
biological_process	GO:0001932	regulation of protein phosphorylation	1	Dusp6	36	1199	55686	1	1	1
biological_process	GO:0001933	negative regulation of protein phosphorylation	1	Dusp6	36	362	56523	1	1	1
biological_process	GO:0003002	regionalization	1	Dusp6	36	340	56545	1	1	1
molecular_function	GO:0004721	phosphoprotein phosphatase activity	1	Dusp6	36	177	56708	1	1	1
molecular_function	GO:0004725	protein tyrosine phosphatase activity	1	Dusp6	36	96	56789	1	1	1
biological_process	GO:0006469	negative regulation of protein kinase activity	1	Dusp6	36	193	56692	1	1	1
biological_process	GO:0006470	protein dephosphorylation	1	Dusp6	36	289	56596	1	1	1
biological_process	GO:0007167	enzyme linked receptor protein signaling pathway	1	Dusp6	36	793	56092	1	1	1
biological_process	GO:0007169	transmembrane receptor protein tyrosine kinase signaling pathway	1	Dusp6	36	488	56397	1	1	1
biological_process	GO:0007369	gastrulation	1	Dusp6	36	161	56724	1	1	1
biological_process	GO:0007389	pattern specification process	1	Dusp6	36	453	56432	1	1	1
biological_process	GO:0007492	endoderm development	1	Dusp6	36	66	56819	1	1	1
biological_process	GO:0007507	heart development	1	Dusp6	36	537	56348	1	1	1
molecular_function	GO:0008138	protein tyrosine/serine/threonine phosphatase activity	1	Dusp6	36	61	56824	1	1	1
biological_process	GO:0008543	fibroblast growth factor receptor signaling pathway	1	Dusp6	36	70	56815	1	1	1
biological_process	GO:0009953	dorsal/ventral pattern formation	1	Dusp6	36	106	56779	1	1	1
biological_process	GO:0010453	regulation of cell fate commitment	1	Dusp6	36	32	56853	1	1	1
biological_process	GO:0010470	regulation of gastrulation	1	Dusp6	36	36	56849	1	1	1
biological_process	GO:0010563	negative regulation of phosphorus metabolic process	1	Dusp6	36	520	56365	1	1	1
biological_process	GO:0016311	dephosphorylation	1	Dusp6	36	365	56520	1	1	1
molecular_function	GO:0016791	phosphatase activity	1	Dusp6	36	257	56628	1	1	1
molecular_function	GO:0017017	MAP kinase tyrosine/serine/threonine phosphatase activity	1	Dusp6	36	37	56848	1	1	1
biological_process	GO:0019220	regulation of phosphate metabolic process	1	Dusp6	36	1530	55355	1	1	1
biological_process	GO:0022603	regulation of anatomical structure morphogenesis	1	Dusp6	36	916	55969	1	1	1
biological_process	GO:0023014	signal transduction by protein phosphorylation	1	Dusp6	36	681	56204	1	1	1
biological_process	GO:0031399	regulation of protein modification process	1	Dusp6	36	1540	55345	1	1	1
biological_process	GO:0031400	negative regulation of protein modification process	1	Dusp6	36	541	56344	1	1	1
molecular_function	GO:0033549	MAP kinase phosphatase activity	1	Dusp6	36	38	56847	1	1	1
biological_process	GO:0033673	negative regulation of kinase activity	1	Dusp6	36	211	56674	1	1	1
biological_process	GO:0035265	organ growth	1	Dusp6	36	159	56726	1	1	1
biological_process	GO:0035335	peptidyl-tyrosine dephosphorylation	1	Dusp6	36	51	56834	1	1	1
biological_process	GO:0035987	endodermal cell differentiation	1	Dusp6	36	26	56859	1	1	1
biological_process	GO:0040008	regulation of growth	1	Dusp6	36	633	56252	1	1	1
biological_process	GO:0040036	regulation of fibroblast growth factor receptor signaling pathway	1	Dusp6	36	28	56857	1	1	1
biological_process	GO:0042325	regulation of phosphorylation	1	Dusp6	36	1295	55590	1	1	1
biological_process	GO:0042326	negative regulation of phosphorylation	1	Dusp6	36	399	56486	1	1	1
molecular_function	GO:0042578	phosphoric ester hydrolase activity	1	Dusp6	36	385	56500	1	1	1
biological_process	GO:0042659	regulation of cell fate specification	1	Dusp6	36	20	56865	1	1	1
biological_process	GO:0042663	regulation of endodermal cell fate specification	1	Dusp6	36	5	56880	1	1	1
biological_process	GO:0043086	negative regulation of catalytic activity	1	Dusp6	36	678	56207	1	1	1
biological_process	GO:0043405	regulation of MAP kinase activity	1	Dusp6	36	241	56644	1	1	1
biological_process	GO:0043407	negative regulation of MAP kinase activity	1	Dusp6	36	65	56820	1	1	1
biological_process	GO:0043408	regulation of MAPK cascade	1	Dusp6	36	605	56280	1	1	1
biological_process	GO:0043409	negative regulation of MAPK cascade	1	Dusp6	36	141	56744	1	1	1
biological_process	GO:0043549	regulation of kinase activity	1	Dusp6	36	656	56229	1	1	1
biological_process	GO:0044344	cellular response to fibroblast growth factor stimulus	1	Dusp6	36	81	56804	1	1	1
biological_process	GO:0045165	cell fate commitment	1	Dusp6	36	269	56616	1	1	1
biological_process	GO:0045859	regulation of protein kinase activity	1	Dusp6	36	602	56283	1	1	1
biological_process	GO:0045936	negative regulation of phosphate metabolic process	1	Dusp6	36	520	56365	1	1	1
biological_process	GO:0045995	regulation of embryonic development	1	Dusp6	36	112	56773	1	1	1
biological_process	GO:0046620	regulation of organ growth	1	Dusp6	36	90	56795	1	1	1
biological_process	GO:0048598	embryonic morphogenesis	1	Dusp6	36	597	56288	1	1	1
biological_process	GO:0048638	regulation of developmental growth	1	Dusp6	36	326	56559	1	1	1
biological_process	GO:0048646	anatomical structure formation involved in morphogenesis	1	Dusp6	36	1133	55752	1	1	1
biological_process	GO:0050790	regulation of catalytic activity	1	Dusp6	36	1667	55218	1	1	1
biological_process	GO:0051174	regulation of phosphorus metabolic process	1	Dusp6	36	1535	55350	1	1	1
biological_process	GO:0051338	regulation of transferase activity	1	Dusp6	36	739	56146	1	1	1
biological_process	GO:0051348	negative regulation of transferase activity	1	Dusp6	36	254	56631	1	1	1
biological_process	GO:0060419	heart growth	1	Dusp6	36	82	56803	1	1	1
biological_process	GO:0060420	regulation of heart growth	1	Dusp6	36	56	56829	1	1	1
biological_process	GO:0060795	cell fate commitment involved in formation of primary germ layer	1	Dusp6	36	32	56853	1	1	1
biological_process	GO:0070371	ERK1 and ERK2 cascade	1	Dusp6	36	223	56662	1	1	1
biological_process	GO:0070372	regulation of ERK1 and ERK2 cascade	1	Dusp6	36	206	56679	1	1	1
biological_process	GO:0070373	negative regulation of ERK1 and ERK2 cascade	1	Dusp6	36	55	56830	1	1	1
biological_process	GO:0070848	response to growth factor	1	Dusp6	36	510	56375	1	1	1
biological_process	GO:0071363	cellular response to growth factor stimulus	1	Dusp6	36	498	56387	1	1	1
biological_process	GO:0071774	response to fibroblast growth factor	1	Dusp6	36	83	56802	1	1	1
biological_process	GO:0071900	regulation of protein serine/threonine kinase activity	1	Dusp6	36	367	56518	1	1	1
biological_process	GO:0071901	negative regulation of protein serine/threonine kinase activity	1	Dusp6	36	113	56772	1	1	1
biological_process	GO:0072358	cardiovascular system development	1	Dusp6	36	953	55932	1	1	1
biological_process	GO:0072359	circulatory system development	1	Dusp6	36	953	55932	1	1	1
biological_process	GO:0090287	regulation of cellular response to growth factor stimulus	1	Dusp6	36	223	56662	1	1	1
biological_process	GO:1903224	regulation of endodermal cell differentiation	1	Dusp6	36	7	56878	1	1	1
cellular_component	GO:0005739	mitochondrion	2	Hmgcs2, Acot1	35	1681	55204	1	1	1

## Sheet: gomap_genes
InID	OutID	GOID	Term	Namespace	count	PValue	Bonferroni	FDR	Gene_ID	Gene_Symbol	Transcript_ID	F1/Ctrl.fc	F1/Ctrl.volume	F1/Ctrl.stat_results	F1/Ctrl.raw.pval	F1/Ctrl.bh.pval	N_Ctrl1	N_Ctrl2	N_Ctrl3	N_F1-1	N_F1-2	N_F1-3
100628606	Mir3960	GO:0001503	ossification	biological_process	2	0.20981	1	0.838806	100628606	Mir3960	NR_039536	-2.41197	0.746277	-4.68492	0.0233878	0.676452	1.84327	1.886	1.11588	0.531611	0.167597	0.335303
100628606	Mir3960	GO:0001649	osteoblast differentiation	biological_process	1	1	1	1	100628606	Mir3960	NR_039536	-2.41197	0.746277	-4.68492	0.0233878	0.676452	1.84327	1.886	1.11588	0.531611	0.167597	0.335303
100628606	Mir3960	GO:0006139	nucleobase-containing compound metabolic process	biological_process	9	0.0082377	1	0.0837195	100628606	Mir3960	NR_039536	-2.41197	0.746277	-4.68492	0.0233878	0.676452	1.84327	1.886	1.11588	0.531611	0.167597	0.335303
100628606	Mir3960	GO:0006412	translation	biological_process	1	1	1	1	100628606	Mir3960	NR_039536	-2.41197	0.746277	-4.68492	0.0233878	0.676452	1.84327	1.886	1.11588	0.531611	0.167597	0.335303
100628606	Mir3960	GO:0006417	regulation of translation	biological_process	1	1	1	1	100628606	Mir3960	NR_039536	-2.41197	0.746277	-4.68492	0.0233878	0.676452	1.84327	1.886	1.11588	0.531611	0.167597	0.335303
100628606	Mir3960	GO:0006518	peptide metabolic process	biological_process	1	1	1	1	100628606	Mir3960	NR_039536	-2.41197	0.746277	-4.68492	0.0233878	0.676452	1.84327	1.886	1.11588	0.531611	0.167597	0.335303
100628606	Mir3960	GO:0006725	cellular aromatic compound metabolic process	biological_process	11	0.000703127	0.964691	0.0135872	100628606	Mir3960	NR_039536	-2.41197	0.746277	-4.68492	0.0233878	0.676452	1.84327	1.886	1.11588	0.531611	0.167597	0.335303
100628606	Mir3960	GO:0006807	nitrogen compound metabolic process	biological_process	11	0.0020447	1	0.0283366	100628606	Mir3960	NR_039536	-2.41197	0.746277	-4.68492	0.0233878	0.676452	1.84327	1.886	1.11588	0.531611	0.167597	0.335303
100628606	Mir3960	GO:0008152	metabolic process	biological_process	17	0.000192587	0.26423	0.00723947	100628606	Mir3960	NR_039536	-2.41197	0.746277	-4.68492	0.0233878	0.676452	1.84327	1.886	1.11588	0.531611	0.167597	0.335303
100628606	Mir3960	GO:0009058	biosynthetic process	biological_process	10	0.00341635	1	0.0390602	100628606	Mir3960	NR_039536	-2.41197	0.746277	-4.68492	0.0233878	0.676452	1.84327	1.886	1.11588	0.531611	0.167597	0.335303
100628606	Mir3960	GO:0009059	macromolecule biosynthetic process	biological_process	9	0.00349014	1	0.0395742	100628606	Mir3960	NR_039536	-2.41197	0.746277	-4.68492	0.0233878	0.676452	1.84327	1.886	1.11588	0.531611	0.167597	0.335303
100628606	Mir3960	GO:0009889	regulation of biosynthetic process	biological_process	9	0.00164178	1	0.023963	100628606	Mir3960	NR_039536	-2.41197	0.746277	-4.68492	0.0233878	0.676452	1.84327	1.886	1.11588	0.531611	0.167597	0.335303
100628606	Mir3960	GO:0009890	negative regulation of biosynthetic process	biological_process	7	0.000226732	0.311076	0.00758723	100628606	Mir3960	NR_039536	-2.41197	0.746277	-4.68492	0.0233878	0.676452	1.84327	1.886	1.11588	0.531611	0.167597	0.335303
100628606	Mir3960	GO:0009892	negative regulation of metabolic process	biological_process	8	0.000823862	1	0.0146797	100628606	Mir3960	NR_039536	-2.41197	0.746277	-4.68492	0.0233878	0.676452	1.84327	1.886	1.11588	0.531611	0.167597	0.335303
100628606	Mir3960	GO:0009893	positive regulation of metabolic process	biological_process	8	0.00280474	1	0.0336913	100628606	Mir3960	NR_039536	-2.41197	0.746277	-4.68492	0.0233878	0.676452	1.84327	1.886	1.11588	0.531611	0.167597	0.335303
100628606	Mir3960	GO:0009987	cellular process	biological_process	27	7.81745e-09	1.07255e-05	1.07255e-05	100628606	Mir3960	NR_039536	-2.41197	0.746277	-4.68492	0.0233878	0.676452	1.84327	1.886	1.11588	0.531611	0.167597	0.335303
100628606	Mir3960	GO:0010467	gene expression	biological_process	10	0.0018191	1	0.0259979	100628606	Mir3960	NR_039536	-2.41197	0.746277	-4.68492	0.0233878	0.676452	1.84327	1.886	1.11588	0.531611	0.167597	0.335303
100628606	Mir3960	GO:0010468	regulation of gene expression	biological_process	10	0.000424998	0.583097	0.0100534	100628606	Mir3960	NR_039536	-2.41197	0.746277	-4.68492	0.0233878	0.676452	1.84327	1.886	1.11588	0.531611	0.167597	0.335303
100628606	Mir3960	GO:0010556	regulation of macromolecule biosynthetic process	biological_process	9	0.00106638	1	0.0178423	100628606	Mir3960	NR_039536	-2.41197	0.746277	-4.68492	0.0233878	0.676452	1.84327	1.886	1.11588	0.531611	0.167597	0.335303
100628606	Mir3960	GO:0010558	negative regulation of macromolecule biosynthetic process	biological_process	7	0.000165766	0.227431	0.00659402	100628606	Mir3960	NR_039536	-2.41197	0.746277	-4.68492	0.0233878	0.676452	1.84327	1.886	1.11588	0.531611	0.167597	0.335303
100628606	Mir3960	GO:0010586	miRNA metabolic process	biological_process	1	1	1	1	100628606	Mir3960	NR_039536	-2.41197	0.746277	-4.68492	0.0233878	0.676452	1.84327	1.886	1.11588	0.531611	0.167597	0.335303
100628606	Mir3960	GO:0010604	positive regulation of macromolecule metabolic process	biological_process	8	0.00111481	1	0.0182086	100628606	Mir3960	NR_039536	-2.41197	0.746277	-4.68492	0.0233878	0.676452	1.84327	1.886	1.11588	0.531611	0.167597	0.335303
100628606	Mir3960	GO:0010605	negative regulation of macromolecule metabolic process	biological_process	8	0.000459579	0.630542	0.0101971	100628606	Mir3960	NR_039536	-2.41197	0.746277	-4.68492	0.0233878	0.676452	1.84327	1.886	1.11588	0.531611	0.167597	0.335303
100628606	Mir3960	GO:0010608	posttranscriptional regulation of gene expression	biological_process	1	1	1	1	100628606	Mir3960	NR_039536	-2.41197	0.746277	-4.68492	0.0233878	0.676452	1.84327	1.886	1.11588	0.531611	0.167597	0.335303
100628606	Mir3960	GO:0010628	positive regulation of gene expression	biological_process	8	7.34066e-05	0.100714	0.00437886	100628606	Mir3960	NR_039536	-2.41197	0.746277	-4.68492	0.0233878	0.676452	1.84327	1.886	1.11588	0.531611	0.167597	0.335303
100628606	Mir3960	GO:0010629	negative regulation of gene expression	biological_process	7	0.000331478	0.454788	0.00887263	100628606	Mir3960	NR_039536	-2.41197	0.746277	-4.68492	0.0233878	0.676452	1.84327	1.886	1.11588	0.531611	0.167597	0.335303
100628606	Mir3960	GO:0016070	RNA metabolic process	biological_process	9	0.00202765	1	0.0283366	100628606	Mir3960	NR_039536	-2.41197	0.746277	-4.68492	0.0233878	0.676452	1.84327	1.886	1.11588	0.531611	0.167597	0.335303
100628606	Mir3960	GO:0016441	posttranscriptional gene silencing	biological_process	1	1	1	1	100628606	Mir3960	NR_039536	-2.41197	0.746277	-4.68492	0.0233878	0.676452	1.84327	1.886	1.11588	0.531611	0.167597	0.335303
100628606	Mir3960	GO:0016458	gene silencing	biological_process	1	1	1	1	100628606	Mir3960	NR_039536	-2.41197	0.746277	-4.68492	0.0233878	0.676452	1.84327	1.886	1.11588	0.531611	0.167597	0.335303
100628606	Mir3960	GO:0017148	negative regulation of translation	biological_process	1	1	1	1	100628606	Mir3960	NR_039536	-2.41197	0.746277	-4.68492	0.0233878	0.676452	1.84327	1.886	1.11588	0.531611	0.167597	0.335303
100628606	Mir3960	GO:0019219	regulation of nucleobase-containing compound metabolic process	biological_process	9	0.00114596	1	0.0184972	100628606	Mir3960	NR_039536	-2.41197	0.746277	-4.68492	0.0233878	0.676452	1.84327	1.886	1.11588	0.531611	0.167597	0.335303
100628606	Mir3960	GO:0019222	regulation of metabolic process	biological_process	12	0.000662771	0.909322	0.0132406	100628606	Mir3960	NR_039536	-2.41197	0.746277	-4.68492	0.0233878	0.676452	1.84327	1.886	1.11588	0.531611	0.167597	0.335303
100628606	Mir3960	GO:0019538	protein metabolic process	biological_process	5	0.539482	1	1	100628606	Mir3960	NR_039536	-2.41197	0.746277	-4.68492	0.0233878	0.676452	1.84327	1.886	1.11588	0.531611	0.167597	0.335303
100628606	Mir3960	GO:0030154	cell differentiation	biological_process	9	0.00159906	1	0.0235904	100628606	Mir3960	NR_039536	-2.41197	0.746277	-4.68492	0.0233878	0.676452	1.84327	1.886	1.11588	0.531611	0.167597	0.335303
100628606	Mir3960	GO:0030278	regulation of ossification	biological_process	1	1	1	1	100628606	Mir3960	NR_039536	-2.41197	0.746277	-4.68492	0.0233878	0.676452	1.84327	1.886	1.11588	0.531611	0.167597	0.335303
100628606	Mir3960	GO:0031047	gene silencing by RNA	biological_process	1	1	1	1	100628606	Mir3960	NR_039536	-2.41197	0.746277	-4.68492	0.0233878	0.676452	1.84327	1.886	1.11588	0.531611	0.167597	0.335303
100628606	Mir3960	GO:0031323	regulation of cellular metabolic process	biological_process	11	0.00103378	1	0.0175105	100628606	Mir3960	NR_039536	-2.41197	0.746277	-4.68492	0.0233878	0.676452	1.84327	1.886	1.11588	0.531611	0.167597	0.335303
100628606	Mir3960	GO:0031324	negative regulation of cellular metabolic process	biological_process	8	0.000374038	0.51318	0.00916392	100628606	Mir3960	NR_039536	-2.41197	0.746277	-4.68492	0.0233878	0.676452	1.84327	1.886	1.11588	0.531611	0.167597	0.335303
100628606	Mir3960	GO:0031326	regulation of cellular biosynthetic process	biological_process	9	0.00150821	1	0.0226529	100628606	Mir3960	NR_039536	-2.41197	0.746277	-4.68492	0.0233878	0.676452	1.84327	1.886	1.11588	0.531611	0.167597	0.335303
100628606	Mir3960	GO:0031327	negative regulation of cellular biosynthetic process	biological_process	7	0.000205787	0.282339	0.00723947	100628606	Mir3960	NR_039536	-2.41197	0.746277	-4.68492	0.0233878	0.676452	1.84327	1.886	1.11588	0.531611	0.167597	0.335303
100628606	Mir3960	GO:0032268	regulation of cellular protein metabolic process	biological_process	2	1	1	1	100628606	Mir3960	NR_039536	-2.41197	0.746277	-4.68492	0.0233878	0.676452	1.84327	1.886	1.11588	0.531611	0.167597	0.335303
100628606	Mir3960	GO:0032269	negative regulation of cellular protein metabolic process	biological_process	2	0.438143	1	1	100628606	Mir3960	NR_039536	-2.41197	0.746277	-4.68492	0.0233878	0.676452	1.84327	1.886	1.11588	0.531611	0.167597	0.335303
100628606	Mir3960	GO:0032501	multicellular organismal process	biological_process	11	0.0110413	1	0.104203	100628606	Mir3960	NR_039536	-2.41197	0.746277	-4.68492	0.0233878	0.676452	1.84327	1.886	1.11588	0.531611	0.167597	0.335303
100628606	Mir3960	GO:0032502	developmental process	biological_process	11	0.00150116	1	0.0226529	100628606	Mir3960	NR_039536	-2.41197	0.746277	-4.68492	0.0233878	0.676452	1.84327	1.886	1.11588	0.531611	0.167597	0.335303
100628606	Mir3960	GO:0034248	regulation of cellular amide metabolic process	biological_process	1	1	1	1	100628606	Mir3960	NR_039536	-2.41197	0.746277	-4.68492	0.0233878	0.676452	1.84327	1.886	1.11588	0.531611	0.167597	0.335303
100628606	Mir3960	GO:0034249	negative regulation of cellular amide metabolic process	biological_process	1	1	1	1	100628606	Mir3960	NR_039536	-2.41197	0.746277	-4.68492	0.0233878	0.676452	1.84327	1.886	1.11588	0.531611	0.167597	0.335303
100628606	Mir3960	GO:0034641	cellular nitrogen compound metabolic process	biological_process	10	0.00520765	1	0.056259	100628606	Mir3960	NR_039536	-2.41197	0.746277	-4.68492	0.0233878	0.676452	1.84327	1.886	1.11588	0.531611	0.167597	0.335303
100628606	Mir3960	GO:0034645	cellular macromolecule biosynthetic process	biological_process	9	0.00287307	1	0.0338822	100628606	Mir3960	NR_039536	-2.41197	0.746277	-4.68492	0.0233878	0.676452	1.84327	1.886	1.11588	0.531611	0.167597	0.335303
100628606	Mir3960	GO:0034660	ncRNA metabolic process	biological_process	1	1	1	1	100628606	Mir3960	NR_039536	-2.41197	0.746277	-4.68492	0.0233878	0.676452	1.84327	1.886	1.11588	0.531611	0.167597	0.335303
100628606	Mir3960	GO:0035194	posttranscriptional gene silencing by RNA	biological_process	1	1	1	1	100628606	Mir3960	NR_039536	-2.41197	0.746277	-4.68492	0.0233878	0.676452	1.84327	1.886	1.11588	0.531611	0.167597	0.335303
100628606	Mir3960	GO:0035195	gene silencing by miRNA	biological_process	1	1	1	1	100628606	Mir3960	NR_039536	-2.41197	0.746277	-4.68492	0.0233878	0.676452	1.84327	1.886	1.11588	0.531611	0.167597	0.335303
100628606	Mir3960	GO:0035278	negative regulation of translation involved in gene silencing by miRNA	biological_process	1	1	1	1	100628606	Mir3960	NR_039536	-2.41197	0.746277	-4.68492	0.0233878	0.676452	1.84327	1.886	1.11588	0.531611	0.167597	0.335303
100628606	Mir3960	GO:0040029	regulation of gene expression, epigenetic	biological_process	2	0.158971	1	0.696831	100628606	Mir3960	NR_039536	-2.41197	0.746277	-4.68492	0.0233878	0.676452	1.84327	1.886	1.11588	0.531611	0.167597	0.335303
100628606	Mir3960	GO:0040033	negative regulation of translation, ncRNA-mediated	biological_process	1	1	1	1	100628606	Mir3960	NR_039536	-2.41197	0.746277	-4.68492	0.0233878	0.676452	1.84327	1.886	1.11588	0.531611	0.167597	0.335303
100628606	Mir3960	GO:0043043	peptide biosynthetic process	biological_process	1	1	1	1	100628606	Mir3960	NR_039536	-2.41197	0.746277	-4.68492	0.0233878	0.676452	1.84327	1.886	1.11588	0.531611	0.167597	0.335303
100628606	Mir3960	GO:0043170	macromolecule metabolic process	biological_process	12	0.0124352	1	0.110072	100628606	Mir3960	NR_039536	-2.41197	0.746277	-4.68492	0.0233878	0.676452	1.84327	1.886	1.11588	0.531611	0.167597	0.335303
100628606	Mir3960	GO:0043603	cellular amide metabolic process	biological_process	1	1	1	1	100628606	Mir3960	NR_039536	-2.41197	0.746277	-4.68492	0.0233878	0.676452	1.84327	1.886	1.11588	0.531611	0.167597	0.335303
100628606	Mir3960	GO:0043604	amide biosynthetic process	biological_process	1	1	1	1	100628606	Mir3960	NR_039536	-2.41197	0.746277	-4.68492	0.0233878	0.676452	1.84327	1.886	1.11588	0.531611	0.167597	0.335303
100628606	Mir3960	GO:0044237	cellular metabolic process	biological_process	15	0.000608942	0.835469	0.0128997	100628606	Mir3960	NR_039536	-2.41197	0.746277	-4.68492	0.0233878	0.676452	1.84327	1.886	1.11588	0.531611	0.167597	0.335303
100628606	Mir3960	GO:0044238	primary metabolic process	biological_process	14	0.00225083	1	0.0305756	100628606	Mir3960	NR_039536	-2.41197	0.746277	-4.68492	0.0233878	0.676452	1.84327	1.886	1.11588	0.531611	0.167597	0.335303
100628606	Mir3960	GO:0044249	cellular biosynthetic process	biological_process	10	0.00266165	1	0.0335026	100628606	Mir3960	NR_039536	-2.41197	0.746277	-4.68492	0.0233878	0.676452	1.84327	1.886	1.11588	0.531611	0.167597	0.335303
100628606	Mir3960	GO:0044260	cellular macromolecule metabolic process	biological_process	11	0.0108122	1	0.104203	100628606	Mir3960	NR_039536	-2.41197	0.746277	-4.68492	0.0233878	0.676452	1.84327	1.886	1.11588	0.531611	0.167597	0.335303
100628606	Mir3960	GO:0044267	cellular protein metabolic process	biological_process	5	0.32719	1	1	100628606	Mir3960	NR_039536	-2.41197	0.746277	-4.68492	0.0233878	0.676452	1.84327	1.886	1.11588	0.531611	0.167597	0.335303
100628606	Mir3960	GO:0044271	cellular nitrogen compound biosynthetic process	biological_process	9	0.00282398	1	0.0336913	100628606	Mir3960	NR_039536	-2.41197	0.746277	-4.68492	0.0233878	0.676452	1.84327	1.886	1.11588	0.531611	0.167597	0.335303
100628606	Mir3960	GO:0044699	single-organism process	biological_process	24	2.7605e-07	0.00037874	7.57481e-05	100628606	Mir3960	NR_039536	-2.41197	0.746277	-4.68492	0.0233878	0.676452	1.84327	1.886	1.11588	0.531611	0.167597	0.335303
100628606	Mir3960	GO:0044707	single-multicellular organism process	biological_process	11	0.00909221	1	0.0917244	100628606	Mir3960	NR_039536	-2.41197	0.746277	-4.68492	0.0233878	0.676452	1.84327	1.886	1.11588	0.531611	0.167597	0.335303
100628606	Mir3960	GO:0044763	single-organism cellular process	biological_process	23	2.23886e-07	0.000307172	7.57481e-05	100628606	Mir3960	NR_039536	-2.41197	0.746277	-4.68492	0.0233878	0.676452	1.84327	1.886	1.11588	0.531611	0.167597	0.335303
100628606	Mir3960	GO:0044767	single-organism developmental process	biological_process	11	0.0014187	1	0.0219949	100628606	Mir3960	NR_039536	-2.41197	0.746277	-4.68492	0.0233878	0.676452	1.84327	1.886	1.11588	0.531611	0.167597	0.335303
100628606	Mir3960	GO:0045595	regulation of cell differentiation	biological_process	6	0.00288937	1	0.0338822	100628606	Mir3960	NR_039536	-2.41197	0.746277	-4.68492	0.0233878	0.676452	1.84327	1.886	1.11588	0.531611	0.167597	0.335303
100628606	Mir3960	GO:0045597	positive regulation of cell differentiation	biological_process	3	0.107862	1	0.538876	100628606	Mir3960	NR_039536	-2.41197	0.746277	-4.68492	0.0233878	0.676452	1.84327	1.886	1.11588	0.531611	0.167597	0.335303
100628606	Mir3960	GO:0045667	regulation of osteoblast differentiation	biological_process	1	1	1	1	100628606	Mir3960	NR_039536	-2.41197	0.746277	-4.68492	0.0233878	0.676452	1.84327	1.886	1.11588	0.531611	0.167597	0.335303
100628606	Mir3960	GO:0045669	positive regulation of osteoblast differentiation	biological_process	1	1	1	1	100628606	Mir3960	NR_039536	-2.41197	0.746277	-4.68492	0.0233878	0.676452	1.84327	1.886	1.11588	0.531611	0.167597	0.335303
100628606	Mir3960	GO:0045778	positive regulation of ossification	biological_process	1	1	1	1	100628606	Mir3960	NR_039536	-2.41197	0.746277	-4.68492	0.0233878	0.676452	1.84327	1.886	1.11588	0.531611	0.167597	0.335303
100628606	Mir3960	GO:0045974	regulation of translation, ncRNA-mediated	biological_process	1	1	1	1	100628606	Mir3960	NR_039536	-2.41197	0.746277	-4.68492	0.0233878	0.676452	1.84327	1.886	1.11588	0.531611	0.167597	0.335303
100628606	Mir3960	GO:0046483	heterocycle metabolic process	biological_process	9	0.00978582	1	0.096591	100628606	Mir3960	NR_039536	-2.41197	0.746277	-4.68492	0.0233878	0.676452	1.84327	1.886	1.11588	0.531611	0.167597	0.335303
100628606	Mir3960	GO:0048518	positive regulation of biological process	biological_process	12	0.000168215	0.230791	0.00659402	100628606	Mir3960	NR_039536	-2.41197	0.746277	-4.68492	0.0233878	0.676452	1.84327	1.886	1.11588	0.531611	0.167597	0.335303
100628606	Mir3960	GO:0048519	negative regulation of biological process	biological_process	11	0.000286425	0.392975	0.00836118	100628606	Mir3960	NR_039536	-2.41197	0.746277	-4.68492	0.0233878	0.676452	1.84327	1.886	1.11588	0.531611	0.167597	0.335303
100628606	Mir3960	GO:0048522	positive regulation of cellular process	biological_process	10	0.00142679	1	0.0219949	100628606	Mir3960	NR_039536	-2.41197	0.746277	-4.68492	0.0233878	0.676452	1.84327	1.886	1.11588	0.531611	0.167597	0.335303
100628606	Mir3960	GO:0048523	negative regulation of cellular process	biological_process	11	0.000135634	0.18609	0.00609014	100628606	Mir3960	NR_039536	-2.41197	0.746277	-4.68492	0.0233878	0.676452	1.84327	1.886	1.11588	0.531611	0.167597	0.335303
100628606	Mir3960	GO:0048869	cellular developmental process	biological_process	9	0.00249463	1	0.0329099	100628606	Mir3960	NR_039536	-2.41197	0.746277	-4.68492	0.0233878	0.676452	1.84327	1.886	1.11588	0.531611	0.167597	0.335303
100628606	Mir3960	GO:0050789	regulation of biological process	biological_process	18	7.85421e-05	0.10776	0.00448999	100628606	Mir3960	NR_039536	-2.41197	0.746277	-4.68492	0.0233878	0.676452	1.84327	1.886	1.11588	0.531611	0.167597	0.335303
100628606	Mir3960	GO:0050793	regulation of developmental process	biological_process	6	0.0123158	1	0.110072	100628606	Mir3960	NR_039536	-2.41197	0.746277	-4.68492	0.0233878	0.676452	1.84327	1.886	1.11588	0.531611	0.167597	0.335303
100628606	Mir3960	GO:0050794	regulation of cellular process	biological_process	18	4.11331e-05	0.0564346	0.00297024	100628606	Mir3960	NR_039536	-2.41197	0.746277	-4.68492	0.0233878	0.676452	1.84327	1.886	1.11588	0.531611	0.167597	0.335303
100628606	Mir3960	GO:0051094	positive regulation of developmental process	biological_process	3	0.180784	1	0.763185	100628606	Mir3960	NR_039536	-2.41197	0.746277	-4.68492	0.0233878	0.676452	1.84327	1.886	1.11588	0.531611	0.167597	0.335303
100628606	Mir3960	GO:0051171	regulation of nitrogen compound metabolic process	biological_process	10	0.000356794	0.489521	0.0090652	100628606	Mir3960	NR_039536	-2.41197	0.746277	-4.68492	0.0233878	0.676452	1.84327	1.886	1.11588	0.531611	0.167597	0.335303
100628606	Mir3960	GO:0051172	negative regulation of nitrogen compound metabolic process	biological_process	7	0.000240998	0.33065	0.00787261	100628606	Mir3960	NR_039536	-2.41197	0.746277	-4.68492	0.0233878	0.676452	1.84327	1.886	1.11588	0.531611	0.167597	0.335303
100628606	Mir3960	GO:0051239	regulation of multicellular organismal process	biological_process	6	0.0221443	1	0.172822	100628606	Mir3960	NR_039536	-2.41197	0.746277	-4.68492	0.0233878	0.676452	1.84327	1.886	1.11588	0.531611	0.167597	0.335303
100628606	Mir3960	GO:0051240	positive regulation of multicellular organismal process	biological_process	3	0.239441	1	0.914408	100628606	Mir3960	NR_039536	-2.41197	0.746277	-4.68492	0.0233878	0.676452	1.84327	1.886	1.11588	0.531611	0.167597	0.335303
100628606	Mir3960	GO:0051246	regulation of protein metabolic process	biological_process	3	0.660509	1	1	100628606	Mir3960	NR_039536	-2.41197	0.746277	-4.68492	0.0233878	0.676452	1.84327	1.886	1.11588	0.531611	0.167597	0.335303
100628606	Mir3960	GO:0051248	negative regulation of protein metabolic process	biological_process	2	0.460803	1	1	100628606	Mir3960	NR_039536	-2.41197	0.746277	-4.68492	0.0233878	0.676452	1.84327	1.886	1.11588	0.531611	0.167597	0.335303
100628606	Mir3960	GO:0051252	regulation of RNA metabolic process	biological_process	9	0.000611137	0.83848	0.0128997	100628606	Mir3960	NR_039536	-2.41197	0.746277	-4.68492	0.0233878	0.676452	1.84327	1.886	1.11588	0.531611	0.167597	0.335303
100628606	Mir3960	GO:0060255	regulation of macromolecule metabolic process	biological_process	11	0.00108921	1	0.0180048	100628606	Mir3960	NR_039536	-2.41197	0.746277	-4.68492	0.0233878	0.676452	1.84327	1.886	1.11588	0.531611	0.167597	0.335303
100628606	Mir3960	GO:0065007	biological regulation	biological_process	18	0.00014281	0.195936	0.00609014	100628606	Mir3960	NR_039536	-2.41197	0.746277	-4.68492	0.0233878	0.676452	1.84327	1.886	1.11588	0.531611	0.167597	0.335303
100628606	Mir3960	GO:0071704	organic substance metabolic process	biological_process	16	0.000311155	0.426905	0.00871235	100628606	Mir3960	NR_039536	-2.41197	0.746277	-4.68492	0.0233878	0.676452	1.84327	1.886	1.11588	0.531611	0.167597	0.335303
100628606	Mir3960	GO:0080090	regulation of primary metabolic process	biological_process	11	0.000913036	1	0.0156586	100628606	Mir3960	NR_039536	-2.41197	0.746277	-4.68492	0.0233878	0.676452	1.84327	1.886	1.11588	0.531611	0.167597	0.335303
100628606	Mir3960	GO:0090304	nucleic acid metabolic process	biological_process	9	0.00409891	1	0.0453525	100628606	Mir3960	NR_039536	-2.41197	0.746277	-4.68492	0.0233878	0.676452	1.84327	1.886	1.11588	0.531611	0.167597	0.335303
100628606	Mir3960	GO:1901360	organic cyclic compound metabolic process	biological_process	12	0.000214379	0.294129	0.00735321	100628606	Mir3960	NR_039536	-2.41197	0.746277	-4.68492	0.0233878	0.676452	1.84327	1.886	1.11588	0.531611	0.167597	0.335303
100628606	Mir3960	GO:1901564	organonitrogen compound metabolic process	biological_process	3	0.29463	1	1	100628606	Mir3960	NR_039536	-2.41197	0.746277	-4.68492	0.0233878	0.676452	1.84327	1.886	1.11588	0.531611	0.167597	0.335303
100628606	Mir3960	GO:1901566	organonitrogen compound biosynthetic process	biological_process	1	1	1	1	100628606	Mir3960	NR_039536	-2.41197	0.746277	-4.68492	0.0233878	0.676452	1.84327	1.886	1.11588	0.531611	0.167597	0.335303
100628606	Mir3960	GO:1901576	organic substance biosynthetic process	biological_process	10	0.00306597	1	0.0353489	100628606	Mir3960	NR_039536	-2.41197	0.746277	-4.68492	0.0233878	0.676452	1.84327	1.886	1.11588	0.531611	0.167597	0.335303
100628606	Mir3960	GO:2000112	regulation of cellular macromolecule biosynthetic process	biological_process	9	0.000874599	1	0.0153077	100628606	Mir3960	NR_039536	-2.41197	0.746277	-4.68492	0.0233878	0.676452	1.84327	1.886	1.11588	0.531611	0.167597	0.335303
100628606	Mir3960	GO:2000113	negative regulation of cellular macromolecule biosynthetic process	biological_process	7	0.000125522	0.172216	0.00609014	100628606	Mir3960	NR_039536	-2.41197	0.746277	-4.68492	0.0233878	0.676452	1.84327	1.886	1.11588	0.531611	0.167597	0.335303
100628606	Mir3960	GO:2000628	regulation of miRNA metabolic process	biological_process	1	1	1	1	100628606	Mir3960	NR_039536	-2.41197	0.746277	-4.68492	0.0233878	0.676452	1.84327	1.886	1.11588	0.531611	0.167597	0.335303
105387	Akr1c14	GO:0003824	catalytic activity	molecular_function	8	0.0778029	1	0.439282	105387	Akr1c14	NM_134072	2.08295	4.59489	3.74312	0.0489873	0.688452	3.78402	3.86984	4.63401	4.99683	5.28171	5.18521
105387	Akr1c14	GO:0016229	steroid dehydrogenase activity	molecular_function	1	1	1	1	105387	Akr1c14	NM_134072	2.08295	4.59489	3.74312	0.0489873	0.688452	3.78402	3.86984	4.63401	4.99683	5.28171	5.18521
105387	Akr1c14	GO:0016491	oxidoreductase activity	molecular_function	2	0.374966	1	1	105387	Akr1c14	NM_134072	2.08295	4.59489	3.74312	0.0489873	0.688452	3.78402	3.86984	4.63401	4.99683	5.28171	5.18521
105387	Akr1c14	GO:0016614	oxidoreductase activity, acting on CH-OH group of donors	molecular_function	1	1	1	1	105387	Akr1c14	NM_134072	2.08295	4.59489	3.74312	0.0489873	0.688452	3.78402	3.86984	4.63401	4.99683	5.28171	5.18521
105387	Akr1c14	GO:0016616	oxidoreductase activity, acting on the CH-OH group of donors, NAD or NADP as acceptor	molecular_function	1	1	1	1	105387	Akr1c14	NM_134072	2.08295	4.59489	3.74312	0.0489873	0.688452	3.78402	3.86984	4.63401	4.99683	5.28171	5.18521
105387	Akr1c14	GO:0033764	steroid dehydrogenase activity, acting on the CH-OH group of donors, NAD or NADP as acceptor	molecular_function	1	1	1	1	105387	Akr1c14	NM_134072	2.08295	4.59489	3.74312	0.0489873	0.688452	3.78402	3.86984	4.63401	4.99683	5.28171	5.18521
105387	Akr1c14	GO:0047023	androsterone dehydrogenase activity	molecular_function	1	1	1	1	105387	Akr1c14	NM_134072	2.08295	4.59489	3.74312	0.0489873	0.688452	3.78402	3.86984	4.63401	4.99683	5.28171	5.18521
11735	Ank3	GO:0000278	mitotic cell cycle	biological_process	2	0.379358	1	1	11735	Ank3	NM_009670,NM_146005,NM_170687,NM_170688,NM_170689,NM_170690,NM_170728,NM_170729,NM_170730	2.22238	3.39397	4.12702	0.0183907	0.664967	2.8419	2.60404	3.15344	4.22718	3.56036	4.26815
11735	Ank3	GO:0000281	mitotic cytokinesis	biological_process	1	1	1	1	11735	Ank3	NM_009670,NM_146005,NM_170687,NM_170688,NM_170689,NM_170690,NM_170728,NM_170729,NM_170730	2.22238	3.39397	4.12702	0.0183907	0.664967	2.8419	2.60404	3.15344	4.22718	3.56036	4.26815
11735	Ank3	GO:0000323	lytic vacuole	cellular_component	1	1	1	1	11735	Ank3	NM_009670,NM_146005,NM_170687,NM_170688,NM_170689,NM_170690,NM_170728,NM_170729,NM_170730	2.22238	3.39397	4.12702	0.0183907	0.664967	2.8419	2.60404	3.15344	4.22718	3.56036	4.26815
11735	Ank3	GO:0000902	cell morphogenesis	biological_process	1	1	1	1	11735	Ank3	NM_009670,NM_146005,NM_170687,NM_170688,NM_170689,NM_170690,NM_170728,NM_170729,NM_170730	2.22238	3.39397	4.12702	0.0183907	0.664967	2.8419	2.60404	3.15344	4.22718	3.56036	4.26815
11735	Ank3	GO:0000904	cell morphogenesis involved in differentiation	biological_process	1	1	1	1	11735	Ank3	NM_009670,NM_146005,NM_170687,NM_170688,NM_170689,NM_170690,NM_170728,NM_170729,NM_170730	2.22238	3.39397	4.12702	0.0183907	0.664967	2.8419	2.60404	3.15344	4.22718	3.56036	4.26815
11735	Ank3	GO:0000910	cytokinesis	biological_process	1	1	1	1	11735	Ank3	NM_009670,NM_146005,NM_170687,NM_170688,NM_170689,NM_170690,NM_170728,NM_170729,NM_170730	2.22238	3.39397	4.12702	0.0183907	0.664967	2.8419	2.60404	3.15344	4.22718	3.56036	4.26815
11735	Ank3	GO:0001508	action potential	biological_process	1	1	1	1	11735	Ank3	NM_009670,NM_146005,NM_170687,NM_170688,NM_170689,NM_170690,NM_170728,NM_170729,NM_170730	2.22238	3.39397	4.12702	0.0183907	0.664967	2.8419	2.60404	3.15344	4.22718	3.56036	4.26815
11735	Ank3	GO:0002028	regulation of sodium ion transport	biological_process	1	1	1	1	11735	Ank3	NM_009670,NM_146005,NM_170687,NM_170688,NM_170689,NM_170690,NM_170728,NM_170729,NM_170730	2.22238	3.39397	4.12702	0.0183907	0.664967	2.8419	2.60404	3.15344	4.22718	3.56036	4.26815
11735	Ank3	GO:0003008	system process	biological_process	1	1	1	1	11735	Ank3	NM_009670,NM_146005,NM_170687,NM_170688,NM_170689,NM_170690,NM_170728,NM_170729,NM_170730	2.22238	3.39397	4.12702	0.0183907	0.664967	2.8419	2.60404	3.15344	4.22718	3.56036	4.26815
11735	Ank3	GO:0003254	regulation of membrane depolarization	biological_process	1	1	1	1	11735	Ank3	NM_009670,NM_146005,NM_170687,NM_170688,NM_170689,NM_170690,NM_170728,NM_170729,NM_170730	2.22238	3.39397	4.12702	0.0183907	0.664967	2.8419	2.60404	3.15344	4.22718	3.56036	4.26815
11735	Ank3	GO:0005198	structural molecule activity	molecular_function	2	0.271731	1	1	11735	Ank3	NM_009670,NM_146005,NM_170687,NM_170688,NM_170689,NM_170690,NM_170728,NM_170729,NM_170730	2.22238	3.39397	4.12702	0.0183907	0.664967	2.8419	2.60404	3.15344	4.22718	3.56036	4.26815
11735	Ank3	GO:0005200	structural constituent of cytoskeleton	molecular_function	1	1	1	1	11735	Ank3	NM_009670,NM_146005,NM_170687,NM_170688,NM_170689,NM_170690,NM_170728,NM_170729,NM_170730	2.22238	3.39397	4.12702	0.0183907	0.664967	2.8419	2.60404	3.15344	4.22718	3.56036	4.26815
11735	Ank3	GO:0005488	binding	molecular_function	18	0.000665888	0.913598	0.0132406	11735	Ank3	NM_009670,NM_146005,NM_170687,NM_170688,NM_170689,NM_170690,NM_170728,NM_170729,NM_170730	2.22238	3.39397	4.12702	0.0183907	0.664967	2.8419	2.60404	3.15344	4.22718	3.56036	4.26815
11735	Ank3	GO:0005515	protein binding	molecular_function	14	0.000543139	0.745186	0.0118283	11735	Ank3	NM_009670,NM_146005,NM_170687,NM_170688,NM_170689,NM_170690,NM_170728,NM_170729,NM_170730	2.22238	3.39397	4.12702	0.0183907	0.664967	2.8419	2.60404	3.15344	4.22718	3.56036	4.26815
11735	Ank3	GO:0005622	intracellular	cellular_component	19	0.000345007	0.47335	0.00893113	11735	Ank3	NM_009670,NM_146005,NM_170687,NM_170688,NM_170689,NM_170690,NM_170728,NM_170729,NM_170730	2.22238	3.39397	4.12702	0.0183907	0.664967	2.8419	2.60404	3.15344	4.22718	3.56036	4.26815
11735	Ank3	GO:0005623	cell	cellular_component	23	1.12131e-05	0.0153844	0.00128203	11735	Ank3	NM_009670,NM_146005,NM_170687,NM_170688,NM_170689,NM_170690,NM_170728,NM_170729,NM_170730	2.22238	3.39397	4.12702	0.0183907	0.664967	2.8419	2.60404	3.15344	4.22718	3.56036	4.26815
11735	Ank3	GO:0005737	cytoplasm	cellular_component	13	0.0236156	1	0.174197	11735	Ank3	NM_009670,NM_146005,NM_170687,NM_170688,NM_170689,NM_170690,NM_170728,NM_170729,NM_170730	2.22238	3.39397	4.12702	0.0183907	0.664967	2.8419	2.60404	3.15344	4.22718	3.56036	4.26815
11735	Ank3	GO:0005764	lysosome	cellular_component	1	1	1	1	11735	Ank3	NM_009670,NM_146005,NM_170687,NM_170688,NM_170689,NM_170690,NM_170728,NM_170729,NM_170730	2.22238	3.39397	4.12702	0.0183907	0.664967	2.8419	2.60404	3.15344	4.22718	3.56036	4.26815
11735	Ank3	GO:0005773	vacuole	cellular_component	1	1	1	1	11735	Ank3	NM_009670,NM_146005,NM_170687,NM_170688,NM_170689,NM_170690,NM_170728,NM_170729,NM_170730	2.22238	3.39397	4.12702	0.0183907	0.664967	2.8419	2.60404	3.15344	4.22718	3.56036	4.26815
11735	Ank3	GO:0005783	endoplasmic reticulum	cellular_component	2	0.600762	1	1	11735	Ank3	NM_009670,NM_146005,NM_170687,NM_170688,NM_170689,NM_170690,NM_170728,NM_170729,NM_170730	2.22238	3.39397	4.12702	0.0183907	0.664967	2.8419	2.60404	3.15344	4.22718	3.56036	4.26815
11735	Ank3	GO:0005856	cytoskeleton	cellular_component	3	0.318865	1	1	11735	Ank3	NM_009670,NM_146005,NM_170687,NM_170688,NM_170689,NM_170690,NM_170728,NM_170729,NM_170730	2.22238	3.39397	4.12702	0.0183907	0.664967	2.8419	2.60404	3.15344	4.22718	3.56036	4.26815
11735	Ank3	GO:0005886	plasma membrane	cellular_component	8	0.0267099	1	0.189875	11735	Ank3	NM_009670,NM_146005,NM_170687,NM_170688,NM_170689,NM_170690,NM_170728,NM_170729,NM_170730	2.22238	3.39397	4.12702	0.0183907	0.664967	2.8419	2.60404	3.15344	4.22718	3.56036	4.26815
11735	Ank3	GO:0005911	cell-cell junction	cellular_component	3	0.0256649	1	0.185328	11735	Ank3	NM_009670,NM_146005,NM_170687,NM_170688,NM_170689,NM_170690,NM_170728,NM_170729,NM_170730	2.22238	3.39397	4.12702	0.0183907	0.664967	2.8419	2.60404	3.15344	4.22718	3.56036	4.26815
11735	Ank3	GO:0005923	bicellular tight junction	cellular_component	1	1	1	1	11735	Ank3	NM_009670,NM_146005,NM_170687,NM_170688,NM_170689,NM_170690,NM_170728,NM_170729,NM_170730	2.22238	3.39397	4.12702	0.0183907	0.664967	2.8419	2.60404	3.15344	4.22718	3.56036	4.26815
11735	Ank3	GO:0006605	protein targeting	biological_process	2	0.286458	1	1	11735	Ank3	NM_009670,NM_146005,NM_170687,NM_170688,NM_170689,NM_170690,NM_170728,NM_170729,NM_170730	2.22238	3.39397	4.12702	0.0183907	0.664967	2.8419	2.60404	3.15344	4.22718	3.56036	4.26815
11735	Ank3	GO:0006612	protein targeting to membrane	biological_process	1	1	1	1	11735	Ank3	NM_009670,NM_146005,NM_170687,NM_170688,NM_170689,NM_170690,NM_170728,NM_170729,NM_170730	2.22238	3.39397	4.12702	0.0183907	0.664967	2.8419	2.60404	3.15344	4.22718	3.56036	4.26815
11735	Ank3	GO:0006810	transport	biological_process	12	2.48578e-05	0.0341048	0.00243606	11735	Ank3	NM_009670,NM_146005,NM_170687,NM_170688,NM_170689,NM_170690,NM_170728,NM_170729,NM_170730	2.22238	3.39397	4.12702	0.0183907	0.664967	2.8419	2.60404	3.15344	4.22718	3.56036	4.26815
11735	Ank3	GO:0006811	ion transport	biological_process	6	0.00175447	1	0.0253382	11735	Ank3	NM_009670,NM_146005,NM_170687,NM_170688,NM_170689,NM_170690,NM_170728,NM_170729,NM_170730	2.22238	3.39397	4.12702	0.0183907	0.664967	2.8419	2.60404	3.15344	4.22718	3.56036	4.26815
11735	Ank3	GO:0006812	cation transport	biological_process	5	0.0029932	1	0.0348022	11735	Ank3	NM_009670,NM_146005,NM_170687,NM_170688,NM_170689,NM_170690,NM_170728,NM_170729,NM_170730	2.22238	3.39397	4.12702	0.0183907	0.664967	2.8419	2.60404	3.15344	4.22718	3.56036	4.26815
11735	Ank3	GO:0006813	potassium ion transport	biological_process	1	1	1	1	11735	Ank3	NM_009670,NM_146005,NM_170687,NM_170688,NM_170689,NM_170690,NM_170728,NM_170729,NM_170730	2.22238	3.39397	4.12702	0.0183907	0.664967	2.8419	2.60404	3.15344	4.22718	3.56036	4.26815
11735	Ank3	GO:0006814	sodium ion transport	biological_process	4	0.00026796	0.367641	0.00835548	11735	Ank3	NM_009670,NM_146005,NM_170687,NM_170688,NM_170689,NM_170690,NM_170728,NM_170729,NM_170730	2.22238	3.39397	4.12702	0.0183907	0.664967	2.8419	2.60404	3.15344	4.22718	3.56036	4.26815
11735	Ank3	GO:0006886	intracellular protein transport	biological_process	2	0.414558	1	1	11735	Ank3	NM_009670,NM_146005,NM_170687,NM_170688,NM_170689,NM_170690,NM_170728,NM_170729,NM_170730	2.22238	3.39397	4.12702	0.0183907	0.664967	2.8419	2.60404	3.15344	4.22718	3.56036	4.26815
11735	Ank3	GO:0006892	post-Golgi vesicle-mediated transport	biological_process	1	1	1	1	11735	Ank3	NM_009670,NM_146005,NM_170687,NM_170688,NM_170689,NM_170690,NM_170728,NM_170729,NM_170730	2.22238	3.39397	4.12702	0.0183907	0.664967	2.8419	2.60404	3.15344	4.22718	3.56036	4.26815
11735	Ank3	GO:0006893	Golgi to plasma membrane transport	biological_process	1	1	1	1	11735	Ank3	NM_009670,NM_146005,NM_170687,NM_170688,NM_170689,NM_170690,NM_170728,NM_170729,NM_170730	2.22238	3.39397	4.12702	0.0183907	0.664967	2.8419	2.60404	3.15344	4.22718	3.56036	4.26815
11735	Ank3	GO:0006928	movement of cell or subcellular component	biological_process	1	1	1	1	11735	Ank3	NM_009670,NM_146005,NM_170687,NM_170688,NM_170689,NM_170690,NM_170728,NM_170729,NM_170730	2.22238	3.39397	4.12702	0.0183907	0.664967	2.8419	2.60404	3.15344	4.22718	3.56036	4.26815
11735	Ank3	GO:0006935	chemotaxis	biological_process	1	1	1	1	11735	Ank3	NM_009670,NM_146005,NM_170687,NM_170688,NM_170689,NM_170690,NM_170728,NM_170729,NM_170730	2.22238	3.39397	4.12702	0.0183907	0.664967	2.8419	2.60404	3.15344	4.22718	3.56036	4.26815
11735	Ank3	GO:0007009	plasma membrane organization	biological_process	1	1	1	1	11735	Ank3	NM_009670,NM_146005,NM_170687,NM_170688,NM_170689,NM_170690,NM_170728,NM_170729,NM_170730	2.22238	3.39397	4.12702	0.0183907	0.664967	2.8419	2.60404	3.15344	4.22718	3.56036	4.26815
11735	Ank3	GO:0007049	cell cycle	biological_process	3	0.219997	1	0.861149	11735	Ank3	NM_009670,NM_146005,NM_170687,NM_170688,NM_170689,NM_170690,NM_170728,NM_170729,NM_170730	2.22238	3.39397	4.12702	0.0183907	0.664967	2.8419	2.60404	3.15344	4.22718	3.56036	4.26815
11735	Ank3	GO:0007154	cell communication	biological_process	9	0.0496309	1	0.321196	11735	Ank3	NM_009670,NM_146005,NM_170687,NM_170688,NM_170689,NM_170690,NM_170728,NM_170729,NM_170730	2.22238	3.39397	4.12702	0.0183907	0.664967	2.8419	2.60404	3.15344	4.22718	3.56036	4.26815
11735	Ank3	GO:0007155	cell adhesion	biological_process	1	1	1	1	11735	Ank3	NM_009670,NM_146005,NM_170687,NM_170688,NM_170689,NM_170690,NM_170728,NM_170729,NM_170730	2.22238	3.39397	4.12702	0.0183907	0.664967	2.8419	2.60404	3.15344	4.22718	3.56036	4.26815
11735	Ank3	GO:0007165	signal transduction	biological_process	9	0.0182033	1	0.148661	11735	Ank3	NM_009670,NM_146005,NM_170687,NM_170688,NM_170689,NM_170690,NM_170728,NM_170729,NM_170730	2.22238	3.39397	4.12702	0.0183907	0.664967	2.8419	2.60404	3.15344	4.22718	3.56036	4.26815
11735	Ank3	GO:0007275	multicellular organismal development	biological_process	8	0.0228323	1	0.172822	11735	Ank3	NM_009670,NM_146005,NM_170687,NM_170688,NM_170689,NM_170690,NM_170728,NM_170729,NM_170730	2.22238	3.39397	4.12702	0.0183907	0.664967	2.8419	2.60404	3.15344	4.22718	3.56036	4.26815
11735	Ank3	GO:0007399	nervous system development	biological_process	3	0.344566	1	1	11735	Ank3	NM_009670,NM_146005,NM_170687,NM_170688,NM_170689,NM_170690,NM_170728,NM_170729,NM_170730	2.22238	3.39397	4.12702	0.0183907	0.664967	2.8419	2.60404	3.15344	4.22718	3.56036	4.26815
11735	Ank3	GO:0007409	axonogenesis	biological_process	1	1	1	1	11735	Ank3	NM_009670,NM_146005,NM_170687,NM_170688,NM_170689,NM_170690,NM_170728,NM_170729,NM_170730	2.22238	3.39397	4.12702	0.0183907	0.664967	2.8419	2.60404	3.15344	4.22718	3.56036	4.26815
11735	Ank3	GO:0007411	axon guidance	biological_process	1	1	1	1	11735	Ank3	NM_009670,NM_146005,NM_170687,NM_170688,NM_170689,NM_170690,NM_170728,NM_170729,NM_170730	2.22238	3.39397	4.12702	0.0183907	0.664967	2.8419	2.60404	3.15344	4.22718	3.56036	4.26815
11735	Ank3	GO:0008092	cytoskeletal protein binding	molecular_function	3	0.0885908	1	0.465696	11735	Ank3	NM_009670,NM_146005,NM_170687,NM_170688,NM_170689,NM_170690,NM_170728,NM_170729,NM_170730	2.22238	3.39397	4.12702	0.0183907	0.664967	2.8419	2.60404	3.15344	4.22718	3.56036	4.26815
11735	Ank3	GO:0008104	protein localization	biological_process	7	0.0020236	1	0.0283366	11735	Ank3	NM_009670,NM_146005,NM_170687,NM_170688,NM_170689,NM_170690,NM_170728,NM_170729,NM_170730	2.22238	3.39397	4.12702	0.0183907	0.664967	2.8419	2.60404	3.15344	4.22718	3.56036	4.26815
11735	Ank3	GO:0008152	metabolic process	biological_process	17	0.000192587	0.26423	0.00723947	11735	Ank3	NM_009670,NM_146005,NM_170687,NM_170688,NM_170689,NM_170690,NM_170728,NM_170729,NM_170730	2.22238	3.39397	4.12702	0.0183907	0.664967	2.8419	2.60404	3.15344	4.22718	3.56036	4.26815
11735	Ank3	GO:0009605	response to external stimulus	biological_process	5	0.0357069	1	0.24495	11735	Ank3	NM_009670,NM_146005,NM_170687,NM_170688,NM_170689,NM_170690,NM_170728,NM_170729,NM_170730	2.22238	3.39397	4.12702	0.0183907	0.664967	2.8419	2.60404	3.15344	4.22718	3.56036	4.26815
11735	Ank3	GO:0009653	anatomical structure morphogenesis	biological_process	3	0.671744	1	1	11735	Ank3	NM_009670,NM_146005,NM_170687,NM_170688,NM_170689,NM_170690,NM_170728,NM_170729,NM_170730	2.22238	3.39397	4.12702	0.0183907	0.664967	2.8419	2.60404	3.15344	4.22718	3.56036	4.26815
11735	Ank3	GO:0009893	positive regulation of metabolic process	biological_process	8	0.00280474	1	0.0336913	11735	Ank3	NM_009670,NM_146005,NM_170687,NM_170688,NM_170689,NM_170690,NM_170728,NM_170729,NM_170730	2.22238	3.39397	4.12702	0.0183907	0.664967	2.8419	2.60404	3.15344	4.22718	3.56036	4.26815
11735	Ank3	GO:0009925	basal plasma membrane	cellular_component	1	1	1	1	11735	Ank3	NM_009670,NM_146005,NM_170687,NM_170688,NM_170689,NM_170690,NM_170728,NM_170729,NM_170730	2.22238	3.39397	4.12702	0.0183907	0.664967	2.8419	2.60404	3.15344	4.22718	3.56036	4.26815
11735	Ank3	GO:0009986	cell surface	cellular_component	2	0.404321	1	1	11735	Ank3	NM_009670,NM_146005,NM_170687,NM_170688,NM_170689,NM_170690,NM_170728,NM_170729,NM_170730	2.22238	3.39397	4.12702	0.0183907	0.664967	2.8419	2.60404	3.15344	4.22718	3.56036	4.26815
11735	Ank3	GO:0009987	cellular process	biological_process	27	7.81745e-09	1.07255e-05	1.07255e-05	11735	Ank3	NM_009670,NM_146005,NM_170687,NM_170688,NM_170689,NM_170690,NM_170728,NM_170729,NM_170730	2.22238	3.39397	4.12702	0.0183907	0.664967	2.8419	2.60404	3.15344	4.22718	3.56036	4.26815
11735	Ank3	GO:0010035	response to inorganic substance	biological_process	2	0.20981	1	0.838806	11735	Ank3	NM_009670,NM_146005,NM_170687,NM_170688,NM_170689,NM_170690,NM_170728,NM_170729,NM_170730	2.22238	3.39397	4.12702	0.0183907	0.664967	2.8419	2.60404	3.15344	4.22718	3.56036	4.26815
11735	Ank3	GO:0010038	response to metal ion	biological_process	2	0.119049	1	0.569111	11735	Ank3	NM_009670,NM_146005,NM_170687,NM_170688,NM_170689,NM_170690,NM_170728,NM_170729,NM_170730	2.22238	3.39397	4.12702	0.0183907	0.664967	2.8419	2.60404	3.15344	4.22718	3.56036	4.26815
11735	Ank3	GO:0010256	endomembrane system organization	biological_process	1	1	1	1	11735	Ank3	NM_009670,NM_146005,NM_170687,NM_170688,NM_170689,NM_170690,NM_170728,NM_170729,NM_170730	2.22238	3.39397	4.12702	0.0183907	0.664967	2.8419	2.60404	3.15344	4.22718	3.56036	4.26815
11735	Ank3	GO:0010467	gene expression	biological_process	10	0.0018191	1	0.0259979	11735	Ank3	NM_009670,NM_146005,NM_170687,NM_170688,NM_170689,NM_170690,NM_170728,NM_170729,NM_170730	2.22238	3.39397	4.12702	0.0183907	0.664967	2.8419	2.60404	3.15344	4.22718	3.56036	4.26815
11735	Ank3	GO:0010468	regulation of gene expression	biological_process	10	0.000424998	0.583097	0.0100534	11735	Ank3	NM_009670,NM_146005,NM_170687,NM_170688,NM_170689,NM_170690,NM_170728,NM_170729,NM_170730	2.22238	3.39397	4.12702	0.0183907	0.664967	2.8419	2.60404	3.15344	4.22718	3.56036	4.26815
11735	Ank3	GO:0010604	positive regulation of macromolecule metabolic process	biological_process	8	0.00111481	1	0.0182086	11735	Ank3	NM_009670,NM_146005,NM_170687,NM_170688,NM_170689,NM_170690,NM_170728,NM_170729,NM_170730	2.22238	3.39397	4.12702	0.0183907	0.664967	2.8419	2.60404	3.15344	4.22718	3.56036	4.26815
11735	Ank3	GO:0010628	positive regulation of gene expression	biological_process	8	7.34066e-05	0.100714	0.00437886	11735	Ank3	NM_009670,NM_146005,NM_170687,NM_170688,NM_170689,NM_170690,NM_170728,NM_170729,NM_170730	2.22238	3.39397	4.12702	0.0183907	0.664967	2.8419	2.60404	3.15344	4.22718	3.56036	4.26815
11735	Ank3	GO:0010644	cell communication by electrical coupling	biological_process	1	1	1	1	11735	Ank3	NM_009670,NM_146005,NM_170687,NM_170688,NM_170689,NM_170690,NM_170728,NM_170729,NM_170730	2.22238	3.39397	4.12702	0.0183907	0.664967	2.8419	2.60404	3.15344	4.22718	3.56036	4.26815
11735	Ank3	GO:0010646	regulation of cell communication	biological_process	5	0.0798672	1	0.443377	11735	Ank3	NM_009670,NM_146005,NM_170687,NM_170688,NM_170689,NM_170690,NM_170728,NM_170729,NM_170730	2.22238	3.39397	4.12702	0.0183907	0.664967	2.8419	2.60404	3.15344	4.22718	3.56036	4.26815
11735	Ank3	GO:0010647	positive regulation of cell communication	biological_process	3	0.212078	1	0.840956	11735	Ank3	NM_009670,NM_146005,NM_170687,NM_170688,NM_170689,NM_170690,NM_170728,NM_170729,NM_170730	2.22238	3.39397	4.12702	0.0183907	0.664967	2.8419	2.60404	3.15344	4.22718	3.56036	4.26815
11735	Ank3	GO:0010649	regulation of cell communication by electrical coupling	biological_process	1	1	1	1	11735	Ank3	NM_009670,NM_146005,NM_170687,NM_170688,NM_170689,NM_170690,NM_170728,NM_170729,NM_170730	2.22238	3.39397	4.12702	0.0183907	0.664967	2.8419	2.60404	3.15344	4.22718	3.56036	4.26815
11735	Ank3	GO:0010650	positive regulation of cell communication by electrical coupling	biological_process	1	1	1	1	11735	Ank3	NM_009670,NM_146005,NM_170687,NM_170688,NM_170689,NM_170690,NM_170728,NM_170729,NM_170730	2.22238	3.39397	4.12702	0.0183907	0.664967	2.8419	2.60404	3.15344	4.22718	3.56036	4.26815
11735	Ank3	GO:0010765	positive regulation of sodium ion transport	biological_process	1	1	1	1	11735	Ank3	NM_009670,NM_146005,NM_170687,NM_170688,NM_170689,NM_170690,NM_170728,NM_170729,NM_170730	2.22238	3.39397	4.12702	0.0183907	0.664967	2.8419	2.60404	3.15344	4.22718	3.56036	4.26815
11735	Ank3	GO:0010959	regulation of metal ion transport	biological_process	1	1	1	1	11735	Ank3	NM_009670,NM_146005,NM_170687,NM_170688,NM_170689,NM_170690,NM_170728,NM_170729,NM_170730	2.22238	3.39397	4.12702	0.0183907	0.664967	2.8419	2.60404	3.15344	4.22718	3.56036	4.26815
11735	Ank3	GO:0010960	magnesium ion homeostasis	biological_process	1	1	1	1	11735	Ank3	NM_009670,NM_146005,NM_170687,NM_170688,NM_170689,NM_170690,NM_170728,NM_170729,NM_170730	2.22238	3.39397	4.12702	0.0183907	0.664967	2.8419	2.60404	3.15344	4.22718	3.56036	4.26815
11735	Ank3	GO:0012505	endomembrane system	cellular_component	3	1	1	1	11735	Ank3	NM_009670,NM_146005,NM_170687,NM_170688,NM_170689,NM_170690,NM_170728,NM_170729,NM_170730	2.22238	3.39397	4.12702	0.0183907	0.664967	2.8419	2.60404	3.15344	4.22718	3.56036	4.26815
11735	Ank3	GO:0014704	intercalated disc	cellular_component	1	1	1	1	11735	Ank3	NM_009670,NM_146005,NM_170687,NM_170688,NM_170689,NM_170690,NM_170728,NM_170729,NM_170730	2.22238	3.39397	4.12702	0.0183907	0.664967	2.8419	2.60404	3.15344	4.22718	3.56036	4.26815
11735	Ank3	GO:0014731	spectrin-associated cytoskeleton	cellular_component	1	1	1	1	11735	Ank3	NM_009670,NM_146005,NM_170687,NM_170688,NM_170689,NM_170690,NM_170728,NM_170729,NM_170730	2.22238	3.39397	4.12702	0.0183907	0.664967	2.8419	2.60404	3.15344	4.22718	3.56036	4.26815
11735	Ank3	GO:0015031	protein transport	biological_process	4	0.0755552	1	0.431924	11735	Ank3	NM_009670,NM_146005,NM_170687,NM_170688,NM_170689,NM_170690,NM_170728,NM_170729,NM_170730	2.22238	3.39397	4.12702	0.0183907	0.664967	2.8419	2.60404	3.15344	4.22718	3.56036	4.26815
11735	Ank3	GO:0015672	monovalent inorganic cation transport	biological_process	5	0.000307859	0.422383	0.00871235	11735	Ank3	NM_009670,NM_146005,NM_170687,NM_170688,NM_170689,NM_170690,NM_170728,NM_170729,NM_170730	2.22238	3.39397	4.12702	0.0183907	0.664967	2.8419	2.60404	3.15344	4.22718	3.56036	4.26815
11735	Ank3	GO:0016020	membrane	cellular_component	15	0.000815374	1	0.0146797	11735	Ank3	NM_009670,NM_146005,NM_170687,NM_170688,NM_170689,NM_170690,NM_170728,NM_170729,NM_170730	2.22238	3.39397	4.12702	0.0183907	0.664967	2.8419	2.60404	3.15344	4.22718	3.56036	4.26815
11735	Ank3	GO:0016043	cellular component organization	biological_process	4	1	1	1	11735	Ank3	NM_009670,NM_146005,NM_170687,NM_170688,NM_170689,NM_170690,NM_170728,NM_170729,NM_170730	2.22238	3.39397	4.12702	0.0183907	0.664967	2.8419	2.60404	3.15344	4.22718	3.56036	4.26815
11735	Ank3	GO:0016192	vesicle-mediated transport	biological_process	2	0.496394	1	1	11735	Ank3	NM_009670,NM_146005,NM_170687,NM_170688,NM_170689,NM_170690,NM_170728,NM_170729,NM_170730	2.22238	3.39397	4.12702	0.0183907	0.664967	2.8419	2.60404	3.15344	4.22718	3.56036	4.26815
11735	Ank3	GO:0016323	basolateral plasma membrane	cellular_component	2	0.120725	1	0.57313	11735	Ank3	NM_009670,NM_146005,NM_170687,NM_170688,NM_170689,NM_170690,NM_170728,NM_170729,NM_170730	2.22238	3.39397	4.12702	0.0183907	0.664967	2.8419	2.60404	3.15344	4.22718	3.56036	4.26815
11735	Ank3	GO:0016328	lateral plasma membrane	cellular_component	1	1	1	1	11735	Ank3	NM_009670,NM_146005,NM_170687,NM_170688,NM_170689,NM_170690,NM_170728,NM_170729,NM_170730	2.22238	3.39397	4.12702	0.0183907	0.664967	2.8419	2.60404	3.15344	4.22718	3.56036	4.26815
11735	Ank3	GO:0016337	single organismal cell-cell adhesion	biological_process	1	1	1	1	11735	Ank3	NM_009670,NM_146005,NM_170687,NM_170688,NM_170689,NM_170690,NM_170728,NM_170729,NM_170730	2.22238	3.39397	4.12702	0.0183907	0.664967	2.8419	2.60404	3.15344	4.22718	3.56036	4.26815
11735	Ank3	GO:0016482	cytoplasmic transport	biological_process	2	0.427572	1	1	11735	Ank3	NM_009670,NM_146005,NM_170687,NM_170688,NM_170689,NM_170690,NM_170728,NM_170729,NM_170730	2.22238	3.39397	4.12702	0.0183907	0.664967	2.8419	2.60404	3.15344	4.22718	3.56036	4.26815
11735	Ank3	GO:0016528	sarcoplasm	cellular_component	1	1	1	1	11735	Ank3	NM_009670,NM_146005,NM_170687,NM_170688,NM_170689,NM_170690,NM_170728,NM_170729,NM_170730	2.22238	3.39397	4.12702	0.0183907	0.664967	2.8419	2.60404	3.15344	4.22718	3.56036	4.26815
11735	Ank3	GO:0016529	sarcoplasmic reticulum	cellular_component	1	1	1	1	11735	Ank3	NM_009670,NM_146005,NM_170687,NM_170688,NM_170689,NM_170690,NM_170728,NM_170729,NM_170730	2.22238	3.39397	4.12702	0.0183907	0.664967	2.8419	2.60404	3.15344	4.22718	3.56036	4.26815
11735	Ank3	GO:0019222	regulation of metabolic process	biological_process	12	0.000662771	0.909322	0.0132406	11735	Ank3	NM_009670,NM_146005,NM_170687,NM_170688,NM_170689,NM_170690,NM_170728,NM_170729,NM_170730	2.22238	3.39397	4.12702	0.0183907	0.664967	2.8419	2.60404	3.15344	4.22718	3.56036	4.26815
11735	Ank3	GO:0019226	transmission of nerve impulse	biological_process	1	1	1	1	11735	Ank3	NM_009670,NM_146005,NM_170687,NM_170688,NM_170689,NM_170690,NM_170728,NM_170729,NM_170730	2.22238	3.39397	4.12702	0.0183907	0.664967	2.8419	2.60404	3.15344	4.22718	3.56036	4.26815
11735	Ank3	GO:0019228	neuronal action potential	biological_process	1	1	1	1	11735	Ank3	NM_009670,NM_146005,NM_170687,NM_170688,NM_170689,NM_170690,NM_170728,NM_170729,NM_170730	2.22238	3.39397	4.12702	0.0183907	0.664967	2.8419	2.60404	3.15344	4.22718	3.56036	4.26815
11735	Ank3	GO:0022008	neurogenesis	biological_process	2	0.604887	1	1	11735	Ank3	NM_009670,NM_146005,NM_170687,NM_170688,NM_170689,NM_170690,NM_170728,NM_170729,NM_170730	2.22238	3.39397	4.12702	0.0183907	0.664967	2.8419	2.60404	3.15344	4.22718	3.56036	4.26815
11735	Ank3	GO:0022402	cell cycle process	biological_process	2	0.478894	1	1	11735	Ank3	NM_009670,NM_146005,NM_170687,NM_170688,NM_170689,NM_170690,NM_170728,NM_170729,NM_170730	2.22238	3.39397	4.12702	0.0183907	0.664967	2.8419	2.60404	3.15344	4.22718	3.56036	4.26815
11735	Ank3	GO:0022407	regulation of cell-cell adhesion	biological_process	1	1	1	1	11735	Ank3	NM_009670,NM_146005,NM_170687,NM_170688,NM_170689,NM_170690,NM_170728,NM_170729,NM_170730	2.22238	3.39397	4.12702	0.0183907	0.664967	2.8419	2.60404	3.15344	4.22718	3.56036	4.26815
11735	Ank3	GO:0022409	positive regulation of cell-cell adhesion	biological_process	1	1	1	1	11735	Ank3	NM_009670,NM_146005,NM_170687,NM_170688,NM_170689,NM_170690,NM_170728,NM_170729,NM_170730	2.22238	3.39397	4.12702	0.0183907	0.664967	2.8419	2.60404	3.15344	4.22718	3.56036	4.26815
11735	Ank3	GO:0022607	cellular component assembly	biological_process	2	1	1	1	11735	Ank3	NM_009670,NM_146005,NM_170687,NM_170688,NM_170689,NM_170690,NM_170728,NM_170729,NM_170730	2.22238	3.39397	4.12702	0.0183907	0.664967	2.8419	2.60404	3.15344	4.22718	3.56036	4.26815
11735	Ank3	GO:0022610	biological adhesion	biological_process	1	1	1	1	11735	Ank3	NM_009670,NM_146005,NM_170687,NM_170688,NM_170689,NM_170690,NM_170728,NM_170729,NM_170730	2.22238	3.39397	4.12702	0.0183907	0.664967	2.8419	2.60404	3.15344	4.22718	3.56036	4.26815
11735	Ank3	GO:0022898	regulation of transmembrane transporter activity	biological_process	1	1	1	1	11735	Ank3	NM_009670,NM_146005,NM_170687,NM_170688,NM_170689,NM_170690,NM_170728,NM_170729,NM_170730	2.22238	3.39397	4.12702	0.0183907	0.664967	2.8419	2.60404	3.15344	4.22718	3.56036	4.26815
11735	Ank3	GO:0023052	signaling	biological_process	9	0.0263926	1	0.188597	11735	Ank3	NM_009670,NM_146005,NM_170687,NM_170688,NM_170689,NM_170690,NM_170728,NM_170729,NM_170730	2.22238	3.39397	4.12702	0.0183907	0.664967	2.8419	2.60404	3.15344	4.22718	3.56036	4.26815
11735	Ank3	GO:0030001	metal ion transport	biological_process	4	0.0118208	1	0.107405	11735	Ank3	NM_009670,NM_146005,NM_170687,NM_170688,NM_170689,NM_170690,NM_170728,NM_170729,NM_170730	2.22238	3.39397	4.12702	0.0183907	0.664967	2.8419	2.60404	3.15344	4.22718	3.56036	4.26815
11735	Ank3	GO:0030016	myofibril	cellular_component	1	1	1	1	11735	Ank3	NM_009670,NM_146005,NM_170687,NM_170688,NM_170689,NM_170690,NM_170728,NM_170729,NM_170730	2.22238	3.39397	4.12702	0.0183907	0.664967	2.8419	2.60404	3.15344	4.22718	3.56036	4.26815
11735	Ank3	GO:0030017	sarcomere	cellular_component	1	1	1	1	11735	Ank3	NM_009670,NM_146005,NM_170687,NM_170688,NM_170689,NM_170690,NM_170728,NM_170729,NM_170730	2.22238	3.39397	4.12702	0.0183907	0.664967	2.8419	2.60404	3.15344	4.22718	3.56036	4.26815
11735	Ank3	GO:0030018	Z disc	cellular_component	1	1	1	1	11735	Ank3	NM_009670,NM_146005,NM_170687,NM_170688,NM_170689,NM_170690,NM_170728,NM_170729,NM_170730	2.22238	3.39397	4.12702	0.0183907	0.664967	2.8419	2.60404	3.15344	4.22718	3.56036	4.26815
11735	Ank3	GO:0030030	cell projection organization	biological_process	1	1	1	1	11735	Ank3	NM_009670,NM_146005,NM_170687,NM_170688,NM_170689,NM_170690,NM_170728,NM_170729,NM_170730	2.22238	3.39397	4.12702	0.0183907	0.664967	2.8419	2.60404	3.15344	4.22718	3.56036	4.26815
11735	Ank3	GO:0030054	cell junction	cellular_component	4	0.0342086	1	0.23622	11735	Ank3	NM_009670,NM_146005,NM_170687,NM_170688,NM_170689,NM_170690,NM_170728,NM_170729,NM_170730	2.22238	3.39397	4.12702	0.0183907	0.664967	2.8419	2.60404	3.15344	4.22718	3.56036	4.26815
11735	Ank3	GO:0030154	cell differentiation	biological_process	9	0.00159906	1	0.0235904	11735	Ank3	NM_009670,NM_146005,NM_170687,NM_170688,NM_170689,NM_170690,NM_170728,NM_170729,NM_170730	2.22238	3.39397	4.12702	0.0183907	0.664967	2.8419	2.60404	3.15344	4.22718	3.56036	4.26815
11735	Ank3	GO:0030155	regulation of cell adhesion	biological_process	1	1	1	1	11735	Ank3	NM_009670,NM_146005,NM_170687,NM_170688,NM_170689,NM_170690,NM_170728,NM_170729,NM_170730	2.22238	3.39397	4.12702	0.0183907	0.664967	2.8419	2.60404	3.15344	4.22718	3.56036	4.26815
11735	Ank3	GO:0030182	neuron differentiation	biological_process	1	1	1	1	11735	Ank3	NM_009670,NM_146005,NM_170687,NM_170688,NM_170689,NM_170690,NM_170728,NM_170729,NM_170730	2.22238	3.39397	4.12702	0.0183907	0.664967	2.8419	2.60404	3.15344	4.22718	3.56036	4.26815
11735	Ank3	GO:0030315	T-tubule	cellular_component	1	1	1	1	11735	Ank3	NM_009670,NM_146005,NM_170687,NM_170688,NM_170689,NM_170690,NM_170728,NM_170729,NM_170730	2.22238	3.39397	4.12702	0.0183907	0.664967	2.8419	2.60404	3.15344	4.22718	3.56036	4.26815
11735	Ank3	GO:0030424	axon	cellular_component	2	0.263787	1	0.985815	11735	Ank3	NM_009670,NM_146005,NM_170687,NM_170688,NM_170689,NM_170690,NM_170728,NM_170729,NM_170730	2.22238	3.39397	4.12702	0.0183907	0.664967	2.8419	2.60404	3.15344	4.22718	3.56036	4.26815
11735	Ank3	GO:0030425	dendrite	cellular_component	2	0.282346	1	1	11735	Ank3	NM_009670,NM_146005,NM_170687,NM_170688,NM_170689,NM_170690,NM_170728,NM_170729,NM_170730	2.22238	3.39397	4.12702	0.0183907	0.664967	2.8419	2.60404	3.15344	4.22718	3.56036	4.26815
11735	Ank3	GO:0030507	spectrin binding	molecular_function	1	1	1	1	11735	Ank3	NM_009670,NM_146005,NM_170687,NM_170688,NM_170689,NM_170690,NM_170728,NM_170729,NM_170730	2.22238	3.39397	4.12702	0.0183907	0.664967	2.8419	2.60404	3.15344	4.22718	3.56036	4.26815
11735	Ank3	GO:0030674	protein binding, bridging	molecular_function	1	1	1	1	11735	Ank3	NM_009670,NM_146005,NM_170687,NM_170688,NM_170689,NM_170690,NM_170728,NM_170729,NM_170730	2.22238	3.39397	4.12702	0.0183907	0.664967	2.8419	2.60404	3.15344	4.22718	3.56036	4.26815
11735	Ank3	GO:0031175	neuron projection development	biological_process	1	1	1	1	11735	Ank3	NM_009670,NM_146005,NM_170687,NM_170688,NM_170689,NM_170690,NM_170728,NM_170729,NM_170730	2.22238	3.39397	4.12702	0.0183907	0.664967	2.8419	2.60404	3.15344	4.22718	3.56036	4.26815
11735	Ank3	GO:0031594	neuromuscular junction	cellular_component	1	1	1	1	11735	Ank3	NM_009670,NM_146005,NM_170687,NM_170688,NM_170689,NM_170690,NM_170728,NM_170729,NM_170730	2.22238	3.39397	4.12702	0.0183907	0.664967	2.8419	2.60404	3.15344	4.22718	3.56036	4.26815
11735	Ank3	GO:0031674	I band	cellular_component	1	1	1	1	11735	Ank3	NM_009670,NM_146005,NM_170687,NM_170688,NM_170689,NM_170690,NM_170728,NM_170729,NM_170730	2.22238	3.39397	4.12702	0.0183907	0.664967	2.8419	2.60404	3.15344	4.22718	3.56036	4.26815
11735	Ank3	GO:0032026	response to magnesium ion	biological_process	1	1	1	1	11735	Ank3	NM_009670,NM_146005,NM_170687,NM_170688,NM_170689,NM_170690,NM_170728,NM_170729,NM_170730	2.22238	3.39397	4.12702	0.0183907	0.664967	2.8419	2.60404	3.15344	4.22718	3.56036	4.26815
11735	Ank3	GO:0032386	regulation of intracellular transport	biological_process	1	1	1	1	11735	Ank3	NM_009670,NM_146005,NM_170687,NM_170688,NM_170689,NM_170690,NM_170728,NM_170729,NM_170730	2.22238	3.39397	4.12702	0.0183907	0.664967	2.8419	2.60404	3.15344	4.22718	3.56036	4.26815
11735	Ank3	GO:0032388	positive regulation of intracellular transport	biological_process	1	1	1	1	11735	Ank3	NM_009670,NM_146005,NM_170687,NM_170688,NM_170689,NM_170690,NM_170728,NM_170729,NM_170730	2.22238	3.39397	4.12702	0.0183907	0.664967	2.8419	2.60404	3.15344	4.22718	3.56036	4.26815
11735	Ank3	GO:0032409	regulation of transporter activity	biological_process	1	1	1	1	11735	Ank3	NM_009670,NM_146005,NM_170687,NM_170688,NM_170689,NM_170690,NM_170728,NM_170729,NM_170730	2.22238	3.39397	4.12702	0.0183907	0.664967	2.8419	2.60404	3.15344	4.22718	3.56036	4.26815
11735	Ank3	GO:0032410	negative regulation of transporter activity	biological_process	1	1	1	1	11735	Ank3	NM_009670,NM_146005,NM_170687,NM_170688,NM_170689,NM_170690,NM_170728,NM_170729,NM_170730	2.22238	3.39397	4.12702	0.0183907	0.664967	2.8419	2.60404	3.15344	4.22718	3.56036	4.26815
11735	Ank3	GO:0032411	positive regulation of transporter activity	biological_process	1	1	1	1	11735	Ank3	NM_009670,NM_146005,NM_170687,NM_170688,NM_170689,NM_170690,NM_170728,NM_170729,NM_170730	2.22238	3.39397	4.12702	0.0183907	0.664967	2.8419	2.60404	3.15344	4.22718	3.56036	4.26815
11735	Ank3	GO:0032412	regulation of ion transmembrane transporter activity	biological_process	1	1	1	1	11735	Ank3	NM_009670,NM_146005,NM_170687,NM_170688,NM_170689,NM_170690,NM_170728,NM_170729,NM_170730	2.22238	3.39397	4.12702	0.0183907	0.664967	2.8419	2.60404	3.15344	4.22718	3.56036	4.26815
11735	Ank3	GO:0032413	negative regulation of ion transmembrane transporter activity	biological_process	1	1	1	1	11735	Ank3	NM_009670,NM_146005,NM_170687,NM_170688,NM_170689,NM_170690,NM_170728,NM_170729,NM_170730	2.22238	3.39397	4.12702	0.0183907	0.664967	2.8419	2.60404	3.15344	4.22718	3.56036	4.26815
11735	Ank3	GO:0032414	positive regulation of ion transmembrane transporter activity	biological_process	1	1	1	1	11735	Ank3	NM_009670,NM_146005,NM_170687,NM_170688,NM_170689,NM_170690,NM_170728,NM_170729,NM_170730	2.22238	3.39397	4.12702	0.0183907	0.664967	2.8419	2.60404	3.15344	4.22718	3.56036	4.26815
11735	Ank3	GO:0032501	multicellular organismal process	biological_process	11	0.0110413	1	0.104203	11735	Ank3	NM_009670,NM_146005,NM_170687,NM_170688,NM_170689,NM_170690,NM_170728,NM_170729,NM_170730	2.22238	3.39397	4.12702	0.0183907	0.664967	2.8419	2.60404	3.15344	4.22718	3.56036	4.26815
11735	Ank3	GO:0032502	developmental process	biological_process	11	0.00150116	1	0.0226529	11735	Ank3	NM_009670,NM_146005,NM_170687,NM_170688,NM_170689,NM_170690,NM_170728,NM_170729,NM_170730	2.22238	3.39397	4.12702	0.0183907	0.664967	2.8419	2.60404	3.15344	4.22718	3.56036	4.26815
11735	Ank3	GO:0032507	maintenance of protein location in cell	biological_process	2	0.0469744	1	0.3069	11735	Ank3	NM_009670,NM_146005,NM_170687,NM_170688,NM_170689,NM_170690,NM_170728,NM_170729,NM_170730	2.22238	3.39397	4.12702	0.0183907	0.664967	2.8419	2.60404	3.15344	4.22718	3.56036	4.26815
11735	Ank3	GO:0032844	regulation of homeostatic process	biological_process	3	0.025424	1	0.184559	11735	Ank3	NM_009670,NM_146005,NM_170687,NM_170688,NM_170689,NM_170690,NM_170728,NM_170729,NM_170730	2.22238	3.39397	4.12702	0.0183907	0.664967	2.8419	2.60404	3.15344	4.22718	3.56036	4.26815
11735	Ank3	GO:0032879	regulation of localization	biological_process	4	0.173503	1	0.743892	11735	Ank3	NM_009670,NM_146005,NM_170687,NM_170688,NM_170689,NM_170690,NM_170728,NM_170729,NM_170730	2.22238	3.39397	4.12702	0.0183907	0.664967	2.8419	2.60404	3.15344	4.22718	3.56036	4.26815
11735	Ank3	GO:0032880	regulation of protein localization	biological_process	4	0.0179514	1	0.147481	11735	Ank3	NM_009670,NM_146005,NM_170687,NM_170688,NM_170689,NM_170690,NM_170728,NM_170729,NM_170730	2.22238	3.39397	4.12702	0.0183907	0.664967	2.8419	2.60404	3.15344	4.22718	3.56036	4.26815
11735	Ank3	GO:0032989	cellular component morphogenesis	biological_process	1	1	1	1	11735	Ank3	NM_009670,NM_146005,NM_170687,NM_170688,NM_170689,NM_170690,NM_170728,NM_170729,NM_170730	2.22238	3.39397	4.12702	0.0183907	0.664967	2.8419	2.60404	3.15344	4.22718	3.56036	4.26815
11735	Ank3	GO:0032990	cell part morphogenesis	biological_process	1	1	1	1	11735	Ank3	NM_009670,NM_146005,NM_170687,NM_170688,NM_170689,NM_170690,NM_170728,NM_170729,NM_170730	2.22238	3.39397	4.12702	0.0183907	0.664967	2.8419	2.60404	3.15344	4.22718	3.56036	4.26815
11735	Ank3	GO:0033036	macromolecule localization	biological_process	7	0.00388602	1	0.0433465	11735	Ank3	NM_009670,NM_146005,NM_170687,NM_170688,NM_170689,NM_170690,NM_170728,NM_170729,NM_170730	2.22238	3.39397	4.12702	0.0183907	0.664967	2.8419	2.60404	3.15344	4.22718	3.56036	4.26815
11735	Ank3	GO:0033157	regulation of intracellular protein transport	biological_process	1	1	1	1	11735	Ank3	NM_009670,NM_146005,NM_170687,NM_170688,NM_170689,NM_170690,NM_170728,NM_170729,NM_170730	2.22238	3.39397	4.12702	0.0183907	0.664967	2.8419	2.60404	3.15344	4.22718	3.56036	4.26815
11735	Ank3	GO:0033267	axon part	cellular_component	2	0.151993	1	0.673508	11735	Ank3	NM_009670,NM_146005,NM_170687,NM_170688,NM_170689,NM_170690,NM_170728,NM_170729,NM_170730	2.22238	3.39397	4.12702	0.0183907	0.664967	2.8419	2.60404	3.15344	4.22718	3.56036	4.26815
11735	Ank3	GO:0033268	node of Ranvier	cellular_component	1	1	1	1	11735	Ank3	NM_009670,NM_146005,NM_170687,NM_170688,NM_170689,NM_170690,NM_170728,NM_170729,NM_170730	2.22238	3.39397	4.12702	0.0183907	0.664967	2.8419	2.60404	3.15344	4.22718	3.56036	4.26815
11735	Ank3	GO:0033270	paranode region of axon	cellular_component	1	1	1	1	11735	Ank3	NM_009670,NM_146005,NM_170687,NM_170688,NM_170689,NM_170690,NM_170728,NM_170729,NM_170730	2.22238	3.39397	4.12702	0.0183907	0.664967	2.8419	2.60404	3.15344	4.22718	3.56036	4.26815
11735	Ank3	GO:0034109	homotypic cell-cell adhesion	biological_process	1	1	1	1	11735	Ank3	NM_009670,NM_146005,NM_170687,NM_170688,NM_170689,NM_170690,NM_170728,NM_170729,NM_170730	2.22238	3.39397	4.12702	0.0183907	0.664967	2.8419	2.60404	3.15344	4.22718	3.56036	4.26815
11735	Ank3	GO:0034110	regulation of homotypic cell-cell adhesion	biological_process	1	1	1	1	11735	Ank3	NM_009670,NM_146005,NM_170687,NM_170688,NM_170689,NM_170690,NM_170728,NM_170729,NM_170730	2.22238	3.39397	4.12702	0.0183907	0.664967	2.8419	2.60404	3.15344	4.22718	3.56036	4.26815
11735	Ank3	GO:0034112	positive regulation of homotypic cell-cell adhesion	biological_process	1	1	1	1	11735	Ank3	NM_009670,NM_146005,NM_170687,NM_170688,NM_170689,NM_170690,NM_170728,NM_170729,NM_170730	2.22238	3.39397	4.12702	0.0183907	0.664967	2.8419	2.60404	3.15344	4.22718	3.56036	4.26815
11735	Ank3	GO:0034220	ion transmembrane transport	biological_process	1	1	1	1	11735	Ank3	NM_009670,NM_146005,NM_170687,NM_170688,NM_170689,NM_170690,NM_170728,NM_170729,NM_170730	2.22238	3.39397	4.12702	0.0183907	0.664967	2.8419	2.60404	3.15344	4.22718	3.56036	4.26815
11735	Ank3	GO:0034613	cellular protein localization	biological_process	3	0.202572	1	0.832124	11735	Ank3	NM_009670,NM_146005,NM_170687,NM_170688,NM_170689,NM_170690,NM_170728,NM_170729,NM_170730	2.22238	3.39397	4.12702	0.0183907	0.664967	2.8419	2.60404	3.15344	4.22718	3.56036	4.26815
11735	Ank3	GO:0034762	regulation of transmembrane transport	biological_process	1	1	1	1	11735	Ank3	NM_009670,NM_146005,NM_170687,NM_170688,NM_170689,NM_170690,NM_170728,NM_170729,NM_170730	2.22238	3.39397	4.12702	0.0183907	0.664967	2.8419	2.60404	3.15344	4.22718	3.56036	4.26815
11735	Ank3	GO:0034763	negative regulation of transmembrane transport	biological_process	1	1	1	1	11735	Ank3	NM_009670,NM_146005,NM_170687,NM_170688,NM_170689,NM_170690,NM_170728,NM_170729,NM_170730	2.22238	3.39397	4.12702	0.0183907	0.664967	2.8419	2.60404	3.15344	4.22718	3.56036	4.26815
11735	Ank3	GO:0034764	positive regulation of transmembrane transport	biological_process	1	1	1	1	11735	Ank3	NM_009670,NM_146005,NM_170687,NM_170688,NM_170689,NM_170690,NM_170728,NM_170729,NM_170730	2.22238	3.39397	4.12702	0.0183907	0.664967	2.8419	2.60404	3.15344	4.22718	3.56036	4.26815
11735	Ank3	GO:0034765	regulation of ion transmembrane transport	biological_process	1	1	1	1	11735	Ank3	NM_009670,NM_146005,NM_170687,NM_170688,NM_170689,NM_170690,NM_170728,NM_170729,NM_170730	2.22238	3.39397	4.12702	0.0183907	0.664967	2.8419	2.60404	3.15344	4.22718	3.56036	4.26815
11735	Ank3	GO:0034766	negative regulation of ion transmembrane transport	biological_process	1	1	1	1	11735	Ank3	NM_009670,NM_146005,NM_170687,NM_170688,NM_170689,NM_170690,NM_170728,NM_170729,NM_170730	2.22238	3.39397	4.12702	0.0183907	0.664967	2.8419	2.60404	3.15344	4.22718	3.56036	4.26815
11735	Ank3	GO:0034767	positive regulation of ion transmembrane transport	biological_process	1	1	1	1	11735	Ank3	NM_009670,NM_146005,NM_170687,NM_170688,NM_170689,NM_170690,NM_170728,NM_170729,NM_170730	2.22238	3.39397	4.12702	0.0183907	0.664967	2.8419	2.60404	3.15344	4.22718	3.56036	4.26815
11735	Ank3	GO:0035637	multicellular organismal signaling	biological_process	1	1	1	1	11735	Ank3	NM_009670,NM_146005,NM_170687,NM_170688,NM_170689,NM_170690,NM_170728,NM_170729,NM_170730	2.22238	3.39397	4.12702	0.0183907	0.664967	2.8419	2.60404	3.15344	4.22718	3.56036	4.26815
11735	Ank3	GO:0035725	sodium ion transmembrane transport	biological_process	1	1	1	1	11735	Ank3	NM_009670,NM_146005,NM_170687,NM_170688,NM_170689,NM_170690,NM_170728,NM_170729,NM_170730	2.22238	3.39397	4.12702	0.0183907	0.664967	2.8419	2.60404	3.15344	4.22718	3.56036	4.26815
11735	Ank3	GO:0036477	somatodendritic compartment	cellular_component	2	0.398174	1	1	11735	Ank3	NM_009670,NM_146005,NM_170687,NM_170688,NM_170689,NM_170690,NM_170728,NM_170729,NM_170730	2.22238	3.39397	4.12702	0.0183907	0.664967	2.8419	2.60404	3.15344	4.22718	3.56036	4.26815
11735	Ank3	GO:0040011	locomotion	biological_process	1	1	1	1	11735	Ank3	NM_009670,NM_146005,NM_170687,NM_170688,NM_170689,NM_170690,NM_170728,NM_170729,NM_170730	2.22238	3.39397	4.12702	0.0183907	0.664967	2.8419	2.60404	3.15344	4.22718	3.56036	4.26815
11735	Ank3	GO:0042221	response to chemical	biological_process	10	0.000285197	0.39129	0.00836118	11735	Ank3	NM_009670,NM_146005,NM_170687,NM_170688,NM_170689,NM_170690,NM_170728,NM_170729,NM_170730	2.22238	3.39397	4.12702	0.0183907	0.664967	2.8419	2.60404	3.15344	4.22718	3.56036	4.26815
11735	Ank3	GO:0042330	taxis	biological_process	1	1	1	1	11735	Ank3	NM_009670,NM_146005,NM_170687,NM_170688,NM_170689,NM_170690,NM_170728,NM_170729,NM_170730	2.22238	3.39397	4.12702	0.0183907	0.664967	2.8419	2.60404	3.15344	4.22718	3.56036	4.26815
11735	Ank3	GO:0042383	sarcolemma	cellular_component	1	1	1	1	11735	Ank3	NM_009670,NM_146005,NM_170687,NM_170688,NM_170689,NM_170690,NM_170728,NM_170729,NM_170730	2.22238	3.39397	4.12702	0.0183907	0.664967	2.8419	2.60404	3.15344	4.22718	3.56036	4.26815
11735	Ank3	GO:0042391	regulation of membrane potential	biological_process	1	1	1	1	11735	Ank3	NM_009670,NM_146005,NM_170687,NM_170688,NM_170689,NM_170690,NM_170728,NM_170729,NM_170730	2.22238	3.39397	4.12702	0.0183907	0.664967	2.8419	2.60404	3.15344	4.22718	3.56036	4.26815
11735	Ank3	GO:0042592	homeostatic process	biological_process	4	0.063059	1	0.381132	11735	Ank3	NM_009670,NM_146005,NM_170687,NM_170688,NM_170689,NM_170690,NM_170728,NM_170729,NM_170730	2.22238	3.39397	4.12702	0.0183907	0.664967	2.8419	2.60404	3.15344	4.22718	3.56036	4.26815
11735	Ank3	GO:0042995	cell projection	cellular_component	5	0.0342623	1	0.23622	11735	Ank3	NM_009670,NM_146005,NM_170687,NM_170688,NM_170689,NM_170690,NM_170728,NM_170729,NM_170730	2.22238	3.39397	4.12702	0.0183907	0.664967	2.8419	2.60404	3.15344	4.22718	3.56036	4.26815
11735	Ank3	GO:0043001	Golgi to plasma membrane protein transport	biological_process	1	1	1	1	11735	Ank3	NM_009670,NM_146005,NM_170687,NM_170688,NM_170689,NM_170690,NM_170728,NM_170729,NM_170730	2.22238	3.39397	4.12702	0.0183907	0.664967	2.8419	2.60404	3.15344	4.22718	3.56036	4.26815
11735	Ank3	GO:0043005	neuron projection	cellular_component	3	0.148393	1	0.664785	11735	Ank3	NM_009670,NM_146005,NM_170687,NM_170688,NM_170689,NM_170690,NM_170728,NM_170729,NM_170730	2.22238	3.39397	4.12702	0.0183907	0.664967	2.8419	2.60404	3.15344	4.22718	3.56036	4.26815
11735	Ank3	GO:0043170	macromolecule metabolic process	biological_process	12	0.0124352	1	0.110072	11735	Ank3	NM_009670,NM_146005,NM_170687,NM_170688,NM_170689,NM_170690,NM_170728,NM_170729,NM_170730	2.22238	3.39397	4.12702	0.0183907	0.664967	2.8419	2.60404	3.15344	4.22718	3.56036	4.26815
11735	Ank3	GO:0043194	axon initial segment	cellular_component	1	1	1	1	11735	Ank3	NM_009670,NM_146005,NM_170687,NM_170688,NM_170689,NM_170690,NM_170728,NM_170729,NM_170730	2.22238	3.39397	4.12702	0.0183907	0.664967	2.8419	2.60404	3.15344	4.22718	3.56036	4.26815
11735	Ank3	GO:0043226	organelle	cellular_component	22	9.64896e-07	0.00132384	0.00022064	11735	Ank3	NM_009670,NM_146005,NM_170687,NM_170688,NM_170689,NM_170690,NM_170728,NM_170729,NM_170730	2.22238	3.39397	4.12702	0.0183907	0.664967	2.8419	2.60404	3.15344	4.22718	3.56036	4.26815
11735	Ank3	GO:0043227	membrane-bounded organelle	cellular_component	21	1.38123e-06	0.00189505	0.000270722	11735	Ank3	NM_009670,NM_146005,NM_170687,NM_170688,NM_170689,NM_170690,NM_170728,NM_170729,NM_170730	2.22238	3.39397	4.12702	0.0183907	0.664967	2.8419	2.60404	3.15344	4.22718	3.56036	4.26815
11735	Ank3	GO:0043228	non-membrane-bounded organelle	cellular_component	5	0.279414	1	1	11735	Ank3	NM_009670,NM_146005,NM_170687,NM_170688,NM_170689,NM_170690,NM_170728,NM_170729,NM_170730	2.22238	3.39397	4.12702	0.0183907	0.664967	2.8419	2.60404	3.15344	4.22718	3.56036	4.26815
11735	Ank3	GO:0043229	intracellular organelle	cellular_component	17	0.000422791	0.580069	0.0100534	11735	Ank3	NM_009670,NM_146005,NM_170687,NM_170688,NM_170689,NM_170690,NM_170728,NM_170729,NM_170730	2.22238	3.39397	4.12702	0.0183907	0.664967	2.8419	2.60404	3.15344	4.22718	3.56036	4.26815
11735	Ank3	GO:0043231	intracellular membrane-bounded organelle	cellular_component	15	0.00281618	1	0.0336913	11735	Ank3	NM_009670,NM_146005,NM_170687,NM_170688,NM_170689,NM_170690,NM_170728,NM_170729,NM_170730	2.22238	3.39397	4.12702	0.0183907	0.664967	2.8419	2.60404	3.15344	4.22718	3.56036	4.26815
11735	Ank3	GO:0043232	intracellular non-membrane-bounded organelle	cellular_component	5	0.279414	1	1	11735	Ank3	NM_009670,NM_146005,NM_170687,NM_170688,NM_170689,NM_170690,NM_170728,NM_170729,NM_170730	2.22238	3.39397	4.12702	0.0183907	0.664967	2.8419	2.60404	3.15344	4.22718	3.56036	4.26815
11735	Ank3	GO:0043266	regulation of potassium ion transport	biological_process	1	1	1	1	11735	Ank3	NM_009670,NM_146005,NM_170687,NM_170688,NM_170689,NM_170690,NM_170728,NM_170729,NM_170730	2.22238	3.39397	4.12702	0.0183907	0.664967	2.8419	2.60404	3.15344	4.22718	3.56036	4.26815
11735	Ank3	GO:0043267	negative regulation of potassium ion transport	biological_process	1	1	1	1	11735	Ank3	NM_009670,NM_146005,NM_170687,NM_170688,NM_170689,NM_170690,NM_170728,NM_170729,NM_170730	2.22238	3.39397	4.12702	0.0183907	0.664967	2.8419	2.60404	3.15344	4.22718	3.56036	4.26815
11735	Ank3	GO:0043269	regulation of ion transport	biological_process	1	1	1	1	11735	Ank3	NM_009670,NM_146005,NM_170687,NM_170688,NM_170689,NM_170690,NM_170728,NM_170729,NM_170730	2.22238	3.39397	4.12702	0.0183907	0.664967	2.8419	2.60404	3.15344	4.22718	3.56036	4.26815
11735	Ank3	GO:0043270	positive regulation of ion transport	biological_process	1	1	1	1	11735	Ank3	NM_009670,NM_146005,NM_170687,NM_170688,NM_170689,NM_170690,NM_170728,NM_170729,NM_170730	2.22238	3.39397	4.12702	0.0183907	0.664967	2.8419	2.60404	3.15344	4.22718	3.56036	4.26815
11735	Ank3	GO:0043271	negative regulation of ion transport	biological_process	1	1	1	1	11735	Ank3	NM_009670,NM_146005,NM_170687,NM_170688,NM_170689,NM_170690,NM_170728,NM_170729,NM_170730	2.22238	3.39397	4.12702	0.0183907	0.664967	2.8419	2.60404	3.15344	4.22718	3.56036	4.26815
11735	Ank3	GO:0043292	contractile fiber	cellular_component	1	1	1	1	11735	Ank3	NM_009670,NM_146005,NM_170687,NM_170688,NM_170689,NM_170690,NM_170728,NM_170729,NM_170730	2.22238	3.39397	4.12702	0.0183907	0.664967	2.8419	2.60404	3.15344	4.22718	3.56036	4.26815
11735	Ank3	GO:0043296	apical junction complex	cellular_component	1	1	1	1	11735	Ank3	NM_009670,NM_146005,NM_170687,NM_170688,NM_170689,NM_170690,NM_170728,NM_170729,NM_170730	2.22238	3.39397	4.12702	0.0183907	0.664967	2.8419	2.60404	3.15344	4.22718	3.56036	4.26815
11735	Ank3	GO:0044085	cellular component biogenesis	biological_process	2	1	1	1	11735	Ank3	NM_009670,NM_146005,NM_170687,NM_170688,NM_170689,NM_170690,NM_170728,NM_170729,NM_170730	2.22238	3.39397	4.12702	0.0183907	0.664967	2.8419	2.60404	3.15344	4.22718	3.56036	4.26815
11735	Ank3	GO:0044091	membrane biogenesis	biological_process	1	1	1	1	11735	Ank3	NM_009670,NM_146005,NM_170687,NM_170688,NM_170689,NM_170690,NM_170728,NM_170729,NM_170730	2.22238	3.39397	4.12702	0.0183907	0.664967	2.8419	2.60404	3.15344	4.22718	3.56036	4.26815
11735	Ank3	GO:0044092	negative regulation of molecular function	biological_process	3	0.114179	1	0.559478	11735	Ank3	NM_009670,NM_146005,NM_170687,NM_170688,NM_170689,NM_170690,NM_170728,NM_170729,NM_170730	2.22238	3.39397	4.12702	0.0183907	0.664967	2.8419	2.60404	3.15344	4.22718	3.56036	4.26815
11735	Ank3	GO:0044093	positive regulation of molecular function	biological_process	1	1	1	1	11735	Ank3	NM_009670,NM_146005,NM_170687,NM_170688,NM_170689,NM_170690,NM_170728,NM_170729,NM_170730	2.22238	3.39397	4.12702	0.0183907	0.664967	2.8419	2.60404	3.15344	4.22718	3.56036	4.26815
11735	Ank3	GO:0044291	cell-cell contact zone	cellular_component	1	1	1	1	11735	Ank3	NM_009670,NM_146005,NM_170687,NM_170688,NM_170689,NM_170690,NM_170728,NM_170729,NM_170730	2.22238	3.39397	4.12702	0.0183907	0.664967	2.8419	2.60404	3.15344	4.22718	3.56036	4.26815
11735	Ank3	GO:0044304	main axon	cellular_component	1	1	1	1	11735	Ank3	NM_009670,NM_146005,NM_170687,NM_170688,NM_170689,NM_170690,NM_170728,NM_170729,NM_170730	2.22238	3.39397	4.12702	0.0183907	0.664967	2.8419	2.60404	3.15344	4.22718	3.56036	4.26815
11735	Ank3	GO:0044325	ion channel binding	molecular_function	1	1	1	1	11735	Ank3	NM_009670,NM_146005,NM_170687,NM_170688,NM_170689,NM_170690,NM_170728,NM_170729,NM_170730	2.22238	3.39397	4.12702	0.0183907	0.664967	2.8419	2.60404	3.15344	4.22718	3.56036	4.26815
11735	Ank3	GO:0044422	organelle part	cellular_component	6	0.587434	1	1	11735	Ank3	NM_009670,NM_146005,NM_170687,NM_170688,NM_170689,NM_170690,NM_170728,NM_170729,NM_170730	2.22238	3.39397	4.12702	0.0183907	0.664967	2.8419	2.60404	3.15344	4.22718	3.56036	4.26815
11735	Ank3	GO:0044424	intracellular part	cellular_component	19	0.00032903	0.451429	0.00887263	11735	Ank3	NM_009670,NM_146005,NM_170687,NM_170688,NM_170689,NM_170690,NM_170728,NM_170729,NM_170730	2.22238	3.39397	4.12702	0.0183907	0.664967	2.8419	2.60404	3.15344	4.22718	3.56036	4.26815
11735	Ank3	GO:0044425	membrane part	cellular_component	12	0.00223178	1	0.0305756	11735	Ank3	NM_009670,NM_146005,NM_170687,NM_170688,NM_170689,NM_170690,NM_170728,NM_170729,NM_170730	2.22238	3.39397	4.12702	0.0183907	0.664967	2.8419	2.60404	3.15344	4.22718	3.56036	4.26815
11735	Ank3	GO:0044444	cytoplasmic part	cellular_component	9	0.0609973	1	0.372489	11735	Ank3	NM_009670,NM_146005,NM_170687,NM_170688,NM_170689,NM_170690,NM_170728,NM_170729,NM_170730	2.22238	3.39397	4.12702	0.0183907	0.664967	2.8419	2.60404	3.15344	4.22718	3.56036	4.26815
11735	Ank3	GO:0044449	contractile fiber part	cellular_component	1	1	1	1	11735	Ank3	NM_009670,NM_146005,NM_170687,NM_170688,NM_170689,NM_170690,NM_170728,NM_170729,NM_170730	2.22238	3.39397	4.12702	0.0183907	0.664967	2.8419	2.60404	3.15344	4.22718	3.56036	4.26815
11735	Ank3	GO:0044456	synapse part	cellular_component	3	0.0540868	1	0.338845	11735	Ank3	NM_009670,NM_146005,NM_170687,NM_170688,NM_170689,NM_170690,NM_170728,NM_170729,NM_170730	2.22238	3.39397	4.12702	0.0183907	0.664967	2.8419	2.60404	3.15344	4.22718	3.56036	4.26815
11735	Ank3	GO:0044459	plasma membrane part	cellular_component	3	0.682503	1	1	11735	Ank3	NM_009670,NM_146005,NM_170687,NM_170688,NM_170689,NM_170690,NM_170728,NM_170729,NM_170730	2.22238	3.39397	4.12702	0.0183907	0.664967	2.8419	2.60404	3.15344	4.22718	3.56036	4.26815
11735	Ank3	GO:0044463	cell projection part	cellular_component	4	0.02217	1	0.172822	11735	Ank3	NM_009670,NM_146005,NM_170687,NM_170688,NM_170689,NM_170690,NM_170728,NM_170729,NM_170730	2.22238	3.39397	4.12702	0.0183907	0.664967	2.8419	2.60404	3.15344	4.22718	3.56036	4.26815
11735	Ank3	GO:0044464	cell part	cellular_component	23	1.10191e-05	0.0151182	0.00128203	11735	Ank3	NM_009670,NM_146005,NM_170687,NM_170688,NM_170689,NM_170690,NM_170728,NM_170729,NM_170730	2.22238	3.39397	4.12702	0.0183907	0.664967	2.8419	2.60404	3.15344	4.22718	3.56036	4.26815
11735	Ank3	GO:0044699	single-organism process	biological_process	24	2.7605e-07	0.00037874	7.57481e-05	11735	Ank3	NM_009670,NM_146005,NM_170687,NM_170688,NM_170689,NM_170690,NM_170728,NM_170729,NM_170730	2.22238	3.39397	4.12702	0.0183907	0.664967	2.8419	2.60404	3.15344	4.22718	3.56036	4.26815
11735	Ank3	GO:0044700	single organism signaling	biological_process	9	0.0262718	1	0.188597	11735	Ank3	NM_009670,NM_146005,NM_170687,NM_170688,NM_170689,NM_170690,NM_170728,NM_170729,NM_170730	2.22238	3.39397	4.12702	0.0183907	0.664967	2.8419	2.60404	3.15344	4.22718	3.56036	4.26815
11735	Ank3	GO:0044707	single-multicellular organism process	biological_process	11	0.00909221	1	0.0917244	11735	Ank3	NM_009670,NM_146005,NM_170687,NM_170688,NM_170689,NM_170690,NM_170728,NM_170729,NM_170730	2.22238	3.39397	4.12702	0.0183907	0.664967	2.8419	2.60404	3.15344	4.22718	3.56036	4.26815
11735	Ank3	GO:0044763	single-organism cellular process	biological_process	23	2.23886e-07	0.000307172	7.57481e-05	11735	Ank3	NM_009670,NM_146005,NM_170687,NM_170688,NM_170689,NM_170690,NM_170728,NM_170729,NM_170730	2.22238	3.39397	4.12702	0.0183907	0.664967	2.8419	2.60404	3.15344	4.22718	3.56036	4.26815
11735	Ank3	GO:0044765	single-organism transport	biological_process	10	0.00019548	0.268198	0.00723947	11735	Ank3	NM_009670,NM_146005,NM_170687,NM_170688,NM_170689,NM_170690,NM_170728,NM_170729,NM_170730	2.22238	3.39397	4.12702	0.0183907	0.664967	2.8419	2.60404	3.15344	4.22718	3.56036	4.26815
11735	Ank3	GO:0044767	single-organism developmental process	biological_process	11	0.0014187	1	0.0219949	11735	Ank3	NM_009670,NM_146005,NM_170687,NM_170688,NM_170689,NM_170690,NM_170728,NM_170729,NM_170730	2.22238	3.39397	4.12702	0.0183907	0.664967	2.8419	2.60404	3.15344	4.22718	3.56036	4.26815
11735	Ank3	GO:0044802	single-organism membrane organization	biological_process	1	1	1	1	11735	Ank3	NM_009670,NM_146005,NM_170687,NM_170688,NM_170689,NM_170690,NM_170728,NM_170729,NM_170730	2.22238	3.39397	4.12702	0.0183907	0.664967	2.8419	2.60404	3.15344	4.22718	3.56036	4.26815
11735	Ank3	GO:0045178	basal part of cell	cellular_component	1	1	1	1	11735	Ank3	NM_009670,NM_146005,NM_170687,NM_170688,NM_170689,NM_170690,NM_170728,NM_170729,NM_170730	2.22238	3.39397	4.12702	0.0183907	0.664967	2.8419	2.60404	3.15344	4.22718	3.56036	4.26815
11735	Ank3	GO:0045184	establishment of protein localization	biological_process	4	0.0900519	1	0.47157	11735	Ank3	NM_009670,NM_146005,NM_170687,NM_170688,NM_170689,NM_170690,NM_170728,NM_170729,NM_170730	2.22238	3.39397	4.12702	0.0183907	0.664967	2.8419	2.60404	3.15344	4.22718	3.56036	4.26815
11735	Ank3	GO:0045185	maintenance of protein location	biological_process	2	0.052393	1	0.331812	11735	Ank3	NM_009670,NM_146005,NM_170687,NM_170688,NM_170689,NM_170690,NM_170728,NM_170729,NM_170730	2.22238	3.39397	4.12702	0.0183907	0.664967	2.8419	2.60404	3.15344	4.22718	3.56036	4.26815
11735	Ank3	GO:0045202	synapse	cellular_component	3	0.0882095	1	0.465696	11735	Ank3	NM_009670,NM_146005,NM_170687,NM_170688,NM_170689,NM_170690,NM_170728,NM_170729,NM_170730	2.22238	3.39397	4.12702	0.0183907	0.664967	2.8419	2.60404	3.15344	4.22718	3.56036	4.26815
11735	Ank3	GO:0045211	postsynaptic membrane	cellular_component	1	1	1	1	11735	Ank3	NM_009670,NM_146005,NM_170687,NM_170688,NM_170689,NM_170690,NM_170728,NM_170729,NM_170730	2.22238	3.39397	4.12702	0.0183907	0.664967	2.8419	2.60404	3.15344	4.22718	3.56036	4.26815
11735	Ank3	GO:0045296	cadherin binding	molecular_function	1	1	1	1	11735	Ank3	NM_009670,NM_146005,NM_170687,NM_170688,NM_170689,NM_170690,NM_170728,NM_170729,NM_170730	2.22238	3.39397	4.12702	0.0183907	0.664967	2.8419	2.60404	3.15344	4.22718	3.56036	4.26815
11735	Ank3	GO:0045760	positive regulation of action potential	biological_process	1	1	1	1	11735	Ank3	NM_009670,NM_146005,NM_170687,NM_170688,NM_170689,NM_170690,NM_170728,NM_170729,NM_170730	2.22238	3.39397	4.12702	0.0183907	0.664967	2.8419	2.60404	3.15344	4.22718	3.56036	4.26815
11735	Ank3	GO:0045785	positive regulation of cell adhesion	biological_process	1	1	1	1	11735	Ank3	NM_009670,NM_146005,NM_170687,NM_170688,NM_170689,NM_170690,NM_170728,NM_170729,NM_170730	2.22238	3.39397	4.12702	0.0183907	0.664967	2.8419	2.60404	3.15344	4.22718	3.56036	4.26815
11735	Ank3	GO:0045838	positive regulation of membrane potential	biological_process	1	1	1	1	11735	Ank3	NM_009670,NM_146005,NM_170687,NM_170688,NM_170689,NM_170690,NM_170728,NM_170729,NM_170730	2.22238	3.39397	4.12702	0.0183907	0.664967	2.8419	2.60404	3.15344	4.22718	3.56036	4.26815
11735	Ank3	GO:0046907	intracellular transport	biological_process	2	0.601797	1	1	11735	Ank3	NM_009670,NM_146005,NM_170687,NM_170688,NM_170689,NM_170690,NM_170728,NM_170729,NM_170730	2.22238	3.39397	4.12702	0.0183907	0.664967	2.8419	2.60404	3.15344	4.22718	3.56036	4.26815
11735	Ank3	GO:0048193	Golgi vesicle transport	biological_process	1	1	1	1	11735	Ank3	NM_009670,NM_146005,NM_170687,NM_170688,NM_170689,NM_170690,NM_170728,NM_170729,NM_170730	2.22238	3.39397	4.12702	0.0183907	0.664967	2.8419	2.60404	3.15344	4.22718	3.56036	4.26815
11735	Ank3	GO:0048468	cell development	biological_process	3	0.367004	1	1	11735	Ank3	NM_009670,NM_146005,NM_170687,NM_170688,NM_170689,NM_170690,NM_170728,NM_170729,NM_170730	2.22238	3.39397	4.12702	0.0183907	0.664967	2.8419	2.60404	3.15344	4.22718	3.56036	4.26815
11735	Ank3	GO:0048518	positive regulation of biological process	biological_process	12	0.000168215	0.230791	0.00659402	11735	Ank3	NM_009670,NM_146005,NM_170687,NM_170688,NM_170689,NM_170690,NM_170728,NM_170729,NM_170730	2.22238	3.39397	4.12702	0.0183907	0.664967	2.8419	2.60404	3.15344	4.22718	3.56036	4.26815
11735	Ank3	GO:0048519	negative regulation of biological process	biological_process	11	0.000286425	0.392975	0.00836118	11735	Ank3	NM_009670,NM_146005,NM_170687,NM_170688,NM_170689,NM_170690,NM_170728,NM_170729,NM_170730	2.22238	3.39397	4.12702	0.0183907	0.664967	2.8419	2.60404	3.15344	4.22718	3.56036	4.26815
11735	Ank3	GO:0048522	positive regulation of cellular process	biological_process	10	0.00142679	1	0.0219949	11735	Ank3	NM_009670,NM_146005,NM_170687,NM_170688,NM_170689,NM_170690,NM_170728,NM_170729,NM_170730	2.22238	3.39397	4.12702	0.0183907	0.664967	2.8419	2.60404	3.15344	4.22718	3.56036	4.26815
11735	Ank3	GO:0048523	negative regulation of cellular process	biological_process	11	0.000135634	0.18609	0.00609014	11735	Ank3	NM_009670,NM_146005,NM_170687,NM_170688,NM_170689,NM_170690,NM_170728,NM_170729,NM_170730	2.22238	3.39397	4.12702	0.0183907	0.664967	2.8419	2.60404	3.15344	4.22718	3.56036	4.26815
11735	Ank3	GO:0048666	neuron development	biological_process	1	1	1	1	11735	Ank3	NM_009670,NM_146005,NM_170687,NM_170688,NM_170689,NM_170690,NM_170728,NM_170729,NM_170730	2.22238	3.39397	4.12702	0.0183907	0.664967	2.8419	2.60404	3.15344	4.22718	3.56036	4.26815
11735	Ank3	GO:0048667	cell morphogenesis involved in neuron differentiation	biological_process	1	1	1	1	11735	Ank3	NM_009670,NM_146005,NM_170687,NM_170688,NM_170689,NM_170690,NM_170728,NM_170729,NM_170730	2.22238	3.39397	4.12702	0.0183907	0.664967	2.8419	2.60404	3.15344	4.22718	3.56036	4.26815
11735	Ank3	GO:0048699	generation of neurons	biological_process	2	0.581677	1	1	11735	Ank3	NM_009670,NM_146005,NM_170687,NM_170688,NM_170689,NM_170690,NM_170728,NM_170729,NM_170730	2.22238	3.39397	4.12702	0.0183907	0.664967	2.8419	2.60404	3.15344	4.22718	3.56036	4.26815
11735	Ank3	GO:0048731	system development	biological_process	7	0.039354	1	0.263384	11735	Ank3	NM_009670,NM_146005,NM_170687,NM_170688,NM_170689,NM_170690,NM_170728,NM_170729,NM_170730	2.22238	3.39397	4.12702	0.0183907	0.664967	2.8419	2.60404	3.15344	4.22718	3.56036	4.26815
11735	Ank3	GO:0048812	neuron projection morphogenesis	biological_process	1	1	1	1	11735	Ank3	NM_009670,NM_146005,NM_170687,NM_170688,NM_170689,NM_170690,NM_170728,NM_170729,NM_170730	2.22238	3.39397	4.12702	0.0183907	0.664967	2.8419	2.60404	3.15344	4.22718	3.56036	4.26815
11735	Ank3	GO:0048856	anatomical structure development	biological_process	9	0.00934031	1	0.0935394	11735	Ank3	NM_009670,NM_146005,NM_170687,NM_170688,NM_170689,NM_170690,NM_170728,NM_170729,NM_170730	2.22238	3.39397	4.12702	0.0183907	0.664967	2.8419	2.60404	3.15344	4.22718	3.56036	4.26815
11735	Ank3	GO:0048858	cell projection morphogenesis	biological_process	1	1	1	1	11735	Ank3	NM_009670,NM_146005,NM_170687,NM_170688,NM_170689,NM_170690,NM_170728,NM_170729,NM_170730	2.22238	3.39397	4.12702	0.0183907	0.664967	2.8419	2.60404	3.15344	4.22718	3.56036	4.26815
11735	Ank3	GO:0048869	cellular developmental process	biological_process	9	0.00249463	1	0.0329099	11735	Ank3	NM_009670,NM_146005,NM_170687,NM_170688,NM_170689,NM_170690,NM_170728,NM_170729,NM_170730	2.22238	3.39397	4.12702	0.0183907	0.664967	2.8419	2.60404	3.15344	4.22718	3.56036	4.26815
11735	Ank3	GO:0048878	chemical homeostasis	biological_process	4	0.0221097	1	0.172822	11735	Ank3	NM_009670,NM_146005,NM_170687,NM_170688,NM_170689,NM_170690,NM_170728,NM_170729,NM_170730	2.22238	3.39397	4.12702	0.0183907	0.664967	2.8419	2.60404	3.15344	4.22718	3.56036	4.26815
11735	Ank3	GO:0050789	regulation of biological process	biological_process	18	7.85421e-05	0.10776	0.00448999	11735	Ank3	NM_009670,NM_146005,NM_170687,NM_170688,NM_170689,NM_170690,NM_170728,NM_170729,NM_170730	2.22238	3.39397	4.12702	0.0183907	0.664967	2.8419	2.60404	3.15344	4.22718	3.56036	4.26815
11735	Ank3	GO:0050794	regulation of cellular process	biological_process	18	4.11331e-05	0.0564346	0.00297024	11735	Ank3	NM_009670,NM_146005,NM_170687,NM_170688,NM_170689,NM_170690,NM_170728,NM_170729,NM_170730	2.22238	3.39397	4.12702	0.0183907	0.664967	2.8419	2.60404	3.15344	4.22718	3.56036	4.26815
11735	Ank3	GO:0050801	ion homeostasis	biological_process	2	0.334482	1	1	11735	Ank3	NM_009670,NM_146005,NM_170687,NM_170688,NM_170689,NM_170690,NM_170728,NM_170729,NM_170730	2.22238	3.39397	4.12702	0.0183907	0.664967	2.8419	2.60404	3.15344	4.22718	3.56036	4.26815
11735	Ank3	GO:0050808	synapse organization	biological_process	1	1	1	1	11735	Ank3	NM_009670,NM_146005,NM_170687,NM_170688,NM_170689,NM_170690,NM_170728,NM_170729,NM_170730	2.22238	3.39397	4.12702	0.0183907	0.664967	2.8419	2.60404	3.15344	4.22718	3.56036	4.26815
11735	Ank3	GO:0050839	cell adhesion molecule binding	molecular_function	1	1	1	1	11735	Ank3	NM_009670,NM_146005,NM_170687,NM_170688,NM_170689,NM_170690,NM_170728,NM_170729,NM_170730	2.22238	3.39397	4.12702	0.0183907	0.664967	2.8419	2.60404	3.15344	4.22718	3.56036	4.26815
11735	Ank3	GO:0050877	neurological system process	biological_process	1	1	1	1	11735	Ank3	NM_009670,NM_146005,NM_170687,NM_170688,NM_170689,NM_170690,NM_170728,NM_170729,NM_170730	2.22238	3.39397	4.12702	0.0183907	0.664967	2.8419	2.60404	3.15344	4.22718	3.56036	4.26815
11735	Ank3	GO:0050896	response to stimulus	biological_process	15	0.000265183	0.363831	0.00835548	11735	Ank3	NM_009670,NM_146005,NM_170687,NM_170688,NM_170689,NM_170690,NM_170728,NM_170729,NM_170730	2.22238	3.39397	4.12702	0.0183907	0.664967	2.8419	2.60404	3.15344	4.22718	3.56036	4.26815
11735	Ank3	GO:0051049	regulation of transport	biological_process	4	0.0885883	1	0.465696	11735	Ank3	NM_009670,NM_146005,NM_170687,NM_170688,NM_170689,NM_170690,NM_170728,NM_170729,NM_170730	2.22238	3.39397	4.12702	0.0183907	0.664967	2.8419	2.60404	3.15344	4.22718	3.56036	4.26815
11735	Ank3	GO:0051050	positive regulation of transport	biological_process	1	1	1	1	11735	Ank3	NM_009670,NM_146005,NM_170687,NM_170688,NM_170689,NM_170690,NM_170728,NM_170729,NM_170730	2.22238	3.39397	4.12702	0.0183907	0.664967	2.8419	2.60404	3.15344	4.22718	3.56036	4.26815
11735	Ank3	GO:0051051	negative regulation of transport	biological_process	1	1	1	1	11735	Ank3	NM_009670,NM_146005,NM_170687,NM_170688,NM_170689,NM_170690,NM_170728,NM_170729,NM_170730	2.22238	3.39397	4.12702	0.0183907	0.664967	2.8419	2.60404	3.15344	4.22718	3.56036	4.26815
11735	Ank3	GO:0051128	regulation of cellular component organization	biological_process	3	0.380295	1	1	11735	Ank3	NM_009670,NM_146005,NM_170687,NM_170688,NM_170689,NM_170690,NM_170728,NM_170729,NM_170730	2.22238	3.39397	4.12702	0.0183907	0.664967	2.8419	2.60404	3.15344	4.22718	3.56036	4.26815
11735	Ank3	GO:0051130	positive regulation of cellular component organization	biological_process	2	0.498338	1	1	11735	Ank3	NM_009670,NM_146005,NM_170687,NM_170688,NM_170689,NM_170690,NM_170728,NM_170729,NM_170730	2.22238	3.39397	4.12702	0.0183907	0.664967	2.8419	2.60404	3.15344	4.22718	3.56036	4.26815
11735	Ank3	GO:0051179	localization	biological_process	14	8.48644e-06	0.0116434	0.00116434	11735	Ank3	NM_009670,NM_146005,NM_170687,NM_170688,NM_170689,NM_170690,NM_170728,NM_170729,NM_170730	2.22238	3.39397	4.12702	0.0183907	0.664967	2.8419	2.60404	3.15344	4.22718	3.56036	4.26815
11735	Ank3	GO:0051222	positive regulation of protein transport	biological_process	1	1	1	1	11735	Ank3	NM_009670,NM_146005,NM_170687,NM_170688,NM_170689,NM_170690,NM_170728,NM_170729,NM_170730	2.22238	3.39397	4.12702	0.0183907	0.664967	2.8419	2.60404	3.15344	4.22718	3.56036	4.26815
11735	Ank3	GO:0051223	regulation of protein transport	biological_process	3	0.0721389	1	0.419384	11735	Ank3	NM_009670,NM_146005,NM_170687,NM_170688,NM_170689,NM_170690,NM_170728,NM_170729,NM_170730	2.22238	3.39397	4.12702	0.0183907	0.664967	2.8419	2.60404	3.15344	4.22718	3.56036	4.26815
11735	Ank3	GO:0051234	establishment of localization	biological_process	12	3.36081e-05	0.0461104	0.00297024	11735	Ank3	NM_009670,NM_146005,NM_170687,NM_170688,NM_170689,NM_170690,NM_170728,NM_170729,NM_170730	2.22238	3.39397	4.12702	0.0183907	0.664967	2.8419	2.60404	3.15344	4.22718	3.56036	4.26815
11735	Ank3	GO:0051235	maintenance of location	biological_process	2	0.116809	1	0.565532	11735	Ank3	NM_009670,NM_146005,NM_170687,NM_170688,NM_170689,NM_170690,NM_170728,NM_170729,NM_170730	2.22238	3.39397	4.12702	0.0183907	0.664967	2.8419	2.60404	3.15344	4.22718	3.56036	4.26815
11735	Ank3	GO:0051301	cell division	biological_process	1	1	1	1	11735	Ank3	NM_009670,NM_146005,NM_170687,NM_170688,NM_170689,NM_170690,NM_170728,NM_170729,NM_170730	2.22238	3.39397	4.12702	0.0183907	0.664967	2.8419	2.60404	3.15344	4.22718	3.56036	4.26815
11735	Ank3	GO:0051641	cellular localization	biological_process	5	0.0761271	1	0.433387	11735	Ank3	NM_009670,NM_146005,NM_170687,NM_170688,NM_170689,NM_170690,NM_170728,NM_170729,NM_170730	2.22238	3.39397	4.12702	0.0183907	0.664967	2.8419	2.60404	3.15344	4.22718	3.56036	4.26815
11735	Ank3	GO:0051649	establishment of localization in cell	biological_process	4	0.155485	1	0.683736	11735	Ank3	NM_009670,NM_146005,NM_170687,NM_170688,NM_170689,NM_170690,NM_170728,NM_170729,NM_170730	2.22238	3.39397	4.12702	0.0183907	0.664967	2.8419	2.60404	3.15344	4.22718	3.56036	4.26815
11735	Ank3	GO:0051651	maintenance of location in cell	biological_process	2	0.0535931	1	0.337292	11735	Ank3	NM_009670,NM_146005,NM_170687,NM_170688,NM_170689,NM_170690,NM_170728,NM_170729,NM_170730	2.22238	3.39397	4.12702	0.0183907	0.664967	2.8419	2.60404	3.15344	4.22718	3.56036	4.26815
11735	Ank3	GO:0051716	cellular response to stimulus	biological_process	12	0.00256857	1	0.0331251	11735	Ank3	NM_009670,NM_146005,NM_170687,NM_170688,NM_170689,NM_170690,NM_170728,NM_170729,NM_170730	2.22238	3.39397	4.12702	0.0183907	0.664967	2.8419	2.60404	3.15344	4.22718	3.56036	4.26815
11735	Ank3	GO:0051899	membrane depolarization	biological_process	1	1	1	1	11735	Ank3	NM_009670,NM_146005,NM_170687,NM_170688,NM_170689,NM_170690,NM_170728,NM_170729,NM_170730	2.22238	3.39397	4.12702	0.0183907	0.664967	2.8419	2.60404	3.15344	4.22718	3.56036	4.26815
11735	Ank3	GO:0055065	metal ion homeostasis	biological_process	2	0.271266	1	1	11735	Ank3	NM_009670,NM_146005,NM_170687,NM_170688,NM_170689,NM_170690,NM_170728,NM_170729,NM_170730	2.22238	3.39397	4.12702	0.0183907	0.664967	2.8419	2.60404	3.15344	4.22718	3.56036	4.26815
11735	Ank3	GO:0055080	cation homeostasis	biological_process	2	0.301789	1	1	11735	Ank3	NM_009670,NM_146005,NM_170687,NM_170688,NM_170689,NM_170690,NM_170728,NM_170729,NM_170730	2.22238	3.39397	4.12702	0.0183907	0.664967	2.8419	2.60404	3.15344	4.22718	3.56036	4.26815
11735	Ank3	GO:0055085	transmembrane transport	biological_process	7	3.88534e-05	0.0533068	0.00297024	11735	Ank3	NM_009670,NM_146005,NM_170687,NM_170688,NM_170689,NM_170690,NM_170728,NM_170729,NM_170730	2.22238	3.39397	4.12702	0.0183907	0.664967	2.8419	2.60404	3.15344	4.22718	3.56036	4.26815
11735	Ank3	GO:0060090	binding, bridging	molecular_function	1	1	1	1	11735	Ank3	NM_009670,NM_146005,NM_170687,NM_170688,NM_170689,NM_170690,NM_170728,NM_170729,NM_170730	2.22238	3.39397	4.12702	0.0183907	0.664967	2.8419	2.60404	3.15344	4.22718	3.56036	4.26815
11735	Ank3	GO:0060255	regulation of macromolecule metabolic process	biological_process	11	0.00108921	1	0.0180048	11735	Ank3	NM_009670,NM_146005,NM_170687,NM_170688,NM_170689,NM_170690,NM_170728,NM_170729,NM_170730	2.22238	3.39397	4.12702	0.0183907	0.664967	2.8419	2.60404	3.15344	4.22718	3.56036	4.26815
11735	Ank3	GO:0060341	regulation of cellular localization	biological_process	3	0.172631	1	0.742478	11735	Ank3	NM_009670,NM_146005,NM_170687,NM_170688,NM_170689,NM_170690,NM_170728,NM_170729,NM_170730	2.22238	3.39397	4.12702	0.0183907	0.664967	2.8419	2.60404	3.15344	4.22718	3.56036	4.26815
11735	Ank3	GO:0061024	membrane organization	biological_process	1	1	1	1	11735	Ank3	NM_009670,NM_146005,NM_170687,NM_170688,NM_170689,NM_170690,NM_170728,NM_170729,NM_170730	2.22238	3.39397	4.12702	0.0183907	0.664967	2.8419	2.60404	3.15344	4.22718	3.56036	4.26815
11735	Ank3	GO:0061564	axon development	biological_process	1	1	1	1	11735	Ank3	NM_009670,NM_146005,NM_170687,NM_170688,NM_170689,NM_170690,NM_170728,NM_170729,NM_170730	2.22238	3.39397	4.12702	0.0183907	0.664967	2.8419	2.60404	3.15344	4.22718	3.56036	4.26815
11735	Ank3	GO:0061640	cytoskeleton-dependent cytokinesis	biological_process	1	1	1	1	11735	Ank3	NM_009670,NM_146005,NM_170687,NM_170688,NM_170689,NM_170690,NM_170728,NM_170729,NM_170730	2.22238	3.39397	4.12702	0.0183907	0.664967	2.8419	2.60404	3.15344	4.22718	3.56036	4.26815
11735	Ank3	GO:0065007	biological regulation	biological_process	18	0.00014281	0.195936	0.00609014	11735	Ank3	NM_009670,NM_146005,NM_170687,NM_170688,NM_170689,NM_170690,NM_170728,NM_170729,NM_170730	2.22238	3.39397	4.12702	0.0183907	0.664967	2.8419	2.60404	3.15344	4.22718	3.56036	4.26815
11735	Ank3	GO:0065008	regulation of biological quality	biological_process	10	8.90795e-05	0.122217	0.00470066	11735	Ank3	NM_009670,NM_146005,NM_170687,NM_170688,NM_170689,NM_170690,NM_170728,NM_170729,NM_170730	2.22238	3.39397	4.12702	0.0183907	0.664967	2.8419	2.60404	3.15344	4.22718	3.56036	4.26815
11735	Ank3	GO:0065009	regulation of molecular function	biological_process	3	0.396419	1	1	11735	Ank3	NM_009670,NM_146005,NM_170687,NM_170688,NM_170689,NM_170690,NM_170728,NM_170729,NM_170730	2.22238	3.39397	4.12702	0.0183907	0.664967	2.8419	2.60404	3.15344	4.22718	3.56036	4.26815
11735	Ank3	GO:0070160	occluding junction	cellular_component	1	1	1	1	11735	Ank3	NM_009670,NM_146005,NM_170687,NM_170688,NM_170689,NM_170690,NM_170728,NM_170729,NM_170730	2.22238	3.39397	4.12702	0.0183907	0.664967	2.8419	2.60404	3.15344	4.22718	3.56036	4.26815
11735	Ank3	GO:0070201	regulation of establishment of protein localization	biological_process	3	0.080692	1	0.443377	11735	Ank3	NM_009670,NM_146005,NM_170687,NM_170688,NM_170689,NM_170690,NM_170728,NM_170729,NM_170730	2.22238	3.39397	4.12702	0.0183907	0.664967	2.8419	2.60404	3.15344	4.22718	3.56036	4.26815
11735	Ank3	GO:0070727	cellular macromolecule localization	biological_process	3	0.204423	1	0.834727	11735	Ank3	NM_009670,NM_146005,NM_170687,NM_170688,NM_170689,NM_170690,NM_170728,NM_170729,NM_170730	2.22238	3.39397	4.12702	0.0183907	0.664967	2.8419	2.60404	3.15344	4.22718	3.56036	4.26815
11735	Ank3	GO:0070887	cellular response to chemical stimulus	biological_process	8	0.000367874	0.504723	0.00916392	11735	Ank3	NM_009670,NM_146005,NM_170687,NM_170688,NM_170689,NM_170690,NM_170728,NM_170729,NM_170730	2.22238	3.39397	4.12702	0.0183907	0.664967	2.8419	2.60404	3.15344	4.22718	3.56036	4.26815
11735	Ank3	GO:0071241	cellular response to inorganic substance	biological_process	1	1	1	1	11735	Ank3	NM_009670,NM_146005,NM_170687,NM_170688,NM_170689,NM_170690,NM_170728,NM_170729,NM_170730	2.22238	3.39397	4.12702	0.0183907	0.664967	2.8419	2.60404	3.15344	4.22718	3.56036	4.26815
11735	Ank3	GO:0071248	cellular response to metal ion	biological_process	1	1	1	1	11735	Ank3	NM_009670,NM_146005,NM_170687,NM_170688,NM_170689,NM_170690,NM_170728,NM_170729,NM_170730	2.22238	3.39397	4.12702	0.0183907	0.664967	2.8419	2.60404	3.15344	4.22718	3.56036	4.26815
11735	Ank3	GO:0071286	cellular response to magnesium ion	biological_process	1	1	1	1	11735	Ank3	NM_009670,NM_146005,NM_170687,NM_170688,NM_170689,NM_170690,NM_170728,NM_170729,NM_170730	2.22238	3.39397	4.12702	0.0183907	0.664967	2.8419	2.60404	3.15344	4.22718	3.56036	4.26815
11735	Ank3	GO:0071702	organic substance transport	biological_process	8	0.000460801	0.632219	0.0101971	11735	Ank3	NM_009670,NM_146005,NM_170687,NM_170688,NM_170689,NM_170690,NM_170728,NM_170729,NM_170730	2.22238	3.39397	4.12702	0.0183907	0.664967	2.8419	2.60404	3.15344	4.22718	3.56036	4.26815
11735	Ank3	GO:0071704	organic substance metabolic process	biological_process	16	0.000311155	0.426905	0.00871235	11735	Ank3	NM_009670,NM_146005,NM_170687,NM_170688,NM_170689,NM_170690,NM_170728,NM_170729,NM_170730	2.22238	3.39397	4.12702	0.0183907	0.664967	2.8419	2.60404	3.15344	4.22718	3.56036	4.26815
11735	Ank3	GO:0071709	membrane assembly	biological_process	1	1	1	1	11735	Ank3	NM_009670,NM_146005,NM_170687,NM_170688,NM_170689,NM_170690,NM_170728,NM_170729,NM_170730	2.22238	3.39397	4.12702	0.0183907	0.664967	2.8419	2.60404	3.15344	4.22718	3.56036	4.26815
11735	Ank3	GO:0071804	cellular potassium ion transport	biological_process	1	1	1	1	11735	Ank3	NM_009670,NM_146005,NM_170687,NM_170688,NM_170689,NM_170690,NM_170728,NM_170729,NM_170730	2.22238	3.39397	4.12702	0.0183907	0.664967	2.8419	2.60404	3.15344	4.22718	3.56036	4.26815
11735	Ank3	GO:0071805	potassium ion transmembrane transport	biological_process	1	1	1	1	11735	Ank3	NM_009670,NM_146005,NM_170687,NM_170688,NM_170689,NM_170690,NM_170728,NM_170729,NM_170730	2.22238	3.39397	4.12702	0.0183907	0.664967	2.8419	2.60404	3.15344	4.22718	3.56036	4.26815
11735	Ank3	GO:0071840	cellular component organization or biogenesis	biological_process	4	1	1	1	11735	Ank3	NM_009670,NM_146005,NM_170687,NM_170688,NM_170689,NM_170690,NM_170728,NM_170729,NM_170730	2.22238	3.39397	4.12702	0.0183907	0.664967	2.8419	2.60404	3.15344	4.22718	3.56036	4.26815
11735	Ank3	GO:0071944	cell periphery	cellular_component	8	0.0298895	1	0.211383	11735	Ank3	NM_009670,NM_146005,NM_170687,NM_170688,NM_170689,NM_170690,NM_170728,NM_170729,NM_170730	2.22238	3.39397	4.12702	0.0183907	0.664967	2.8419	2.60404	3.15344	4.22718	3.56036	4.26815
11735	Ank3	GO:0072507	divalent inorganic cation homeostasis	biological_process	2	0.217821	1	0.860226	11735	Ank3	NM_009670,NM_146005,NM_170687,NM_170688,NM_170689,NM_170690,NM_170728,NM_170729,NM_170730	2.22238	3.39397	4.12702	0.0183907	0.664967	2.8419	2.60404	3.15344	4.22718	3.56036	4.26815
11735	Ank3	GO:0072657	protein localization to membrane	biological_process	1	1	1	1	11735	Ank3	NM_009670,NM_146005,NM_170687,NM_170688,NM_170689,NM_170690,NM_170728,NM_170729,NM_170730	2.22238	3.39397	4.12702	0.0183907	0.664967	2.8419	2.60404	3.15344	4.22718	3.56036	4.26815
11735	Ank3	GO:0072658	maintenance of protein location in membrane	biological_process	1	1	1	1	11735	Ank3	NM_009670,NM_146005,NM_170687,NM_170688,NM_170689,NM_170690,NM_170728,NM_170729,NM_170730	2.22238	3.39397	4.12702	0.0183907	0.664967	2.8419	2.60404	3.15344	4.22718	3.56036	4.26815
11735	Ank3	GO:0072659	protein localization to plasma membrane	biological_process	1	1	1	1	11735	Ank3	NM_009670,NM_146005,NM_170687,NM_170688,NM_170689,NM_170690,NM_170728,NM_170729,NM_170730	2.22238	3.39397	4.12702	0.0183907	0.664967	2.8419	2.60404	3.15344	4.22718	3.56036	4.26815
11735	Ank3	GO:0072660	maintenance of protein location in plasma membrane	biological_process	1	1	1	1	11735	Ank3	NM_009670,NM_146005,NM_170687,NM_170688,NM_170689,NM_170690,NM_170728,NM_170729,NM_170730	2.22238	3.39397	4.12702	0.0183907	0.664967	2.8419	2.60404	3.15344	4.22718	3.56036	4.26815
11735	Ank3	GO:0072661	protein targeting to plasma membrane	biological_process	1	1	1	1	11735	Ank3	NM_009670,NM_146005,NM_170687,NM_170688,NM_170689,NM_170690,NM_170728,NM_170729,NM_170730	2.22238	3.39397	4.12702	0.0183907	0.664967	2.8419	2.60404	3.15344	4.22718	3.56036	4.26815
11735	Ank3	GO:0086001	cardiac muscle cell action potential	biological_process	1	1	1	1	11735	Ank3	NM_009670,NM_146005,NM_170687,NM_170688,NM_170689,NM_170690,NM_170728,NM_170729,NM_170730	2.22238	3.39397	4.12702	0.0183907	0.664967	2.8419	2.60404	3.15344	4.22718	3.56036	4.26815
11735	Ank3	GO:0086010	membrane depolarization during action potential	biological_process	1	1	1	1	11735	Ank3	NM_009670,NM_146005,NM_170687,NM_170688,NM_170689,NM_170690,NM_170728,NM_170729,NM_170730	2.22238	3.39397	4.12702	0.0183907	0.664967	2.8419	2.60404	3.15344	4.22718	3.56036	4.26815
11735	Ank3	GO:0086012	membrane depolarization during cardiac muscle cell action potential	biological_process	1	1	1	1	11735	Ank3	NM_009670,NM_146005,NM_170687,NM_170688,NM_170689,NM_170690,NM_170728,NM_170729,NM_170730	2.22238	3.39397	4.12702	0.0183907	0.664967	2.8419	2.60404	3.15344	4.22718	3.56036	4.26815
11735	Ank3	GO:0090002	establishment of protein localization to plasma membrane	biological_process	1	1	1	1	11735	Ank3	NM_009670,NM_146005,NM_170687,NM_170688,NM_170689,NM_170690,NM_170728,NM_170729,NM_170730	2.22238	3.39397	4.12702	0.0183907	0.664967	2.8419	2.60404	3.15344	4.22718	3.56036	4.26815
11735	Ank3	GO:0090150	establishment of protein localization to membrane	biological_process	1	1	1	1	11735	Ank3	NM_009670,NM_146005,NM_170687,NM_170688,NM_170689,NM_170690,NM_170728,NM_170729,NM_170730	2.22238	3.39397	4.12702	0.0183907	0.664967	2.8419	2.60404	3.15344	4.22718	3.56036	4.26815
11735	Ank3	GO:0090313	regulation of protein targeting to membrane	biological_process	1	1	1	1	11735	Ank3	NM_009670,NM_146005,NM_170687,NM_170688,NM_170689,NM_170690,NM_170728,NM_170729,NM_170730	2.22238	3.39397	4.12702	0.0183907	0.664967	2.8419	2.60404	3.15344	4.22718	3.56036	4.26815
11735	Ank3	GO:0090314	positive regulation of protein targeting to membrane	biological_process	1	1	1	1	11735	Ank3	NM_009670,NM_146005,NM_170687,NM_170688,NM_170689,NM_170690,NM_170728,NM_170729,NM_170730	2.22238	3.39397	4.12702	0.0183907	0.664967	2.8419	2.60404	3.15344	4.22718	3.56036	4.26815
11735	Ank3	GO:0090316	positive regulation of intracellular protein transport	biological_process	1	1	1	1	11735	Ank3	NM_009670,NM_146005,NM_170687,NM_170688,NM_170689,NM_170690,NM_170728,NM_170729,NM_170730	2.22238	3.39397	4.12702	0.0183907	0.664967	2.8419	2.60404	3.15344	4.22718	3.56036	4.26815
11735	Ank3	GO:0097060	synaptic membrane	cellular_component	1	1	1	1	11735	Ank3	NM_009670,NM_146005,NM_170687,NM_170688,NM_170689,NM_170690,NM_170728,NM_170729,NM_170730	2.22238	3.39397	4.12702	0.0183907	0.664967	2.8419	2.60404	3.15344	4.22718	3.56036	4.26815
11735	Ank3	GO:0097458	neuron part	cellular_component	3	0.207898	1	0.838806	11735	Ank3	NM_009670,NM_146005,NM_170687,NM_170688,NM_170689,NM_170690,NM_170728,NM_170729,NM_170730	2.22238	3.39397	4.12702	0.0183907	0.664967	2.8419	2.60404	3.15344	4.22718	3.56036	4.26815
11735	Ank3	GO:0097485	neuron projection guidance	biological_process	1	1	1	1	11735	Ank3	NM_009670,NM_146005,NM_170687,NM_170688,NM_170689,NM_170690,NM_170728,NM_170729,NM_170730	2.22238	3.39397	4.12702	0.0183907	0.664967	2.8419	2.60404	3.15344	4.22718	3.56036	4.26815
11735	Ank3	GO:0098589	membrane region	cellular_component	3	0.145553	1	0.659073	11735	Ank3	NM_009670,NM_146005,NM_170687,NM_170688,NM_170689,NM_170690,NM_170728,NM_170729,NM_170730	2.22238	3.39397	4.12702	0.0183907	0.664967	2.8419	2.60404	3.15344	4.22718	3.56036	4.26815
11735	Ank3	GO:0098590	plasma membrane region	cellular_component	3	0.103241	1	0.522682	11735	Ank3	NM_009670,NM_146005,NM_170687,NM_170688,NM_170689,NM_170690,NM_170728,NM_170729,NM_170730	2.22238	3.39397	4.12702	0.0183907	0.664967	2.8419	2.60404	3.15344	4.22718	3.56036	4.26815
11735	Ank3	GO:0098602	single organism cell adhesion	biological_process	1	1	1	1	11735	Ank3	NM_009670,NM_146005,NM_170687,NM_170688,NM_170689,NM_170690,NM_170728,NM_170729,NM_170730	2.22238	3.39397	4.12702	0.0183907	0.664967	2.8419	2.60404	3.15344	4.22718	3.56036	4.26815
11735	Ank3	GO:0098609	cell-cell adhesion	biological_process	1	1	1	1	11735	Ank3	NM_009670,NM_146005,NM_170687,NM_170688,NM_170689,NM_170690,NM_170728,NM_170729,NM_170730	2.22238	3.39397	4.12702	0.0183907	0.664967	2.8419	2.60404	3.15344	4.22718	3.56036	4.26815
11735	Ank3	GO:0098655	cation transmembrane transport	biological_process	1	1	1	1	11735	Ank3	NM_009670,NM_146005,NM_170687,NM_170688,NM_170689,NM_170690,NM_170728,NM_170729,NM_170730	2.22238	3.39397	4.12702	0.0183907	0.664967	2.8419	2.60404	3.15344	4.22718	3.56036	4.26815
11735	Ank3	GO:0098660	inorganic ion transmembrane transport	biological_process	1	1	1	1	11735	Ank3	NM_009670,NM_146005,NM_170687,NM_170688,NM_170689,NM_170690,NM_170728,NM_170729,NM_170730	2.22238	3.39397	4.12702	0.0183907	0.664967	2.8419	2.60404	3.15344	4.22718	3.56036	4.26815
11735	Ank3	GO:0098662	inorganic cation transmembrane transport	biological_process	1	1	1	1	11735	Ank3	NM_009670,NM_146005,NM_170687,NM_170688,NM_170689,NM_170690,NM_170728,NM_170729,NM_170730	2.22238	3.39397	4.12702	0.0183907	0.664967	2.8419	2.60404	3.15344	4.22718	3.56036	4.26815
11735	Ank3	GO:0098771	inorganic ion homeostasis	biological_process	2	0.310216	1	1	11735	Ank3	NM_009670,NM_146005,NM_170687,NM_170688,NM_170689,NM_170690,NM_170728,NM_170729,NM_170730	2.22238	3.39397	4.12702	0.0183907	0.664967	2.8419	2.60404	3.15344	4.22718	3.56036	4.26815
11735	Ank3	GO:0098794	postsynapse	cellular_component	2	0.221301	1	0.862572	11735	Ank3	NM_009670,NM_146005,NM_170687,NM_170688,NM_170689,NM_170690,NM_170728,NM_170729,NM_170730	2.22238	3.39397	4.12702	0.0183907	0.664967	2.8419	2.60404	3.15344	4.22718	3.56036	4.26815
11735	Ank3	GO:0098805	whole membrane	cellular_component	3	0.264417	1	0.985815	11735	Ank3	NM_009670,NM_146005,NM_170687,NM_170688,NM_170689,NM_170690,NM_170728,NM_170729,NM_170730	2.22238	3.39397	4.12702	0.0183907	0.664967	2.8419	2.60404	3.15344	4.22718	3.56036	4.26815
11735	Ank3	GO:0098900	regulation of action potential	biological_process	1	1	1	1	11735	Ank3	NM_009670,NM_146005,NM_170687,NM_170688,NM_170689,NM_170690,NM_170728,NM_170729,NM_170730	2.22238	3.39397	4.12702	0.0183907	0.664967	2.8419	2.60404	3.15344	4.22718	3.56036	4.26815
11735	Ank3	GO:0098901	regulation of cardiac muscle cell action potential	biological_process	1	1	1	1	11735	Ank3	NM_009670,NM_146005,NM_170687,NM_170688,NM_170689,NM_170690,NM_170728,NM_170729,NM_170730	2.22238	3.39397	4.12702	0.0183907	0.664967	2.8419	2.60404	3.15344	4.22718	3.56036	4.26815
11735	Ank3	GO:0098902	regulation of membrane depolarization during action potential	biological_process	1	1	1	1	11735	Ank3	NM_009670,NM_146005,NM_170687,NM_170688,NM_170689,NM_170690,NM_170728,NM_170729,NM_170730	2.22238	3.39397	4.12702	0.0183907	0.664967	2.8419	2.60404	3.15344	4.22718	3.56036	4.26815
11735	Ank3	GO:1900825	regulation of membrane depolarization during cardiac muscle cell action potential	biological_process	1	1	1	1	11735	Ank3	NM_009670,NM_146005,NM_170687,NM_170688,NM_170689,NM_170690,NM_170728,NM_170729,NM_170730	2.22238	3.39397	4.12702	0.0183907	0.664967	2.8419	2.60404	3.15344	4.22718	3.56036	4.26815
11735	Ank3	GO:1900827	positive regulation of membrane depolarization during cardiac muscle cell action potential	biological_process	1	1	1	1	11735	Ank3	NM_009670,NM_146005,NM_170687,NM_170688,NM_170689,NM_170690,NM_170728,NM_170729,NM_170730	2.22238	3.39397	4.12702	0.0183907	0.664967	2.8419	2.60404	3.15344	4.22718	3.56036	4.26815
11735	Ank3	GO:1901016	regulation of potassium ion transmembrane transporter activity	biological_process	1	1	1	1	11735	Ank3	NM_009670,NM_146005,NM_170687,NM_170688,NM_170689,NM_170690,NM_170728,NM_170729,NM_170730	2.22238	3.39397	4.12702	0.0183907	0.664967	2.8419	2.60404	3.15344	4.22718	3.56036	4.26815
11735	Ank3	GO:1901017	negative regulation of potassium ion transmembrane transporter activity	biological_process	1	1	1	1	11735	Ank3	NM_009670,NM_146005,NM_170687,NM_170688,NM_170689,NM_170690,NM_170728,NM_170729,NM_170730	2.22238	3.39397	4.12702	0.0183907	0.664967	2.8419	2.60404	3.15344	4.22718	3.56036	4.26815
11735	Ank3	GO:1901379	regulation of potassium ion transmembrane transport	biological_process	1	1	1	1	11735	Ank3	NM_009670,NM_146005,NM_170687,NM_170688,NM_170689,NM_170690,NM_170728,NM_170729,NM_170730	2.22238	3.39397	4.12702	0.0183907	0.664967	2.8419	2.60404	3.15344	4.22718	3.56036	4.26815
11735	Ank3	GO:1901380	negative regulation of potassium ion transmembrane transport	biological_process	1	1	1	1	11735	Ank3	NM_009670,NM_146005,NM_170687,NM_170688,NM_170689,NM_170690,NM_170728,NM_170729,NM_170730	2.22238	3.39397	4.12702	0.0183907	0.664967	2.8419	2.60404	3.15344	4.22718	3.56036	4.26815
11735	Ank3	GO:1902259	regulation of delayed rectifier potassium channel activity	biological_process	1	1	1	1	11735	Ank3	NM_009670,NM_146005,NM_170687,NM_170688,NM_170689,NM_170690,NM_170728,NM_170729,NM_170730	2.22238	3.39397	4.12702	0.0183907	0.664967	2.8419	2.60404	3.15344	4.22718	3.56036	4.26815
11735	Ank3	GO:1902260	negative regulation of delayed rectifier potassium channel activity	biological_process	1	1	1	1	11735	Ank3	NM_009670,NM_146005,NM_170687,NM_170688,NM_170689,NM_170690,NM_170728,NM_170729,NM_170730	2.22238	3.39397	4.12702	0.0183907	0.664967	2.8419	2.60404	3.15344	4.22718	3.56036	4.26815
11735	Ank3	GO:1902305	regulation of sodium ion transmembrane transport	biological_process	1	1	1	1	11735	Ank3	NM_009670,NM_146005,NM_170687,NM_170688,NM_170689,NM_170690,NM_170728,NM_170729,NM_170730	2.22238	3.39397	4.12702	0.0183907	0.664967	2.8419	2.60404	3.15344	4.22718	3.56036	4.26815
11735	Ank3	GO:1902307	positive regulation of sodium ion transmembrane transport	biological_process	1	1	1	1	11735	Ank3	NM_009670,NM_146005,NM_170687,NM_170688,NM_170689,NM_170690,NM_170728,NM_170729,NM_170730	2.22238	3.39397	4.12702	0.0183907	0.664967	2.8419	2.60404	3.15344	4.22718	3.56036	4.26815
11735	Ank3	GO:1902578	single-organism localization	biological_process	11	5.11758e-05	0.0702131	0.00347785	11735	Ank3	NM_009670,NM_146005,NM_170687,NM_170688,NM_170689,NM_170690,NM_170728,NM_170729,NM_170730	2.22238	3.39397	4.12702	0.0183907	0.664967	2.8419	2.60404	3.15344	4.22718	3.56036	4.26815
11735	Ank3	GO:1902580	single-organism cellular localization	biological_process	3	0.13582	1	0.629546	11735	Ank3	NM_009670,NM_146005,NM_170687,NM_170688,NM_170689,NM_170690,NM_170728,NM_170729,NM_170730	2.22238	3.39397	4.12702	0.0183907	0.664967	2.8419	2.60404	3.15344	4.22718	3.56036	4.26815
11735	Ank3	GO:1902582	single-organism intracellular transport	biological_process	2	0.550504	1	1	11735	Ank3	NM_009670,NM_146005,NM_170687,NM_170688,NM_170689,NM_170690,NM_170728,NM_170729,NM_170730	2.22238	3.39397	4.12702	0.0183907	0.664967	2.8419	2.60404	3.15344	4.22718	3.56036	4.26815
11735	Ank3	GO:1903047	mitotic cell cycle process	biological_process	2	0.334482	1	1	11735	Ank3	NM_009670,NM_146005,NM_170687,NM_170688,NM_170689,NM_170690,NM_170728,NM_170729,NM_170730	2.22238	3.39397	4.12702	0.0183907	0.664967	2.8419	2.60404	3.15344	4.22718	3.56036	4.26815
11735	Ank3	GO:1903533	regulation of protein targeting	biological_process	1	1	1	1	11735	Ank3	NM_009670,NM_146005,NM_170687,NM_170688,NM_170689,NM_170690,NM_170728,NM_170729,NM_170730	2.22238	3.39397	4.12702	0.0183907	0.664967	2.8419	2.60404	3.15344	4.22718	3.56036	4.26815
11735	Ank3	GO:1903817	negative regulation of voltage-gated potassium channel activity	biological_process	1	1	1	1	11735	Ank3	NM_009670,NM_146005,NM_170687,NM_170688,NM_170689,NM_170690,NM_170728,NM_170729,NM_170730	2.22238	3.39397	4.12702	0.0183907	0.664967	2.8419	2.60404	3.15344	4.22718	3.56036	4.26815
11735	Ank3	GO:1903827	regulation of cellular protein localization	biological_process	1	1	1	1	11735	Ank3	NM_009670,NM_146005,NM_170687,NM_170688,NM_170689,NM_170690,NM_170728,NM_170729,NM_170730	2.22238	3.39397	4.12702	0.0183907	0.664967	2.8419	2.60404	3.15344	4.22718	3.56036	4.26815
11735	Ank3	GO:1903829	positive regulation of cellular protein localization	biological_process	1	1	1	1	11735	Ank3	NM_009670,NM_146005,NM_170687,NM_170688,NM_170689,NM_170690,NM_170728,NM_170729,NM_170730	2.22238	3.39397	4.12702	0.0183907	0.664967	2.8419	2.60404	3.15344	4.22718	3.56036	4.26815
11735	Ank3	GO:1904062	regulation of cation transmembrane transport	biological_process	1	1	1	1	11735	Ank3	NM_009670,NM_146005,NM_170687,NM_170688,NM_170689,NM_170690,NM_170728,NM_170729,NM_170730	2.22238	3.39397	4.12702	0.0183907	0.664967	2.8419	2.60404	3.15344	4.22718	3.56036	4.26815
11735	Ank3	GO:1904063	negative regulation of cation transmembrane transport	biological_process	1	1	1	1	11735	Ank3	NM_009670,NM_146005,NM_170687,NM_170688,NM_170689,NM_170690,NM_170728,NM_170729,NM_170730	2.22238	3.39397	4.12702	0.0183907	0.664967	2.8419	2.60404	3.15344	4.22718	3.56036	4.26815
11735	Ank3	GO:1904064	positive regulation of cation transmembrane transport	biological_process	1	1	1	1	11735	Ank3	NM_009670,NM_146005,NM_170687,NM_170688,NM_170689,NM_170690,NM_170728,NM_170729,NM_170730	2.22238	3.39397	4.12702	0.0183907	0.664967	2.8419	2.60404	3.15344	4.22718	3.56036	4.26815
11735	Ank3	GO:1904181	positive regulation of membrane depolarization	biological_process	1	1	1	1	11735	Ank3	NM_009670,NM_146005,NM_170687,NM_170688,NM_170689,NM_170690,NM_170728,NM_170729,NM_170730	2.22238	3.39397	4.12702	0.0183907	0.664967	2.8419	2.60404	3.15344	4.22718	3.56036	4.26815
11735	Ank3	GO:1990778	protein localization to cell periphery	biological_process	1	1	1	1	11735	Ank3	NM_009670,NM_146005,NM_170687,NM_170688,NM_170689,NM_170690,NM_170728,NM_170729,NM_170730	2.22238	3.39397	4.12702	0.0183907	0.664967	2.8419	2.60404	3.15344	4.22718	3.56036	4.26815
11735	Ank3	GO:2000021	regulation of ion homeostasis	biological_process	1	1	1	1	11735	Ank3	NM_009670,NM_146005,NM_170687,NM_170688,NM_170689,NM_170690,NM_170728,NM_170729,NM_170730	2.22238	3.39397	4.12702	0.0183907	0.664967	2.8419	2.60404	3.15344	4.22718	3.56036	4.26815
11735	Ank3	GO:2000649	regulation of sodium ion transmembrane transporter activity	biological_process	1	1	1	1	11735	Ank3	NM_009670,NM_146005,NM_170687,NM_170688,NM_170689,NM_170690,NM_170728,NM_170729,NM_170730	2.22238	3.39397	4.12702	0.0183907	0.664967	2.8419	2.60404	3.15344	4.22718	3.56036	4.26815
11735	Ank3	GO:2000651	positive regulation of sodium ion transmembrane transporter activity	biological_process	1	1	1	1	11735	Ank3	NM_009670,NM_146005,NM_170687,NM_170688,NM_170689,NM_170690,NM_170728,NM_170729,NM_170730	2.22238	3.39397	4.12702	0.0183907	0.664967	2.8419	2.60404	3.15344	4.22718	3.56036	4.26815
11735	Ank3	GO:2001257	regulation of cation channel activity	biological_process	1	1	1	1	11735	Ank3	NM_009670,NM_146005,NM_170687,NM_170688,NM_170689,NM_170690,NM_170728,NM_170729,NM_170730	2.22238	3.39397	4.12702	0.0183907	0.664967	2.8419	2.60404	3.15344	4.22718	3.56036	4.26815
11735	Ank3	GO:2001258	negative regulation of cation channel activity	biological_process	1	1	1	1	11735	Ank3	NM_009670,NM_146005,NM_170687,NM_170688,NM_170689,NM_170690,NM_170728,NM_170729,NM_170730	2.22238	3.39397	4.12702	0.0183907	0.664967	2.8419	2.60404	3.15344	4.22718	3.56036	4.26815
11735	Ank3	GO:2001259	positive regulation of cation channel activity	biological_process	1	1	1	1	11735	Ank3	NM_009670,NM_146005,NM_170687,NM_170688,NM_170689,NM_170690,NM_170728,NM_170729,NM_170730	2.22238	3.39397	4.12702	0.0183907	0.664967	2.8419	2.60404	3.15344	4.22718	3.56036	4.26815
11865	Arntl	GO:0000003	reproduction	biological_process	2	0.430141	1	1	11865	Arntl	NM_001243048,NM_007489	-2.43514	3.78325	-6.27806	0.0215262	0.673793	4.54425	4.43915	4.45462	3.59909	2.9912	2.99571
11865	Arntl	GO:0000060	protein import into nucleus, translocation	biological_process	1	1	1	1	11865	Arntl	NM_001243048,NM_007489	-2.43514	3.78325	-6.27806	0.0215262	0.673793	4.54425	4.43915	4.45462	3.59909	2.9912	2.99571
11865	Arntl	GO:0000975	regulatory region DNA binding	molecular_function	6	0.000143963	0.197518	0.00609014	11865	Arntl	NM_001243048,NM_007489	-2.43514	3.78325	-6.27806	0.0215262	0.673793	4.54425	4.43915	4.45462	3.59909	2.9912	2.99571
11865	Arntl	GO:0000976	transcription regulatory region sequence-specific DNA binding	molecular_function	6	5.57672e-05	0.0765126	0.00347785	11865	Arntl	NM_001243048,NM_007489	-2.43514	3.78325	-6.27806	0.0215262	0.673793	4.54425	4.43915	4.45462	3.59909	2.9912	2.99571
11865	Arntl	GO:0000981	RNA polymerase II transcription factor activity, sequence-specific DNA binding	molecular_function	6	5.45723e-05	0.0748731	0.00347785	11865	Arntl	NM_001243048,NM_007489	-2.43514	3.78325	-6.27806	0.0215262	0.673793	4.54425	4.43915	4.45462	3.59909	2.9912	2.99571
11865	Arntl	GO:0000982	transcription factor activity, RNA polymerase II core promoter proximal region sequence-specific binding	molecular_function	5	8.59676e-05	0.117948	0.00470066	11865	Arntl	NM_001243048,NM_007489	-2.43514	3.78325	-6.27806	0.0215262	0.673793	4.54425	4.43915	4.45462	3.59909	2.9912	2.99571
11865	Arntl	GO:0000988	transcription factor activity, protein binding	molecular_function	2	0.251952	1	0.947064	11865	Arntl	NM_001243048,NM_007489	-2.43514	3.78325	-6.27806	0.0215262	0.673793	4.54425	4.43915	4.45462	3.59909	2.9912	2.99571
11865	Arntl	GO:0000989	transcription factor activity, transcription factor binding	molecular_function	2	0.25052	1	0.944266	11865	Arntl	NM_001243048,NM_007489	-2.43514	3.78325	-6.27806	0.0215262	0.673793	4.54425	4.43915	4.45462	3.59909	2.9912	2.99571
11865	Arntl	GO:0001046	core promoter sequence-specific DNA binding	molecular_function	4	3.7099e-05	0.0508999	0.00297024	11865	Arntl	NM_001243048,NM_007489	-2.43514	3.78325	-6.27806	0.0215262	0.673793	4.54425	4.43915	4.45462	3.59909	2.9912	2.99571
11865	Arntl	GO:0001047	core promoter binding	molecular_function	4	0.000140069	0.192174	0.00609014	11865	Arntl	NM_001243048,NM_007489	-2.43514	3.78325	-6.27806	0.0215262	0.673793	4.54425	4.43915	4.45462	3.59909	2.9912	2.99571
11865	Arntl	GO:0001067	regulatory region nucleic acid binding	molecular_function	6	0.000146483	0.200975	0.00609014	11865	Arntl	NM_001243048,NM_007489	-2.43514	3.78325	-6.27806	0.0215262	0.673793	4.54425	4.43915	4.45462	3.59909	2.9912	2.99571
11865	Arntl	GO:0001071	nucleic acid binding transcription factor activity	molecular_function	6	0.000454741	0.623905	0.0101971	11865	Arntl	NM_001243048,NM_007489	-2.43514	3.78325	-6.27806	0.0215262	0.673793	4.54425	4.43915	4.45462	3.59909	2.9912	2.99571
11865	Arntl	GO:0001076	transcription factor activity, RNA polymerase II transcription factor binding	molecular_function	2	0.0790399	1	0.440824	11865	Arntl	NM_001243048,NM_007489	-2.43514	3.78325	-6.27806	0.0215262	0.673793	4.54425	4.43915	4.45462	3.59909	2.9912	2.99571
11865	Arntl	GO:0001077	transcriptional activator activity, RNA polymerase II core promoter proximal region sequence-specific binding	molecular_function	3	0.0113925	1	0.104203	11865	Arntl	NM_001243048,NM_007489	-2.43514	3.78325	-6.27806	0.0215262	0.673793	4.54425	4.43915	4.45462	3.59909	2.9912	2.99571
11865	Arntl	GO:0001190	transcriptional activator activity, RNA polymerase II transcription factor binding	molecular_function	1	1	1	1	11865	Arntl	NM_001243048,NM_007489	-2.43514	3.78325	-6.27806	0.0215262	0.673793	4.54425	4.43915	4.45462	3.59909	2.9912	2.99571
11865	Arntl	GO:0001191	transcriptional repressor activity, RNA polymerase II transcription factor binding	molecular_function	1	1	1	1	11865	Arntl	NM_001243048,NM_007489	-2.43514	3.78325	-6.27806	0.0215262	0.673793	4.54425	4.43915	4.45462	3.59909	2.9912	2.99571
11865	Arntl	GO:0001228	transcriptional activator activity, RNA polymerase II transcription regulatory region sequence-specific binding	molecular_function	3	0.0203664	1	0.162457	11865	Arntl	NM_001243048,NM_007489	-2.43514	3.78325	-6.27806	0.0215262	0.673793	4.54425	4.43915	4.45462	3.59909	2.9912	2.99571
11865	Arntl	GO:0002064	epithelial cell development	biological_process	1	1	1	1	11865	Arntl	NM_001243048,NM_007489	-2.43514	3.78325	-6.27806	0.0215262	0.673793	4.54425	4.43915	4.45462	3.59909	2.9912	2.99571
11865	Arntl	GO:0002065	columnar/cuboidal epithelial cell differentiation	biological_process	2	0.0906478	1	0.472885	11865	Arntl	NM_001243048,NM_007489	-2.43514	3.78325	-6.27806	0.0215262	0.673793	4.54425	4.43915	4.45462	3.59909	2.9912	2.99571
11865	Arntl	GO:0002066	columnar/cuboidal epithelial cell development	biological_process	1	1	1	1	11865	Arntl	NM_001243048,NM_007489	-2.43514	3.78325	-6.27806	0.0215262	0.673793	4.54425	4.43915	4.45462	3.59909	2.9912	2.99571
11865	Arntl	GO:0002067	glandular epithelial cell differentiation	biological_process	1	1	1	1	11865	Arntl	NM_001243048,NM_007489	-2.43514	3.78325	-6.27806	0.0215262	0.673793	4.54425	4.43915	4.45462	3.59909	2.9912	2.99571
11865	Arntl	GO:0002068	glandular epithelial cell development	biological_process	1	1	1	1	11865	Arntl	NM_001243048,NM_007489	-2.43514	3.78325	-6.27806	0.0215262	0.673793	4.54425	4.43915	4.45462	3.59909	2.9912	2.99571
11865	Arntl	GO:0002790	peptide secretion	biological_process	2	0.148753	1	0.664785	11865	Arntl	NM_001243048,NM_007489	-2.43514	3.78325	-6.27806	0.0215262	0.673793	4.54425	4.43915	4.45462	3.59909	2.9912	2.99571
11865	Arntl	GO:0002791	regulation of peptide secretion	biological_process	2	0.123512	1	0.582332	11865	Arntl	NM_001243048,NM_007489	-2.43514	3.78325	-6.27806	0.0215262	0.673793	4.54425	4.43915	4.45462	3.59909	2.9912	2.99571
11865	Arntl	GO:0003309	type B pancreatic cell differentiation	biological_process	1	1	1	1	11865	Arntl	NM_001243048,NM_007489	-2.43514	3.78325	-6.27806	0.0215262	0.673793	4.54425	4.43915	4.45462	3.59909	2.9912	2.99571
11865	Arntl	GO:0003323	type B pancreatic cell development	biological_process	1	1	1	1	11865	Arntl	NM_001243048,NM_007489	-2.43514	3.78325	-6.27806	0.0215262	0.673793	4.54425	4.43915	4.45462	3.59909	2.9912	2.99571
11865	Arntl	GO:0003676	nucleic acid binding	molecular_function	7	0.0172332	1	0.142433	11865	Arntl	NM_001243048,NM_007489	-2.43514	3.78325	-6.27806	0.0215262	0.673793	4.54425	4.43915	4.45462	3.59909	2.9912	2.99571
11865	Arntl	GO:0003677	DNA binding	molecular_function	7	0.00129252	1	0.0206201	11865	Arntl	NM_001243048,NM_007489	-2.43514	3.78325	-6.27806	0.0215262	0.673793	4.54425	4.43915	4.45462	3.59909	2.9912	2.99571
11865	Arntl	GO:0003700	transcription factor activity, sequence-specific DNA binding	molecular_function	6	0.000454741	0.623905	0.0101971	11865	Arntl	NM_001243048,NM_007489	-2.43514	3.78325	-6.27806	0.0215262	0.673793	4.54425	4.43915	4.45462	3.59909	2.9912	2.99571
11865	Arntl	GO:0005102	receptor binding	molecular_function	3	0.238501	1	0.914032	11865	Arntl	NM_001243048,NM_007489	-2.43514	3.78325	-6.27806	0.0215262	0.673793	4.54425	4.43915	4.45462	3.59909	2.9912	2.99571
11865	Arntl	GO:0005488	binding	molecular_function	18	0.000665888	0.913598	0.0132406	11865	Arntl	NM_001243048,NM_007489	-2.43514	3.78325	-6.27806	0.0215262	0.673793	4.54425	4.43915	4.45462	3.59909	2.9912	2.99571
11865	Arntl	GO:0005515	protein binding	molecular_function	14	0.000543139	0.745186	0.0118283	11865	Arntl	NM_001243048,NM_007489	-2.43514	3.78325	-6.27806	0.0215262	0.673793	4.54425	4.43915	4.45462	3.59909	2.9912	2.99571
11865	Arntl	GO:0005622	intracellular	cellular_component	19	0.000345007	0.47335	0.00893113	11865	Arntl	NM_001243048,NM_007489	-2.43514	3.78325	-6.27806	0.0215262	0.673793	4.54425	4.43915	4.45462	3.59909	2.9912	2.99571
11865	Arntl	GO:0005623	cell	cellular_component	23	1.12131e-05	0.0153844	0.00128203	11865	Arntl	NM_001243048,NM_007489	-2.43514	3.78325	-6.27806	0.0215262	0.673793	4.54425	4.43915	4.45462	3.59909	2.9912	2.99571
11865	Arntl	GO:0005634	nucleus	cellular_component	9	0.0522282	1	0.331812	11865	Arntl	NM_001243048,NM_007489	-2.43514	3.78325	-6.27806	0.0215262	0.673793	4.54425	4.43915	4.45462	3.59909	2.9912	2.99571
11865	Arntl	GO:0005654	nucleoplasm	cellular_component	2	1	1	1	11865	Arntl	NM_001243048,NM_007489	-2.43514	3.78325	-6.27806	0.0215262	0.673793	4.54425	4.43915	4.45462	3.59909	2.9912	2.99571
11865	Arntl	GO:0005667	transcription factor complex	cellular_component	1	1	1	1	11865	Arntl	NM_001243048,NM_007489	-2.43514	3.78325	-6.27806	0.0215262	0.673793	4.54425	4.43915	4.45462	3.59909	2.9912	2.99571
11865	Arntl	GO:0005737	cytoplasm	cellular_component	13	0.0236156	1	0.174197	11865	Arntl	NM_001243048,NM_007489	-2.43514	3.78325	-6.27806	0.0215262	0.673793	4.54425	4.43915	4.45462	3.59909	2.9912	2.99571
11865	Arntl	GO:0006139	nucleobase-containing compound metabolic process	biological_process	9	0.0082377	1	0.0837195	11865	Arntl	NM_001243048,NM_007489	-2.43514	3.78325	-6.27806	0.0215262	0.673793	4.54425	4.43915	4.45462	3.59909	2.9912	2.99571
11865	Arntl	GO:0006351	transcription, DNA-templated	biological_process	8	0.00260138	1	0.0331251	11865	Arntl	NM_001243048,NM_007489	-2.43514	3.78325	-6.27806	0.0215262	0.673793	4.54425	4.43915	4.45462	3.59909	2.9912	2.99571
11865	Arntl	GO:0006355	regulation of transcription, DNA-templated	biological_process	8	0.00239608	1	0.0322296	11865	Arntl	NM_001243048,NM_007489	-2.43514	3.78325	-6.27806	0.0215262	0.673793	4.54425	4.43915	4.45462	3.59909	2.9912	2.99571
11865	Arntl	GO:0006357	regulation of transcription from RNA polymerase II promoter	biological_process	7	0.00069395	0.952099	0.0135872	11865	Arntl	NM_001243048,NM_007489	-2.43514	3.78325	-6.27806	0.0215262	0.673793	4.54425	4.43915	4.45462	3.59909	2.9912	2.99571
11865	Arntl	GO:0006366	transcription from RNA polymerase II promoter	biological_process	7	0.00072594	0.995989	0.0136437	11865	Arntl	NM_001243048,NM_007489	-2.43514	3.78325	-6.27806	0.0215262	0.673793	4.54425	4.43915	4.45462	3.59909	2.9912	2.99571
11865	Arntl	GO:0006508	proteolysis	biological_process	2	0.611754	1	1	11865	Arntl	NM_001243048,NM_007489	-2.43514	3.78325	-6.27806	0.0215262	0.673793	4.54425	4.43915	4.45462	3.59909	2.9912	2.99571
11865	Arntl	GO:0006511	ubiquitin-dependent protein catabolic process	biological_process	1	1	1	1	11865	Arntl	NM_001243048,NM_007489	-2.43514	3.78325	-6.27806	0.0215262	0.673793	4.54425	4.43915	4.45462	3.59909	2.9912	2.99571
11865	Arntl	GO:0006605	protein targeting	biological_process	2	0.286458	1	1	11865	Arntl	NM_001243048,NM_007489	-2.43514	3.78325	-6.27806	0.0215262	0.673793	4.54425	4.43915	4.45462	3.59909	2.9912	2.99571
11865	Arntl	GO:0006606	protein import into nucleus	biological_process	1	1	1	1	11865	Arntl	NM_001243048,NM_007489	-2.43514	3.78325	-6.27806	0.0215262	0.673793	4.54425	4.43915	4.45462	3.59909	2.9912	2.99571
11865	Arntl	GO:0006725	cellular aromatic compound metabolic process	biological_process	11	0.000703127	0.964691	0.0135872	11865	Arntl	NM_001243048,NM_007489	-2.43514	3.78325	-6.27806	0.0215262	0.673793	4.54425	4.43915	4.45462	3.59909	2.9912	2.99571
11865	Arntl	GO:0006807	nitrogen compound metabolic process	biological_process	11	0.0020447	1	0.0283366	11865	Arntl	NM_001243048,NM_007489	-2.43514	3.78325	-6.27806	0.0215262	0.673793	4.54425	4.43915	4.45462	3.59909	2.9912	2.99571
11865	Arntl	GO:0006810	transport	biological_process	12	2.48578e-05	0.0341048	0.00243606	11865	Arntl	NM_001243048,NM_007489	-2.43514	3.78325	-6.27806	0.0215262	0.673793	4.54425	4.43915	4.45462	3.59909	2.9912	2.99571
11865	Arntl	GO:0006886	intracellular protein transport	biological_process	2	0.414558	1	1	11865	Arntl	NM_001243048,NM_007489	-2.43514	3.78325	-6.27806	0.0215262	0.673793	4.54425	4.43915	4.45462	3.59909	2.9912	2.99571
11865	Arntl	GO:0006913	nucleocytoplasmic transport	biological_process	1	1	1	1	11865	Arntl	NM_001243048,NM_007489	-2.43514	3.78325	-6.27806	0.0215262	0.673793	4.54425	4.43915	4.45462	3.59909	2.9912	2.99571
11865	Arntl	GO:0006950	response to stress	biological_process	5	0.122821	1	0.581068	11865	Arntl	NM_001243048,NM_007489	-2.43514	3.78325	-6.27806	0.0215262	0.673793	4.54425	4.43915	4.45462	3.59909	2.9912	2.99571
11865	Arntl	GO:0006979	response to oxidative stress	biological_process	1	1	1	1	11865	Arntl	NM_001243048,NM_007489	-2.43514	3.78325	-6.27806	0.0215262	0.673793	4.54425	4.43915	4.45462	3.59909	2.9912	2.99571
11865	Arntl	GO:0007049	cell cycle	biological_process	3	0.219997	1	0.861149	11865	Arntl	NM_001243048,NM_007489	-2.43514	3.78325	-6.27806	0.0215262	0.673793	4.54425	4.43915	4.45462	3.59909	2.9912	2.99571
11865	Arntl	GO:0007154	cell communication	biological_process	9	0.0496309	1	0.321196	11865	Arntl	NM_001243048,NM_007489	-2.43514	3.78325	-6.27806	0.0215262	0.673793	4.54425	4.43915	4.45462	3.59909	2.9912	2.99571
11865	Arntl	GO:0007165	signal transduction	biological_process	9	0.0182033	1	0.148661	11865	Arntl	NM_001243048,NM_007489	-2.43514	3.78325	-6.27806	0.0215262	0.673793	4.54425	4.43915	4.45462	3.59909	2.9912	2.99571
11865	Arntl	GO:0007166	cell surface receptor signaling pathway	biological_process	4	0.14739	1	0.663589	11865	Arntl	NM_001243048,NM_007489	-2.43514	3.78325	-6.27806	0.0215262	0.673793	4.54425	4.43915	4.45462	3.59909	2.9912	2.99571
11865	Arntl	GO:0007267	cell-cell signaling	biological_process	2	0.433792	1	1	11865	Arntl	NM_001243048,NM_007489	-2.43514	3.78325	-6.27806	0.0215262	0.673793	4.54425	4.43915	4.45462	3.59909	2.9912	2.99571
11865	Arntl	GO:0007275	multicellular organismal development	biological_process	8	0.0228323	1	0.172822	11865	Arntl	NM_001243048,NM_007489	-2.43514	3.78325	-6.27806	0.0215262	0.673793	4.54425	4.43915	4.45462	3.59909	2.9912	2.99571
11865	Arntl	GO:0007276	gamete generation	biological_process	1	1	1	1	11865	Arntl	NM_001243048,NM_007489	-2.43514	3.78325	-6.27806	0.0215262	0.673793	4.54425	4.43915	4.45462	3.59909	2.9912	2.99571
11865	Arntl	GO:0007283	spermatogenesis	biological_process	1	1	1	1	11865	Arntl	NM_001243048,NM_007489	-2.43514	3.78325	-6.27806	0.0215262	0.673793	4.54425	4.43915	4.45462	3.59909	2.9912	2.99571
11865	Arntl	GO:0007399	nervous system development	biological_process	3	0.344566	1	1	11865	Arntl	NM_001243048,NM_007489	-2.43514	3.78325	-6.27806	0.0215262	0.673793	4.54425	4.43915	4.45462	3.59909	2.9912	2.99571
11865	Arntl	GO:0007517	muscle organ development	biological_process	2	0.199683	1	0.82272	11865	Arntl	NM_001243048,NM_007489	-2.43514	3.78325	-6.27806	0.0215262	0.673793	4.54425	4.43915	4.45462	3.59909	2.9912	2.99571
11865	Arntl	GO:0007519	skeletal muscle tissue development	biological_process	2	0.102683	1	0.521782	11865	Arntl	NM_001243048,NM_007489	-2.43514	3.78325	-6.27806	0.0215262	0.673793	4.54425	4.43915	4.45462	3.59909	2.9912	2.99571
11865	Arntl	GO:0007567	parturition	biological_process	1	1	1	1	11865	Arntl	NM_001243048,NM_007489	-2.43514	3.78325	-6.27806	0.0215262	0.673793	4.54425	4.43915	4.45462	3.59909	2.9912	2.99571
11865	Arntl	GO:0007568	aging	biological_process	1	1	1	1	11865	Arntl	NM_001243048,NM_007489	-2.43514	3.78325	-6.27806	0.0215262	0.673793	4.54425	4.43915	4.45462	3.59909	2.9912	2.99571
11865	Arntl	GO:0007569	cell aging	biological_process	1	1	1	1	11865	Arntl	NM_001243048,NM_007489	-2.43514	3.78325	-6.27806	0.0215262	0.673793	4.54425	4.43915	4.45462	3.59909	2.9912	2.99571
11865	Arntl	GO:0007623	circadian rhythm	biological_process	6	6.75073e-08	9.262e-05	3.08733e-05	11865	Arntl	NM_001243048,NM_007489	-2.43514	3.78325	-6.27806	0.0215262	0.673793	4.54425	4.43915	4.45462	3.59909	2.9912	2.99571
11865	Arntl	GO:0008104	protein localization	biological_process	7	0.0020236	1	0.0283366	11865	Arntl	NM_001243048,NM_007489	-2.43514	3.78325	-6.27806	0.0215262	0.673793	4.54425	4.43915	4.45462	3.59909	2.9912	2.99571
11865	Arntl	GO:0008134	transcription factor binding	molecular_function	3	0.0426325	1	0.28121	11865	Arntl	NM_001243048,NM_007489	-2.43514	3.78325	-6.27806	0.0215262	0.673793	4.54425	4.43915	4.45462	3.59909	2.9912	2.99571
11865	Arntl	GO:0008152	metabolic process	biological_process	17	0.000192587	0.26423	0.00723947	11865	Arntl	NM_001243048,NM_007489	-2.43514	3.78325	-6.27806	0.0215262	0.673793	4.54425	4.43915	4.45462	3.59909	2.9912	2.99571
11865	Arntl	GO:0009056	catabolic process	biological_process	2	1	1	1	11865	Arntl	NM_001243048,NM_007489	-2.43514	3.78325	-6.27806	0.0215262	0.673793	4.54425	4.43915	4.45462	3.59909	2.9912	2.99571
11865	Arntl	GO:0009057	macromolecule catabolic process	biological_process	2	0.454872	1	1	11865	Arntl	NM_001243048,NM_007489	-2.43514	3.78325	-6.27806	0.0215262	0.673793	4.54425	4.43915	4.45462	3.59909	2.9912	2.99571
11865	Arntl	GO:0009058	biosynthetic process	biological_process	10	0.00341635	1	0.0390602	11865	Arntl	NM_001243048,NM_007489	-2.43514	3.78325	-6.27806	0.0215262	0.673793	4.54425	4.43915	4.45462	3.59909	2.9912	2.99571
11865	Arntl	GO:0009059	macromolecule biosynthetic process	biological_process	9	0.00349014	1	0.0395742	11865	Arntl	NM_001243048,NM_007489	-2.43514	3.78325	-6.27806	0.0215262	0.673793	4.54425	4.43915	4.45462	3.59909	2.9912	2.99571
11865	Arntl	GO:0009306	protein secretion	biological_process	2	0.254809	1	0.955187	11865	Arntl	NM_001243048,NM_007489	-2.43514	3.78325	-6.27806	0.0215262	0.673793	4.54425	4.43915	4.45462	3.59909	2.9912	2.99571
11865	Arntl	GO:0009888	tissue development	biological_process	5	0.0246334	1	0.180733	11865	Arntl	NM_001243048,NM_007489	-2.43514	3.78325	-6.27806	0.0215262	0.673793	4.54425	4.43915	4.45462	3.59909	2.9912	2.99571
11865	Arntl	GO:0009889	regulation of biosynthetic process	biological_process	9	0.00164178	1	0.023963	11865	Arntl	NM_001243048,NM_007489	-2.43514	3.78325	-6.27806	0.0215262	0.673793	4.54425	4.43915	4.45462	3.59909	2.9912	2.99571
11865	Arntl	GO:0009890	negative regulation of biosynthetic process	biological_process	7	0.000226732	0.311076	0.00758723	11865	Arntl	NM_001243048,NM_007489	-2.43514	3.78325	-6.27806	0.0215262	0.673793	4.54425	4.43915	4.45462	3.59909	2.9912	2.99571
11865	Arntl	GO:0009891	positive regulation of biosynthetic process	biological_process	5	0.0231772	1	0.172822	11865	Arntl	NM_001243048,NM_007489	-2.43514	3.78325	-6.27806	0.0215262	0.673793	4.54425	4.43915	4.45462	3.59909	2.9912	2.99571
11865	Arntl	GO:0009892	negative regulation of metabolic process	biological_process	8	0.000823862	1	0.0146797	11865	Arntl	NM_001243048,NM_007489	-2.43514	3.78325	-6.27806	0.0215262	0.673793	4.54425	4.43915	4.45462	3.59909	2.9912	2.99571
11865	Arntl	GO:0009893	positive regulation of metabolic process	biological_process	8	0.00280474	1	0.0336913	11865	Arntl	NM_001243048,NM_007489	-2.43514	3.78325	-6.27806	0.0215262	0.673793	4.54425	4.43915	4.45462	3.59909	2.9912	2.99571
11865	Arntl	GO:0009894	regulation of catabolic process	biological_process	1	1	1	1	11865	Arntl	NM_001243048,NM_007489	-2.43514	3.78325	-6.27806	0.0215262	0.673793	4.54425	4.43915	4.45462	3.59909	2.9912	2.99571
11865	Arntl	GO:0009914	hormone transport	biological_process	3	0.0183305	1	0.148813	11865	Arntl	NM_001243048,NM_007489	-2.43514	3.78325	-6.27806	0.0215262	0.673793	4.54425	4.43915	4.45462	3.59909	2.9912	2.99571
11865	Arntl	GO:0009966	regulation of signal transduction	biological_process	4	0.162034	1	0.704201	11865	Arntl	NM_001243048,NM_007489	-2.43514	3.78325	-6.27806	0.0215262	0.673793	4.54425	4.43915	4.45462	3.59909	2.9912	2.99571
11865	Arntl	GO:0009967	positive regulation of signal transduction	biological_process	2	0.522965	1	1	11865	Arntl	NM_001243048,NM_007489	-2.43514	3.78325	-6.27806	0.0215262	0.673793	4.54425	4.43915	4.45462	3.59909	2.9912	2.99571
11865	Arntl	GO:0009968	negative regulation of signal transduction	biological_process	3	0.117063	1	0.565532	11865	Arntl	NM_001243048,NM_007489	-2.43514	3.78325	-6.27806	0.0215262	0.673793	4.54425	4.43915	4.45462	3.59909	2.9912	2.99571
11865	Arntl	GO:0009987	cellular process	biological_process	27	7.81745e-09	1.07255e-05	1.07255e-05	11865	Arntl	NM_001243048,NM_007489	-2.43514	3.78325	-6.27806	0.0215262	0.673793	4.54425	4.43915	4.45462	3.59909	2.9912	2.99571
11865	Arntl	GO:0010467	gene expression	biological_process	10	0.0018191	1	0.0259979	11865	Arntl	NM_001243048,NM_007489	-2.43514	3.78325	-6.27806	0.0215262	0.673793	4.54425	4.43915	4.45462	3.59909	2.9912	2.99571
11865	Arntl	GO:0010468	regulation of gene expression	biological_process	10	0.000424998	0.583097	0.0100534	11865	Arntl	NM_001243048,NM_007489	-2.43514	3.78325	-6.27806	0.0215262	0.673793	4.54425	4.43915	4.45462	3.59909	2.9912	2.99571
11865	Arntl	GO:0010498	proteasomal protein catabolic process	biological_process	2	0.223778	1	0.869754	11865	Arntl	NM_001243048,NM_007489	-2.43514	3.78325	-6.27806	0.0215262	0.673793	4.54425	4.43915	4.45462	3.59909	2.9912	2.99571
11865	Arntl	GO:0010556	regulation of macromolecule biosynthetic process	biological_process	9	0.00106638	1	0.0178423	11865	Arntl	NM_001243048,NM_007489	-2.43514	3.78325	-6.27806	0.0215262	0.673793	4.54425	4.43915	4.45462	3.59909	2.9912	2.99571
11865	Arntl	GO:0010557	positive regulation of macromolecule biosynthetic process	biological_process	5	0.0164564	1	0.137672	11865	Arntl	NM_001243048,NM_007489	-2.43514	3.78325	-6.27806	0.0215262	0.673793	4.54425	4.43915	4.45462	3.59909	2.9912	2.99571
11865	Arntl	GO:0010558	negative regulation of macromolecule biosynthetic process	biological_process	7	0.000165766	0.227431	0.00659402	11865	Arntl	NM_001243048,NM_007489	-2.43514	3.78325	-6.27806	0.0215262	0.673793	4.54425	4.43915	4.45462	3.59909	2.9912	2.99571
11865	Arntl	GO:0010604	positive regulation of macromolecule metabolic process	biological_process	8	0.00111481	1	0.0182086	11865	Arntl	NM_001243048,NM_007489	-2.43514	3.78325	-6.27806	0.0215262	0.673793	4.54425	4.43915	4.45462	3.59909	2.9912	2.99571
11865	Arntl	GO:0010605	negative regulation of macromolecule metabolic process	biological_process	8	0.000459579	0.630542	0.0101971	11865	Arntl	NM_001243048,NM_007489	-2.43514	3.78325	-6.27806	0.0215262	0.673793	4.54425	4.43915	4.45462	3.59909	2.9912	2.99571
11865	Arntl	GO:0010628	positive regulation of gene expression	biological_process	8	7.34066e-05	0.100714	0.00437886	11865	Arntl	NM_001243048,NM_007489	-2.43514	3.78325	-6.27806	0.0215262	0.673793	4.54425	4.43915	4.45462	3.59909	2.9912	2.99571
11865	Arntl	GO:0010629	negative regulation of gene expression	biological_process	7	0.000331478	0.454788	0.00887263	11865	Arntl	NM_001243048,NM_007489	-2.43514	3.78325	-6.27806	0.0215262	0.673793	4.54425	4.43915	4.45462	3.59909	2.9912	2.99571
11865	Arntl	GO:0010646	regulation of cell communication	biological_process	5	0.0798672	1	0.443377	11865	Arntl	NM_001243048,NM_007489	-2.43514	3.78325	-6.27806	0.0215262	0.673793	4.54425	4.43915	4.45462	3.59909	2.9912	2.99571
11865	Arntl	GO:0010647	positive regulation of cell communication	biological_process	3	0.212078	1	0.840956	11865	Arntl	NM_001243048,NM_007489	-2.43514	3.78325	-6.27806	0.0215262	0.673793	4.54425	4.43915	4.45462	3.59909	2.9912	2.99571
11865	Arntl	GO:0010648	negative regulation of cell communication	biological_process	3	0.147518	1	0.663589	11865	Arntl	NM_001243048,NM_007489	-2.43514	3.78325	-6.27806	0.0215262	0.673793	4.54425	4.43915	4.45462	3.59909	2.9912	2.99571
11865	Arntl	GO:0010817	regulation of hormone levels	biological_process	5	0.000203727	0.279513	0.00723947	11865	Arntl	NM_001243048,NM_007489	-2.43514	3.78325	-6.27806	0.0215262	0.673793	4.54425	4.43915	4.45462	3.59909	2.9912	2.99571
11865	Arntl	GO:0014706	striated muscle tissue development	biological_process	2	0.209306	1	0.838806	11865	Arntl	NM_001243048,NM_007489	-2.43514	3.78325	-6.27806	0.0215262	0.673793	4.54425	4.43915	4.45462	3.59909	2.9912	2.99571
11865	Arntl	GO:0015031	protein transport	biological_process	4	0.0755552	1	0.431924	11865	Arntl	NM_001243048,NM_007489	-2.43514	3.78325	-6.27806	0.0215262	0.673793	4.54425	4.43915	4.45462	3.59909	2.9912	2.99571
11865	Arntl	GO:0015833	peptide transport	biological_process	2	0.175911	1	0.751871	11865	Arntl	NM_001243048,NM_007489	-2.43514	3.78325	-6.27806	0.0215262	0.673793	4.54425	4.43915	4.45462	3.59909	2.9912	2.99571
11865	Arntl	GO:0016055	Wnt signaling pathway	biological_process	1	1	1	1	11865	Arntl	NM_001243048,NM_007489	-2.43514	3.78325	-6.27806	0.0215262	0.673793	4.54425	4.43915	4.45462	3.59909	2.9912	2.99571
11865	Arntl	GO:0016070	RNA metabolic process	biological_process	9	0.00202765	1	0.0283366	11865	Arntl	NM_001243048,NM_007489	-2.43514	3.78325	-6.27806	0.0215262	0.673793	4.54425	4.43915	4.45462	3.59909	2.9912	2.99571
11865	Arntl	GO:0016202	regulation of striated muscle tissue development	biological_process	2	0.0790399	1	0.440824	11865	Arntl	NM_001243048,NM_007489	-2.43514	3.78325	-6.27806	0.0215262	0.673793	4.54425	4.43915	4.45462	3.59909	2.9912	2.99571
11865	Arntl	GO:0016482	cytoplasmic transport	biological_process	2	0.427572	1	1	11865	Arntl	NM_001243048,NM_007489	-2.43514	3.78325	-6.27806	0.0215262	0.673793	4.54425	4.43915	4.45462	3.59909	2.9912	2.99571
11865	Arntl	GO:0016604	nuclear body	cellular_component	2	0.137867	1	0.636879	11865	Arntl	NM_001243048,NM_007489	-2.43514	3.78325	-6.27806	0.0215262	0.673793	4.54425	4.43915	4.45462	3.59909	2.9912	2.99571
11865	Arntl	GO:0017038	protein import	biological_process	1	1	1	1	11865	Arntl	NM_001243048,NM_007489	-2.43514	3.78325	-6.27806	0.0215262	0.673793	4.54425	4.43915	4.45462	3.59909	2.9912	2.99571
11865	Arntl	GO:0017162	aryl hydrocarbon receptor binding	molecular_function	1	1	1	1	11865	Arntl	NM_001243048,NM_007489	-2.43514	3.78325	-6.27806	0.0215262	0.673793	4.54425	4.43915	4.45462	3.59909	2.9912	2.99571
11865	Arntl	GO:0018130	heterocycle biosynthetic process	biological_process	8	0.00544045	1	0.0583148	11865	Arntl	NM_001243048,NM_007489	-2.43514	3.78325	-6.27806	0.0215262	0.673793	4.54425	4.43915	4.45462	3.59909	2.9912	2.99571
11865	Arntl	GO:0019219	regulation of nucleobase-containing compound metabolic process	biological_process	9	0.00114596	1	0.0184972	11865	Arntl	NM_001243048,NM_007489	-2.43514	3.78325	-6.27806	0.0215262	0.673793	4.54425	4.43915	4.45462	3.59909	2.9912	2.99571
11865	Arntl	GO:0019222	regulation of metabolic process	biological_process	12	0.000662771	0.909322	0.0132406	11865	Arntl	NM_001243048,NM_007489	-2.43514	3.78325	-6.27806	0.0215262	0.673793	4.54425	4.43915	4.45462	3.59909	2.9912	2.99571
11865	Arntl	GO:0019438	aromatic compound biosynthetic process	biological_process	8	0.00550016	1	0.0584979	11865	Arntl	NM_001243048,NM_007489	-2.43514	3.78325	-6.27806	0.0215262	0.673793	4.54425	4.43915	4.45462	3.59909	2.9912	2.99571
11865	Arntl	GO:0019538	protein metabolic process	biological_process	5	0.539482	1	1	11865	Arntl	NM_001243048,NM_007489	-2.43514	3.78325	-6.27806	0.0215262	0.673793	4.54425	4.43915	4.45462	3.59909	2.9912	2.99571
11865	Arntl	GO:0019941	modification-dependent protein catabolic process	biological_process	1	1	1	1	11865	Arntl	NM_001243048,NM_007489	-2.43514	3.78325	-6.27806	0.0215262	0.673793	4.54425	4.43915	4.45462	3.59909	2.9912	2.99571
11865	Arntl	GO:0019953	sexual reproduction	biological_process	2	0.356683	1	1	11865	Arntl	NM_001243048,NM_007489	-2.43514	3.78325	-6.27806	0.0215262	0.673793	4.54425	4.43915	4.45462	3.59909	2.9912	2.99571
11865	Arntl	GO:0022008	neurogenesis	biological_process	2	0.604887	1	1	11865	Arntl	NM_001243048,NM_007489	-2.43514	3.78325	-6.27806	0.0215262	0.673793	4.54425	4.43915	4.45462	3.59909	2.9912	2.99571
11865	Arntl	GO:0022414	reproductive process	biological_process	2	0.498662	1	1	11865	Arntl	NM_001243048,NM_007489	-2.43514	3.78325	-6.27806	0.0215262	0.673793	4.54425	4.43915	4.45462	3.59909	2.9912	2.99571
11865	Arntl	GO:0023051	regulation of signaling	biological_process	4	0.218192	1	0.860226	11865	Arntl	NM_001243048,NM_007489	-2.43514	3.78325	-6.27806	0.0215262	0.673793	4.54425	4.43915	4.45462	3.59909	2.9912	2.99571
11865	Arntl	GO:0023052	signaling	biological_process	9	0.0263926	1	0.188597	11865	Arntl	NM_001243048,NM_007489	-2.43514	3.78325	-6.27806	0.0215262	0.673793	4.54425	4.43915	4.45462	3.59909	2.9912	2.99571
11865	Arntl	GO:0023056	positive regulation of signaling	biological_process	2	0.575945	1	1	11865	Arntl	NM_001243048,NM_007489	-2.43514	3.78325	-6.27806	0.0215262	0.673793	4.54425	4.43915	4.45462	3.59909	2.9912	2.99571
11865	Arntl	GO:0023057	negative regulation of signaling	biological_process	3	0.145553	1	0.659073	11865	Arntl	NM_001243048,NM_007489	-2.43514	3.78325	-6.27806	0.0215262	0.673793	4.54425	4.43915	4.45462	3.59909	2.9912	2.99571
11865	Arntl	GO:0023061	signal release	biological_process	2	0.239932	1	0.914408	11865	Arntl	NM_001243048,NM_007489	-2.43514	3.78325	-6.27806	0.0215262	0.673793	4.54425	4.43915	4.45462	3.59909	2.9912	2.99571
11865	Arntl	GO:0030072	peptide hormone secretion	biological_process	2	0.144415	1	0.658262	11865	Arntl	NM_001243048,NM_007489	-2.43514	3.78325	-6.27806	0.0215262	0.673793	4.54425	4.43915	4.45462	3.59909	2.9912	2.99571
11865	Arntl	GO:0030073	insulin secretion	biological_process	2	0.117929	1	0.567716	11865	Arntl	NM_001243048,NM_007489	-2.43514	3.78325	-6.27806	0.0215262	0.673793	4.54425	4.43915	4.45462	3.59909	2.9912	2.99571
11865	Arntl	GO:0030111	regulation of Wnt signaling pathway	biological_process	1	1	1	1	11865	Arntl	NM_001243048,NM_007489	-2.43514	3.78325	-6.27806	0.0215262	0.673793	4.54425	4.43915	4.45462	3.59909	2.9912	2.99571
11865	Arntl	GO:0030154	cell differentiation	biological_process	9	0.00159906	1	0.0235904	11865	Arntl	NM_001243048,NM_007489	-2.43514	3.78325	-6.27806	0.0215262	0.673793	4.54425	4.43915	4.45462	3.59909	2.9912	2.99571
11865	Arntl	GO:0030163	protein catabolic process	biological_process	2	0.370544	1	1	11865	Arntl	NM_001243048,NM_007489	-2.43514	3.78325	-6.27806	0.0215262	0.673793	4.54425	4.43915	4.45462	3.59909	2.9912	2.99571
11865	Arntl	GO:0030177	positive regulation of Wnt signaling pathway	biological_process	1	1	1	1	11865	Arntl	NM_001243048,NM_007489	-2.43514	3.78325	-6.27806	0.0215262	0.673793	4.54425	4.43915	4.45462	3.59909	2.9912	2.99571
11865	Arntl	GO:0030518	intracellular steroid hormone receptor signaling pathway	biological_process	1	1	1	1	11865	Arntl	NM_001243048,NM_007489	-2.43514	3.78325	-6.27806	0.0215262	0.673793	4.54425	4.43915	4.45462	3.59909	2.9912	2.99571
11865	Arntl	GO:0030522	intracellular receptor signaling pathway	biological_process	1	1	1	1	11865	Arntl	NM_001243048,NM_007489	-2.43514	3.78325	-6.27806	0.0215262	0.673793	4.54425	4.43915	4.45462	3.59909	2.9912	2.99571
11865	Arntl	GO:0030529	ribonucleoprotein complex	cellular_component	1	1	1	1	11865	Arntl	NM_001243048,NM_007489	-2.43514	3.78325	-6.27806	0.0215262	0.673793	4.54425	4.43915	4.45462	3.59909	2.9912	2.99571
11865	Arntl	GO:0030855	epithelial cell differentiation	biological_process	2	0.299555	1	1	11865	Arntl	NM_001243048,NM_007489	-2.43514	3.78325	-6.27806	0.0215262	0.673793	4.54425	4.43915	4.45462	3.59909	2.9912	2.99571
11865	Arntl	GO:0030856	regulation of epithelial cell differentiation	biological_process	1	1	1	1	11865	Arntl	NM_001243048,NM_007489	-2.43514	3.78325	-6.27806	0.0215262	0.673793	4.54425	4.43915	4.45462	3.59909	2.9912	2.99571
11865	Arntl	GO:0031016	pancreas development	biological_process	1	1	1	1	11865	Arntl	NM_001243048,NM_007489	-2.43514	3.78325	-6.27806	0.0215262	0.673793	4.54425	4.43915	4.45462	3.59909	2.9912	2.99571
11865	Arntl	GO:0031018	endocrine pancreas development	biological_process	1	1	1	1	11865	Arntl	NM_001243048,NM_007489	-2.43514	3.78325	-6.27806	0.0215262	0.673793	4.54425	4.43915	4.45462	3.59909	2.9912	2.99571
11865	Arntl	GO:0031072	heat shock protein binding	molecular_function	1	1	1	1	11865	Arntl	NM_001243048,NM_007489	-2.43514	3.78325	-6.27806	0.0215262	0.673793	4.54425	4.43915	4.45462	3.59909	2.9912	2.99571
11865	Arntl	GO:0031323	regulation of cellular metabolic process	biological_process	11	0.00103378	1	0.0175105	11865	Arntl	NM_001243048,NM_007489	-2.43514	3.78325	-6.27806	0.0215262	0.673793	4.54425	4.43915	4.45462	3.59909	2.9912	2.99571
11865	Arntl	GO:0031324	negative regulation of cellular metabolic process	biological_process	8	0.000374038	0.51318	0.00916392	11865	Arntl	NM_001243048,NM_007489	-2.43514	3.78325	-6.27806	0.0215262	0.673793	4.54425	4.43915	4.45462	3.59909	2.9912	2.99571
11865	Arntl	GO:0031325	positive regulation of cellular metabolic process	biological_process	5	0.0853315	1	0.461023	11865	Arntl	NM_001243048,NM_007489	-2.43514	3.78325	-6.27806	0.0215262	0.673793	4.54425	4.43915	4.45462	3.59909	2.9912	2.99571
11865	Arntl	GO:0031326	regulation of cellular biosynthetic process	biological_process	9	0.00150821	1	0.0226529	11865	Arntl	NM_001243048,NM_007489	-2.43514	3.78325	-6.27806	0.0215262	0.673793	4.54425	4.43915	4.45462	3.59909	2.9912	2.99571
11865	Arntl	GO:0031327	negative regulation of cellular biosynthetic process	biological_process	7	0.000205787	0.282339	0.00723947	11865	Arntl	NM_001243048,NM_007489	-2.43514	3.78325	-6.27806	0.0215262	0.673793	4.54425	4.43915	4.45462	3.59909	2.9912	2.99571
11865	Arntl	GO:0031328	positive regulation of cellular biosynthetic process	biological_process	5	0.0217755	1	0.172694	11865	Arntl	NM_001243048,NM_007489	-2.43514	3.78325	-6.27806	0.0215262	0.673793	4.54425	4.43915	4.45462	3.59909	2.9912	2.99571
11865	Arntl	GO:0031929	TOR signaling	biological_process	1	1	1	1	11865	Arntl	NM_001243048,NM_007489	-2.43514	3.78325	-6.27806	0.0215262	0.673793	4.54425	4.43915	4.45462	3.59909	2.9912	2.99571
11865	Arntl	GO:0031958	corticosteroid receptor signaling pathway	biological_process	1	1	1	1	11865	Arntl	NM_001243048,NM_007489	-2.43514	3.78325	-6.27806	0.0215262	0.673793	4.54425	4.43915	4.45462	3.59909	2.9912	2.99571
11865	Arntl	GO:0031974	membrane-enclosed lumen	cellular_component	4	0.455301	1	1	11865	Arntl	NM_001243048,NM_007489	-2.43514	3.78325	-6.27806	0.0215262	0.673793	4.54425	4.43915	4.45462	3.59909	2.9912	2.99571
11865	Arntl	GO:0031981	nuclear lumen	cellular_component	3	0.705647	1	1	11865	Arntl	NM_001243048,NM_007489	-2.43514	3.78325	-6.27806	0.0215262	0.673793	4.54425	4.43915	4.45462	3.59909	2.9912	2.99571
11865	Arntl	GO:0032006	regulation of TOR signaling	biological_process	1	1	1	1	11865	Arntl	NM_001243048,NM_007489	-2.43514	3.78325	-6.27806	0.0215262	0.673793	4.54425	4.43915	4.45462	3.59909	2.9912	2.99571
11865	Arntl	GO:0032007	negative regulation of TOR signaling	biological_process	1	1	1	1	11865	Arntl	NM_001243048,NM_007489	-2.43514	3.78325	-6.27806	0.0215262	0.673793	4.54425	4.43915	4.45462	3.59909	2.9912	2.99571
11865	Arntl	GO:0032501	multicellular organismal process	biological_process	11	0.0110413	1	0.104203	11865	Arntl	NM_001243048,NM_007489	-2.43514	3.78325	-6.27806	0.0215262	0.673793	4.54425	4.43915	4.45462	3.59909	2.9912	2.99571
11865	Arntl	GO:0032502	developmental process	biological_process	11	0.00150116	1	0.0226529	11865	Arntl	NM_001243048,NM_007489	-2.43514	3.78325	-6.27806	0.0215262	0.673793	4.54425	4.43915	4.45462	3.59909	2.9912	2.99571
11865	Arntl	GO:0032504	multicellular organism reproduction	biological_process	1	1	1	1	11865	Arntl	NM_001243048,NM_007489	-2.43514	3.78325	-6.27806	0.0215262	0.673793	4.54425	4.43915	4.45462	3.59909	2.9912	2.99571
11865	Arntl	GO:0032774	RNA biosynthetic process	biological_process	8	0.00276918	1	0.0336913	11865	Arntl	NM_001243048,NM_007489	-2.43514	3.78325	-6.27806	0.0215262	0.673793	4.54425	4.43915	4.45462	3.59909	2.9912	2.99571
11865	Arntl	GO:0032879	regulation of localization	biological_process	4	0.173503	1	0.743892	11865	Arntl	NM_001243048,NM_007489	-2.43514	3.78325	-6.27806	0.0215262	0.673793	4.54425	4.43915	4.45462	3.59909	2.9912	2.99571
11865	Arntl	GO:0032880	regulation of protein localization	biological_process	4	0.0179514	1	0.147481	11865	Arntl	NM_001243048,NM_007489	-2.43514	3.78325	-6.27806	0.0215262	0.673793	4.54425	4.43915	4.45462	3.59909	2.9912	2.99571
11865	Arntl	GO:0032922	circadian regulation of gene expression	biological_process	3	0.000650479	0.892457	0.0132406	11865	Arntl	NM_001243048,NM_007489	-2.43514	3.78325	-6.27806	0.0215262	0.673793	4.54425	4.43915	4.45462	3.59909	2.9912	2.99571
11865	Arntl	GO:0032940	secretion by cell	biological_process	2	0.426099	1	1	11865	Arntl	NM_001243048,NM_007489	-2.43514	3.78325	-6.27806	0.0215262	0.673793	4.54425	4.43915	4.45462	3.59909	2.9912	2.99571
11865	Arntl	GO:0032991	macromolecular complex	cellular_component	5	0.542453	1	1	11865	Arntl	NM_001243048,NM_007489	-2.43514	3.78325	-6.27806	0.0215262	0.673793	4.54425	4.43915	4.45462	3.59909	2.9912	2.99571
11865	Arntl	GO:0033036	macromolecule localization	biological_process	7	0.00388602	1	0.0433465	11865	Arntl	NM_001243048,NM_007489	-2.43514	3.78325	-6.27806	0.0215262	0.673793	4.54425	4.43915	4.45462	3.59909	2.9912	2.99571
11865	Arntl	GO:0033143	regulation of intracellular steroid hormone receptor signaling pathway	biological_process	1	1	1	1	11865	Arntl	NM_001243048,NM_007489	-2.43514	3.78325	-6.27806	0.0215262	0.673793	4.54425	4.43915	4.45462	3.59909	2.9912	2.99571
11865	Arntl	GO:0033144	negative regulation of intracellular steroid hormone receptor signaling pathway	biological_process	1	1	1	1	11865	Arntl	NM_001243048,NM_007489	-2.43514	3.78325	-6.27806	0.0215262	0.673793	4.54425	4.43915	4.45462	3.59909	2.9912	2.99571
11865	Arntl	GO:0033365	protein localization to organelle	biological_process	1	1	1	1	11865	Arntl	NM_001243048,NM_007489	-2.43514	3.78325	-6.27806	0.0215262	0.673793	4.54425	4.43915	4.45462	3.59909	2.9912	2.99571
11865	Arntl	GO:0033391	chromatoid body	cellular_component	1	1	1	1	11865	Arntl	NM_001243048,NM_007489	-2.43514	3.78325	-6.27806	0.0215262	0.673793	4.54425	4.43915	4.45462	3.59909	2.9912	2.99571
11865	Arntl	GO:0033554	cellular response to stress	biological_process	2	1	1	1	11865	Arntl	NM_001243048,NM_007489	-2.43514	3.78325	-6.27806	0.0215262	0.673793	4.54425	4.43915	4.45462	3.59909	2.9912	2.99571
11865	Arntl	GO:0034504	protein localization to nucleus	biological_process	1	1	1	1	11865	Arntl	NM_001243048,NM_007489	-2.43514	3.78325	-6.27806	0.0215262	0.673793	4.54425	4.43915	4.45462	3.59909	2.9912	2.99571
11865	Arntl	GO:0034599	cellular response to oxidative stress	biological_process	1	1	1	1	11865	Arntl	NM_001243048,NM_007489	-2.43514	3.78325	-6.27806	0.0215262	0.673793	4.54425	4.43915	4.45462	3.59909	2.9912	2.99571
11865	Arntl	GO:0034613	cellular protein localization	biological_process	3	0.202572	1	0.832124	11865	Arntl	NM_001243048,NM_007489	-2.43514	3.78325	-6.27806	0.0215262	0.673793	4.54425	4.43915	4.45462	3.59909	2.9912	2.99571
11865	Arntl	GO:0034641	cellular nitrogen compound metabolic process	biological_process	10	0.00520765	1	0.056259	11865	Arntl	NM_001243048,NM_007489	-2.43514	3.78325	-6.27806	0.0215262	0.673793	4.54425	4.43915	4.45462	3.59909	2.9912	2.99571
11865	Arntl	GO:0034645	cellular macromolecule biosynthetic process	biological_process	9	0.00287307	1	0.0338822	11865	Arntl	NM_001243048,NM_007489	-2.43514	3.78325	-6.27806	0.0215262	0.673793	4.54425	4.43915	4.45462	3.59909	2.9912	2.99571
11865	Arntl	GO:0034654	nucleobase-containing compound biosynthetic process	biological_process	8	0.00491704	1	0.0535412	11865	Arntl	NM_001243048,NM_007489	-2.43514	3.78325	-6.27806	0.0215262	0.673793	4.54425	4.43915	4.45462	3.59909	2.9912	2.99571
11865	Arntl	GO:0035270	endocrine system development	biological_process	2	0.0790399	1	0.440824	11865	Arntl	NM_001243048,NM_007489	-2.43514	3.78325	-6.27806	0.0215262	0.673793	4.54425	4.43915	4.45462	3.59909	2.9912	2.99571
11865	Arntl	GO:0035556	intracellular signal transduction	biological_process	3	0.386674	1	1	11865	Arntl	NM_001243048,NM_007489	-2.43514	3.78325	-6.27806	0.0215262	0.673793	4.54425	4.43915	4.45462	3.59909	2.9912	2.99571
11865	Arntl	GO:0035770	ribonucleoprotein granule	cellular_component	1	1	1	1	11865	Arntl	NM_001243048,NM_007489	-2.43514	3.78325	-6.27806	0.0215262	0.673793	4.54425	4.43915	4.45462	3.59909	2.9912	2.99571
11865	Arntl	GO:0035883	enteroendocrine cell differentiation	biological_process	1	1	1	1	11865	Arntl	NM_001243048,NM_007489	-2.43514	3.78325	-6.27806	0.0215262	0.673793	4.54425	4.43915	4.45462	3.59909	2.9912	2.99571
11865	Arntl	GO:0035914	skeletal muscle cell differentiation	biological_process	2	0.0493864	1	0.321129	11865	Arntl	NM_001243048,NM_007489	-2.43514	3.78325	-6.27806	0.0215262	0.673793	4.54425	4.43915	4.45462	3.59909	2.9912	2.99571
11865	Arntl	GO:0036464	cytoplasmic ribonucleoprotein granule	cellular_component	1	1	1	1	11865	Arntl	NM_001243048,NM_007489	-2.43514	3.78325	-6.27806	0.0215262	0.673793	4.54425	4.43915	4.45462	3.59909	2.9912	2.99571
11865	Arntl	GO:0042176	regulation of protein catabolic process	biological_process	1	1	1	1	11865	Arntl	NM_001243048,NM_007489	-2.43514	3.78325	-6.27806	0.0215262	0.673793	4.54425	4.43915	4.45462	3.59909	2.9912	2.99571
11865	Arntl	GO:0042221	response to chemical	biological_process	10	0.000285197	0.39129	0.00836118	11865	Arntl	NM_001243048,NM_007489	-2.43514	3.78325	-6.27806	0.0215262	0.673793	4.54425	4.43915	4.45462	3.59909	2.9912	2.99571
11865	Arntl	GO:0042303	molting cycle	biological_process	2	0.0678791	1	0.403161	11865	Arntl	NM_001243048,NM_007489	-2.43514	3.78325	-6.27806	0.0215262	0.673793	4.54425	4.43915	4.45462	3.59909	2.9912	2.99571
11865	Arntl	GO:0042633	hair cycle	biological_process	2	0.0678791	1	0.403161	11865	Arntl	NM_001243048,NM_007489	-2.43514	3.78325	-6.27806	0.0215262	0.673793	4.54425	4.43915	4.45462	3.59909	2.9912	2.99571
11865	Arntl	GO:0042634	regulation of hair cycle	biological_process	1	1	1	1	11865	Arntl	NM_001243048,NM_007489	-2.43514	3.78325	-6.27806	0.0215262	0.673793	4.54425	4.43915	4.45462	3.59909	2.9912	2.99571
11865	Arntl	GO:0042752	regulation of circadian rhythm	biological_process	4	3.93358e-05	0.0539687	0.00297024	11865	Arntl	NM_001243048,NM_007489	-2.43514	3.78325	-6.27806	0.0215262	0.673793	4.54425	4.43915	4.45462	3.59909	2.9912	2.99571
11865	Arntl	GO:0042753	positive regulation of circadian rhythm	biological_process	1	1	1	1	11865	Arntl	NM_001243048,NM_007489	-2.43514	3.78325	-6.27806	0.0215262	0.673793	4.54425	4.43915	4.45462	3.59909	2.9912	2.99571
11865	Arntl	GO:0042886	amide transport	biological_process	2	0.185812	1	0.774877	11865	Arntl	NM_001243048,NM_007489	-2.43514	3.78325	-6.27806	0.0215262	0.673793	4.54425	4.43915	4.45462	3.59909	2.9912	2.99571
11865	Arntl	GO:0042921	glucocorticoid receptor signaling pathway	biological_process	1	1	1	1	11865	Arntl	NM_001243048,NM_007489	-2.43514	3.78325	-6.27806	0.0215262	0.673793	4.54425	4.43915	4.45462	3.59909	2.9912	2.99571
11865	Arntl	GO:0043161	proteasome-mediated ubiquitin-dependent protein catabolic process	biological_process	1	1	1	1	11865	Arntl	NM_001243048,NM_007489	-2.43514	3.78325	-6.27806	0.0215262	0.673793	4.54425	4.43915	4.45462	3.59909	2.9912	2.99571
11865	Arntl	GO:0043170	macromolecule metabolic process	biological_process	12	0.0124352	1	0.110072	11865	Arntl	NM_001243048,NM_007489	-2.43514	3.78325	-6.27806	0.0215262	0.673793	4.54425	4.43915	4.45462	3.59909	2.9912	2.99571
11865	Arntl	GO:0043226	organelle	cellular_component	22	9.64896e-07	0.00132384	0.00022064	11865	Arntl	NM_001243048,NM_007489	-2.43514	3.78325	-6.27806	0.0215262	0.673793	4.54425	4.43915	4.45462	3.59909	2.9912	2.99571
11865	Arntl	GO:0043227	membrane-bounded organelle	cellular_component	21	1.38123e-06	0.00189505	0.000270722	11865	Arntl	NM_001243048,NM_007489	-2.43514	3.78325	-6.27806	0.0215262	0.673793	4.54425	4.43915	4.45462	3.59909	2.9912	2.99571
11865	Arntl	GO:0043228	non-membrane-bounded organelle	cellular_component	5	0.279414	1	1	11865	Arntl	NM_001243048,NM_007489	-2.43514	3.78325	-6.27806	0.0215262	0.673793	4.54425	4.43915	4.45462	3.59909	2.9912	2.99571
11865	Arntl	GO:0043229	intracellular organelle	cellular_component	17	0.000422791	0.580069	0.0100534	11865	Arntl	NM_001243048,NM_007489	-2.43514	3.78325	-6.27806	0.0215262	0.673793	4.54425	4.43915	4.45462	3.59909	2.9912	2.99571
11865	Arntl	GO:0043231	intracellular membrane-bounded organelle	cellular_component	15	0.00281618	1	0.0336913	11865	Arntl	NM_001243048,NM_007489	-2.43514	3.78325	-6.27806	0.0215262	0.673793	4.54425	4.43915	4.45462	3.59909	2.9912	2.99571
11865	Arntl	GO:0043232	intracellular non-membrane-bounded organelle	cellular_component	5	0.279414	1	1	11865	Arntl	NM_001243048,NM_007489	-2.43514	3.78325	-6.27806	0.0215262	0.673793	4.54425	4.43915	4.45462	3.59909	2.9912	2.99571
11865	Arntl	GO:0043233	organelle lumen	cellular_component	4	0.44998	1	1	11865	Arntl	NM_001243048,NM_007489	-2.43514	3.78325	-6.27806	0.0215262	0.673793	4.54425	4.43915	4.45462	3.59909	2.9912	2.99571
11865	Arntl	GO:0043234	protein complex	cellular_component	4	0.743123	1	1	11865	Arntl	NM_001243048,NM_007489	-2.43514	3.78325	-6.27806	0.0215262	0.673793	4.54425	4.43915	4.45462	3.59909	2.9912	2.99571
11865	Arntl	GO:0043425	bHLH transcription factor binding	molecular_function	1	1	1	1	11865	Arntl	NM_001243048,NM_007489	-2.43514	3.78325	-6.27806	0.0215262	0.673793	4.54425	4.43915	4.45462	3.59909	2.9912	2.99571
11865	Arntl	GO:0043565	sequence-specific DNA binding	molecular_function	6	0.00033628	0.461377	0.00887263	11865	Arntl	NM_001243048,NM_007489	-2.43514	3.78325	-6.27806	0.0215262	0.673793	4.54425	4.43915	4.45462	3.59909	2.9912	2.99571
11865	Arntl	GO:0043632	modification-dependent macromolecule catabolic process	biological_process	1	1	1	1	11865	Arntl	NM_001243048,NM_007489	-2.43514	3.78325	-6.27806	0.0215262	0.673793	4.54425	4.43915	4.45462	3.59909	2.9912	2.99571
11865	Arntl	GO:0044212	transcription regulatory region DNA binding	molecular_function	6	0.000141477	0.194106	0.00609014	11865	Arntl	NM_001243048,NM_007489	-2.43514	3.78325	-6.27806	0.0215262	0.673793	4.54425	4.43915	4.45462	3.59909	2.9912	2.99571
11865	Arntl	GO:0044237	cellular metabolic process	biological_process	15	0.000608942	0.835469	0.0128997	11865	Arntl	NM_001243048,NM_007489	-2.43514	3.78325	-6.27806	0.0215262	0.673793	4.54425	4.43915	4.45462	3.59909	2.9912	2.99571
11865	Arntl	GO:0044238	primary metabolic process	biological_process	14	0.00225083	1	0.0305756	11865	Arntl	NM_001243048,NM_007489	-2.43514	3.78325	-6.27806	0.0215262	0.673793	4.54425	4.43915	4.45462	3.59909	2.9912	2.99571
11865	Arntl	GO:0044248	cellular catabolic process	biological_process	2	1	1	1	11865	Arntl	NM_001243048,NM_007489	-2.43514	3.78325	-6.27806	0.0215262	0.673793	4.54425	4.43915	4.45462	3.59909	2.9912	2.99571
11865	Arntl	GO:0044249	cellular biosynthetic process	biological_process	10	0.00266165	1	0.0335026	11865	Arntl	NM_001243048,NM_007489	-2.43514	3.78325	-6.27806	0.0215262	0.673793	4.54425	4.43915	4.45462	3.59909	2.9912	2.99571
11865	Arntl	GO:0044257	cellular protein catabolic process	biological_process	2	0.312417	1	1	11865	Arntl	NM_001243048,NM_007489	-2.43514	3.78325	-6.27806	0.0215262	0.673793	4.54425	4.43915	4.45462	3.59909	2.9912	2.99571
11865	Arntl	GO:0044260	cellular macromolecule metabolic process	biological_process	11	0.0108122	1	0.104203	11865	Arntl	NM_001243048,NM_007489	-2.43514	3.78325	-6.27806	0.0215262	0.673793	4.54425	4.43915	4.45462	3.59909	2.9912	2.99571
11865	Arntl	GO:0044265	cellular macromolecule catabolic process	biological_process	2	0.382929	1	1	11865	Arntl	NM_001243048,NM_007489	-2.43514	3.78325	-6.27806	0.0215262	0.673793	4.54425	4.43915	4.45462	3.59909	2.9912	2.99571
11865	Arntl	GO:0044267	cellular protein metabolic process	biological_process	5	0.32719	1	1	11865	Arntl	NM_001243048,NM_007489	-2.43514	3.78325	-6.27806	0.0215262	0.673793	4.54425	4.43915	4.45462	3.59909	2.9912	2.99571
11865	Arntl	GO:0044271	cellular nitrogen compound biosynthetic process	biological_process	9	0.00282398	1	0.0336913	11865	Arntl	NM_001243048,NM_007489	-2.43514	3.78325	-6.27806	0.0215262	0.673793	4.54425	4.43915	4.45462	3.59909	2.9912	2.99571
11865	Arntl	GO:0044422	organelle part	cellular_component	6	0.587434	1	1	11865	Arntl	NM_001243048,NM_007489	-2.43514	3.78325	-6.27806	0.0215262	0.673793	4.54425	4.43915	4.45462	3.59909	2.9912	2.99571
11865	Arntl	GO:0044424	intracellular part	cellular_component	19	0.00032903	0.451429	0.00887263	11865	Arntl	NM_001243048,NM_007489	-2.43514	3.78325	-6.27806	0.0215262	0.673793	4.54425	4.43915	4.45462	3.59909	2.9912	2.99571
11865	Arntl	GO:0044428	nuclear part	cellular_component	3	1	1	1	11865	Arntl	NM_001243048,NM_007489	-2.43514	3.78325	-6.27806	0.0215262	0.673793	4.54425	4.43915	4.45462	3.59909	2.9912	2.99571
11865	Arntl	GO:0044444	cytoplasmic part	cellular_component	9	0.0609973	1	0.372489	11865	Arntl	NM_001243048,NM_007489	-2.43514	3.78325	-6.27806	0.0215262	0.673793	4.54425	4.43915	4.45462	3.59909	2.9912	2.99571
11865	Arntl	GO:0044446	intracellular organelle part	cellular_component	5	0.787838	1	1	11865	Arntl	NM_001243048,NM_007489	-2.43514	3.78325	-6.27806	0.0215262	0.673793	4.54425	4.43915	4.45462	3.59909	2.9912	2.99571
11865	Arntl	GO:0044451	nucleoplasm part	cellular_component	2	0.311097	1	1	11865	Arntl	NM_001243048,NM_007489	-2.43514	3.78325	-6.27806	0.0215262	0.673793	4.54425	4.43915	4.45462	3.59909	2.9912	2.99571
11865	Arntl	GO:0044464	cell part	cellular_component	23	1.10191e-05	0.0151182	0.00128203	11865	Arntl	NM_001243048,NM_007489	-2.43514	3.78325	-6.27806	0.0215262	0.673793	4.54425	4.43915	4.45462	3.59909	2.9912	2.99571
11865	Arntl	GO:0044699	single-organism process	biological_process	24	2.7605e-07	0.00037874	7.57481e-05	11865	Arntl	NM_001243048,NM_007489	-2.43514	3.78325	-6.27806	0.0215262	0.673793	4.54425	4.43915	4.45462	3.59909	2.9912	2.99571
11865	Arntl	GO:0044700	single organism signaling	biological_process	9	0.0262718	1	0.188597	11865	Arntl	NM_001243048,NM_007489	-2.43514	3.78325	-6.27806	0.0215262	0.673793	4.54425	4.43915	4.45462	3.59909	2.9912	2.99571
11865	Arntl	GO:0044702	single organism reproductive process	biological_process	2	0.470435	1	1	11865	Arntl	NM_001243048,NM_007489	-2.43514	3.78325	-6.27806	0.0215262	0.673793	4.54425	4.43915	4.45462	3.59909	2.9912	2.99571
11865	Arntl	GO:0044703	multi-organism reproductive process	biological_process	2	0.39856	1	1	11865	Arntl	NM_001243048,NM_007489	-2.43514	3.78325	-6.27806	0.0215262	0.673793	4.54425	4.43915	4.45462	3.59909	2.9912	2.99571
11865	Arntl	GO:0044706	multi-multicellular organism process	biological_process	1	1	1	1	11865	Arntl	NM_001243048,NM_007489	-2.43514	3.78325	-6.27806	0.0215262	0.673793	4.54425	4.43915	4.45462	3.59909	2.9912	2.99571
11865	Arntl	GO:0044707	single-multicellular organism process	biological_process	11	0.00909221	1	0.0917244	11865	Arntl	NM_001243048,NM_007489	-2.43514	3.78325	-6.27806	0.0215262	0.673793	4.54425	4.43915	4.45462	3.59909	2.9912	2.99571
11865	Arntl	GO:0044744	protein targeting to nucleus	biological_process	1	1	1	1	11865	Arntl	NM_001243048,NM_007489	-2.43514	3.78325	-6.27806	0.0215262	0.673793	4.54425	4.43915	4.45462	3.59909	2.9912	2.99571
11865	Arntl	GO:0044763	single-organism cellular process	biological_process	23	2.23886e-07	0.000307172	7.57481e-05	11865	Arntl	NM_001243048,NM_007489	-2.43514	3.78325	-6.27806	0.0215262	0.673793	4.54425	4.43915	4.45462	3.59909	2.9912	2.99571
11865	Arntl	GO:0044765	single-organism transport	biological_process	10	0.00019548	0.268198	0.00723947	11865	Arntl	NM_001243048,NM_007489	-2.43514	3.78325	-6.27806	0.0215262	0.673793	4.54425	4.43915	4.45462	3.59909	2.9912	2.99571
11865	Arntl	GO:0044767	single-organism developmental process	biological_process	11	0.0014187	1	0.0219949	11865	Arntl	NM_001243048,NM_007489	-2.43514	3.78325	-6.27806	0.0215262	0.673793	4.54425	4.43915	4.45462	3.59909	2.9912	2.99571
11865	Arntl	GO:0045184	establishment of protein localization	biological_process	4	0.0900519	1	0.47157	11865	Arntl	NM_001243048,NM_007489	-2.43514	3.78325	-6.27806	0.0215262	0.673793	4.54425	4.43915	4.45462	3.59909	2.9912	2.99571
11865	Arntl	GO:0045444	fat cell differentiation	biological_process	2	0.112875	1	0.555072	11865	Arntl	NM_001243048,NM_007489	-2.43514	3.78325	-6.27806	0.0215262	0.673793	4.54425	4.43915	4.45462	3.59909	2.9912	2.99571
11865	Arntl	GO:0045595	regulation of cell differentiation	biological_process	6	0.00288937	1	0.0338822	11865	Arntl	NM_001243048,NM_007489	-2.43514	3.78325	-6.27806	0.0215262	0.673793	4.54425	4.43915	4.45462	3.59909	2.9912	2.99571
11865	Arntl	GO:0045596	negative regulation of cell differentiation	biological_process	1	1	1	1	11865	Arntl	NM_001243048,NM_007489	-2.43514	3.78325	-6.27806	0.0215262	0.673793	4.54425	4.43915	4.45462	3.59909	2.9912	2.99571
11865	Arntl	GO:0045597	positive regulation of cell differentiation	biological_process	3	0.107862	1	0.538876	11865	Arntl	NM_001243048,NM_007489	-2.43514	3.78325	-6.27806	0.0215262	0.673793	4.54425	4.43915	4.45462	3.59909	2.9912	2.99571
11865	Arntl	GO:0045598	regulation of fat cell differentiation	biological_process	2	0.067288	1	0.403141	11865	Arntl	NM_001243048,NM_007489	-2.43514	3.78325	-6.27806	0.0215262	0.673793	4.54425	4.43915	4.45462	3.59909	2.9912	2.99571
11865	Arntl	GO:0045599	negative regulation of fat cell differentiation	biological_process	1	1	1	1	11865	Arntl	NM_001243048,NM_007489	-2.43514	3.78325	-6.27806	0.0215262	0.673793	4.54425	4.43915	4.45462	3.59909	2.9912	2.99571
11865	Arntl	GO:0045844	positive regulation of striated muscle tissue development	biological_process	1	1	1	1	11865	Arntl	NM_001243048,NM_007489	-2.43514	3.78325	-6.27806	0.0215262	0.673793	4.54425	4.43915	4.45462	3.59909	2.9912	2.99571
11865	Arntl	GO:0045892	negative regulation of transcription, DNA-templated	biological_process	6	0.000650873	0.892998	0.0132406	11865	Arntl	NM_001243048,NM_007489	-2.43514	3.78325	-6.27806	0.0215262	0.673793	4.54425	4.43915	4.45462	3.59909	2.9912	2.99571
11865	Arntl	GO:0045893	positive regulation of transcription, DNA-templated	biological_process	5	0.0110718	1	0.104203	11865	Arntl	NM_001243048,NM_007489	-2.43514	3.78325	-6.27806	0.0215262	0.673793	4.54425	4.43915	4.45462	3.59909	2.9912	2.99571
11865	Arntl	GO:0045934	negative regulation of nucleobase-containing compound metabolic process	biological_process	6	0.00133078	1	0.0209865	11865	Arntl	NM_001243048,NM_007489	-2.43514	3.78325	-6.27806	0.0215262	0.673793	4.54425	4.43915	4.45462	3.59909	2.9912	2.99571
11865	Arntl	GO:0045935	positive regulation of nucleobase-containing compound metabolic process	biological_process	5	0.0192488	1	0.155349	11865	Arntl	NM_001243048,NM_007489	-2.43514	3.78325	-6.27806	0.0215262	0.673793	4.54425	4.43915	4.45462	3.59909	2.9912	2.99571
11865	Arntl	GO:0045944	positive regulation of transcription from RNA polymerase II promoter	biological_process	3	0.132398	1	0.615763	11865	Arntl	NM_001243048,NM_007489	-2.43514	3.78325	-6.27806	0.0215262	0.673793	4.54425	4.43915	4.45462	3.59909	2.9912	2.99571
11865	Arntl	GO:0046483	heterocycle metabolic process	biological_process	9	0.00978582	1	0.096591	11865	Arntl	NM_001243048,NM_007489	-2.43514	3.78325	-6.27806	0.0215262	0.673793	4.54425	4.43915	4.45462	3.59909	2.9912	2.99571
11865	Arntl	GO:0046879	hormone secretion	biological_process	2	0.182698	1	0.768902	11865	Arntl	NM_001243048,NM_007489	-2.43514	3.78325	-6.27806	0.0215262	0.673793	4.54425	4.43915	4.45462	3.59909	2.9912	2.99571
11865	Arntl	GO:0046883	regulation of hormone secretion	biological_process	2	0.151993	1	0.673508	11865	Arntl	NM_001243048,NM_007489	-2.43514	3.78325	-6.27806	0.0215262	0.673793	4.54425	4.43915	4.45462	3.59909	2.9912	2.99571
11865	Arntl	GO:0046903	secretion	biological_process	2	0.467357	1	1	11865	Arntl	NM_001243048,NM_007489	-2.43514	3.78325	-6.27806	0.0215262	0.673793	4.54425	4.43915	4.45462	3.59909	2.9912	2.99571
11865	Arntl	GO:0046907	intracellular transport	biological_process	2	0.601797	1	1	11865	Arntl	NM_001243048,NM_007489	-2.43514	3.78325	-6.27806	0.0215262	0.673793	4.54425	4.43915	4.45462	3.59909	2.9912	2.99571
11865	Arntl	GO:0046982	protein heterodimerization activity	molecular_function	2	0.265664	1	0.98778	11865	Arntl	NM_001243048,NM_007489	-2.43514	3.78325	-6.27806	0.0215262	0.673793	4.54425	4.43915	4.45462	3.59909	2.9912	2.99571
11865	Arntl	GO:0046983	protein dimerization activity	molecular_function	3	0.165666	1	0.714759	11865	Arntl	NM_001243048,NM_007489	-2.43514	3.78325	-6.27806	0.0215262	0.673793	4.54425	4.43915	4.45462	3.59909	2.9912	2.99571
11865	Arntl	GO:0048232	male gamete generation	biological_process	1	1	1	1	11865	Arntl	NM_001243048,NM_007489	-2.43514	3.78325	-6.27806	0.0215262	0.673793	4.54425	4.43915	4.45462	3.59909	2.9912	2.99571
11865	Arntl	GO:0048468	cell development	biological_process	3	0.367004	1	1	11865	Arntl	NM_001243048,NM_007489	-2.43514	3.78325	-6.27806	0.0215262	0.673793	4.54425	4.43915	4.45462	3.59909	2.9912	2.99571
11865	Arntl	GO:0048511	rhythmic process	biological_process	7	2.56616e-08	3.52077e-05	1.76039e-05	11865	Arntl	NM_001243048,NM_007489	-2.43514	3.78325	-6.27806	0.0215262	0.673793	4.54425	4.43915	4.45462	3.59909	2.9912	2.99571
11865	Arntl	GO:0048513	organ development	biological_process	6	0.0393245	1	0.263384	11865	Arntl	NM_001243048,NM_007489	-2.43514	3.78325	-6.27806	0.0215262	0.673793	4.54425	4.43915	4.45462	3.59909	2.9912	2.99571
11865	Arntl	GO:0048518	positive regulation of biological process	biological_process	12	0.000168215	0.230791	0.00659402	11865	Arntl	NM_001243048,NM_007489	-2.43514	3.78325	-6.27806	0.0215262	0.673793	4.54425	4.43915	4.45462	3.59909	2.9912	2.99571
11865	Arntl	GO:0048519	negative regulation of biological process	biological_process	11	0.000286425	0.392975	0.00836118	11865	Arntl	NM_001243048,NM_007489	-2.43514	3.78325	-6.27806	0.0215262	0.673793	4.54425	4.43915	4.45462	3.59909	2.9912	2.99571
11865	Arntl	GO:0048522	positive regulation of cellular process	biological_process	10	0.00142679	1	0.0219949	11865	Arntl	NM_001243048,NM_007489	-2.43514	3.78325	-6.27806	0.0215262	0.673793	4.54425	4.43915	4.45462	3.59909	2.9912	2.99571
11865	Arntl	GO:0048523	negative regulation of cellular process	biological_process	11	0.000135634	0.18609	0.00609014	11865	Arntl	NM_001243048,NM_007489	-2.43514	3.78325	-6.27806	0.0215262	0.673793	4.54425	4.43915	4.45462	3.59909	2.9912	2.99571
11865	Arntl	GO:0048583	regulation of response to stimulus	biological_process	8	0.00282009	1	0.0336913	11865	Arntl	NM_001243048,NM_007489	-2.43514	3.78325	-6.27806	0.0215262	0.673793	4.54425	4.43915	4.45462	3.59909	2.9912	2.99571
11865	Arntl	GO:0048584	positive regulation of response to stimulus	biological_process	4	0.0859321	1	0.461023	11865	Arntl	NM_001243048,NM_007489	-2.43514	3.78325	-6.27806	0.0215262	0.673793	4.54425	4.43915	4.45462	3.59909	2.9912	2.99571
11865	Arntl	GO:0048585	negative regulation of response to stimulus	biological_process	3	0.183971	1	0.77189	11865	Arntl	NM_001243048,NM_007489	-2.43514	3.78325	-6.27806	0.0215262	0.673793	4.54425	4.43915	4.45462	3.59909	2.9912	2.99571
11865	Arntl	GO:0048609	multicellular organismal reproductive process	biological_process	1	1	1	1	11865	Arntl	NM_001243048,NM_007489	-2.43514	3.78325	-6.27806	0.0215262	0.673793	4.54425	4.43915	4.45462	3.59909	2.9912	2.99571
11865	Arntl	GO:0048634	regulation of muscle organ development	biological_process	2	0.0802072	1	0.443377	11865	Arntl	NM_001243048,NM_007489	-2.43514	3.78325	-6.27806	0.0215262	0.673793	4.54425	4.43915	4.45462	3.59909	2.9912	2.99571
11865	Arntl	GO:0048636	positive regulation of muscle organ development	biological_process	1	1	1	1	11865	Arntl	NM_001243048,NM_007489	-2.43514	3.78325	-6.27806	0.0215262	0.673793	4.54425	4.43915	4.45462	3.59909	2.9912	2.99571
11865	Arntl	GO:0048641	regulation of skeletal muscle tissue development	biological_process	2	0.0378764	1	0.257259	11865	Arntl	NM_001243048,NM_007489	-2.43514	3.78325	-6.27806	0.0215262	0.673793	4.54425	4.43915	4.45462	3.59909	2.9912	2.99571
11865	Arntl	GO:0048643	positive regulation of skeletal muscle tissue development	biological_process	1	1	1	1	11865	Arntl	NM_001243048,NM_007489	-2.43514	3.78325	-6.27806	0.0215262	0.673793	4.54425	4.43915	4.45462	3.59909	2.9912	2.99571
11865	Arntl	GO:0048699	generation of neurons	biological_process	2	0.581677	1	1	11865	Arntl	NM_001243048,NM_007489	-2.43514	3.78325	-6.27806	0.0215262	0.673793	4.54425	4.43915	4.45462	3.59909	2.9912	2.99571
11865	Arntl	GO:0048731	system development	biological_process	7	0.039354	1	0.263384	11865	Arntl	NM_001243048,NM_007489	-2.43514	3.78325	-6.27806	0.0215262	0.673793	4.54425	4.43915	4.45462	3.59909	2.9912	2.99571
11865	Arntl	GO:0048856	anatomical structure development	biological_process	9	0.00934031	1	0.0935394	11865	Arntl	NM_001243048,NM_007489	-2.43514	3.78325	-6.27806	0.0215262	0.673793	4.54425	4.43915	4.45462	3.59909	2.9912	2.99571
11865	Arntl	GO:0048869	cellular developmental process	biological_process	9	0.00249463	1	0.0329099	11865	Arntl	NM_001243048,NM_007489	-2.43514	3.78325	-6.27806	0.0215262	0.673793	4.54425	4.43915	4.45462	3.59909	2.9912	2.99571
11865	Arntl	GO:0050708	regulation of protein secretion	biological_process	2	0.211318	1	0.840372	11865	Arntl	NM_001243048,NM_007489	-2.43514	3.78325	-6.27806	0.0215262	0.673793	4.54425	4.43915	4.45462	3.59909	2.9912	2.99571
11865	Arntl	GO:0050767	regulation of neurogenesis	biological_process	1	1	1	1	11865	Arntl	NM_001243048,NM_007489	-2.43514	3.78325	-6.27806	0.0215262	0.673793	4.54425	4.43915	4.45462	3.59909	2.9912	2.99571
11865	Arntl	GO:0050789	regulation of biological process	biological_process	18	7.85421e-05	0.10776	0.00448999	11865	Arntl	NM_001243048,NM_007489	-2.43514	3.78325	-6.27806	0.0215262	0.673793	4.54425	4.43915	4.45462	3.59909	2.9912	2.99571
11865	Arntl	GO:0050793	regulation of developmental process	biological_process	6	0.0123158	1	0.110072	11865	Arntl	NM_001243048,NM_007489	-2.43514	3.78325	-6.27806	0.0215262	0.673793	4.54425	4.43915	4.45462	3.59909	2.9912	2.99571
11865	Arntl	GO:0050794	regulation of cellular process	biological_process	18	4.11331e-05	0.0564346	0.00297024	11865	Arntl	NM_001243048,NM_007489	-2.43514	3.78325	-6.27806	0.0215262	0.673793	4.54425	4.43915	4.45462	3.59909	2.9912	2.99571
11865	Arntl	GO:0050796	regulation of insulin secretion	biological_process	2	0.0992602	1	0.508153	11865	Arntl	NM_001243048,NM_007489	-2.43514	3.78325	-6.27806	0.0215262	0.673793	4.54425	4.43915	4.45462	3.59909	2.9912	2.99571
11865	Arntl	GO:0050896	response to stimulus	biological_process	15	0.000265183	0.363831	0.00835548	11865	Arntl	NM_001243048,NM_007489	-2.43514	3.78325	-6.27806	0.0215262	0.673793	4.54425	4.43915	4.45462	3.59909	2.9912	2.99571
11865	Arntl	GO:0051046	regulation of secretion	biological_process	2	0.359561	1	1	11865	Arntl	NM_001243048,NM_007489	-2.43514	3.78325	-6.27806	0.0215262	0.673793	4.54425	4.43915	4.45462	3.59909	2.9912	2.99571
11865	Arntl	GO:0051049	regulation of transport	biological_process	4	0.0885883	1	0.465696	11865	Arntl	NM_001243048,NM_007489	-2.43514	3.78325	-6.27806	0.0215262	0.673793	4.54425	4.43915	4.45462	3.59909	2.9912	2.99571
11865	Arntl	GO:0051093	negative regulation of developmental process	biological_process	1	1	1	1	11865	Arntl	NM_001243048,NM_007489	-2.43514	3.78325	-6.27806	0.0215262	0.673793	4.54425	4.43915	4.45462	3.59909	2.9912	2.99571
11865	Arntl	GO:0051094	positive regulation of developmental process	biological_process	3	0.180784	1	0.763185	11865	Arntl	NM_001243048,NM_007489	-2.43514	3.78325	-6.27806	0.0215262	0.673793	4.54425	4.43915	4.45462	3.59909	2.9912	2.99571
11865	Arntl	GO:0051169	nuclear transport	biological_process	1	1	1	1	11865	Arntl	NM_001243048,NM_007489	-2.43514	3.78325	-6.27806	0.0215262	0.673793	4.54425	4.43915	4.45462	3.59909	2.9912	2.99571
11865	Arntl	GO:0051170	nuclear import	biological_process	1	1	1	1	11865	Arntl	NM_001243048,NM_007489	-2.43514	3.78325	-6.27806	0.0215262	0.673793	4.54425	4.43915	4.45462	3.59909	2.9912	2.99571
11865	Arntl	GO:0051171	regulation of nitrogen compound metabolic process	biological_process	10	0.000356794	0.489521	0.0090652	11865	Arntl	NM_001243048,NM_007489	-2.43514	3.78325	-6.27806	0.0215262	0.673793	4.54425	4.43915	4.45462	3.59909	2.9912	2.99571
11865	Arntl	GO:0051172	negative regulation of nitrogen compound metabolic process	biological_process	7	0.000240998	0.33065	0.00787261	11865	Arntl	NM_001243048,NM_007489	-2.43514	3.78325	-6.27806	0.0215262	0.673793	4.54425	4.43915	4.45462	3.59909	2.9912	2.99571
11865	Arntl	GO:0051173	positive regulation of nitrogen compound metabolic process	biological_process	5	0.0226186	1	0.172822	11865	Arntl	NM_001243048,NM_007489	-2.43514	3.78325	-6.27806	0.0215262	0.673793	4.54425	4.43915	4.45462	3.59909	2.9912	2.99571
11865	Arntl	GO:0051179	localization	biological_process	14	8.48644e-06	0.0116434	0.00116434	11865	Arntl	NM_001243048,NM_007489	-2.43514	3.78325	-6.27806	0.0215262	0.673793	4.54425	4.43915	4.45462	3.59909	2.9912	2.99571
11865	Arntl	GO:0051223	regulation of protein transport	biological_process	3	0.0721389	1	0.419384	11865	Arntl	NM_001243048,NM_007489	-2.43514	3.78325	-6.27806	0.0215262	0.673793	4.54425	4.43915	4.45462	3.59909	2.9912	2.99571
11865	Arntl	GO:0051234	establishment of localization	biological_process	12	3.36081e-05	0.0461104	0.00297024	11865	Arntl	NM_001243048,NM_007489	-2.43514	3.78325	-6.27806	0.0215262	0.673793	4.54425	4.43915	4.45462	3.59909	2.9912	2.99571
11865	Arntl	GO:0051239	regulation of multicellular organismal process	biological_process	6	0.0221443	1	0.172822	11865	Arntl	NM_001243048,NM_007489	-2.43514	3.78325	-6.27806	0.0215262	0.673793	4.54425	4.43915	4.45462	3.59909	2.9912	2.99571
11865	Arntl	GO:0051240	positive regulation of multicellular organismal process	biological_process	3	0.239441	1	0.914408	11865	Arntl	NM_001243048,NM_007489	-2.43514	3.78325	-6.27806	0.0215262	0.673793	4.54425	4.43915	4.45462	3.59909	2.9912	2.99571
11865	Arntl	GO:0051246	regulation of protein metabolic process	biological_process	3	0.660509	1	1	11865	Arntl	NM_001243048,NM_007489	-2.43514	3.78325	-6.27806	0.0215262	0.673793	4.54425	4.43915	4.45462	3.59909	2.9912	2.99571
11865	Arntl	GO:0051252	regulation of RNA metabolic process	biological_process	9	0.000611137	0.83848	0.0128997	11865	Arntl	NM_001243048,NM_007489	-2.43514	3.78325	-6.27806	0.0215262	0.673793	4.54425	4.43915	4.45462	3.59909	2.9912	2.99571
11865	Arntl	GO:0051253	negative regulation of RNA metabolic process	biological_process	6	0.000881419	1	0.0153077	11865	Arntl	NM_001243048,NM_007489	-2.43514	3.78325	-6.27806	0.0215262	0.673793	4.54425	4.43915	4.45462	3.59909	2.9912	2.99571
11865	Arntl	GO:0051254	positive regulation of RNA metabolic process	biological_process	5	0.0123632	1	0.110072	11865	Arntl	NM_001243048,NM_007489	-2.43514	3.78325	-6.27806	0.0215262	0.673793	4.54425	4.43915	4.45462	3.59909	2.9912	2.99571
11865	Arntl	GO:0051603	proteolysis involved in cellular protein catabolic process	biological_process	2	0.300449	1	1	11865	Arntl	NM_001243048,NM_007489	-2.43514	3.78325	-6.27806	0.0215262	0.673793	4.54425	4.43915	4.45462	3.59909	2.9912	2.99571
11865	Arntl	GO:0051641	cellular localization	biological_process	5	0.0761271	1	0.433387	11865	Arntl	NM_001243048,NM_007489	-2.43514	3.78325	-6.27806	0.0215262	0.673793	4.54425	4.43915	4.45462	3.59909	2.9912	2.99571
11865	Arntl	GO:0051649	establishment of localization in cell	biological_process	4	0.155485	1	0.683736	11865	Arntl	NM_001243048,NM_007489	-2.43514	3.78325	-6.27806	0.0215262	0.673793	4.54425	4.43915	4.45462	3.59909	2.9912	2.99571
11865	Arntl	GO:0051704	multi-organism process	biological_process	3	0.307116	1	1	11865	Arntl	NM_001243048,NM_007489	-2.43514	3.78325	-6.27806	0.0215262	0.673793	4.54425	4.43915	4.45462	3.59909	2.9912	2.99571
11865	Arntl	GO:0051716	cellular response to stimulus	biological_process	12	0.00256857	1	0.0331251	11865	Arntl	NM_001243048,NM_007489	-2.43514	3.78325	-6.27806	0.0215262	0.673793	4.54425	4.43915	4.45462	3.59909	2.9912	2.99571
11865	Arntl	GO:0051726	regulation of cell cycle	biological_process	1	1	1	1	11865	Arntl	NM_001243048,NM_007489	-2.43514	3.78325	-6.27806	0.0215262	0.673793	4.54425	4.43915	4.45462	3.59909	2.9912	2.99571
11865	Arntl	GO:0051775	response to redox state	biological_process	1	1	1	1	11865	Arntl	NM_001243048,NM_007489	-2.43514	3.78325	-6.27806	0.0215262	0.673793	4.54425	4.43915	4.45462	3.59909	2.9912	2.99571
11865	Arntl	GO:0051879	Hsp90 protein binding	molecular_function	1	1	1	1	11865	Arntl	NM_001243048,NM_007489	-2.43514	3.78325	-6.27806	0.0215262	0.673793	4.54425	4.43915	4.45462	3.59909	2.9912	2.99571
11865	Arntl	GO:0051960	regulation of nervous system development	biological_process	1	1	1	1	11865	Arntl	NM_001243048,NM_007489	-2.43514	3.78325	-6.27806	0.0215262	0.673793	4.54425	4.43915	4.45462	3.59909	2.9912	2.99571
11865	Arntl	GO:0060070	canonical Wnt signaling pathway	biological_process	1	1	1	1	11865	Arntl	NM_001243048,NM_007489	-2.43514	3.78325	-6.27806	0.0215262	0.673793	4.54425	4.43915	4.45462	3.59909	2.9912	2.99571
11865	Arntl	GO:0060137	maternal process involved in parturition	biological_process	1	1	1	1	11865	Arntl	NM_001243048,NM_007489	-2.43514	3.78325	-6.27806	0.0215262	0.673793	4.54425	4.43915	4.45462	3.59909	2.9912	2.99571
11865	Arntl	GO:0060255	regulation of macromolecule metabolic process	biological_process	11	0.00108921	1	0.0180048	11865	Arntl	NM_001243048,NM_007489	-2.43514	3.78325	-6.27806	0.0215262	0.673793	4.54425	4.43915	4.45462	3.59909	2.9912	2.99571
11865	Arntl	GO:0060284	regulation of cell development	biological_process	1	1	1	1	11865	Arntl	NM_001243048,NM_007489	-2.43514	3.78325	-6.27806	0.0215262	0.673793	4.54425	4.43915	4.45462	3.59909	2.9912	2.99571
11865	Arntl	GO:0060341	regulation of cellular localization	biological_process	3	0.172631	1	0.742478	11865	Arntl	NM_001243048,NM_007489	-2.43514	3.78325	-6.27806	0.0215262	0.673793	4.54425	4.43915	4.45462	3.59909	2.9912	2.99571
11865	Arntl	GO:0060429	epithelium development	biological_process	2	0.487881	1	1	11865	Arntl	NM_001243048,NM_007489	-2.43514	3.78325	-6.27806	0.0215262	0.673793	4.54425	4.43915	4.45462	3.59909	2.9912	2.99571
11865	Arntl	GO:0060537	muscle tissue development	biological_process	2	0.219812	1	0.861149	11865	Arntl	NM_001243048,NM_007489	-2.43514	3.78325	-6.27806	0.0215262	0.673793	4.54425	4.43915	4.45462	3.59909	2.9912	2.99571
11865	Arntl	GO:0060538	skeletal muscle organ development	biological_process	2	0.108359	1	0.538876	11865	Arntl	NM_001243048,NM_007489	-2.43514	3.78325	-6.27806	0.0215262	0.673793	4.54425	4.43915	4.45462	3.59909	2.9912	2.99571
11865	Arntl	GO:0060828	regulation of canonical Wnt signaling pathway	biological_process	1	1	1	1	11865	Arntl	NM_001243048,NM_007489	-2.43514	3.78325	-6.27806	0.0215262	0.673793	4.54425	4.43915	4.45462	3.59909	2.9912	2.99571
11865	Arntl	GO:0061061	muscle structure development	biological_process	2	0.311977	1	1	11865	Arntl	NM_001243048,NM_007489	-2.43514	3.78325	-6.27806	0.0215262	0.673793	4.54425	4.43915	4.45462	3.59909	2.9912	2.99571
11865	Arntl	GO:0065007	biological regulation	biological_process	18	0.00014281	0.195936	0.00609014	11865	Arntl	NM_001243048,NM_007489	-2.43514	3.78325	-6.27806	0.0215262	0.673793	4.54425	4.43915	4.45462	3.59909	2.9912	2.99571
11865	Arntl	GO:0065008	regulation of biological quality	biological_process	10	8.90795e-05	0.122217	0.00470066	11865	Arntl	NM_001243048,NM_007489	-2.43514	3.78325	-6.27806	0.0215262	0.673793	4.54425	4.43915	4.45462	3.59909	2.9912	2.99571
11865	Arntl	GO:0070013	intracellular organelle lumen	cellular_component	4	0.449441	1	1	11865	Arntl	NM_001243048,NM_007489	-2.43514	3.78325	-6.27806	0.0215262	0.673793	4.54425	4.43915	4.45462	3.59909	2.9912	2.99571
11865	Arntl	GO:0070201	regulation of establishment of protein localization	biological_process	3	0.080692	1	0.443377	11865	Arntl	NM_001243048,NM_007489	-2.43514	3.78325	-6.27806	0.0215262	0.673793	4.54425	4.43915	4.45462	3.59909	2.9912	2.99571
11865	Arntl	GO:0070491	repressing transcription factor binding	molecular_function	1	1	1	1	11865	Arntl	NM_001243048,NM_007489	-2.43514	3.78325	-6.27806	0.0215262	0.673793	4.54425	4.43915	4.45462	3.59909	2.9912	2.99571
11865	Arntl	GO:0070727	cellular macromolecule localization	biological_process	3	0.204423	1	0.834727	11865	Arntl	NM_001243048,NM_007489	-2.43514	3.78325	-6.27806	0.0215262	0.673793	4.54425	4.43915	4.45462	3.59909	2.9912	2.99571
11865	Arntl	GO:0070887	cellular response to chemical stimulus	biological_process	8	0.000367874	0.504723	0.00916392	11865	Arntl	NM_001243048,NM_007489	-2.43514	3.78325	-6.27806	0.0215262	0.673793	4.54425	4.43915	4.45462	3.59909	2.9912	2.99571
11865	Arntl	GO:0070888	E-box binding	molecular_function	1	1	1	1	11865	Arntl	NM_001243048,NM_007489	-2.43514	3.78325	-6.27806	0.0215262	0.673793	4.54425	4.43915	4.45462	3.59909	2.9912	2.99571
11865	Arntl	GO:0071702	organic substance transport	biological_process	8	0.000460801	0.632219	0.0101971	11865	Arntl	NM_001243048,NM_007489	-2.43514	3.78325	-6.27806	0.0215262	0.673793	4.54425	4.43915	4.45462	3.59909	2.9912	2.99571
11865	Arntl	GO:0071704	organic substance metabolic process	biological_process	16	0.000311155	0.426905	0.00871235	11865	Arntl	NM_001243048,NM_007489	-2.43514	3.78325	-6.27806	0.0215262	0.673793	4.54425	4.43915	4.45462	3.59909	2.9912	2.99571
11865	Arntl	GO:0071705	nitrogen compound transport	biological_process	3	0.0721389	1	0.419384	11865	Arntl	NM_001243048,NM_007489	-2.43514	3.78325	-6.27806	0.0215262	0.673793	4.54425	4.43915	4.45462	3.59909	2.9912	2.99571
11865	Arntl	GO:0072594	establishment of protein localization to organelle	biological_process	1	1	1	1	11865	Arntl	NM_001243048,NM_007489	-2.43514	3.78325	-6.27806	0.0215262	0.673793	4.54425	4.43915	4.45462	3.59909	2.9912	2.99571
11865	Arntl	GO:0080090	regulation of primary metabolic process	biological_process	11	0.000913036	1	0.0156586	11865	Arntl	NM_001243048,NM_007489	-2.43514	3.78325	-6.27806	0.0215262	0.673793	4.54425	4.43915	4.45462	3.59909	2.9912	2.99571
11865	Arntl	GO:0080134	regulation of response to stress	biological_process	4	0.0330729	1	0.232697	11865	Arntl	NM_001243048,NM_007489	-2.43514	3.78325	-6.27806	0.0215262	0.673793	4.54425	4.43915	4.45462	3.59909	2.9912	2.99571
11865	Arntl	GO:0080135	regulation of cellular response to stress	biological_process	1	1	1	1	11865	Arntl	NM_001243048,NM_007489	-2.43514	3.78325	-6.27806	0.0215262	0.673793	4.54425	4.43915	4.45462	3.59909	2.9912	2.99571
11865	Arntl	GO:0090087	regulation of peptide transport	biological_process	2	0.143327	1	0.65548	11865	Arntl	NM_001243048,NM_007489	-2.43514	3.78325	-6.27806	0.0215262	0.673793	4.54425	4.43915	4.45462	3.59909	2.9912	2.99571
11865	Arntl	GO:0090263	positive regulation of canonical Wnt signaling pathway	biological_process	1	1	1	1	11865	Arntl	NM_001243048,NM_007489	-2.43514	3.78325	-6.27806	0.0215262	0.673793	4.54425	4.43915	4.45462	3.59909	2.9912	2.99571
11865	Arntl	GO:0090276	regulation of peptide hormone secretion	biological_process	2	0.120725	1	0.57313	11865	Arntl	NM_001243048,NM_007489	-2.43514	3.78325	-6.27806	0.0215262	0.673793	4.54425	4.43915	4.45462	3.59909	2.9912	2.99571
11865	Arntl	GO:0090304	nucleic acid metabolic process	biological_process	9	0.00409891	1	0.0453525	11865	Arntl	NM_001243048,NM_007489	-2.43514	3.78325	-6.27806	0.0215262	0.673793	4.54425	4.43915	4.45462	3.59909	2.9912	2.99571
11865	Arntl	GO:0090342	regulation of cell aging	biological_process	1	1	1	1	11865	Arntl	NM_001243048,NM_007489	-2.43514	3.78325	-6.27806	0.0215262	0.673793	4.54425	4.43915	4.45462	3.59909	2.9912	2.99571
11865	Arntl	GO:0090398	cellular senescence	biological_process	1	1	1	1	11865	Arntl	NM_001243048,NM_007489	-2.43514	3.78325	-6.27806	0.0215262	0.673793	4.54425	4.43915	4.45462	3.59909	2.9912	2.99571
11865	Arntl	GO:0090400	stress-induced premature senescence	biological_process	1	1	1	1	11865	Arntl	NM_001243048,NM_007489	-2.43514	3.78325	-6.27806	0.0215262	0.673793	4.54425	4.43915	4.45462	3.59909	2.9912	2.99571
11865	Arntl	GO:0090403	oxidative stress-induced premature senescence	biological_process	1	1	1	1	11865	Arntl	NM_001243048,NM_007489	-2.43514	3.78325	-6.27806	0.0215262	0.673793	4.54425	4.43915	4.45462	3.59909	2.9912	2.99571
11865	Arntl	GO:0097159	organic cyclic compound binding	molecular_function	8	0.0419346	1	0.279292	11865	Arntl	NM_001243048,NM_007489	-2.43514	3.78325	-6.27806	0.0215262	0.673793	4.54425	4.43915	4.45462	3.59909	2.9912	2.99571
11865	Arntl	GO:0097659	nucleic acid-templated transcription	biological_process	8	0.0026991	1	0.0336651	11865	Arntl	NM_001243048,NM_007489	-2.43514	3.78325	-6.27806	0.0215262	0.673793	4.54425	4.43915	4.45462	3.59909	2.9912	2.99571
11865	Arntl	GO:0098811	transcriptional repressor activity, RNA polymerase II activating transcription factor binding	molecular_function	1	1	1	1	11865	Arntl	NM_001243048,NM_007489	-2.43514	3.78325	-6.27806	0.0215262	0.673793	4.54425	4.43915	4.45462	3.59909	2.9912	2.99571
11865	Arntl	GO:1901360	organic cyclic compound metabolic process	biological_process	12	0.000214379	0.294129	0.00735321	11865	Arntl	NM_001243048,NM_007489	-2.43514	3.78325	-6.27806	0.0215262	0.673793	4.54425	4.43915	4.45462	3.59909	2.9912	2.99571
11865	Arntl	GO:1901362	organic cyclic compound biosynthetic process	biological_process	9	0.001519	1	0.0226529	11865	Arntl	NM_001243048,NM_007489	-2.43514	3.78325	-6.27806	0.0215262	0.673793	4.54425	4.43915	4.45462	3.59909	2.9912	2.99571
11865	Arntl	GO:1901363	heterocyclic compound binding	molecular_function	8	0.0391741	1	0.263384	11865	Arntl	NM_001243048,NM_007489	-2.43514	3.78325	-6.27806	0.0215262	0.673793	4.54425	4.43915	4.45462	3.59909	2.9912	2.99571
11865	Arntl	GO:1901575	organic substance catabolic process	biological_process	2	0.610491	1	1	11865	Arntl	NM_001243048,NM_007489	-2.43514	3.78325	-6.27806	0.0215262	0.673793	4.54425	4.43915	4.45462	3.59909	2.9912	2.99571
11865	Arntl	GO:1901576	organic substance biosynthetic process	biological_process	10	0.00306597	1	0.0353489	11865	Arntl	NM_001243048,NM_007489	-2.43514	3.78325	-6.27806	0.0215262	0.673793	4.54425	4.43915	4.45462	3.59909	2.9912	2.99571
11865	Arntl	GO:1901861	regulation of muscle tissue development	biological_process	2	0.0807902	1	0.443377	11865	Arntl	NM_001243048,NM_007489	-2.43514	3.78325	-6.27806	0.0215262	0.673793	4.54425	4.43915	4.45462	3.59909	2.9912	2.99571
11865	Arntl	GO:1901863	positive regulation of muscle tissue development	biological_process	1	1	1	1	11865	Arntl	NM_001243048,NM_007489	-2.43514	3.78325	-6.27806	0.0215262	0.673793	4.54425	4.43915	4.45462	3.59909	2.9912	2.99571
11865	Arntl	GO:1902531	regulation of intracellular signal transduction	biological_process	2	0.580047	1	1	11865	Arntl	NM_001243048,NM_007489	-2.43514	3.78325	-6.27806	0.0215262	0.673793	4.54425	4.43915	4.45462	3.59909	2.9912	2.99571
11865	Arntl	GO:1902532	negative regulation of intracellular signal transduction	biological_process	2	0.224766	1	0.871128	11865	Arntl	NM_001243048,NM_007489	-2.43514	3.78325	-6.27806	0.0215262	0.673793	4.54425	4.43915	4.45462	3.59909	2.9912	2.99571
11865	Arntl	GO:1902578	single-organism localization	biological_process	11	5.11758e-05	0.0702131	0.00347785	11865	Arntl	NM_001243048,NM_007489	-2.43514	3.78325	-6.27806	0.0215262	0.673793	4.54425	4.43915	4.45462	3.59909	2.9912	2.99571
11865	Arntl	GO:1902580	single-organism cellular localization	biological_process	3	0.13582	1	0.629546	11865	Arntl	NM_001243048,NM_007489	-2.43514	3.78325	-6.27806	0.0215262	0.673793	4.54425	4.43915	4.45462	3.59909	2.9912	2.99571
11865	Arntl	GO:1902582	single-organism intracellular transport	biological_process	2	0.550504	1	1	11865	Arntl	NM_001243048,NM_007489	-2.43514	3.78325	-6.27806	0.0215262	0.673793	4.54425	4.43915	4.45462	3.59909	2.9912	2.99571
11865	Arntl	GO:1902593	single-organism nuclear import	biological_process	1	1	1	1	11865	Arntl	NM_001243048,NM_007489	-2.43514	3.78325	-6.27806	0.0215262	0.673793	4.54425	4.43915	4.45462	3.59909	2.9912	2.99571
11865	Arntl	GO:1902679	negative regulation of RNA biosynthetic process	biological_process	6	0.000753713	1	0.0137879	11865	Arntl	NM_001243048,NM_007489	-2.43514	3.78325	-6.27806	0.0215262	0.673793	4.54425	4.43915	4.45462	3.59909	2.9912	2.99571
11865	Arntl	GO:1902680	positive regulation of RNA biosynthetic process	biological_process	5	0.0111533	1	0.104203	11865	Arntl	NM_001243048,NM_007489	-2.43514	3.78325	-6.27806	0.0215262	0.673793	4.54425	4.43915	4.45462	3.59909	2.9912	2.99571
11865	Arntl	GO:1903506	regulation of nucleic acid-templated transcription	biological_process	8	0.00248777	1	0.0329099	11865	Arntl	NM_001243048,NM_007489	-2.43514	3.78325	-6.27806	0.0215262	0.673793	4.54425	4.43915	4.45462	3.59909	2.9912	2.99571
11865	Arntl	GO:1903507	negative regulation of nucleic acid-templated transcription	biological_process	6	0.000716284	0.982742	0.0136437	11865	Arntl	NM_001243048,NM_007489	-2.43514	3.78325	-6.27806	0.0215262	0.673793	4.54425	4.43915	4.45462	3.59909	2.9912	2.99571
11865	Arntl	GO:1903508	positive regulation of nucleic acid-templated transcription	biological_process	5	0.0110718	1	0.104203	11865	Arntl	NM_001243048,NM_007489	-2.43514	3.78325	-6.27806	0.0215262	0.673793	4.54425	4.43915	4.45462	3.59909	2.9912	2.99571
11865	Arntl	GO:1903530	regulation of secretion by cell	biological_process	2	0.338304	1	1	11865	Arntl	NM_001243048,NM_007489	-2.43514	3.78325	-6.27806	0.0215262	0.673793	4.54425	4.43915	4.45462	3.59909	2.9912	2.99571
11865	Arntl	GO:2000026	regulation of multicellular organismal development	biological_process	4	0.0940057	1	0.484871	11865	Arntl	NM_001243048,NM_007489	-2.43514	3.78325	-6.27806	0.0215262	0.673793	4.54425	4.43915	4.45462	3.59909	2.9912	2.99571
11865	Arntl	GO:2000074	regulation of type B pancreatic cell development	biological_process	1	1	1	1	11865	Arntl	NM_001243048,NM_007489	-2.43514	3.78325	-6.27806	0.0215262	0.673793	4.54425	4.43915	4.45462	3.59909	2.9912	2.99571
11865	Arntl	GO:2000112	regulation of cellular macromolecule biosynthetic process	biological_process	9	0.000874599	1	0.0153077	11865	Arntl	NM_001243048,NM_007489	-2.43514	3.78325	-6.27806	0.0215262	0.673793	4.54425	4.43915	4.45462	3.59909	2.9912	2.99571
11865	Arntl	GO:2000113	negative regulation of cellular macromolecule biosynthetic process	biological_process	7	0.000125522	0.172216	0.00609014	11865	Arntl	NM_001243048,NM_007489	-2.43514	3.78325	-6.27806	0.0215262	0.673793	4.54425	4.43915	4.45462	3.59909	2.9912	2.99571
11865	Arntl	GO:2000322	regulation of glucocorticoid receptor signaling pathway	biological_process	1	1	1	1	11865	Arntl	NM_001243048,NM_007489	-2.43514	3.78325	-6.27806	0.0215262	0.673793	4.54425	4.43915	4.45462	3.59909	2.9912	2.99571
11865	Arntl	GO:2000323	negative regulation of glucocorticoid receptor signaling pathway	biological_process	1	1	1	1	11865	Arntl	NM_001243048,NM_007489	-2.43514	3.78325	-6.27806	0.0215262	0.673793	4.54425	4.43915	4.45462	3.59909	2.9912	2.99571
11865	Arntl	GO:2000772	regulation of cellular senescence	biological_process	1	1	1	1	11865	Arntl	NM_001243048,NM_007489	-2.43514	3.78325	-6.27806	0.0215262	0.673793	4.54425	4.43915	4.45462	3.59909	2.9912	2.99571
11865	Arntl	GO:2001014	regulation of skeletal muscle cell differentiation	biological_process	2	0.0156953	1	0.132925	11865	Arntl	NM_001243048,NM_007489	-2.43514	3.78325	-6.27806	0.0215262	0.673793	4.54425	4.43915	4.45462	3.59909	2.9912	2.99571
11865	Arntl	GO:2001016	positive regulation of skeletal muscle cell differentiation	biological_process	1	1	1	1	11865	Arntl	NM_001243048,NM_007489	-2.43514	3.78325	-6.27806	0.0215262	0.673793	4.54425	4.43915	4.45462	3.59909	2.9912	2.99571
11865	Arntl	GO:2001141	regulation of RNA biosynthetic process	biological_process	8	0.0025205	1	0.0329345	11865	Arntl	NM_001243048,NM_007489	-2.43514	3.78325	-6.27806	0.0215262	0.673793	4.54425	4.43915	4.45462	3.59909	2.9912	2.99571
12962	Crybb3	GO:0005198	structural molecule activity	molecular_function	2	0.271731	1	1	12962	Crybb3	NM_001159650,NM_021352	2.10574	3.26111	8.25086	0.0137229	0.663224	2.78939	2.76417	2.75011	3.81325	3.63345	4.07994
12962	Crybb3	GO:0005212	structural constituent of eye lens	molecular_function	1	1	1	1	12962	Crybb3	NM_001159650,NM_021352	2.10574	3.26111	8.25086	0.0137229	0.663224	2.78939	2.76417	2.75011	3.81325	3.63345	4.07994
13170	Dbp	GO:0000975	regulatory region DNA binding	molecular_function	6	0.000143963	0.197518	0.00609014	13170	Dbp	NM_016974	8.96796	2.13685	9.69751	0.00513887	0.6315	0.878217	1.23393	1.11757	3.66933	4.32435	4.73037
13170	Dbp	GO:0000976	transcription regulatory region sequence-specific DNA binding	molecular_function	6	5.57672e-05	0.0765126	0.00347785	13170	Dbp	NM_016974	8.96796	2.13685	9.69751	0.00513887	0.6315	0.878217	1.23393	1.11757	3.66933	4.32435	4.73037
13170	Dbp	GO:0000977	RNA polymerase II regulatory region sequence-specific DNA binding	molecular_function	4	0.00605053	1	0.0633689	13170	Dbp	NM_016974	8.96796	2.13685	9.69751	0.00513887	0.6315	0.878217	1.23393	1.11757	3.66933	4.32435	4.73037
13170	Dbp	GO:0000981	RNA polymerase II transcription factor activity, sequence-specific DNA binding	molecular_function	6	5.45723e-05	0.0748731	0.00347785	13170	Dbp	NM_016974	8.96796	2.13685	9.69751	0.00513887	0.6315	0.878217	1.23393	1.11757	3.66933	4.32435	4.73037
13170	Dbp	GO:0000982	transcription factor activity, RNA polymerase II core promoter proximal region sequence-specific binding	molecular_function	5	8.59676e-05	0.117948	0.00470066	13170	Dbp	NM_016974	8.96796	2.13685	9.69751	0.00513887	0.6315	0.878217	1.23393	1.11757	3.66933	4.32435	4.73037
13170	Dbp	GO:0001012	RNA polymerase II regulatory region DNA binding	molecular_function	4	0.00622219	1	0.064673	13170	Dbp	NM_016974	8.96796	2.13685	9.69751	0.00513887	0.6315	0.878217	1.23393	1.11757	3.66933	4.32435	4.73037
13170	Dbp	GO:0001067	regulatory region nucleic acid binding	molecular_function	6	0.000146483	0.200975	0.00609014	13170	Dbp	NM_016974	8.96796	2.13685	9.69751	0.00513887	0.6315	0.878217	1.23393	1.11757	3.66933	4.32435	4.73037
13170	Dbp	GO:0001071	nucleic acid binding transcription factor activity	molecular_function	6	0.000454741	0.623905	0.0101971	13170	Dbp	NM_016974	8.96796	2.13685	9.69751	0.00513887	0.6315	0.878217	1.23393	1.11757	3.66933	4.32435	4.73037
13170	Dbp	GO:0001077	transcriptional activator activity, RNA polymerase II core promoter proximal region sequence-specific binding	molecular_function	3	0.0113925	1	0.104203	13170	Dbp	NM_016974	8.96796	2.13685	9.69751	0.00513887	0.6315	0.878217	1.23393	1.11757	3.66933	4.32435	4.73037
13170	Dbp	GO:0001228	transcriptional activator activity, RNA polymerase II transcription regulatory region sequence-specific binding	molecular_function	3	0.0203664	1	0.162457	13170	Dbp	NM_016974	8.96796	2.13685	9.69751	0.00513887	0.6315	0.878217	1.23393	1.11757	3.66933	4.32435	4.73037
13170	Dbp	GO:0003676	nucleic acid binding	molecular_function	7	0.0172332	1	0.142433	13170	Dbp	NM_016974	8.96796	2.13685	9.69751	0.00513887	0.6315	0.878217	1.23393	1.11757	3.66933	4.32435	4.73037
13170	Dbp	GO:0003677	DNA binding	molecular_function	7	0.00129252	1	0.0206201	13170	Dbp	NM_016974	8.96796	2.13685	9.69751	0.00513887	0.6315	0.878217	1.23393	1.11757	3.66933	4.32435	4.73037
13170	Dbp	GO:0003700	transcription factor activity, sequence-specific DNA binding	molecular_function	6	0.000454741	0.623905	0.0101971	13170	Dbp	NM_016974	8.96796	2.13685	9.69751	0.00513887	0.6315	0.878217	1.23393	1.11757	3.66933	4.32435	4.73037
13170	Dbp	GO:0005488	binding	molecular_function	18	0.000665888	0.913598	0.0132406	13170	Dbp	NM_016974	8.96796	2.13685	9.69751	0.00513887	0.6315	0.878217	1.23393	1.11757	3.66933	4.32435	4.73037
13170	Dbp	GO:0005622	intracellular	cellular_component	19	0.000345007	0.47335	0.00893113	13170	Dbp	NM_016974	8.96796	2.13685	9.69751	0.00513887	0.6315	0.878217	1.23393	1.11757	3.66933	4.32435	4.73037
13170	Dbp	GO:0005623	cell	cellular_component	23	1.12131e-05	0.0153844	0.00128203	13170	Dbp	NM_016974	8.96796	2.13685	9.69751	0.00513887	0.6315	0.878217	1.23393	1.11757	3.66933	4.32435	4.73037
13170	Dbp	GO:0005634	nucleus	cellular_component	9	0.0522282	1	0.331812	13170	Dbp	NM_016974	8.96796	2.13685	9.69751	0.00513887	0.6315	0.878217	1.23393	1.11757	3.66933	4.32435	4.73037
13170	Dbp	GO:0006139	nucleobase-containing compound metabolic process	biological_process	9	0.0082377	1	0.0837195	13170	Dbp	NM_016974	8.96796	2.13685	9.69751	0.00513887	0.6315	0.878217	1.23393	1.11757	3.66933	4.32435	4.73037
13170	Dbp	GO:0006351	transcription, DNA-templated	biological_process	8	0.00260138	1	0.0331251	13170	Dbp	NM_016974	8.96796	2.13685	9.69751	0.00513887	0.6315	0.878217	1.23393	1.11757	3.66933	4.32435	4.73037
13170	Dbp	GO:0006355	regulation of transcription, DNA-templated	biological_process	8	0.00239608	1	0.0322296	13170	Dbp	NM_016974	8.96796	2.13685	9.69751	0.00513887	0.6315	0.878217	1.23393	1.11757	3.66933	4.32435	4.73037
13170	Dbp	GO:0006357	regulation of transcription from RNA polymerase II promoter	biological_process	7	0.00069395	0.952099	0.0135872	13170	Dbp	NM_016974	8.96796	2.13685	9.69751	0.00513887	0.6315	0.878217	1.23393	1.11757	3.66933	4.32435	4.73037
13170	Dbp	GO:0006366	transcription from RNA polymerase II promoter	biological_process	7	0.00072594	0.995989	0.0136437	13170	Dbp	NM_016974	8.96796	2.13685	9.69751	0.00513887	0.6315	0.878217	1.23393	1.11757	3.66933	4.32435	4.73037
13170	Dbp	GO:0006725	cellular aromatic compound metabolic process	biological_process	11	0.000703127	0.964691	0.0135872	13170	Dbp	NM_016974	8.96796	2.13685	9.69751	0.00513887	0.6315	0.878217	1.23393	1.11757	3.66933	4.32435	4.73037
13170	Dbp	GO:0006807	nitrogen compound metabolic process	biological_process	11	0.0020447	1	0.0283366	13170	Dbp	NM_016974	8.96796	2.13685	9.69751	0.00513887	0.6315	0.878217	1.23393	1.11757	3.66933	4.32435	4.73037
13170	Dbp	GO:0007623	circadian rhythm	biological_process	6	6.75073e-08	9.262e-05	3.08733e-05	13170	Dbp	NM_016974	8.96796	2.13685	9.69751	0.00513887	0.6315	0.878217	1.23393	1.11757	3.66933	4.32435	4.73037
13170	Dbp	GO:0008152	metabolic process	biological_process	17	0.000192587	0.26423	0.00723947	13170	Dbp	NM_016974	8.96796	2.13685	9.69751	0.00513887	0.6315	0.878217	1.23393	1.11757	3.66933	4.32435	4.73037
13170	Dbp	GO:0009058	biosynthetic process	biological_process	10	0.00341635	1	0.0390602	13170	Dbp	NM_016974	8.96796	2.13685	9.69751	0.00513887	0.6315	0.878217	1.23393	1.11757	3.66933	4.32435	4.73037
13170	Dbp	GO:0009059	macromolecule biosynthetic process	biological_process	9	0.00349014	1	0.0395742	13170	Dbp	NM_016974	8.96796	2.13685	9.69751	0.00513887	0.6315	0.878217	1.23393	1.11757	3.66933	4.32435	4.73037
13170	Dbp	GO:0009889	regulation of biosynthetic process	biological_process	9	0.00164178	1	0.023963	13170	Dbp	NM_016974	8.96796	2.13685	9.69751	0.00513887	0.6315	0.878217	1.23393	1.11757	3.66933	4.32435	4.73037
13170	Dbp	GO:0009891	positive regulation of biosynthetic process	biological_process	5	0.0231772	1	0.172822	13170	Dbp	NM_016974	8.96796	2.13685	9.69751	0.00513887	0.6315	0.878217	1.23393	1.11757	3.66933	4.32435	4.73037
13170	Dbp	GO:0009893	positive regulation of metabolic process	biological_process	8	0.00280474	1	0.0336913	13170	Dbp	NM_016974	8.96796	2.13685	9.69751	0.00513887	0.6315	0.878217	1.23393	1.11757	3.66933	4.32435	4.73037
13170	Dbp	GO:0009987	cellular process	biological_process	27	7.81745e-09	1.07255e-05	1.07255e-05	13170	Dbp	NM_016974	8.96796	2.13685	9.69751	0.00513887	0.6315	0.878217	1.23393	1.11757	3.66933	4.32435	4.73037
13170	Dbp	GO:0010467	gene expression	biological_process	10	0.0018191	1	0.0259979	13170	Dbp	NM_016974	8.96796	2.13685	9.69751	0.00513887	0.6315	0.878217	1.23393	1.11757	3.66933	4.32435	4.73037
13170	Dbp	GO:0010468	regulation of gene expression	biological_process	10	0.000424998	0.583097	0.0100534	13170	Dbp	NM_016974	8.96796	2.13685	9.69751	0.00513887	0.6315	0.878217	1.23393	1.11757	3.66933	4.32435	4.73037
13170	Dbp	GO:0010556	regulation of macromolecule biosynthetic process	biological_process	9	0.00106638	1	0.0178423	13170	Dbp	NM_016974	8.96796	2.13685	9.69751	0.00513887	0.6315	0.878217	1.23393	1.11757	3.66933	4.32435	4.73037
13170	Dbp	GO:0010557	positive regulation of macromolecule biosynthetic process	biological_process	5	0.0164564	1	0.137672	13170	Dbp	NM_016974	8.96796	2.13685	9.69751	0.00513887	0.6315	0.878217	1.23393	1.11757	3.66933	4.32435	4.73037
13170	Dbp	GO:0010604	positive regulation of macromolecule metabolic process	biological_process	8	0.00111481	1	0.0182086	13170	Dbp	NM_016974	8.96796	2.13685	9.69751	0.00513887	0.6315	0.878217	1.23393	1.11757	3.66933	4.32435	4.73037
13170	Dbp	GO:0010628	positive regulation of gene expression	biological_process	8	7.34066e-05	0.100714	0.00437886	13170	Dbp	NM_016974	8.96796	2.13685	9.69751	0.00513887	0.6315	0.878217	1.23393	1.11757	3.66933	4.32435	4.73037
13170	Dbp	GO:0016070	RNA metabolic process	biological_process	9	0.00202765	1	0.0283366	13170	Dbp	NM_016974	8.96796	2.13685	9.69751	0.00513887	0.6315	0.878217	1.23393	1.11757	3.66933	4.32435	4.73037
13170	Dbp	GO:0018130	heterocycle biosynthetic process	biological_process	8	0.00544045	1	0.0583148	13170	Dbp	NM_016974	8.96796	2.13685	9.69751	0.00513887	0.6315	0.878217	1.23393	1.11757	3.66933	4.32435	4.73037
13170	Dbp	GO:0019219	regulation of nucleobase-containing compound metabolic process	biological_process	9	0.00114596	1	0.0184972	13170	Dbp	NM_016974	8.96796	2.13685	9.69751	0.00513887	0.6315	0.878217	1.23393	1.11757	3.66933	4.32435	4.73037
13170	Dbp	GO:0019222	regulation of metabolic process	biological_process	12	0.000662771	0.909322	0.0132406	13170	Dbp	NM_016974	8.96796	2.13685	9.69751	0.00513887	0.6315	0.878217	1.23393	1.11757	3.66933	4.32435	4.73037
13170	Dbp	GO:0019438	aromatic compound biosynthetic process	biological_process	8	0.00550016	1	0.0584979	13170	Dbp	NM_016974	8.96796	2.13685	9.69751	0.00513887	0.6315	0.878217	1.23393	1.11757	3.66933	4.32435	4.73037
13170	Dbp	GO:0031323	regulation of cellular metabolic process	biological_process	11	0.00103378	1	0.0175105	13170	Dbp	NM_016974	8.96796	2.13685	9.69751	0.00513887	0.6315	0.878217	1.23393	1.11757	3.66933	4.32435	4.73037
13170	Dbp	GO:0031325	positive regulation of cellular metabolic process	biological_process	5	0.0853315	1	0.461023	13170	Dbp	NM_016974	8.96796	2.13685	9.69751	0.00513887	0.6315	0.878217	1.23393	1.11757	3.66933	4.32435	4.73037
13170	Dbp	GO:0031326	regulation of cellular biosynthetic process	biological_process	9	0.00150821	1	0.0226529	13170	Dbp	NM_016974	8.96796	2.13685	9.69751	0.00513887	0.6315	0.878217	1.23393	1.11757	3.66933	4.32435	4.73037
13170	Dbp	GO:0031328	positive regulation of cellular biosynthetic process	biological_process	5	0.0217755	1	0.172694	13170	Dbp	NM_016974	8.96796	2.13685	9.69751	0.00513887	0.6315	0.878217	1.23393	1.11757	3.66933	4.32435	4.73037
13170	Dbp	GO:0032774	RNA biosynthetic process	biological_process	8	0.00276918	1	0.0336913	13170	Dbp	NM_016974	8.96796	2.13685	9.69751	0.00513887	0.6315	0.878217	1.23393	1.11757	3.66933	4.32435	4.73037
13170	Dbp	GO:0034641	cellular nitrogen compound metabolic process	biological_process	10	0.00520765	1	0.056259	13170	Dbp	NM_016974	8.96796	2.13685	9.69751	0.00513887	0.6315	0.878217	1.23393	1.11757	3.66933	4.32435	4.73037
13170	Dbp	GO:0034645	cellular macromolecule biosynthetic process	biological_process	9	0.00287307	1	0.0338822	13170	Dbp	NM_016974	8.96796	2.13685	9.69751	0.00513887	0.6315	0.878217	1.23393	1.11757	3.66933	4.32435	4.73037
13170	Dbp	GO:0034654	nucleobase-containing compound biosynthetic process	biological_process	8	0.00491704	1	0.0535412	13170	Dbp	NM_016974	8.96796	2.13685	9.69751	0.00513887	0.6315	0.878217	1.23393	1.11757	3.66933	4.32435	4.73037
13170	Dbp	GO:0043170	macromolecule metabolic process	biological_process	12	0.0124352	1	0.110072	13170	Dbp	NM_016974	8.96796	2.13685	9.69751	0.00513887	0.6315	0.878217	1.23393	1.11757	3.66933	4.32435	4.73037
13170	Dbp	GO:0043226	organelle	cellular_component	22	9.64896e-07	0.00132384	0.00022064	13170	Dbp	NM_016974	8.96796	2.13685	9.69751	0.00513887	0.6315	0.878217	1.23393	1.11757	3.66933	4.32435	4.73037
13170	Dbp	GO:0043227	membrane-bounded organelle	cellular_component	21	1.38123e-06	0.00189505	0.000270722	13170	Dbp	NM_016974	8.96796	2.13685	9.69751	0.00513887	0.6315	0.878217	1.23393	1.11757	3.66933	4.32435	4.73037
13170	Dbp	GO:0043229	intracellular organelle	cellular_component	17	0.000422791	0.580069	0.0100534	13170	Dbp	NM_016974	8.96796	2.13685	9.69751	0.00513887	0.6315	0.878217	1.23393	1.11757	3.66933	4.32435	4.73037
13170	Dbp	GO:0043231	intracellular membrane-bounded organelle	cellular_component	15	0.00281618	1	0.0336913	13170	Dbp	NM_016974	8.96796	2.13685	9.69751	0.00513887	0.6315	0.878217	1.23393	1.11757	3.66933	4.32435	4.73037
13170	Dbp	GO:0043565	sequence-specific DNA binding	molecular_function	6	0.00033628	0.461377	0.00887263	13170	Dbp	NM_016974	8.96796	2.13685	9.69751	0.00513887	0.6315	0.878217	1.23393	1.11757	3.66933	4.32435	4.73037
13170	Dbp	GO:0044212	transcription regulatory region DNA binding	molecular_function	6	0.000141477	0.194106	0.00609014	13170	Dbp	NM_016974	8.96796	2.13685	9.69751	0.00513887	0.6315	0.878217	1.23393	1.11757	3.66933	4.32435	4.73037
13170	Dbp	GO:0044237	cellular metabolic process	biological_process	15	0.000608942	0.835469	0.0128997	13170	Dbp	NM_016974	8.96796	2.13685	9.69751	0.00513887	0.6315	0.878217	1.23393	1.11757	3.66933	4.32435	4.73037
13170	Dbp	GO:0044238	primary metabolic process	biological_process	14	0.00225083	1	0.0305756	13170	Dbp	NM_016974	8.96796	2.13685	9.69751	0.00513887	0.6315	0.878217	1.23393	1.11757	3.66933	4.32435	4.73037
13170	Dbp	GO:0044249	cellular biosynthetic process	biological_process	10	0.00266165	1	0.0335026	13170	Dbp	NM_016974	8.96796	2.13685	9.69751	0.00513887	0.6315	0.878217	1.23393	1.11757	3.66933	4.32435	4.73037
13170	Dbp	GO:0044260	cellular macromolecule metabolic process	biological_process	11	0.0108122	1	0.104203	13170	Dbp	NM_016974	8.96796	2.13685	9.69751	0.00513887	0.6315	0.878217	1.23393	1.11757	3.66933	4.32435	4.73037
13170	Dbp	GO:0044271	cellular nitrogen compound biosynthetic process	biological_process	9	0.00282398	1	0.0336913	13170	Dbp	NM_016974	8.96796	2.13685	9.69751	0.00513887	0.6315	0.878217	1.23393	1.11757	3.66933	4.32435	4.73037
13170	Dbp	GO:0044424	intracellular part	cellular_component	19	0.00032903	0.451429	0.00887263	13170	Dbp	NM_016974	8.96796	2.13685	9.69751	0.00513887	0.6315	0.878217	1.23393	1.11757	3.66933	4.32435	4.73037
13170	Dbp	GO:0044464	cell part	cellular_component	23	1.10191e-05	0.0151182	0.00128203	13170	Dbp	NM_016974	8.96796	2.13685	9.69751	0.00513887	0.6315	0.878217	1.23393	1.11757	3.66933	4.32435	4.73037
13170	Dbp	GO:0045893	positive regulation of transcription, DNA-templated	biological_process	5	0.0110718	1	0.104203	13170	Dbp	NM_016974	8.96796	2.13685	9.69751	0.00513887	0.6315	0.878217	1.23393	1.11757	3.66933	4.32435	4.73037
13170	Dbp	GO:0045935	positive regulation of nucleobase-containing compound metabolic process	biological_process	5	0.0192488	1	0.155349	13170	Dbp	NM_016974	8.96796	2.13685	9.69751	0.00513887	0.6315	0.878217	1.23393	1.11757	3.66933	4.32435	4.73037
13170	Dbp	GO:0045944	positive regulation of transcription from RNA polymerase II promoter	biological_process	3	0.132398	1	0.615763	13170	Dbp	NM_016974	8.96796	2.13685	9.69751	0.00513887	0.6315	0.878217	1.23393	1.11757	3.66933	4.32435	4.73037
13170	Dbp	GO:0046483	heterocycle metabolic process	biological_process	9	0.00978582	1	0.096591	13170	Dbp	NM_016974	8.96796	2.13685	9.69751	0.00513887	0.6315	0.878217	1.23393	1.11757	3.66933	4.32435	4.73037
13170	Dbp	GO:0048511	rhythmic process	biological_process	7	2.56616e-08	3.52077e-05	1.76039e-05	13170	Dbp	NM_016974	8.96796	2.13685	9.69751	0.00513887	0.6315	0.878217	1.23393	1.11757	3.66933	4.32435	4.73037
13170	Dbp	GO:0048518	positive regulation of biological process	biological_process	12	0.000168215	0.230791	0.00659402	13170	Dbp	NM_016974	8.96796	2.13685	9.69751	0.00513887	0.6315	0.878217	1.23393	1.11757	3.66933	4.32435	4.73037
13170	Dbp	GO:0048522	positive regulation of cellular process	biological_process	10	0.00142679	1	0.0219949	13170	Dbp	NM_016974	8.96796	2.13685	9.69751	0.00513887	0.6315	0.878217	1.23393	1.11757	3.66933	4.32435	4.73037
13170	Dbp	GO:0050789	regulation of biological process	biological_process	18	7.85421e-05	0.10776	0.00448999	13170	Dbp	NM_016974	8.96796	2.13685	9.69751	0.00513887	0.6315	0.878217	1.23393	1.11757	3.66933	4.32435	4.73037
13170	Dbp	GO:0050794	regulation of cellular process	biological_process	18	4.11331e-05	0.0564346	0.00297024	13170	Dbp	NM_016974	8.96796	2.13685	9.69751	0.00513887	0.6315	0.878217	1.23393	1.11757	3.66933	4.32435	4.73037
13170	Dbp	GO:0051171	regulation of nitrogen compound metabolic process	biological_process	10	0.000356794	0.489521	0.0090652	13170	Dbp	NM_016974	8.96796	2.13685	9.69751	0.00513887	0.6315	0.878217	1.23393	1.11757	3.66933	4.32435	4.73037
13170	Dbp	GO:0051173	positive regulation of nitrogen compound metabolic process	biological_process	5	0.0226186	1	0.172822	13170	Dbp	NM_016974	8.96796	2.13685	9.69751	0.00513887	0.6315	0.878217	1.23393	1.11757	3.66933	4.32435	4.73037
13170	Dbp	GO:0051252	regulation of RNA metabolic process	biological_process	9	0.000611137	0.83848	0.0128997	13170	Dbp	NM_016974	8.96796	2.13685	9.69751	0.00513887	0.6315	0.878217	1.23393	1.11757	3.66933	4.32435	4.73037
13170	Dbp	GO:0051254	positive regulation of RNA metabolic process	biological_process	5	0.0123632	1	0.110072	13170	Dbp	NM_016974	8.96796	2.13685	9.69751	0.00513887	0.6315	0.878217	1.23393	1.11757	3.66933	4.32435	4.73037
13170	Dbp	GO:0060255	regulation of macromolecule metabolic process	biological_process	11	0.00108921	1	0.0180048	13170	Dbp	NM_016974	8.96796	2.13685	9.69751	0.00513887	0.6315	0.878217	1.23393	1.11757	3.66933	4.32435	4.73037
13170	Dbp	GO:0065007	biological regulation	biological_process	18	0.00014281	0.195936	0.00609014	13170	Dbp	NM_016974	8.96796	2.13685	9.69751	0.00513887	0.6315	0.878217	1.23393	1.11757	3.66933	4.32435	4.73037
13170	Dbp	GO:0071704	organic substance metabolic process	biological_process	16	0.000311155	0.426905	0.00871235	13170	Dbp	NM_016974	8.96796	2.13685	9.69751	0.00513887	0.6315	0.878217	1.23393	1.11757	3.66933	4.32435	4.73037
13170	Dbp	GO:0080090	regulation of primary metabolic process	biological_process	11	0.000913036	1	0.0156586	13170	Dbp	NM_016974	8.96796	2.13685	9.69751	0.00513887	0.6315	0.878217	1.23393	1.11757	3.66933	4.32435	4.73037
13170	Dbp	GO:0090304	nucleic acid metabolic process	biological_process	9	0.00409891	1	0.0453525	13170	Dbp	NM_016974	8.96796	2.13685	9.69751	0.00513887	0.6315	0.878217	1.23393	1.11757	3.66933	4.32435	4.73037
13170	Dbp	GO:0097159	organic cyclic compound binding	molecular_function	8	0.0419346	1	0.279292	13170	Dbp	NM_016974	8.96796	2.13685	9.69751	0.00513887	0.6315	0.878217	1.23393	1.11757	3.66933	4.32435	4.73037
13170	Dbp	GO:0097659	nucleic acid-templated transcription	biological_process	8	0.0026991	1	0.0336651	13170	Dbp	NM_016974	8.96796	2.13685	9.69751	0.00513887	0.6315	0.878217	1.23393	1.11757	3.66933	4.32435	4.73037
13170	Dbp	GO:1901360	organic cyclic compound metabolic process	biological_process	12	0.000214379	0.294129	0.00735321	13170	Dbp	NM_016974	8.96796	2.13685	9.69751	0.00513887	0.6315	0.878217	1.23393	1.11757	3.66933	4.32435	4.73037
13170	Dbp	GO:1901362	organic cyclic compound biosynthetic process	biological_process	9	0.001519	1	0.0226529	13170	Dbp	NM_016974	8.96796	2.13685	9.69751	0.00513887	0.6315	0.878217	1.23393	1.11757	3.66933	4.32435	4.73037
13170	Dbp	GO:1901363	heterocyclic compound binding	molecular_function	8	0.0391741	1	0.263384	13170	Dbp	NM_016974	8.96796	2.13685	9.69751	0.00513887	0.6315	0.878217	1.23393	1.11757	3.66933	4.32435	4.73037
13170	Dbp	GO:1901576	organic substance biosynthetic process	biological_process	10	0.00306597	1	0.0353489	13170	Dbp	NM_016974	8.96796	2.13685	9.69751	0.00513887	0.6315	0.878217	1.23393	1.11757	3.66933	4.32435	4.73037
13170	Dbp	GO:1902680	positive regulation of RNA biosynthetic process	biological_process	5	0.0111533	1	0.104203	13170	Dbp	NM_016974	8.96796	2.13685	9.69751	0.00513887	0.6315	0.878217	1.23393	1.11757	3.66933	4.32435	4.73037
13170	Dbp	GO:1903506	regulation of nucleic acid-templated transcription	biological_process	8	0.00248777	1	0.0329099	13170	Dbp	NM_016974	8.96796	2.13685	9.69751	0.00513887	0.6315	0.878217	1.23393	1.11757	3.66933	4.32435	4.73037
13170	Dbp	GO:1903508	positive regulation of nucleic acid-templated transcription	biological_process	5	0.0110718	1	0.104203	13170	Dbp	NM_016974	8.96796	2.13685	9.69751	0.00513887	0.6315	0.878217	1.23393	1.11757	3.66933	4.32435	4.73037
13170	Dbp	GO:2000112	regulation of cellular macromolecule biosynthetic process	biological_process	9	0.000874599	1	0.0153077	13170	Dbp	NM_016974	8.96796	2.13685	9.69751	0.00513887	0.6315	0.878217	1.23393	1.11757	3.66933	4.32435	4.73037
13170	Dbp	GO:2001141	regulation of RNA biosynthetic process	biological_process	8	0.0025205	1	0.0329345	13170	Dbp	NM_016974	8.96796	2.13685	9.69751	0.00513887	0.6315	0.878217	1.23393	1.11757	3.66933	4.32435	4.73037
15360	Hmgcs2	GO:0003824	catalytic activity	molecular_function	8	0.0778029	1	0.439282	15360	Hmgcs2	NM_008256	13.9977	3.04982	5.04852	0.0296498	0.687458	1.87474	1.34364	1.85633	6.185	4.0322	6.27887
15360	Hmgcs2	GO:0004421	hydroxymethylglutaryl-CoA synthase activity	molecular_function	1	1	1	1	15360	Hmgcs2	NM_008256	13.9977	3.04982	5.04852	0.0296498	0.687458	1.87474	1.34364	1.85633	6.185	4.0322	6.27887
15360	Hmgcs2	GO:0005622	intracellular	cellular_component	19	0.000345007	0.47335	0.00893113	15360	Hmgcs2	NM_008256	13.9977	3.04982	5.04852	0.0296498	0.687458	1.87474	1.34364	1.85633	6.185	4.0322	6.27887
15360	Hmgcs2	GO:0005623	cell	cellular_component	23	1.12131e-05	0.0153844	0.00128203	15360	Hmgcs2	NM_008256	13.9977	3.04982	5.04852	0.0296498	0.687458	1.87474	1.34364	1.85633	6.185	4.0322	6.27887
15360	Hmgcs2	GO:0005737	cytoplasm	cellular_component	13	0.0236156	1	0.174197	15360	Hmgcs2	NM_008256	13.9977	3.04982	5.04852	0.0296498	0.687458	1.87474	1.34364	1.85633	6.185	4.0322	6.27887
15360	Hmgcs2	GO:0005739	mitochondrion	cellular_component	2	1	1	1	15360	Hmgcs2	NM_008256	13.9977	3.04982	5.04852	0.0296498	0.687458	1.87474	1.34364	1.85633	6.185	4.0322	6.27887
15360	Hmgcs2	GO:0005740	mitochondrial envelope	cellular_component	1	1	1	1	15360	Hmgcs2	NM_008256	13.9977	3.04982	5.04852	0.0296498	0.687458	1.87474	1.34364	1.85633	6.185	4.0322	6.27887
15360	Hmgcs2	GO:0005743	mitochondrial inner membrane	cellular_component	1	1	1	1	15360	Hmgcs2	NM_008256	13.9977	3.04982	5.04852	0.0296498	0.687458	1.87474	1.34364	1.85633	6.185	4.0322	6.27887
15360	Hmgcs2	GO:0005759	mitochondrial matrix	cellular_component	1	1	1	1	15360	Hmgcs2	NM_008256	13.9977	3.04982	5.04852	0.0296498	0.687458	1.87474	1.34364	1.85633	6.185	4.0322	6.27887
15360	Hmgcs2	GO:0006066	alcohol metabolic process	biological_process	1	1	1	1	15360	Hmgcs2	NM_008256	13.9977	3.04982	5.04852	0.0296498	0.687458	1.87474	1.34364	1.85633	6.185	4.0322	6.27887
15360	Hmgcs2	GO:0006629	lipid metabolic process	biological_process	4	0.0341323	1	0.23622	15360	Hmgcs2	NM_008256	13.9977	3.04982	5.04852	0.0296498	0.687458	1.87474	1.34364	1.85633	6.185	4.0322	6.27887
15360	Hmgcs2	GO:0006694	steroid biosynthetic process	biological_process	2	0.085442	1	0.461023	15360	Hmgcs2	NM_008256	13.9977	3.04982	5.04852	0.0296498	0.687458	1.87474	1.34364	1.85633	6.185	4.0322	6.27887
15360	Hmgcs2	GO:0006695	cholesterol biosynthetic process	biological_process	1	1	1	1	15360	Hmgcs2	NM_008256	13.9977	3.04982	5.04852	0.0296498	0.687458	1.87474	1.34364	1.85633	6.185	4.0322	6.27887
15360	Hmgcs2	GO:0006720	isoprenoid metabolic process	biological_process	1	1	1	1	15360	Hmgcs2	NM_008256	13.9977	3.04982	5.04852	0.0296498	0.687458	1.87474	1.34364	1.85633	6.185	4.0322	6.27887
15360	Hmgcs2	GO:0008152	metabolic process	biological_process	17	0.000192587	0.26423	0.00723947	15360	Hmgcs2	NM_008256	13.9977	3.04982	5.04852	0.0296498	0.687458	1.87474	1.34364	1.85633	6.185	4.0322	6.27887
15360	Hmgcs2	GO:0008202	steroid metabolic process	biological_process	2	0.154683	1	0.682397	15360	Hmgcs2	NM_008256	13.9977	3.04982	5.04852	0.0296498	0.687458	1.87474	1.34364	1.85633	6.185	4.0322	6.27887
15360	Hmgcs2	GO:0008203	cholesterol metabolic process	biological_process	1	1	1	1	15360	Hmgcs2	NM_008256	13.9977	3.04982	5.04852	0.0296498	0.687458	1.87474	1.34364	1.85633	6.185	4.0322	6.27887
15360	Hmgcs2	GO:0008299	isoprenoid biosynthetic process	biological_process	1	1	1	1	15360	Hmgcs2	NM_008256	13.9977	3.04982	5.04852	0.0296498	0.687458	1.87474	1.34364	1.85633	6.185	4.0322	6.27887
15360	Hmgcs2	GO:0008610	lipid biosynthetic process	biological_process	2	0.272196	1	1	15360	Hmgcs2	NM_008256	13.9977	3.04982	5.04852	0.0296498	0.687458	1.87474	1.34364	1.85633	6.185	4.0322	6.27887
15360	Hmgcs2	GO:0009058	biosynthetic process	biological_process	10	0.00341635	1	0.0390602	15360	Hmgcs2	NM_008256	13.9977	3.04982	5.04852	0.0296498	0.687458	1.87474	1.34364	1.85633	6.185	4.0322	6.27887
15360	Hmgcs2	GO:0009987	cellular process	biological_process	27	7.81745e-09	1.07255e-05	1.07255e-05	15360	Hmgcs2	NM_008256	13.9977	3.04982	5.04852	0.0296498	0.687458	1.87474	1.34364	1.85633	6.185	4.0322	6.27887
15360	Hmgcs2	GO:0016020	membrane	cellular_component	15	0.000815374	1	0.0146797	15360	Hmgcs2	NM_008256	13.9977	3.04982	5.04852	0.0296498	0.687458	1.87474	1.34364	1.85633	6.185	4.0322	6.27887
15360	Hmgcs2	GO:0016125	sterol metabolic process	biological_process	1	1	1	1	15360	Hmgcs2	NM_008256	13.9977	3.04982	5.04852	0.0296498	0.687458	1.87474	1.34364	1.85633	6.185	4.0322	6.27887
15360	Hmgcs2	GO:0016126	sterol biosynthetic process	biological_process	1	1	1	1	15360	Hmgcs2	NM_008256	13.9977	3.04982	5.04852	0.0296498	0.687458	1.87474	1.34364	1.85633	6.185	4.0322	6.27887
15360	Hmgcs2	GO:0016740	transferase activity	molecular_function	2	1	1	1	15360	Hmgcs2	NM_008256	13.9977	3.04982	5.04852	0.0296498	0.687458	1.87474	1.34364	1.85633	6.185	4.0322	6.27887
15360	Hmgcs2	GO:0016746	transferase activity, transferring acyl groups	molecular_function	1	1	1	1	15360	Hmgcs2	NM_008256	13.9977	3.04982	5.04852	0.0296498	0.687458	1.87474	1.34364	1.85633	6.185	4.0322	6.27887
15360	Hmgcs2	GO:0019866	organelle inner membrane	cellular_component	1	1	1	1	15360	Hmgcs2	NM_008256	13.9977	3.04982	5.04852	0.0296498	0.687458	1.87474	1.34364	1.85633	6.185	4.0322	6.27887
15360	Hmgcs2	GO:0031090	organelle membrane	cellular_component	2	1	1	1	15360	Hmgcs2	NM_008256	13.9977	3.04982	5.04852	0.0296498	0.687458	1.87474	1.34364	1.85633	6.185	4.0322	6.27887
15360	Hmgcs2	GO:0031966	mitochondrial membrane	cellular_component	1	1	1	1	15360	Hmgcs2	NM_008256	13.9977	3.04982	5.04852	0.0296498	0.687458	1.87474	1.34364	1.85633	6.185	4.0322	6.27887
15360	Hmgcs2	GO:0031967	organelle envelope	cellular_component	1	1	1	1	15360	Hmgcs2	NM_008256	13.9977	3.04982	5.04852	0.0296498	0.687458	1.87474	1.34364	1.85633	6.185	4.0322	6.27887
15360	Hmgcs2	GO:0031974	membrane-enclosed lumen	cellular_component	4	0.455301	1	1	15360	Hmgcs2	NM_008256	13.9977	3.04982	5.04852	0.0296498	0.687458	1.87474	1.34364	1.85633	6.185	4.0322	6.27887
15360	Hmgcs2	GO:0031975	envelope	cellular_component	1	1	1	1	15360	Hmgcs2	NM_008256	13.9977	3.04982	5.04852	0.0296498	0.687458	1.87474	1.34364	1.85633	6.185	4.0322	6.27887
15360	Hmgcs2	GO:0043226	organelle	cellular_component	22	9.64896e-07	0.00132384	0.00022064	15360	Hmgcs2	NM_008256	13.9977	3.04982	5.04852	0.0296498	0.687458	1.87474	1.34364	1.85633	6.185	4.0322	6.27887
15360	Hmgcs2	GO:0043227	membrane-bounded organelle	cellular_component	21	1.38123e-06	0.00189505	0.000270722	15360	Hmgcs2	NM_008256	13.9977	3.04982	5.04852	0.0296498	0.687458	1.87474	1.34364	1.85633	6.185	4.0322	6.27887
15360	Hmgcs2	GO:0043229	intracellular organelle	cellular_component	17	0.000422791	0.580069	0.0100534	15360	Hmgcs2	NM_008256	13.9977	3.04982	5.04852	0.0296498	0.687458	1.87474	1.34364	1.85633	6.185	4.0322	6.27887
15360	Hmgcs2	GO:0043231	intracellular membrane-bounded organelle	cellular_component	15	0.00281618	1	0.0336913	15360	Hmgcs2	NM_008256	13.9977	3.04982	5.04852	0.0296498	0.687458	1.87474	1.34364	1.85633	6.185	4.0322	6.27887
15360	Hmgcs2	GO:0043233	organelle lumen	cellular_component	4	0.44998	1	1	15360	Hmgcs2	NM_008256	13.9977	3.04982	5.04852	0.0296498	0.687458	1.87474	1.34364	1.85633	6.185	4.0322	6.27887
15360	Hmgcs2	GO:0044237	cellular metabolic process	biological_process	15	0.000608942	0.835469	0.0128997	15360	Hmgcs2	NM_008256	13.9977	3.04982	5.04852	0.0296498	0.687458	1.87474	1.34364	1.85633	6.185	4.0322	6.27887
15360	Hmgcs2	GO:0044238	primary metabolic process	biological_process	14	0.00225083	1	0.0305756	15360	Hmgcs2	NM_008256	13.9977	3.04982	5.04852	0.0296498	0.687458	1.87474	1.34364	1.85633	6.185	4.0322	6.27887
15360	Hmgcs2	GO:0044249	cellular biosynthetic process	biological_process	10	0.00266165	1	0.0335026	15360	Hmgcs2	NM_008256	13.9977	3.04982	5.04852	0.0296498	0.687458	1.87474	1.34364	1.85633	6.185	4.0322	6.27887
15360	Hmgcs2	GO:0044255	cellular lipid metabolic process	biological_process	2	0.412298	1	1	15360	Hmgcs2	NM_008256	13.9977	3.04982	5.04852	0.0296498	0.687458	1.87474	1.34364	1.85633	6.185	4.0322	6.27887
15360	Hmgcs2	GO:0044281	small molecule metabolic process	biological_process	4	0.1002	1	0.511055	15360	Hmgcs2	NM_008256	13.9977	3.04982	5.04852	0.0296498	0.687458	1.87474	1.34364	1.85633	6.185	4.0322	6.27887
15360	Hmgcs2	GO:0044283	small molecule biosynthetic process	biological_process	2	0.244281	1	0.928402	15360	Hmgcs2	NM_008256	13.9977	3.04982	5.04852	0.0296498	0.687458	1.87474	1.34364	1.85633	6.185	4.0322	6.27887
15360	Hmgcs2	GO:0044422	organelle part	cellular_component	6	0.587434	1	1	15360	Hmgcs2	NM_008256	13.9977	3.04982	5.04852	0.0296498	0.687458	1.87474	1.34364	1.85633	6.185	4.0322	6.27887
15360	Hmgcs2	GO:0044424	intracellular part	cellular_component	19	0.00032903	0.451429	0.00887263	15360	Hmgcs2	NM_008256	13.9977	3.04982	5.04852	0.0296498	0.687458	1.87474	1.34364	1.85633	6.185	4.0322	6.27887
15360	Hmgcs2	GO:0044429	mitochondrial part	cellular_component	1	1	1	1	15360	Hmgcs2	NM_008256	13.9977	3.04982	5.04852	0.0296498	0.687458	1.87474	1.34364	1.85633	6.185	4.0322	6.27887
15360	Hmgcs2	GO:0044444	cytoplasmic part	cellular_component	9	0.0609973	1	0.372489	15360	Hmgcs2	NM_008256	13.9977	3.04982	5.04852	0.0296498	0.687458	1.87474	1.34364	1.85633	6.185	4.0322	6.27887
15360	Hmgcs2	GO:0044446	intracellular organelle part	cellular_component	5	0.787838	1	1	15360	Hmgcs2	NM_008256	13.9977	3.04982	5.04852	0.0296498	0.687458	1.87474	1.34364	1.85633	6.185	4.0322	6.27887
15360	Hmgcs2	GO:0044464	cell part	cellular_component	23	1.10191e-05	0.0151182	0.00128203	15360	Hmgcs2	NM_008256	13.9977	3.04982	5.04852	0.0296498	0.687458	1.87474	1.34364	1.85633	6.185	4.0322	6.27887
15360	Hmgcs2	GO:0044699	single-organism process	biological_process	24	2.7605e-07	0.00037874	7.57481e-05	15360	Hmgcs2	NM_008256	13.9977	3.04982	5.04852	0.0296498	0.687458	1.87474	1.34364	1.85633	6.185	4.0322	6.27887
15360	Hmgcs2	GO:0044710	single-organism metabolic process	biological_process	7	0.0576344	1	0.359429	15360	Hmgcs2	NM_008256	13.9977	3.04982	5.04852	0.0296498	0.687458	1.87474	1.34364	1.85633	6.185	4.0322	6.27887
15360	Hmgcs2	GO:0044711	single-organism biosynthetic process	biological_process	2	0.55743	1	1	15360	Hmgcs2	NM_008256	13.9977	3.04982	5.04852	0.0296498	0.687458	1.87474	1.34364	1.85633	6.185	4.0322	6.27887
15360	Hmgcs2	GO:0044763	single-organism cellular process	biological_process	23	2.23886e-07	0.000307172	7.57481e-05	15360	Hmgcs2	NM_008256	13.9977	3.04982	5.04852	0.0296498	0.687458	1.87474	1.34364	1.85633	6.185	4.0322	6.27887
15360	Hmgcs2	GO:0046165	alcohol biosynthetic process	biological_process	1	1	1	1	15360	Hmgcs2	NM_008256	13.9977	3.04982	5.04852	0.0296498	0.687458	1.87474	1.34364	1.85633	6.185	4.0322	6.27887
15360	Hmgcs2	GO:0046912	transferase activity, transferring acyl groups, acyl groups converted into alkyl on transfer	molecular_function	1	1	1	1	15360	Hmgcs2	NM_008256	13.9977	3.04982	5.04852	0.0296498	0.687458	1.87474	1.34364	1.85633	6.185	4.0322	6.27887
15360	Hmgcs2	GO:0070013	intracellular organelle lumen	cellular_component	4	0.449441	1	1	15360	Hmgcs2	NM_008256	13.9977	3.04982	5.04852	0.0296498	0.687458	1.87474	1.34364	1.85633	6.185	4.0322	6.27887
15360	Hmgcs2	GO:0071704	organic substance metabolic process	biological_process	16	0.000311155	0.426905	0.00871235	15360	Hmgcs2	NM_008256	13.9977	3.04982	5.04852	0.0296498	0.687458	1.87474	1.34364	1.85633	6.185	4.0322	6.27887
15360	Hmgcs2	GO:1901360	organic cyclic compound metabolic process	biological_process	12	0.000214379	0.294129	0.00735321	15360	Hmgcs2	NM_008256	13.9977	3.04982	5.04852	0.0296498	0.687458	1.87474	1.34364	1.85633	6.185	4.0322	6.27887
15360	Hmgcs2	GO:1901362	organic cyclic compound biosynthetic process	biological_process	9	0.001519	1	0.0226529	15360	Hmgcs2	NM_008256	13.9977	3.04982	5.04852	0.0296498	0.687458	1.87474	1.34364	1.85633	6.185	4.0322	6.27887
15360	Hmgcs2	GO:1901576	organic substance biosynthetic process	biological_process	10	0.00306597	1	0.0353489	15360	Hmgcs2	NM_008256	13.9977	3.04982	5.04852	0.0296498	0.687458	1.87474	1.34364	1.85633	6.185	4.0322	6.27887
15360	Hmgcs2	GO:1901615	organic hydroxy compound metabolic process	biological_process	4	0.00260752	1	0.0331251	15360	Hmgcs2	NM_008256	13.9977	3.04982	5.04852	0.0296498	0.687458	1.87474	1.34364	1.85633	6.185	4.0322	6.27887
15360	Hmgcs2	GO:1901617	organic hydroxy compound biosynthetic process	biological_process	2	0.115687	1	0.564847	15360	Hmgcs2	NM_008256	13.9977	3.04982	5.04852	0.0296498	0.687458	1.87474	1.34364	1.85633	6.185	4.0322	6.27887
15360	Hmgcs2	GO:1902652	secondary alcohol metabolic process	biological_process	1	1	1	1	15360	Hmgcs2	NM_008256	13.9977	3.04982	5.04852	0.0296498	0.687458	1.87474	1.34364	1.85633	6.185	4.0322	6.27887
15360	Hmgcs2	GO:1902653	secondary alcohol biosynthetic process	biological_process	1	1	1	1	15360	Hmgcs2	NM_008256	13.9977	3.04982	5.04852	0.0296498	0.687458	1.87474	1.34364	1.85633	6.185	4.0322	6.27887
17750	Mt2	GO:0005488	binding	molecular_function	18	0.000665888	0.913598	0.0132406	17750	Mt2	NM_008630	2.25699	5.79328	4.38332	0.0245125	0.677382	5.22797	5.0421	5.43723	6.42675	6.82147	5.98227
17750	Mt2	GO:0006873	cellular ion homeostasis	biological_process	1	1	1	1	17750	Mt2	NM_008630	2.25699	5.79328	4.38332	0.0245125	0.677382	5.22797	5.0421	5.43723	6.42675	6.82147	5.98227
17750	Mt2	GO:0006875	cellular metal ion homeostasis	biological_process	1	1	1	1	17750	Mt2	NM_008630	2.25699	5.79328	4.38332	0.0245125	0.677382	5.22797	5.0421	5.43723	6.42675	6.82147	5.98227
17750	Mt2	GO:0006882	cellular zinc ion homeostasis	biological_process	1	1	1	1	17750	Mt2	NM_008630	2.25699	5.79328	4.38332	0.0245125	0.677382	5.22797	5.0421	5.43723	6.42675	6.82147	5.98227
17750	Mt2	GO:0006950	response to stress	biological_process	5	0.122821	1	0.581068	17750	Mt2	NM_008630	2.25699	5.79328	4.38332	0.0245125	0.677382	5.22797	5.0421	5.43723	6.42675	6.82147	5.98227
17750	Mt2	GO:0007154	cell communication	biological_process	9	0.0496309	1	0.321196	17750	Mt2	NM_008630	2.25699	5.79328	4.38332	0.0245125	0.677382	5.22797	5.0421	5.43723	6.42675	6.82147	5.98227
17750	Mt2	GO:0007165	signal transduction	biological_process	9	0.0182033	1	0.148661	17750	Mt2	NM_008630	2.25699	5.79328	4.38332	0.0245125	0.677382	5.22797	5.0421	5.43723	6.42675	6.82147	5.98227
17750	Mt2	GO:0007263	nitric oxide mediated signal transduction	biological_process	1	1	1	1	17750	Mt2	NM_008630	2.25699	5.79328	4.38332	0.0245125	0.677382	5.22797	5.0421	5.43723	6.42675	6.82147	5.98227
17750	Mt2	GO:0008152	metabolic process	biological_process	17	0.000192587	0.26423	0.00723947	17750	Mt2	NM_008630	2.25699	5.79328	4.38332	0.0245125	0.677382	5.22797	5.0421	5.43723	6.42675	6.82147	5.98227
17750	Mt2	GO:0008270	zinc ion binding	molecular_function	3	0.125828	1	0.589201	17750	Mt2	NM_008630	2.25699	5.79328	4.38332	0.0245125	0.677382	5.22797	5.0421	5.43723	6.42675	6.82147	5.98227
17750	Mt2	GO:0009636	response to toxic substance	biological_process	1	1	1	1	17750	Mt2	NM_008630	2.25699	5.79328	4.38332	0.0245125	0.677382	5.22797	5.0421	5.43723	6.42675	6.82147	5.98227
17750	Mt2	GO:0009987	cellular process	biological_process	27	7.81745e-09	1.07255e-05	1.07255e-05	17750	Mt2	NM_008630	2.25699	5.79328	4.38332	0.0245125	0.677382	5.22797	5.0421	5.43723	6.42675	6.82147	5.98227
17750	Mt2	GO:0010035	response to inorganic substance	biological_process	2	0.20981	1	0.838806	17750	Mt2	NM_008630	2.25699	5.79328	4.38332	0.0245125	0.677382	5.22797	5.0421	5.43723	6.42675	6.82147	5.98227
17750	Mt2	GO:0010038	response to metal ion	biological_process	2	0.119049	1	0.569111	17750	Mt2	NM_008630	2.25699	5.79328	4.38332	0.0245125	0.677382	5.22797	5.0421	5.43723	6.42675	6.82147	5.98227
17750	Mt2	GO:0010273	detoxification of copper ion	biological_process	1	1	1	1	17750	Mt2	NM_008630	2.25699	5.79328	4.38332	0.0245125	0.677382	5.22797	5.0421	5.43723	6.42675	6.82147	5.98227
17750	Mt2	GO:0019725	cellular homeostasis	biological_process	2	0.359561	1	1	17750	Mt2	NM_008630	2.25699	5.79328	4.38332	0.0245125	0.677382	5.22797	5.0421	5.43723	6.42675	6.82147	5.98227
17750	Mt2	GO:0019932	second-messenger-mediated signaling	biological_process	1	1	1	1	17750	Mt2	NM_008630	2.25699	5.79328	4.38332	0.0245125	0.677382	5.22797	5.0421	5.43723	6.42675	6.82147	5.98227
17750	Mt2	GO:0023052	signaling	biological_process	9	0.0263926	1	0.188597	17750	Mt2	NM_008630	2.25699	5.79328	4.38332	0.0245125	0.677382	5.22797	5.0421	5.43723	6.42675	6.82147	5.98227
17750	Mt2	GO:0030003	cellular cation homeostasis	biological_process	1	1	1	1	17750	Mt2	NM_008630	2.25699	5.79328	4.38332	0.0245125	0.677382	5.22797	5.0421	5.43723	6.42675	6.82147	5.98227
17750	Mt2	GO:0035556	intracellular signal transduction	biological_process	3	0.386674	1	1	17750	Mt2	NM_008630	2.25699	5.79328	4.38332	0.0245125	0.677382	5.22797	5.0421	5.43723	6.42675	6.82147	5.98227
17750	Mt2	GO:0042221	response to chemical	biological_process	10	0.000285197	0.39129	0.00836118	17750	Mt2	NM_008630	2.25699	5.79328	4.38332	0.0245125	0.677382	5.22797	5.0421	5.43723	6.42675	6.82147	5.98227
17750	Mt2	GO:0042592	homeostatic process	biological_process	4	0.063059	1	0.381132	17750	Mt2	NM_008630	2.25699	5.79328	4.38332	0.0245125	0.677382	5.22797	5.0421	5.43723	6.42675	6.82147	5.98227
17750	Mt2	GO:0043167	ion binding	molecular_function	6	0.373594	1	1	17750	Mt2	NM_008630	2.25699	5.79328	4.38332	0.0245125	0.677382	5.22797	5.0421	5.43723	6.42675	6.82147	5.98227
17750	Mt2	GO:0043169	cation binding	molecular_function	5	0.162659	1	0.704201	17750	Mt2	NM_008630	2.25699	5.79328	4.38332	0.0245125	0.677382	5.22797	5.0421	5.43723	6.42675	6.82147	5.98227
17750	Mt2	GO:0044699	single-organism process	biological_process	24	2.7605e-07	0.00037874	7.57481e-05	17750	Mt2	NM_008630	2.25699	5.79328	4.38332	0.0245125	0.677382	5.22797	5.0421	5.43723	6.42675	6.82147	5.98227
17750	Mt2	GO:0044700	single organism signaling	biological_process	9	0.0262718	1	0.188597	17750	Mt2	NM_008630	2.25699	5.79328	4.38332	0.0245125	0.677382	5.22797	5.0421	5.43723	6.42675	6.82147	5.98227
17750	Mt2	GO:0044763	single-organism cellular process	biological_process	23	2.23886e-07	0.000307172	7.57481e-05	17750	Mt2	NM_008630	2.25699	5.79328	4.38332	0.0245125	0.677382	5.22797	5.0421	5.43723	6.42675	6.82147	5.98227
17750	Mt2	GO:0046688	response to copper ion	biological_process	1	1	1	1	17750	Mt2	NM_008630	2.25699	5.79328	4.38332	0.0245125	0.677382	5.22797	5.0421	5.43723	6.42675	6.82147	5.98227
17750	Mt2	GO:0046872	metal ion binding	molecular_function	5	0.152178	1	0.673508	17750	Mt2	NM_008630	2.25699	5.79328	4.38332	0.0245125	0.677382	5.22797	5.0421	5.43723	6.42675	6.82147	5.98227
17750	Mt2	GO:0046914	transition metal ion binding	molecular_function	3	0.177832	1	0.755375	17750	Mt2	NM_008630	2.25699	5.79328	4.38332	0.0245125	0.677382	5.22797	5.0421	5.43723	6.42675	6.82147	5.98227
17750	Mt2	GO:0046916	cellular transition metal ion homeostasis	biological_process	1	1	1	1	17750	Mt2	NM_008630	2.25699	5.79328	4.38332	0.0245125	0.677382	5.22797	5.0421	5.43723	6.42675	6.82147	5.98227
17750	Mt2	GO:0048878	chemical homeostasis	biological_process	4	0.0221097	1	0.172822	17750	Mt2	NM_008630	2.25699	5.79328	4.38332	0.0245125	0.677382	5.22797	5.0421	5.43723	6.42675	6.82147	5.98227
17750	Mt2	GO:0050789	regulation of biological process	biological_process	18	7.85421e-05	0.10776	0.00448999	17750	Mt2	NM_008630	2.25699	5.79328	4.38332	0.0245125	0.677382	5.22797	5.0421	5.43723	6.42675	6.82147	5.98227
17750	Mt2	GO:0050794	regulation of cellular process	biological_process	18	4.11331e-05	0.0564346	0.00297024	17750	Mt2	NM_008630	2.25699	5.79328	4.38332	0.0245125	0.677382	5.22797	5.0421	5.43723	6.42675	6.82147	5.98227
17750	Mt2	GO:0050801	ion homeostasis	biological_process	2	0.334482	1	1	17750	Mt2	NM_008630	2.25699	5.79328	4.38332	0.0245125	0.677382	5.22797	5.0421	5.43723	6.42675	6.82147	5.98227
17750	Mt2	GO:0050896	response to stimulus	biological_process	15	0.000265183	0.363831	0.00835548	17750	Mt2	NM_008630	2.25699	5.79328	4.38332	0.0245125	0.677382	5.22797	5.0421	5.43723	6.42675	6.82147	5.98227
17750	Mt2	GO:0051716	cellular response to stimulus	biological_process	12	0.00256857	1	0.0331251	17750	Mt2	NM_008630	2.25699	5.79328	4.38332	0.0245125	0.677382	5.22797	5.0421	5.43723	6.42675	6.82147	5.98227
[truncated: 2,336 more rows]

## Sheet: KEGG_stat
MapID	MapName	Number_of_SigGenes	Genes	Sig.NotIn.KEGG	Genome.In.KEGG	Genome.NotIn.KEGG	PValue	Bonferroni	FDR
[truncated: 34 more rows]

[truncated: 1 more sheets: KEGG_genes]
