# Supplementary material for: Multidisciplinary and Comparative Investigations of Potential Psychobiotic Effects of Lactobacillus Strains Isolated From Newborns and Their Impact on Gut Microbiota and Ileal Transcriptome in a Healthy Murine Model
Source: Front Cell Infect Microbiol. 2019 Jul 25;9:269. doi: 10.3389/fcimb.2019.00269 (PMC6677118; doi:10.3389/fcimb.2019.00269)
Supplement: Supplementary file 4 [file Data_Sheet_4.xlsx]

## Sheet: F3_vs_Ctrl_fc2 & raw.p
Table S3. GO enrichment analysis of the Lactobacillus reuteri ATG-F3-treated group (F3) compared to the control group. Cut-off values for significant differentially expressed genes are as follows: |fold change| ≥ 2, p < 0.05).
Gene_ID	Transcript_ID	Gene_Symbol	Description	F3/Ctrl.fc	F3/Ctrl.volume	F3/Ctrl.stat_results	F3/Ctrl.raw.pval	F3/Ctrl.bh.pval	F3/Ctrl.fc.sd	F3.mean	Ctrl.mean	F3.sd	Ctrl.sd	N_Ctrl1	N_Ctrl2	N_Ctrl3	N_F3-1	N_F3-2	N_F3-3	Ctrl1_Read_Count	Ctrl2_Read_Count	Ctrl3_Read_Count	F3-1_Read_Count	F3-2_Read_Count	F3-3_Read_Count	Ctrl1_FPKM	Ctrl2_FPKM	Ctrl3_FPKM	F3-1_FPKM	F3-2_FPKM	F3-3_FPKM
11735	NM_009670,NM_146005,NM_170687,NM_170688,NM_170689,NM_170690,NM_170728,NM_170729,NM_170730	Ank3	ankyrin 3, epithelial	2.30495	3.41613	6.33181	0.00515894	0.487264	0.329552	4.0712	2.86646	0.180813	0.27552	2.8419	2.60404	3.15344	4.23192	3.87542	4.10625	2997	2797	3339	7950	4756	6520	6.26519	5.34293	8.19131	17.9066	13.7585	15.4994
11865	NM_001243048,NM_007489	Arntl	aryl hydrocarbon receptor nuclear translocator-like	-2.87055	3.64005	-7.15625	0.0166694	0.519312	0.368212	2.95801	4.47934	0.363813	0.0567446	4.54425	4.43915	4.45462	3.33541	2.60951	2.92912	4254	4200	3361	1610	734	1034	22.8719	21.3489	21.4404	9.23185	5.38413	6.38478
13170	NM_016974	Dbp	D site albumin promoter binding protein	11.3777	2.22166	24.7496	1.69787e-05	0.0922522	0.24551	4.5847	1.07657	0.165474	0.181365	0.878217	1.23393	1.11757	4.44351	4.76679	4.54381	94	171	112	2109	2046	1990	0.873367	1.50189	1.23076	20.9654	25.9915	21.2939
14229	NM_010220	Fkbp5	FK506 binding protein 5	2.65084	2.93447	4.18878	0.0210461	0.519312	0.581562	3.72077	2.31433	0.499745	0.297439	2.04181	2.26955	2.63161	4.25208	3.2601	3.65015	786	1081	1134	4221	1611	2397	3.15859	4.10471	5.39811	18.1292	8.84481	11.0814
14377	NM_008061	G6pc	glucose-6-phosphatase, catalytic	-3.34186	2.78051	-8.03943	0.00568173	0.487264	0.375014	2.04321	3.78386	0.148701	0.344272	4.07949	3.40588	3.86622	1.95775	1.95696	2.21492	2333	1530	1711	414	334	438	16.1218	9.99176	14.0094	3.05199	3.14529	3.47897
15200	NM_010415	Hbegf	heparin-binding EGF-like growth factor	-2.04787	3.57433	-3.80447	0.0193903	0.519312	0.470803	3.09447	4.1286	0.349361	0.315598	3.80581	4.14351	4.43647	2.86083	2.92649	3.49609	1998	2775	2717	923	768	1300	13.1366	17.2384	21.1606	6.47832	6.89474	9.82614
15360	NM_008256	Hmgcs2	3-hydroxy-3-methylglutaryl-Coenzyme A synthase 2	9.11731	2.87318	17.6385	0.00161869	0.405977	0.313113	4.88018	1.69157	0.0846234	0.301461	1.87474	1.34364	1.85633	4.90551	4.78578	4.94924	573	381	487	5767	4072	5274	2.7148	1.70679	2.7343	29.2085	26.3583	28.7578
15413	NM_008268	Hoxb5	homeobox B5	2.28698	1.97174	4.1089	0.0151157	0.519312	0.503081	2.65678	1.46333	0.335488	0.374885	1.40595	1.12045	1.8636	3.02921	2.37824	2.56289	206	167	283	840	395	496	1.69219	1.29355	2.75424	7.38807	4.43363	4.6983
15414	NM_008269	Hoxb6	homeobox B6	3.16841	2.88756	3.16246	0.0376431	0.549614	0.911225	3.83688	2.17312	0.550009	0.726513	2.08244	1.4962	2.94071	4.42889	3.34174	3.74	278	181	498	1644	584	876	3.27694	2.01226	6.95735	20.7442	9.4107	11.8902
15416	NM_010461	Hoxb8	homeobox B8	2.24936	1.30935	3.3654	0.0292448	0.54017	0.601908	2.01875	0.849233	0.390593	0.457963	0.624547	0.547007	1.37614	2.46725	1.75331	1.83568	95	91	241	749	323	363	0.559999	0.50666	1.6792	4.71986	2.60038	2.46433
15417	NM_008270	Hoxb9	homeobox B9	5.56307	1.69028	3.66658	0.0262445	0.538345	1.16958	3.33307	0.857186	0.666051	0.9614	0.225589	0.38235	1.96362	4.07949	2.79934	3.12037	31	59	440	2600	794	1111	0.176038	0.32192	3.01328	16.0709	6.26813	7.39091
15494	NM_001012306,NM_001161742,NM_001161743,NM_001161744,NM_001161745	Hsd3b3	hydroxy-delta-5-steroid dehydrogenase, 3 beta- and steroid delta-isomerase 3	2.01125	4.34877	3.39133	0.0483981	0.570089	0.514861	4.88193	3.87384	0.209154	0.470464	3.52085	3.69271	4.40794	5.12208	4.73973	4.78397	1180	1444	1940	3496	2059	2460	10.6335	12.4109	20.8318	33.9425	25.4358	25.5763
15939	NM_010500	Ier5	immediate early response 5	-2.02887	4.10398	-6.71753	0.00427361	0.487264	0.263171	3.62526	4.64593	0.144218	0.220136	4.71266	4.82498	4.40015	3.78281	3.49976	3.5932	5421	6219	3665	2557	1625	1921	25.8852	28.0679	20.7286	13.0463	10.5951	10.5484
18030	NM_017373	Nfil3	nuclear factor, interleukin 3, regulated	-4.34649	2.34266	-15.0973	0.00185803	0.406226	0.243202	1.51136	3.63121	0.231094	0.0757789	3.706	3.63314	3.55448	1.73369	1.2724	1.52798	1550	1606	1198	297	148	201	12.1438	11.8943	11.1212	2.48416	1.58293	1.81184
18143	NM_008719	Npas2	neuronal PAS domain protein 2	-2.1447	3.61815	-7.55265	0.00319434	0.487264	0.252442	3.10938	4.21016	0.21379	0.134241	4.3651	4.12865	4.13672	3.35449	2.96142	3.01222	5352	4829	3853	2349	1384	1579	19.9943	17.047	17.0465	9.37279	7.05972	6.78418
18627	NM_011066	Per2	period circadian clock 2	2.05317	2.45355	9.25286	0.00667465	0.487264	0.194276	3.02675	1.9889	0.0554817	0.186186	1.85284	1.91278	2.20109	3.01197	2.98016	3.08813	992	1188	1183	2547	1961	2334	2.65334	3.00337	3.74595	7.28034	7.16165	7.18138
18628	NM_001289877,NM_001289878,NM_011067	Per3	period circadian clock 3	3.07091	1.72056	24.8453	3.07024e-05	0.0922522	0.112843	2.71074	1.09207	0.0671388	0.0906969	0.991355	1.11757	1.16729	2.6526	2.78422	2.69539	399	525	424	1966	1750	1758	1.03062	1.28932	1.3037	5.45248	6.20982	5.26189
18671	NM_011076	Abcb1a	ATP-binding cassette, sub-family B (MDR/TAP), member 1A	3.58997	7.24862	4.64479	0.0201185	0.519312	0.687621	8.22901	6.38504	0.302824	0.617349	5.98227	6.07705	7.09579	8.56017	7.96621	8.16064	19789	22746	35901	107848	57332	76322	62.0894	67.4488	133.424	361.545	245.672	275.463
20259	NM_001146196,NM_009132	Scin	scinderin	2.81977	6.57776	5.84128	0.0098431	0.494867	0.443467	7.36792	5.87234	0.205425	0.393019	5.58451	5.7124	6.32012	7.60065	7.21185	7.29126	9085	10587	12840	34433	19635	24706	47.3903	52.1725	79.3035	191.777	143.652	152.062
20500	NM_022411	Slc13a2	solute carrier family 13 (sodium-dependent dicarboxylate transporter), member 2	2.52291	6.74638	9.03842	0.00437697	0.487264	0.255846	7.44687	6.11178	0.0991804	0.23584	6.00118	5.95157	6.3826	7.43099	7.35659	7.55303	8818	9093	9757	22267	16311	22284	62.8473	61.2488	82.3673	169.564	158.761	182.697
20526	NM_031197	Slc2a2	solute carrier family 2 (facilitated glucose transporter), member 2	2.23398	3.79723	3.24411	0.0380462	0.549614	0.619129	4.42105	3.26143	0.346941	0.512789	3.82601	3.13372	2.82457	4.12401	4.80237	4.33678	2193	1416	883	2552	3209	2622	13.3244	8.12974	6.34973	16.5637	26.6252	18.3216
21665	NM_011561,NM_172552	Tdg	thymine DNA glycosylase	-2.40191	2.87658	-3.15778	0.0441432	0.555242	0.693409	2.31312	3.5773	0.36418	0.590075	2.90186	3.99265	3.83738	1.8929	2.50948	2.53697	1354	3342	2368	556	748	817	6.57464	15.3697	13.6672	2.88557	4.97341	4.56528
21685	NM_017376,NM_153484	Tef	thyrotroph embryonic factor	4.16918	3.52001	21.0388	0.0011748	0.388297	0.169573	4.69746	2.6377	0.0432005	0.163978	2.64959	2.79541	2.4681	4.7162	4.72813	4.64805	1465	1790	1075	6471	5012	5443	5.40801	6.22965	4.70164	25.524	25.2369	23.1111
67603	NM_026268	Dusp6	dual specificity phosphatase 6	-2.01641	4.96486	-5.04941	0.0320356	0.545108	0.347064	4.48467	5.49646	0.340945	0.0648831	5.50546	5.55637	5.42755	4.48593	4.14309	4.82498	8024	8936	6397	3615	2202	4096	44.7981	47.1515	42.2994	21.5618	16.7893	26.2995
67972	NM_026482	Atp2b1	ATPase, Ca++ transporting, plasma membrane 1	2.17447	5.2362	3.42837	0.0266781	0.539487	0.566174	5.82643	4.70576	0.390313	0.410132	4.48224	4.45594	5.1791	6.17335	5.40381	5.90212	9944	10483	13771	30136	13485	22466	21.7775	21.6984	35.7253	70.5203	40.3331	56.5998
69983	NM_001081137	Sis	sucrase isomaltase (alpha-glucosidase)	2.0788	8.85106	6.13164	0.00360408	0.487264	0.298225	9.39466	8.33891	0.206602	0.215067	8.27157	8.16558	8.57959	9.36017	9.61633	9.20747	113662	113898	119642	226598	206167	189230	301.501	285.539	375.916	642.217	746.88	577.402
71519	NM_027816	Cyp2u1	cytochrome P450, family 2, subfamily u, polypeptide 1	2.05266	3.12912	5.18407	0.00665147	0.487264	0.346637	3.69057	2.65308	0.237715	0.252287	2.56369	2.45766	2.93789	3.41735	3.85004	3.80433	748	757	875	1376	1479	1614	5.0068	4.78703	6.93753	9.84677	13.5255	12.4306
71898	NM_001168660,NM_173743	Apol9b	apolipoprotein L 9b	-2.39783	4.13852	-6.29675	0.0154728	0.519312	0.347064	3.55547	4.8172	0.331333	0.103305	4.92941	4.79612	4.72605	3.17809	3.79867	3.68964	2887	2810	2125	751	926	961	30.0031	27.5264	25.883	8.251	13.0348	11.4567
75395	NR_131758	Hoxb5os	homeobox B5 and homeobox B6, opposite strand	2.17133	1.00618	4.05619	0.0158122	0.519312	0.477648	1.71047	0.591889	0.356733	0.317631	0.383413	0.434799	0.957456	1.89967	1.29899	1.93273	12	15	31	102	45	88	0.317873	0.375329	0.976102	2.90722	1.63161	2.70045
75761	NM_001164640,NM_029419	Apol7a	apolipoprotein L 7a	-2.40319	5.17416	-7.85087	0.00522762	0.487264	0.279072	4.58019	5.84515	0.118491	0.252669	6.08589	5.8675	5.58204	4.5814	4.4611	4.69807	9950	9084	5878	3188	2283	3117	67.0211	57.6658	47.0732	23.0178	20.9716	24.0983
77864	NM_001005341	Ypel2	yippee-like 2 (Drosophila)	-2.3266	2.79374	-6.33806	0.00317595	0.487264	0.332913	2.25026	3.46848	0.233479	0.237315	3.72468	3.25618	3.42458	2.48356	2.0166	2.25063	3880	2971	2668	1403	765	973	12.3576	8.94256	10.0647	4.77279	3.3276	3.56498
100689	NM_133903	Spon2	spondin 2, extracellular matrix protein	-2.11979	2.90305	-5.79074	0.00610139	0.487264	0.324208	2.41125	3.49516	0.186895	0.264917	3.80009	3.36379	3.3216	2.23041	2.60366	2.39967	1874	1467	1130	518	563	510	13.0802	9.67255	9.34183	3.86301	5.35859	4.09028
105387	NM_134072	Akr1c14	aldo-keto reductase family 1, member C14	2.03394	4.57955	3.37858	0.0437545	0.555242	0.525103	5.12024	4.09596	0.238257	0.467939	3.78402	3.86984	4.63401	4.98134	5.39535	4.98403	2022	2331	3196	4527	4609	4023	12.9091	14.0678	24.1776	30.8881	40.2023	29.5562
111002	NR_028405	Marcksl1-ps4	MARCKS-like 1, pseudogene 4	2.01681	2.51601	3.89683	0.0230574	0.526563	0.449844	3.07243	2.06036	0.247676	0.375521	1.75195	1.95058	2.47853	2.92551	3.35839	2.93339	162	221	268	427	466	372	2.42075	3.11318	4.74125	6.8169	9.52737	6.40308
193022	NR_037977	Gm53	predicted gene 53	7.76718	1.57573	4.68103	0.00973307	0.494867	1.09428	3.63959	0.682196	0.816257	0.728815	0.151953	0.381364	1.51327	4.43969	2.80808	3.67099	5	14	66	774	183	388	0.114774	0.321618	1.9519	20.9069	6.3152	11.2768
217166	NM_145434	Nr1d1	nuclear receptor subfamily 1, group D, member 1	2.85136	5.4275	4.86891	0.0273993	0.54017	0.53775	6.2357	4.72405	0.161626	0.512886	5.21783	4.76034	4.19398	6.12337	6.1628	6.42094	6520	5035	2659	11279	8931	12586	36.8205	26.8736	17.7839	68.058	68.8785	81.7623
217169	NM_172564	Tns4	tensin 4	3.56305	4.98947	8.19873	0.0116181	0.494867	0.387261	5.98952	4.1564	0.0749018	0.379948	3.8213	4.07871	4.56919	5.95973	5.9341	6.07473	4040	5270	5965	17431	13062	16948	13.2671	16.3542	23.2003	61.1628	58.5812	64.0238
223672	NM_001162883,NM_173786	Apol9a	apolipoprotein L 9a	-2.61897	4.05448	-4.98338	0.00862641	0.494867	0.482768	3.41903	4.80803	0.300231	0.378056	5.16901	4.84014	4.41494	3.07514	3.62894	3.55302	3364	2847	1674	684	800	847	35.5409	28.3715	20.9128	7.64757	11.5196	10.2426
226040	NM_183160	Tmem252	transmembrane protein 252	-2.24089	3.66938	-4.05431	0.0262534	0.538345	0.497305	3.13322	4.29729	0.439111	0.23344	4.33764	4.0463	4.50792	3.63073	2.79973	2.96919	3090	2666	2961	1702	724	903	19.5969	15.9802	22.2421	11.5309	6.27027	6.58249
229599	NM_001033302	Ciart	circadian associated repressor of transcription	2.63885	0.831521	15.6892	0.000170186	0.21094	0.154547	1.78686	0.386951	0.124655	0.0913553	0.40032	0.470886	0.289648	1.91888	1.67118	1.77052	30	40	17	248	157	181	0.33382	0.417545	0.222458	2.95896	2.39871	2.31822
232174	NM_001177713,NM_175475	Cyp26b1	cytochrome P450, family 26, subfamily b, polypeptide 1	-2.00988	1.00365	-4.16131	0.0427394	0.555242	0.419186	0.619332	1.62644	0.104713	0.405897	2.08925	1.33095	1.45911	0.589917	0.532472	0.735607	1000	541	475	160	116	169	3.30141	1.67992	1.84812	0.561235	0.520562	0.637704
353187	NM_011584	Nr1d2	nuclear receptor subfamily 1, group D, member 2	2.96135	3.80397	59.0935	3.38195e-05	0.0922522	0.0459075	4.66687	3.10062	0.0425413	0.017255	3.12037	3.08849	3.09298	4.63319	4.71468	4.65275	2328	2464	1961	6674	5456	5995	7.83381	7.83603	7.81679	23.9981	25.0743	23.2085
387191	NR_029721	Mir196a-1	microRNA 196a-1	5.85683	1.58644	4.46219	0.0126585	0.509353	0.989858	3.31039	0.760269	0.609794	0.779724	0.248459	0.374686	1.65766	3.76032	2.61636	3.55448	2	3	13	79	26	59	0.194025	0.316605	2.24974	12.8561	5.40935	10.2615
432720	NM_001013785	Akr1c19	aldo-keto reductase family 1, member C19	2.09212	4.49789	3.98482	0.0164591	0.519312	0.462901	5.06178	3.99682	0.316986	0.337339	3.72867	3.88621	4.37557	5.07799	5.37036	4.73701	986	1201	1373	2445	2298	1712	12.3956	14.2637	20.4382	32.8386	39.4484	24.7506
790911	NR_003282	Slc13a2os	solute carrier family 13 (sodium-dependent dicarboxylate transporter), member 2, opposite strand	2.45995	3.22592	5.13201	0.010818	0.494867	0.438286	3.93993	2.6413	0.23239	0.371604	2.30464	2.57924	3.04003	3.8172	3.79463	4.20795	936	1285	1473	2910	2215	3357	4.02915	5.22871	7.51177	13.3858	13.0207	16.6235

## Sheet: gomap_stat
Namespace	GOID	Term	count	Genes	Sig.NotIn.GO	Genome.In.GO	Genome.NotIn.GO	PValue	Bonferroni	FDR
biological_process	GO:0007623	circadian rhythm	9	Arntl, Dbp, Nfil3, Npas2, Per2, Per3, Nr1d1, Ciart, Nr1d2	36	160	56725	7.87003e-13	1.26471e-09	8.55508e-10
biological_process	GO:0048511	rhythmic process	10	Arntl, Dbp, Nfil3, Npas2, Per2, Per3, Tef, Nr1d1, Ciart, Nr1d2	35	279	56606	1.16254e-12	1.86821e-09	8.55508e-10
cellular_component	GO:0043226	organelle	32	Spon2, Ank3, Arntl, Dbp, Fkbp5, G6pc, Hmgcs2, Hoxb5, Hoxb6, Hoxb8, Hoxb9, Hsd3b3, Nfil3, Npas2, Per2, Per3, Abcb1a, Scin, Slc13a2, Slc2a2, Tdg, Tef, Nr1d1, Tns4, Ciart, Cyp26b1, Nr1d2, Atp2b1, Sis, Cyp2u1, Hoxb5os, Ypel2	13	11817	45068	2.01015e-12	3.23031e-09	8.55508e-10
cellular_component	GO:0043227	membrane-bounded organelle	31	Spon2, Ank3, Arntl, Dbp, Fkbp5, G6pc, Hmgcs2, Hoxb5, Hoxb6, Hoxb8, Hoxb9, Hsd3b3, Nfil3, Npas2, Per2, Per3, Abcb1a, Scin, Slc13a2, Slc2a2, Tdg, Tef, Nr1d1, Ciart, Cyp26b1, Nr1d2, Atp2b1, Sis, Cyp2u1, Hoxb5os, Ypel2	14	10926	45959	2.12945e-12	3.42203e-09	8.55508e-10
biological_process	GO:0010468	regulation of gene expression	19	Ank3, Arntl, Dbp, G6pc, Hoxb5, Hoxb6, Hoxb8, Hoxb9, Nfil3, Npas2, Per2, Per3, Tdg, Tef, Nr1d1, Ciart, Cyp26b1, Nr1d2, Mir196a-1	26	3739	53146	1.05501e-10	1.69541e-07	3.39082e-08
biological_process	GO:0060255	regulation of macromolecule metabolic process	21	Ank3, Arntl, Dbp, G6pc, Hbegf, Hoxb5, Hoxb6, Hoxb8, Hoxb9, Nfil3, Npas2, Per2, Per3, Tdg, Tef, Nr1d1, Ciart, Cyp26b1, Nr1d2, Mir196a-1, Dusp6	24	5182	51703	3.19864e-10	5.14022e-07	8.56703e-08
cellular_component	GO:0043229	intracellular organelle	28	Ank3, Arntl, Dbp, Fkbp5, G6pc, Hmgcs2, Hoxb5, Hoxb6, Hoxb8, Hoxb9, Hsd3b3, Nfil3, Npas2, Per2, Per3, Scin, Slc2a2, Tdg, Tef, Nr1d1, Tns4, Ciart, Cyp26b1, Nr1d2, Atp2b1, Cyp2u1, Hoxb5os, Ypel2	17	10799	46086	7.47053e-10	1.20051e-06	1.71502e-07
cellular_component	GO:0044464	cell part	32	Ank3, Arntl, Dbp, Fkbp5, G6pc, Hbegf, Hmgcs2, Hoxb5, Hoxb6, Hoxb8, Hoxb9, Hsd3b3, Nfil3, Npas2, Per2, Per3, Abcb1a, Scin, Slc2a2, Tdg, Tef, Nr1d1, Tns4, Ciart, Cyp26b1, Nr1d2, Dusp6, Atp2b1, Sis, Cyp2u1, Hoxb5os, Ypel2	13	14907	41978	1.10669e-09	1.77845e-06	2.02957e-07
cellular_component	GO:0005623	cell	32	Ank3, Arntl, Dbp, Fkbp5, G6pc, Hbegf, Hmgcs2, Hoxb5, Hoxb6, Hoxb8, Hoxb9, Hsd3b3, Nfil3, Npas2, Per2, Per3, Abcb1a, Scin, Slc2a2, Tdg, Tef, Nr1d1, Tns4, Ciart, Cyp26b1, Nr1d2, Dusp6, Atp2b1, Sis, Cyp2u1, Hoxb5os, Ypel2	13	14922	41963	1.13666e-09	1.82661e-06	2.02957e-07
molecular_function	GO:0005488	binding	29	Spon2, Ank3, Arntl, Dbp, Fkbp5, G6pc, Hbegf, Hoxb5, Hoxb6, Hoxb8, Hoxb9, Nfil3, Npas2, Per2, Per3, Abcb1a, Scin, Slc2a2, Tdg, Tef, Nr1d1, Tns4, Ciart, Cyp26b1, Nr1d2, Dusp6, Atp2b1, Cyp2u1, Hoxb5os	16	12135	44750	1.75066e-09	2.81331e-06	2.81331e-07
biological_process	GO:0019222	regulation of metabolic process	21	Ank3, Arntl, Dbp, G6pc, Hbegf, Hoxb5, Hoxb6, Hoxb8, Hoxb9, Nfil3, Npas2, Per2, Per3, Tdg, Tef, Nr1d1, Ciart, Cyp26b1, Nr1d2, Mir196a-1, Dusp6	24	5803	51082	2.33153e-09	3.74677e-06	3.40616e-07
biological_process	GO:0010467	gene expression	19	Ank3, Arntl, Dbp, G6pc, Hoxb5, Hoxb6, Hoxb8, Hoxb9, Nfil3, Npas2, Per2, Per3, Tdg, Tef, Nr1d1, Ciart, Cyp26b1, Nr1d2, Mir196a-1	26	4584	52301	2.77172e-09	4.45415e-06	3.54225e-07
molecular_function	GO:0043565	sequence-specific DNA binding	11	Arntl, Dbp, Hoxb5, Hoxb6, Hoxb8, Hoxb9, Nfil3, Tef, Nr1d1, Ciart, Nr1d2	34	959	55926	2.86554e-09	4.60492e-06	3.54225e-07
cellular_component	GO:0044424	intracellular part	29	Ank3, Arntl, Dbp, Fkbp5, G6pc, Hmgcs2, Hoxb5, Hoxb6, Hoxb8, Hoxb9, Hsd3b3, Nfil3, Npas2, Per2, Per3, Scin, Slc2a2, Tdg, Tef, Nr1d1, Tns4, Ciart, Cyp26b1, Nr1d2, Dusp6, Atp2b1, Cyp2u1, Hoxb5os, Ypel2	16	12470	44415	3.34475e-09	5.37502e-06	3.8393e-07
cellular_component	GO:0043231	intracellular membrane-bounded organelle	26	Ank3, Arntl, Dbp, Fkbp5, G6pc, Hmgcs2, Hoxb5, Hoxb6, Hoxb8, Hoxb9, Hsd3b3, Nfil3, Npas2, Per2, Per3, Slc2a2, Tdg, Tef, Nr1d1, Ciart, Cyp26b1, Nr1d2, Atp2b1, Cyp2u1, Hoxb5os, Ypel2	19	9812	47073	3.84348e-09	6.17647e-06	4.11764e-07
cellular_component	GO:0005622	intracellular	29	Ank3, Arntl, Dbp, Fkbp5, G6pc, Hmgcs2, Hoxb5, Hoxb6, Hoxb8, Hoxb9, Hsd3b3, Nfil3, Npas2, Per2, Per3, Scin, Slc2a2, Tdg, Tef, Nr1d1, Tns4, Ciart, Cyp26b1, Nr1d2, Dusp6, Atp2b1, Cyp2u1, Hoxb5os, Ypel2	16	12603	44282	4.29972e-09	6.90965e-06	4.31853e-07
biological_process	GO:1901362	organic cyclic compound biosynthetic process	17	Arntl, Dbp, Hmgcs2, Hoxb5, Hoxb6, Hoxb8, Hoxb9, Hsd3b3, Nfil3, Npas2, Per2, Per3, Tdg, Tef, Nr1d1, Ciart, Nr1d2	28	3579	53306	4.70325e-09	7.55812e-06	4.4134e-07
biological_process	GO:0009987	cellular process	31	Spon2, Ank3, Arntl, Dbp, Fkbp5, G6pc, Hbegf, Hmgcs2, Hoxb5, Hoxb6, Hoxb8, Hoxb9, Nfil3, Npas2, Per2, Per3, Abcb1a, Scin, Slc13a2, Slc2a2, Tdg, Tef, Nr1d1, Tns4, Ciart, Cyp26b1, Nr1d2, Mir196a-1, Dusp6, Atp2b1, Cyp2u1	14	14702	42183	4.94344e-09	7.94411e-06	4.4134e-07
biological_process	GO:1901576	organic substance biosynthetic process	19	Arntl, Dbp, G6pc, Hbegf, Hmgcs2, Hoxb5, Hoxb6, Hoxb8, Hoxb9, Hsd3b3, Nfil3, Npas2, Per2, Per3, Tdg, Tef, Nr1d1, Ciart, Nr1d2	26	4947	51938	9.1985e-09	1.4782e-05	7.73719e-07
biological_process	GO:0071704	organic substance metabolic process	25	Ank3, Arntl, Dbp, Fkbp5, G6pc, Hbegf, Hmgcs2, Hoxb5, Hoxb6, Hoxb8, Hoxb9, Hsd3b3, Nfil3, Npas2, Per2, Per3, Tdg, Tef, Nr1d1, Ciart, Cyp26b1, Nr1d2, Mir196a-1, Dusp6, Cyp2u1	20	9389	47496	9.62936e-09	1.54744e-05	7.73719e-07
biological_process	GO:0009058	biosynthetic process	19	Arntl, Dbp, G6pc, Hbegf, Hmgcs2, Hoxb5, Hoxb6, Hoxb8, Hoxb9, Hsd3b3, Nfil3, Npas2, Per2, Per3, Tdg, Tef, Nr1d1, Ciart, Nr1d2	26	5027	51858	1.18197e-08	1.89942e-05	9.04488e-07
biological_process	GO:2000112	regulation of cellular macromolecule biosynthetic process	16	Arntl, Dbp, Hbegf, Hoxb5, Hoxb6, Hoxb8, Hoxb9, Nfil3, Npas2, Per2, Per3, Tdg, Tef, Nr1d1, Ciart, Nr1d2	29	3285	53600	1.25261e-08	2.01294e-05	9.14975e-07
biological_process	GO:1901360	organic cyclic compound metabolic process	19	Arntl, Dbp, G6pc, Hmgcs2, Hoxb5, Hoxb6, Hoxb8, Hoxb9, Hsd3b3, Nfil3, Npas2, Per2, Per3, Tdg, Tef, Nr1d1, Ciart, Nr1d2, Mir196a-1	26	5092	51793	1.44413e-08	2.32072e-05	1.00901e-06
biological_process	GO:0010556	regulation of macromolecule biosynthetic process	16	Arntl, Dbp, Hbegf, Hoxb5, Hoxb6, Hoxb8, Hoxb9, Nfil3, Npas2, Per2, Per3, Tdg, Tef, Nr1d1, Ciart, Nr1d2	29	3387	53498	1.88064e-08	3.02218e-05	1.25924e-06
molecular_function	GO:0003677	DNA binding	13	Arntl, Dbp, Hoxb5, Hoxb6, Hoxb8, Hoxb9, Nfil3, Npas2, Tdg, Tef, Nr1d1, Ciart, Nr1d2	32	1944	54941	1.98805e-08	3.1948e-05	1.27792e-06
biological_process	GO:0006355	regulation of transcription, DNA-templated	15	Arntl, Dbp, Hoxb5, Hoxb6, Hoxb8, Hoxb9, Nfil3, Npas2, Per2, Per3, Tdg, Tef, Nr1d1, Ciart, Nr1d2	30	2986	53899	3.17054e-08	5.09506e-05	1.95964e-06
biological_process	GO:1903506	regulation of nucleic acid-templated transcription	15	Arntl, Dbp, Hoxb5, Hoxb6, Hoxb8, Hoxb9, Nfil3, Npas2, Per2, Per3, Tdg, Tef, Nr1d1, Ciart, Nr1d2	30	3006	53879	3.44477e-08	5.53574e-05	2.035e-06
biological_process	GO:2001141	regulation of RNA biosynthetic process	15	Arntl, Dbp, Hoxb5, Hoxb6, Hoxb8, Hoxb9, Nfil3, Npas2, Per2, Per3, Tdg, Tef, Nr1d1, Ciart, Nr1d2	30	3013	53872	3.54573e-08	5.69799e-05	2.035e-06
biological_process	GO:0006351	transcription, DNA-templated	15	Arntl, Dbp, Hoxb5, Hoxb6, Hoxb8, Hoxb9, Nfil3, Npas2, Per2, Per3, Tdg, Tef, Nr1d1, Ciart, Nr1d2	30	3030	53855	3.80222e-08	6.11016e-05	2.05703e-06
biological_process	GO:0031326	regulation of cellular biosynthetic process	16	Arntl, Dbp, Hbegf, Hoxb5, Hoxb6, Hoxb8, Hoxb9, Nfil3, Npas2, Per2, Per3, Tdg, Tef, Nr1d1, Ciart, Nr1d2	29	3575	53310	3.84013e-08	6.17108e-05	2.05703e-06
biological_process	GO:0097659	nucleic acid-templated transcription	15	Arntl, Dbp, Hoxb5, Hoxb6, Hoxb8, Hoxb9, Nfil3, Npas2, Per2, Per3, Tdg, Tef, Nr1d1, Ciart, Nr1d2	30	3050	53835	4.12549e-08	6.62967e-05	2.12564e-06
biological_process	GO:0008152	metabolic process	25	Ank3, Arntl, Dbp, Fkbp5, G6pc, Hbegf, Hmgcs2, Hoxb5, Hoxb6, Hoxb8, Hoxb9, Hsd3b3, Nfil3, Npas2, Per2, Per3, Tdg, Tef, Nr1d1, Ciart, Cyp26b1, Nr1d2, Mir196a-1, Dusp6, Cyp2u1	20	10108	46777	4.23276e-08	6.80204e-05	2.12564e-06
biological_process	GO:0032774	RNA biosynthetic process	15	Arntl, Dbp, Hoxb5, Hoxb6, Hoxb8, Hoxb9, Nfil3, Npas2, Per2, Per3, Tdg, Tef, Nr1d1, Ciart, Nr1d2	30	3064	53821	4.36644e-08	7.01687e-05	2.12632e-06
biological_process	GO:0009889	regulation of biosynthetic process	16	Arntl, Dbp, Hbegf, Hoxb5, Hoxb6, Hoxb8, Hoxb9, Nfil3, Npas2, Per2, Per3, Tdg, Tef, Nr1d1, Ciart, Nr1d2	29	3623	53262	4.57651e-08	7.35445e-05	2.16307e-06
biological_process	GO:0051252	regulation of RNA metabolic process	15	Arntl, Dbp, Hoxb5, Hoxb6, Hoxb8, Hoxb9, Nfil3, Npas2, Per2, Per3, Tdg, Tef, Nr1d1, Ciart, Nr1d2	30	3110	53775	5.25095e-08	8.43828e-05	2.41094e-06
biological_process	GO:0016070	RNA metabolic process	16	Arntl, Dbp, Hoxb5, Hoxb6, Hoxb8, Hoxb9, Nfil3, Npas2, Per2, Per3, Tdg, Tef, Nr1d1, Ciart, Nr1d2, Mir196a-1	29	3746	53139	7.08936e-08	0.000113926	3.16461e-06
biological_process	GO:0048519	negative regulation of biological process	17	Ank3, Arntl, Hbegf, Hoxb8, Nfil3, Npas2, Per2, Per3, Abcb1a, Scin, Tdg, Nr1d1, Ciart, Cyp26b1, Nr1d2, Mir196a-1, Dusp6	28	4375	52510	7.84895e-08	0.000126133	3.34693e-06
biological_process	GO:0043170	macromolecule metabolic process	22	Ank3, Arntl, Dbp, Fkbp5, G6pc, Hbegf, Hoxb5, Hoxb6, Hoxb8, Hoxb9, Nfil3, Npas2, Per2, Per3, Tdg, Tef, Nr1d1, Ciart, Cyp26b1, Nr1d2, Mir196a-1, Dusp6	23	7912	48973	8.0045e-08	0.000128632	3.34693e-06
molecular_function	GO:0001071	nucleic acid binding transcription factor activity	10	Arntl, Dbp, Hoxb5, Hoxb6, Hoxb8, Nfil3, Npas2, Tef, Nr1d1, Nr1d2	35	1025	55860	8.33088e-08	0.000133877	3.34693e-06
molecular_function	GO:0003700	transcription factor activity, sequence-specific DNA binding	10	Arntl, Dbp, Hoxb5, Hoxb6, Hoxb8, Nfil3, Npas2, Tef, Nr1d1, Nr1d2	35	1025	55860	8.33088e-08	0.000133877	3.34693e-06
biological_process	GO:0044237	cellular metabolic process	23	Arntl, Dbp, Fkbp5, G6pc, Hbegf, Hmgcs2, Hoxb5, Hoxb6, Hoxb8, Hoxb9, Nfil3, Npas2, Per2, Per3, Tdg, Tef, Nr1d1, Ciart, Cyp26b1, Nr1d2, Mir196a-1, Dusp6, Cyp2u1	22	8850	48035	1.04692e-07	0.00016824	4.10343e-06
molecular_function	GO:1901363	heterocyclic compound binding	18	Arntl, Dbp, Fkbp5, Hoxb5, Hoxb6, Hoxb8, Hoxb9, Nfil3, Npas2, Abcb1a, Tdg, Tef, Nr1d1, Ciart, Cyp26b1, Nr1d2, Atp2b1, Cyp2u1	27	5121	51764	1.07563e-07	0.000172853	4.11555e-06
biological_process	GO:0044238	primary metabolic process	23	Arntl, Dbp, Fkbp5, G6pc, Hbegf, Hmgcs2, Hoxb5, Hoxb6, Hoxb8, Hoxb9, Hsd3b3, Nfil3, Npas2, Per2, Per3, Tdg, Tef, Nr1d1, Ciart, Cyp26b1, Nr1d2, Mir196a-1, Dusp6	22	8920	47965	1.20781e-07	0.000194095	4.51384e-06
molecular_function	GO:0097159	organic cyclic compound binding	18	Arntl, Dbp, Fkbp5, Hoxb5, Hoxb6, Hoxb8, Hoxb9, Nfil3, Npas2, Abcb1a, Tdg, Tef, Nr1d1, Ciart, Cyp26b1, Nr1d2, Atp2b1, Cyp2u1	27	5197	51688	1.3311e-07	0.000213907	4.86153e-06
biological_process	GO:0034645	cellular macromolecule biosynthetic process	16	Arntl, Dbp, Hbegf, Hoxb5, Hoxb6, Hoxb8, Hoxb9, Nfil3, Npas2, Per2, Per3, Tdg, Tef, Nr1d1, Ciart, Nr1d2	29	3961	52924	1.46618e-07	0.000235616	5.23591e-06
biological_process	GO:0032922	circadian regulation of gene expression	5	Arntl, Npas2, Per3, Nr1d1, Ciart	40	57	56828	1.56783e-07	0.000251951	5.37093e-06
biological_process	GO:0034654	nucleobase-containing compound biosynthetic process	15	Arntl, Dbp, Hoxb5, Hoxb6, Hoxb8, Hoxb9, Nfil3, Npas2, Per2, Per3, Tdg, Tef, Nr1d1, Ciart, Nr1d2	30	3400	53485	1.57084e-07	0.000252434	5.37093e-06
biological_process	GO:0048523	negative regulation of cellular process	16	Ank3, Arntl, Hbegf, Hoxb8, Nfil3, Npas2, Per2, Per3, Abcb1a, Scin, Tdg, Nr1d1, Ciart, Cyp26b1, Nr1d2, Dusp6	29	3992	52893	1.622e-07	0.000260656	5.43033e-06
biological_process	GO:0019219	regulation of nucleobase-containing compound metabolic process	15	Arntl, Dbp, Hoxb5, Hoxb6, Hoxb8, Hoxb9, Nfil3, Npas2, Per2, Per3, Tdg, Tef, Nr1d1, Ciart, Nr1d2	30	3425	53460	1.71778e-07	0.000276048	5.63362e-06
biological_process	GO:0018130	heterocycle biosynthetic process	15	Arntl, Dbp, Hoxb5, Hoxb6, Hoxb8, Hoxb9, Nfil3, Npas2, Per2, Per3, Tdg, Tef, Nr1d1, Ciart, Nr1d2	30	3464	53421	1.972e-07	0.0003169	6.33801e-06
biological_process	GO:0019438	aromatic compound biosynthetic process	15	Arntl, Dbp, Hoxb5, Hoxb6, Hoxb8, Hoxb9, Nfil3, Npas2, Per2, Per3, Tdg, Tef, Nr1d1, Ciart, Nr1d2	30	3471	53414	2.02108e-07	0.000324787	6.36838e-06
biological_process	GO:0009059	macromolecule biosynthetic process	16	Arntl, Dbp, Hbegf, Hoxb5, Hoxb6, Hoxb8, Hoxb9, Nfil3, Npas2, Per2, Per3, Tdg, Tef, Nr1d1, Ciart, Nr1d2	29	4088	52797	2.205e-07	0.000354343	6.77948e-06
biological_process	GO:0065007	biological regulation	25	Spon2, Ank3, Arntl, Dbp, G6pc, Hbegf, Hoxb5, Hoxb6, Hoxb8, Hoxb9, Nfil3, Npas2, Per2, Per3, Abcb1a, Scin, Tdg, Tef, Nr1d1, Ciart, Cyp26b1, Nr1d2, Mir196a-1, Dusp6, Atp2b1	20	11000	45885	2.23592e-07	0.000359312	6.77948e-06
cellular_component	GO:0005634	nucleus	19	Arntl, Dbp, Fkbp5, Hoxb5, Hoxb6, Hoxb8, Hoxb9, Nfil3, Npas2, Per2, Per3, Tdg, Tef, Nr1d1, Ciart, Nr1d2, Atp2b1, Hoxb5os, Ypel2	26	6175	50710	2.76593e-07	0.000444484	8.23119e-06
biological_process	GO:0090304	nucleic acid metabolic process	16	Arntl, Dbp, Hoxb5, Hoxb6, Hoxb8, Hoxb9, Nfil3, Npas2, Per2, Per3, Tdg, Tef, Nr1d1, Ciart, Nr1d2, Mir196a-1	29	4197	52688	3.09354e-07	0.000497133	9.03878e-06
biological_process	GO:0044249	cellular biosynthetic process	17	Arntl, Dbp, Hbegf, Hmgcs2, Hoxb5, Hoxb6, Hoxb8, Hoxb9, Nfil3, Npas2, Per2, Per3, Tdg, Tef, Nr1d1, Ciart, Nr1d2	28	4845	52040	3.17083e-07	0.000509552	9.09915e-06
biological_process	GO:0046483	heterocycle metabolic process	17	Arntl, Dbp, G6pc, Hoxb5, Hoxb6, Hoxb8, Hoxb9, Nfil3, Npas2, Per2, Per3, Tdg, Tef, Nr1d1, Ciart, Nr1d2, Mir196a-1	28	4860	52025	3.30649e-07	0.000531353	9.32199e-06
biological_process	GO:0006725	cellular aromatic compound metabolic process	17	Arntl, Dbp, G6pc, Hoxb5, Hoxb6, Hoxb8, Hoxb9, Nfil3, Npas2, Per2, Per3, Tdg, Tef, Nr1d1, Ciart, Nr1d2, Mir196a-1	28	4898	51987	3.6742e-07	0.000590444	1.01632e-05
biological_process	GO:0051171	regulation of nitrogen compound metabolic process	15	Arntl, Dbp, Hoxb5, Hoxb6, Hoxb8, Hoxb9, Nfil3, Npas2, Per2, Per3, Tdg, Tef, Nr1d1, Ciart, Nr1d2	30	3651	53234	3.73137e-07	0.000599632	1.01632e-05
biological_process	GO:0044260	cellular macromolecule metabolic process	20	Arntl, Dbp, Fkbp5, G6pc, Hbegf, Hoxb5, Hoxb6, Hoxb8, Hoxb9, Nfil3, Npas2, Per2, Per3, Tdg, Tef, Nr1d1, Ciart, Nr1d2, Mir196a-1, Dusp6	25	7106	49779	4.23227e-07	0.000680126	1.13354e-05
biological_process	GO:0044699	single-organism process	27	Spon2, Ank3, Arntl, G6pc, Hbegf, Hmgcs2, Hoxb5, Hoxb6, Hoxb8, Hoxb9, Hsd3b3, Npas2, Per3, Abcb1a, Scin, Slc13a2, Slc2a2, Tdg, Nr1d1, Tns4, Ciart, Cyp26b1, Nr1d2, Mir196a-1, Dusp6, Atp2b1, Cyp2u1	18	13325	43560	4.36437e-07	0.000701354	1.14976e-05
biological_process	GO:0050789	regulation of biological process	24	Spon2, Ank3, Arntl, Dbp, G6pc, Hbegf, Hoxb5, Hoxb6, Hoxb8, Hoxb9, Nfil3, Npas2, Per2, Per3, Abcb1a, Scin, Tdg, Tef, Nr1d1, Ciart, Cyp26b1, Nr1d2, Mir196a-1, Dusp6	21	10503	46382	4.64715e-07	0.000746798	1.19658e-05
biological_process	GO:0010628	positive regulation of gene expression	11	Ank3, Arntl, Dbp, Hoxb5, Hoxb9, Nfil3, Npas2, Tef, Nr1d1, Cyp26b1, Nr1d2	34	1664	55221	4.691e-07	0.000753843	1.19658e-05
biological_process	GO:0080090	regulation of primary metabolic process	17	Arntl, Dbp, Hbegf, Hoxb5, Hoxb6, Hoxb8, Hoxb9, Nfil3, Npas2, Per2, Per3, Tdg, Tef, Nr1d1, Ciart, Nr1d2, Dusp6	28	5065	51820	5.77442e-07	0.000927949	1.44992e-05
biological_process	GO:0006357	regulation of transcription from RNA polymerase II promoter	11	Arntl, Dbp, Hoxb5, Hoxb9, Nfil3, Npas2, Per2, Per3, Tdg, Tef, Nr1d1	34	1723	55162	6.42554e-07	0.00103258	1.58859e-05
biological_process	GO:0006366	transcription from RNA polymerase II promoter	11	Arntl, Dbp, Hoxb5, Hoxb9, Nfil3, Npas2, Per2, Per3, Tdg, Tef, Nr1d1	34	1738	55147	6.94749e-07	0.00111646	1.67609e-05
molecular_function	GO:0000976	transcription regulatory region sequence-specific DNA binding	8	Arntl, Dbp, Hoxb5, Nfil3, Tef, Nr1d1, Ciart, Nr1d2	37	650	56235	6.98804e-07	0.00112298	1.67609e-05
biological_process	GO:0031323	regulation of cellular metabolic process	17	Arntl, Dbp, Hbegf, Hoxb5, Hoxb6, Hoxb8, Hoxb9, Nfil3, Npas2, Per2, Per3, Tdg, Tef, Nr1d1, Ciart, Nr1d2, Dusp6	28	5147	51738	7.16301e-07	0.0011511	1.69279e-05
biological_process	GO:0044271	cellular nitrogen compound biosynthetic process	15	Arntl, Dbp, Hoxb5, Hoxb6, Hoxb8, Hoxb9, Nfil3, Npas2, Per2, Per3, Tdg, Tef, Nr1d1, Ciart, Nr1d2	30	3950	52935	9.59549e-07	0.00154199	2.23478e-05
biological_process	GO:0034641	cellular nitrogen compound metabolic process	17	Arntl, Dbp, G6pc, Hoxb5, Hoxb6, Hoxb8, Hoxb9, Nfil3, Npas2, Per2, Per3, Tdg, Tef, Nr1d1, Ciart, Nr1d2, Mir196a-1	28	5356	51529	1.21816e-06	0.00195758	2.79654e-05
molecular_function	GO:0001046	core promoter sequence-specific DNA binding	5	Arntl, Nfil3, Nr1d1, Ciart, Nr1d2	40	98	56787	1.24764e-06	0.00200496	2.82389e-05
biological_process	GO:0042752	regulation of circadian rhythm	5	Arntl, Npas2, Per3, Nr1d1, Nr1d2	40	100	56785	1.34846e-06	0.00216697	3.00968e-05
biological_process	GO:0006139	nucleobase-containing compound metabolic process	16	Arntl, Dbp, Hoxb5, Hoxb6, Hoxb8, Hoxb9, Nfil3, Npas2, Per2, Per3, Tdg, Tef, Nr1d1, Ciart, Nr1d2, Mir196a-1	29	4718	52167	1.36748e-06	0.00219754	3.01033e-05
molecular_function	GO:0005515	protein binding	20	Spon2, Ank3, Arntl, Fkbp5, Hbegf, Nfil3, Npas2, Per2, Per3, Scin, Slc2a2, Tdg, Tef, Nr1d1, Tns4, Ciart, Nr1d2, Dusp6, Atp2b1, Hoxb5os	25	7678	49207	1.40467e-06	0.0022573	3.05041e-05
biological_process	GO:0006807	nitrogen compound metabolic process	17	Arntl, Dbp, G6pc, Hoxb5, Hoxb6, Hoxb8, Hoxb9, Nfil3, Npas2, Per2, Per3, Tdg, Tef, Nr1d1, Ciart, Nr1d2, Mir196a-1	28	5630	51255	2.35476e-06	0.0037841	5.04546e-05
biological_process	GO:0048518	positive regulation of biological process	16	Spon2, Ank3, Arntl, Dbp, Hbegf, Hoxb5, Hoxb9, Nfil3, Npas2, Abcb1a, Scin, Tef, Nr1d1, Cyp26b1, Nr1d2, Dusp6	29	4954	51931	2.51639e-06	0.00404383	5.32083e-05
molecular_function	GO:0044212	transcription regulatory region DNA binding	8	Arntl, Dbp, Hoxb5, Nfil3, Tef, Nr1d1, Ciart, Nr1d2	37	794	56091	2.59179e-06	0.004165	5.40909e-05
molecular_function	GO:0000975	regulatory region DNA binding	8	Arntl, Dbp, Hoxb5, Nfil3, Tef, Nr1d1, Ciart, Nr1d2	37	797	56088	2.65621e-06	0.00426852	5.47246e-05
molecular_function	GO:0001067	regulatory region nucleic acid binding	8	Arntl, Dbp, Hoxb5, Nfil3, Tef, Nr1d1, Ciart, Nr1d2	37	800	56085	2.72196e-06	0.00437419	5.53695e-05
biological_process	GO:0050794	regulation of cellular process	22	Ank3, Arntl, Dbp, Hbegf, Hoxb5, Hoxb6, Hoxb8, Hoxb9, Nfil3, Npas2, Per2, Per3, Abcb1a, Scin, Tdg, Tef, Nr1d1, Ciart, Cyp26b1, Nr1d2, Mir196a-1, Dusp6	23	9999	46886	4.25311e-06	0.00683475	8.54344e-05
biological_process	GO:2000113	negative regulation of cellular macromolecule biosynthetic process	9	Arntl, Hbegf, Nfil3, Per2, Per3, Tdg, Nr1d1, Ciart, Nr1d2	36	1249	55636	4.83544e-06	0.00777056	9.59328e-05
biological_process	GO:0070887	cellular response to chemical stimulus	11	Spon2, Ank3, Arntl, Hbegf, Hoxb9, Nfil3, Nr1d1, Nr1d2, Mir196a-1, Dusp6, Cyp2u1	34	2165	54720	4.90071e-06	0.00787544	9.60419e-05
molecular_function	GO:0003676	nucleic acid binding	13	Arntl, Dbp, Hoxb5, Hoxb6, Hoxb8, Hoxb9, Nfil3, Npas2, Tdg, Tef, Nr1d1, Ciart, Nr1d2	32	3329	53556	5.90852e-06	0.00949499	0.000114397
biological_process	GO:0010605	negative regulation of macromolecule metabolic process	11	Arntl, Hbegf, Nfil3, Per2, Per3, Tdg, Nr1d1, Ciart, Nr1d2, Mir196a-1, Dusp6	34	2247	54638	6.784e-06	0.0109019	0.000129784
biological_process	GO:0010558	negative regulation of macromolecule biosynthetic process	9	Arntl, Hbegf, Nfil3, Per2, Per3, Tdg, Nr1d1, Ciart, Nr1d2	36	1315	55570	7.02147e-06	0.0112835	0.00013271
biological_process	GO:0003002	regionalization	6	Hoxb5, Hoxb6, Hoxb8, Hoxb9, Cyp26b1, Dusp6	39	340	56545	7.10211e-06	0.0114131	0.00013271
molecular_function	GO:0001047	core promoter binding	5	Arntl, Nfil3, Nr1d1, Ciart, Nr1d2	40	155	56730	7.28967e-06	0.0117145	0.000134649
biological_process	GO:0044707	single-multicellular organism process	18	Spon2, Ank3, Arntl, G6pc, Hbegf, Hoxb5, Hoxb6, Hoxb8, Hoxb9, Npas2, Per3, Scin, Tdg, Nr1d1, Ciart, Cyp26b1, Nr1d2, Dusp6	27	6928	49957	7.46862e-06	0.0120021	0.000136387
biological_process	GO:0031327	negative regulation of cellular biosynthetic process	9	Arntl, Hbegf, Nfil3, Per2, Per3, Tdg, Nr1d1, Ciart, Nr1d2	36	1369	55516	9.38532e-06	0.0150822	0.000169463
biological_process	GO:0009890	negative regulation of biosynthetic process	9	Arntl, Hbegf, Nfil3, Per2, Per3, Tdg, Nr1d1, Ciart, Nr1d2	36	1394	55491	1.06892e-05	0.0171775	0.000190861
molecular_function	GO:0000981	RNA polymerase II transcription factor activity, sequence-specific DNA binding	7	Arntl, Dbp, Hoxb5, Nfil3, Tef, Nr1d1, Nr1d2	38	647	56238	1.0848e-05	0.0174327	0.00019137
biological_process	GO:0032501	multicellular organismal process	18	Spon2, Ank3, Arntl, G6pc, Hbegf, Hoxb5, Hoxb6, Hoxb8, Hoxb9, Npas2, Per3, Scin, Tdg, Nr1d1, Ciart, Cyp26b1, Nr1d2, Dusp6	27	7128	49757	1.09558e-05	0.017606	0.00019137
biological_process	GO:0009892	negative regulation of metabolic process	11	Arntl, Hbegf, Nfil3, Per2, Per3, Tdg, Nr1d1, Ciart, Nr1d2, Mir196a-1, Dusp6	34	2480	54405	1.59424e-05	0.0256195	0.000275478
biological_process	GO:0009790	embryo development	8	Hbegf, Hoxb5, Hoxb6, Hoxb8, Hoxb9, Tdg, Cyp26b1, Dusp6	37	1056	55829	1.62791e-05	0.0261605	0.000278303
biological_process	GO:0010629	negative regulation of gene expression	9	Arntl, Nfil3, Per2, Per3, Tdg, Nr1d1, Ciart, Nr1d2, Mir196a-1	36	1497	55388	1.7799e-05	0.028603	0.000301085
biological_process	GO:0045892	negative regulation of transcription, DNA-templated	8	Arntl, Nfil3, Per2, Per3, Tdg, Nr1d1, Ciart, Nr1d2	37	1110	55775	2.2349e-05	0.0359148	0.000374113
biological_process	GO:0010604	positive regulation of macromolecule metabolic process	11	Ank3, Arntl, Dbp, Hoxb5, Hoxb9, Nfil3, Npas2, Tef, Nr1d1, Cyp26b1, Nr1d2	34	2612	54273	2.48461e-05	0.0399277	0.000411626
biological_process	GO:1903507	negative regulation of nucleic acid-templated transcription	8	Arntl, Nfil3, Per2, Per3, Tdg, Nr1d1, Ciart, Nr1d2	37	1134	55751	2.55911e-05	0.0411248	0.000419641
biological_process	GO:1902679	negative regulation of RNA biosynthetic process	8	Arntl, Nfil3, Per2, Per3, Tdg, Nr1d1, Ciart, Nr1d2	37	1147	55738	2.75034e-05	0.044198	0.000444384
biological_process	GO:0007389	pattern specification process	6	Hoxb5, Hoxb6, Hoxb8, Hoxb9, Cyp26b1, Dusp6	39	453	56432	2.7653e-05	0.0444384	0.000444384
biological_process	GO:0044767	single-organism developmental process	15	Ank3, Arntl, G6pc, Hbegf, Hoxb5, Hoxb6, Hoxb8, Hoxb9, Abcb1a, Scin, Tdg, Nr1d1, Cyp26b1, Nr1d2, Dusp6	30	5364	51521	3.28594e-05	0.0528051	0.000522823
biological_process	GO:0051253	negative regulation of RNA metabolic process	8	Arntl, Nfil3, Per2, Per3, Tdg, Nr1d1, Ciart, Nr1d2	37	1188	55697	3.43237e-05	0.0551581	0.000540766
biological_process	GO:0032502	developmental process	15	Ank3, Arntl, G6pc, Hbegf, Hoxb5, Hoxb6, Hoxb8, Hoxb9, Abcb1a, Scin, Tdg, Nr1d1, Cyp26b1, Nr1d2, Dusp6	30	5404	51481	3.56897e-05	0.0573534	0.000556829
biological_process	GO:0031324	negative regulation of cellular metabolic process	10	Arntl, Hbegf, Nfil3, Per2, Per3, Tdg, Nr1d1, Ciart, Nr1d2, Dusp6	35	2171	54714	3.66614e-05	0.0589149	0.00056649
biological_process	GO:0045934	negative regulation of nucleobase-containing compound metabolic process	8	Arntl, Nfil3, Per2, Per3, Tdg, Nr1d1, Ciart, Nr1d2	37	1304	55581	6.15243e-05	0.0988696	0.000936291
biological_process	GO:0042221	response to chemical	12	Spon2, Ank3, Arntl, Hbegf, Hoxb9, Nfil3, Abcb1a, Nr1d1, Nr1d2, Mir196a-1, Dusp6, Cyp2u1	33	3542	53343	6.17591e-05	0.0992468	0.000936291
biological_process	GO:0045893	positive regulation of transcription, DNA-templated	8	Arntl, Dbp, Hoxb5, Hoxb9, Npas2, Tef, Nr1d1, Nr1d2	37	1381	55504	8.78557e-05	0.141184	0.00130726
biological_process	GO:1903508	positive regulation of nucleic acid-templated transcription	8	Arntl, Dbp, Hoxb5, Hoxb9, Npas2, Tef, Nr1d1, Nr1d2	37	1381	55504	8.78557e-05	0.141184	0.00130726
biological_process	GO:1902680	positive regulation of RNA biosynthetic process	8	Arntl, Dbp, Hoxb5, Hoxb9, Npas2, Tef, Nr1d1, Nr1d2	37	1384	55501	8.90432e-05	0.143092	0.00131277
biological_process	GO:0009893	positive regulation of metabolic process	11	Ank3, Arntl, Dbp, Hoxb5, Hoxb9, Nfil3, Npas2, Tef, Nr1d1, Cyp26b1, Nr1d2	34	3071	53814	9.66642e-05	0.155339	0.00141218
biological_process	GO:0048522	positive regulation of cellular process	13	Ank3, Arntl, Dbp, Hbegf, Hoxb5, Hoxb9, Npas2, Scin, Tef, Nr1d1, Cyp26b1, Nr1d2, Dusp6	32	4427	52458	9.87004e-05	0.158611	0.00142893
biological_process	GO:0051172	negative regulation of nitrogen compound metabolic process	8	Arntl, Nfil3, Per2, Per3, Tdg, Nr1d1, Ciart, Nr1d2	37	1410	55475	9.98954e-05	0.160532	0.00143332
biological_process	GO:0044763	single-organism cellular process	22	Ank3, Arntl, G6pc, Hbegf, Hmgcs2, Hoxb5, Hoxb8, Hoxb9, Npas2, Abcb1a, Scin, Slc13a2, Slc2a2, Tdg, Nr1d1, Tns4, Cyp26b1, Nr1d2, Mir196a-1, Dusp6, Atp2b1, Cyp2u1	23	11998	44887	0.000105964	0.170285	0.00150695
biological_process	GO:0051254	positive regulation of RNA metabolic process	8	Arntl, Dbp, Hoxb5, Hoxb9, Npas2, Tef, Nr1d1, Nr1d2	37	1427	55458	0.000107558	0.172846	0.00151619
biological_process	GO:0048706	embryonic skeletal system development	4	Hoxb5, Hoxb6, Hoxb8, Hoxb9	41	133	56752	0.000164382	0.264162	0.00229706
biological_process	GO:0010557	positive regulation of macromolecule biosynthetic process	8	Arntl, Dbp, Hoxb5, Hoxb9, Npas2, Tef, Nr1d1, Nr1d2	37	1555	55330	0.000182053	0.292559	0.00252206
biological_process	GO:2001014	regulation of skeletal muscle cell differentiation	3	Arntl, Cyp26b1, Nr1d2	42	24	56861	0.000187508	0.301325	0.00257543
molecular_function	GO:0000982	transcription factor activity, RNA polymerase II core promoter proximal region sequence-specific binding	5	Arntl, Dbp, Nfil3, Tef, Nr1d1	40	364	56521	0.000190109	0.305505	0.00258902
biological_process	GO:0048856	anatomical structure development	13	Ank3, Arntl, Hbegf, Hoxb5, Hoxb6, Hoxb8, Hoxb9, Abcb1a, Scin, Tdg, Cyp26b1, Nr1d2, Dusp6	32	4821	52064	0.000220703	0.35467	0.00298042
biological_process	GO:0045935	positive regulation of nucleobase-containing compound metabolic process	8	Arntl, Dbp, Hoxb5, Hoxb9, Npas2, Tef, Nr1d1, Nr1d2	37	1631	55254	0.000243195	0.390815	0.00325679
biological_process	GO:0031328	positive regulation of cellular biosynthetic process	8	Arntl, Dbp, Hoxb5, Hoxb9, Npas2, Tef, Nr1d1, Nr1d2	37	1694	55191	0.000305623	0.491137	0.00405898
biological_process	GO:0051173	positive regulation of nitrogen compound metabolic process	8	Arntl, Dbp, Hoxb5, Hoxb9, Npas2, Tef, Nr1d1, Nr1d2	37	1714	55171	0.000327942	0.527003	0.0043197
biological_process	GO:0009891	positive regulation of biosynthetic process	8	Arntl, Dbp, Hoxb5, Hoxb9, Npas2, Tef, Nr1d1, Nr1d2	37	1727	55158	0.000343141	0.551427	0.00448315
biological_process	GO:0051179	localization	13	Spon2, Ank3, Arntl, G6pc, Hbegf, Hoxb9, Abcb1a, Scin, Slc13a2, Slc2a2, Nr1d1, Tns4, Atp2b1	32	5143	51742	0.00040086	0.644181	0.00519501
biological_process	GO:0001501	skeletal system development	5	Hoxb5, Hoxb6, Hoxb8, Hoxb9, Cyp26b1	40	455	56430	0.000438671	0.704944	0.00563955
biological_process	GO:0065008	regulation of biological quality	10	Ank3, Arntl, G6pc, Hoxb6, Abcb1a, Scin, Nr1d1, Cyp26b1, Nr1d2, Atp2b1	35	3035	53850	0.000455225	0.731546	0.00580592
biological_process	GO:0048583	regulation of response to stimulus	10	Spon2, Arntl, Hbegf, Npas2, Per3, Abcb1a, Nr1d1, Cyp26b1, Nr1d2, Dusp6	35	3074	53811	0.000499348	0.802453	0.00631853
biological_process	GO:0007275	multicellular organismal development	12	Ank3, Arntl, Hbegf, Hoxb5, Hoxb6, Hoxb8, Hoxb9, Scin, Tdg, Cyp26b1, Nr1d2, Dusp6	33	4573	52312	0.000574931	0.923914	0.00721808
biological_process	GO:0009952	anterior/posterior pattern specification	4	Hoxb5, Hoxb6, Hoxb8, Hoxb9	41	212	56673	0.000627543	1	0.00781753
biological_process	GO:0048512	circadian behavior	3	Npas2, Per3, Ciart	42	48	56837	0.000698479	1	0.00863428
biological_process	GO:0051239	regulation of multicellular organismal process	9	Spon2, Arntl, Hbegf, Hoxb8, Per3, Scin, Cyp26b1, Nr1d2, Dusp6	36	2570	54315	0.000720276	1	0.00883575
biological_process	GO:0048705	skeletal system morphogenesis	4	Hoxb5, Hoxb6, Hoxb8, Cyp26b1	41	226	56659	0.000753249	1	0.00912639
biological_process	GO:0007622	rhythmic behavior	3	Npas2, Per3, Ciart	42	50	56835	0.000755326	1	0.00912639
biological_process	GO:0048878	chemical homeostasis	6	Ank3, G6pc, Nr1d1, Cyp26b1, Nr1d2, Atp2b1	39	949	55936	0.000826586	1	0.00991287
biological_process	GO:0042592	homeostatic process	7	Ank3, G6pc, Hoxb6, Nr1d1, Cyp26b1, Nr1d2, Atp2b1	38	1445	55440	0.000836608	1	0.00992089
biological_process	GO:0050896	response to stimulus	16	Spon2, Ank3, Arntl, Hbegf, Hoxb9, Nfil3, Npas2, Per3, Abcb1a, Tdg, Nr1d1, Cyp26b1, Nr1d2, Mir196a-1, Dusp6, Cyp2u1	29	8176	48709	0.000839603	1	0.00992089
biological_process	GO:0045944	positive regulation of transcription from RNA polymerase II promoter	6	Arntl, Dbp, Hoxb5, Hoxb9, Npas2, Tef	39	1002	55883	0.00105153	1	0.0123344
biological_process	GO:0048641	regulation of skeletal muscle tissue development	3	Arntl, Cyp26b1, Nr1d2	42	60	56825	0.00107189	1	0.0124821
molecular_function	GO:0000977	RNA polymerase II regulatory region sequence-specific DNA binding	5	Dbp, Hoxb5, Nfil3, Tef, Nr1d1	40	584	56301	0.00110232	1	0.0127441
molecular_function	GO:0001012	RNA polymerase II regulatory region DNA binding	5	Dbp, Hoxb5, Nfil3, Tef, Nr1d1	40	590	56295	0.00114428	1	0.0131347
biological_process	GO:0008202	steroid metabolic process	4	G6pc, Hmgcs2, Hsd3b3, Nr1d1	41	264	56621	0.00117196	1	0.0133571
biological_process	GO:0048598	embryonic morphogenesis	5	Hoxb5, Hoxb6, Hoxb8, Cyp26b1, Dusp6	40	597	56288	0.00119464	1	0.0135196
biological_process	GO:0045595	regulation of cell differentiation	7	Arntl, Hoxb8, Scin, Nr1d1, Cyp26b1, Nr1d2, Dusp6	38	1559	55326	0.00123455	1	0.0138736
biological_process	GO:1902578	single-organism localization	10	Spon2, Ank3, Arntl, G6pc, Abcb1a, Scin, Slc13a2, Slc2a2, Nr1d1, Atp2b1	35	3552	53333	0.00139313	1	0.015547
biological_process	GO:0051716	cellular response to stimulus	14	Spon2, Ank3, Arntl, Hbegf, Hoxb9, Nfil3, Npas2, Tdg, Nr1d1, Cyp26b1, Nr1d2, Mir196a-1, Dusp6, Cyp2u1	31	6841	50044	0.00152799	1	0.0169344
biological_process	GO:0030154	cell differentiation	10	Ank3, Arntl, Hoxb5, Hoxb8, Abcb1a, Scin, Nr1d1, Cyp26b1, Nr1d2, Dusp6	35	3608	53277	0.00155289	1	0.0170924
biological_process	GO:0006629	lipid metabolic process	6	G6pc, Hmgcs2, Hsd3b3, Nr1d1, Cyp26b1, Nr1d2	39	1125	55760	0.00174631	1	0.0190906
biological_process	GO:0035914	skeletal muscle cell differentiation	3	Arntl, Cyp26b1, Nr1d2	42	79	56806	0.00181953	1	0.0197567
biological_process	GO:0048513	organ development	9	Arntl, Hoxb5, Hoxb6, Hoxb8, Hoxb9, Scin, Cyp26b1, Nr1d2, Dusp6	36	2997	53888	0.00192402	1	0.020751
biological_process	GO:0043009	chordate embryonic development	5	Hbegf, Hoxb5, Hoxb6, Hoxb8, Hoxb9	40	685	56200	0.00196708	1	0.021074
biological_process	GO:0009792	embryo development ending in birth or egg hatching	5	Hbegf, Hoxb5, Hoxb6, Hoxb8, Hoxb9	40	692	56193	0.00204044	1	0.0217151
cellular_component	GO:0005737	cytoplasm	17	Ank3, Arntl, Fkbp5, G6pc, Hmgcs2, Hoxb9, Hsd3b3, Npas2, Per2, Per3, Scin, Slc2a2, Nr1d1, Tns4, Cyp26b1, Dusp6, Cyp2u1	28	9773	47112	0.00207939	1	0.0219841
molecular_function	GO:0003824	catalytic activity	12	Akr1c14, Fkbp5, G6pc, Hmgcs2, Hsd3b3, Abcb1a, Tdg, Cyp26b1, Dusp6, Atp2b1, Sis, Cyp2u1	33	5417	51468	0.00229764	1	0.0241327
biological_process	GO:0000122	negative regulation of transcription from RNA polymerase II promoter	5	Nfil3, Per2, Per3, Tdg, Nr1d1	40	729	56156	0.00245993	1	0.0256612
molecular_function	GO:0031072	heat shock protein binding	3	Arntl, Fkbp5, Npas2	42	93	56792	0.00249033	1	0.0256612
molecular_function	GO:0001228	transcriptional activator activity, RNA polymerase II transcription regulatory region sequence-specific binding	4	Arntl, Dbp, Hoxb5, Tef	41	345	56540	0.00249107	1	0.0256612
biological_process	GO:0048869	cellular developmental process	10	Ank3, Arntl, Hoxb5, Hoxb8, Abcb1a, Scin, Nr1d1, Cyp26b1, Nr1d2, Dusp6	35	3872	53013	0.00251852	1	0.0257787
molecular_function	GO:0022804	active transmembrane transporter activity	4	Abcb1a, Slc13a2, Slc2a2, Atp2b1	41	365	56520	0.00291569	1	0.0296032
cellular_component	GO:0031974	membrane-enclosed lumen	9	Arntl, Fkbp5, Hmgcs2, Hoxb9, Hsd3b3, Per2, Tdg, Nr1d1, Hoxb5os	36	3207	53678	0.002929	1	0.0296032
biological_process	GO:0048704	embryonic skeletal system morphogenesis	3	Hoxb5, Hoxb6, Hoxb8	42	102	56783	0.00297414	1	0.0298716
biological_process	GO:0048731	system development	10	Ank3, Arntl, Hoxb5, Hoxb6, Hoxb8, Hoxb9, Scin, Cyp26b1, Nr1d2, Dusp6	35	4031	52854	0.00330101	1	0.0329485
biological_process	GO:2001016	positive regulation of skeletal muscle cell differentiation	2	Arntl, Cyp26b1	43	4	56881	0.00385863	1	0.0382766
biological_process	GO:0055088	lipid homeostasis	3	G6pc, Nr1d1, Nr1d2	42	118	56767	0.00393386	1	0.0386203
biological_process	GO:0044765	single-organism transport	9	Spon2, Ank3, Arntl, G6pc, Abcb1a, Slc13a2, Slc2a2, Nr1d1, Atp2b1	36	3367	53518	0.00394134	1	0.0386203
biological_process	GO:0031325	positive regulation of cellular metabolic process	8	Arntl, Dbp, Hoxb5, Hoxb9, Npas2, Tef, Nr1d1, Nr1d2	37	2651	54234	0.00402731	1	0.0392235
cellular_component	GO:0005903	brush border	3	Scin, Slc2a2, Sis	42	122	56763	0.00419342	1	0.0405953
biological_process	GO:0016202	regulation of striated muscle tissue development	3	Arntl, Cyp26b1, Nr1d2	42	129	56756	0.00466627	1	0.0449024
biological_process	GO:0048634	regulation of muscle organ development	3	Arntl, Cyp26b1, Nr1d2	42	131	56754	0.00480569	1	0.0459687
biological_process	GO:1901861	regulation of muscle tissue development	3	Arntl, Cyp26b1, Nr1d2	42	132	56753	0.00487612	1	0.0461919
cellular_component	GO:0005783	endoplasmic reticulum	6	Ank3, Fkbp5, G6pc, Hsd3b3, Cyp26b1, Cyp2u1	39	1432	55453	0.00488651	1	0.0461919
biological_process	GO:0055114	oxidation-reduction process	5	G6pc, Hsd3b3, Nr1d1, Cyp26b1, Cyp2u1	40	891	55994	0.00500289	1	0.0470155
biological_process	GO:0044708	single-organism behavior	4	Hoxb8, Npas2, Per3, Ciart	41	445	56440	0.00504744	1	0.0471583
molecular_function	GO:0043167	ion binding	11	Spon2, G6pc, Hbegf, Npas2, Abcb1a, Scin, Nr1d1, Cyp26b1, Nr1d2, Atp2b1, Cyp2u1	34	5145	51740	0.00515631	1	0.047897
biological_process	GO:0002376	immune system process	7	Spon2, Hoxb6, Hoxb8, Nfil3, Scin, Nr1d1, Cyp26b1	38	2089	54796	0.00525357	1	0.04852
molecular_function	GO:0020037	heme binding	3	Nr1d1, Cyp26b1, Cyp2u1	42	139	56746	0.00538244	1	0.0494262
biological_process	GO:0010817	regulation of hormone levels	4	Arntl, Abcb1a, Nr1d1, Cyp26b1	41	457	56428	0.00543001	1	0.0495416
biological_process	GO:0006694	steroid biosynthetic process	3	Hmgcs2, Hsd3b3, Nr1d1	42	140	56745	0.00545667	1	0.0495416
molecular_function	GO:0046906	tetrapyrrole binding	3	Nr1d1, Cyp26b1, Cyp2u1	42	147	56738	0.0059894	1	0.0540728
biological_process	GO:0044710	single-organism metabolic process	10	G6pc, Hmgcs2, Hsd3b3, Npas2, Tdg, Nr1d1, Cyp26b1, Nr1d2, Dusp6, Cyp2u1	35	4428	52457	0.00611378	1	0.0548874
biological_process	GO:0050793	regulation of developmental process	7	Arntl, Hoxb8, Scin, Nr1d1, Cyp26b1, Nr1d2, Dusp6	38	2212	54673	0.00689662	1	0.0615714
biological_process	GO:0051775	response to redox state	2	Arntl, Npas2	43	8	56877	0.00693505	1	0.0615725
biological_process	GO:0055085	transmembrane transport	5	Ank3, Abcb1a, Slc13a2, Slc2a2, Atp2b1	40	1008	55877	0.00766851	1	0.0677105
biological_process	GO:0007519	skeletal muscle tissue development	3	Arntl, Cyp26b1, Nr1d2	42	170	56715	0.00789921	1	0.0693662
biological_process	GO:0048584	positive regulation of response to stimulus	6	Spon2, Arntl, Hbegf, Npas2, Abcb1a, Nr1d1	39	1649	55236	0.008735	1	0.0762888
biological_process	GO:0060538	skeletal muscle organ development	3	Arntl, Cyp26b1, Nr1d2	42	180	56705	0.00880421	1	0.0764777
cellular_component	GO:0070013	intracellular organelle lumen	8	Arntl, Fkbp5, Hmgcs2, Hoxb9, Per2, Tdg, Nr1d1, Hoxb5os	37	3143	53742	0.00997002	1	0.0861389
cellular_component	GO:0043233	organelle lumen	8	Arntl, Fkbp5, Hmgcs2, Hoxb9, Per2, Tdg, Nr1d1, Hoxb5os	37	3149	53736	0.010069	1	0.0865284
biological_process	GO:2000026	regulation of multicellular organismal development	6	Arntl, Hoxb8, Scin, Cyp26b1, Nr1d2, Dusp6	39	1715	55170	0.0102344	1	0.0874824
biological_process	GO:0080134	regulation of response to stress	5	Arntl, Hbegf, Npas2, Nr1d1, Nr1d2	40	1111	55774	0.0106775	1	0.0905839
biological_process	GO:0002682	regulation of immune system process	5	Spon2, Hoxb8, Scin, Nr1d1, Cyp26b1	40	1112	55773	0.01071	1	0.0905839
cellular_component	GO:0016323	basolateral plasma membrane	3	Ank3, Slc2a2, Atp2b1	42	202	56683	0.0109499	1	0.0921282
biological_process	GO:0006810	transport	9	Spon2, Ank3, Arntl, G6pc, Abcb1a, Slc13a2, Slc2a2, Nr1d1, Atp2b1	36	4013	52872	0.0110386	1	0.0923912
cellular_component	GO:0030054	cell junction	5	Ank3, Abcb1a, Slc2a2, Tns4, Atp2b1	40	1126	55759	0.0111712	1	0.0930159
cellular_component	GO:0016020	membrane	15	Ank3, Fkbp5, G6pc, Hbegf, Hmgcs2, Hsd3b3, Abcb1a, Slc13a2, Slc2a2, Tdg, Tmem252, Cyp26b1, Atp2b1, Sis, Cyp2u1	30	9105	47780	0.0113299	1	0.0935629
biological_process	GO:0009888	tissue development	6	Arntl, Hbegf, Hoxb5, Cyp26b1, Nr1d2, Dusp6	39	1760	55125	0.0113533	1	0.0935629
biological_process	GO:0009653	anatomical structure morphogenesis	7	Ank3, Hbegf, Hoxb5, Hoxb6, Hoxb8, Cyp26b1, Dusp6	38	2499	54386	0.0121491	1	0.09961
biological_process	GO:0045475	locomotor rhythm	2	Npas2, Ciart	43	15	56870	0.0122965	1	0.100307
molecular_function	GO:0046872	metal ion binding	8	Spon2, Npas2, Scin, Nr1d1, Cyp26b1, Nr1d2, Atp2b1, Cyp2u1	37	3284	53601	0.012492	1	0.101387
biological_process	GO:0007626	locomotory behavior	3	Hoxb8, Npas2, Ciart	42	222	56663	0.01308	1	0.105626
biological_process	GO:0008219	cell death	6	Npas2, Abcb1a, Scin, Tns4, Cyp26b1, Dusp6	39	1827	55058	0.013171	1	0.105829
biological_process	GO:0051234	establishment of localization	9	Spon2, Ank3, Arntl, G6pc, Abcb1a, Slc13a2, Slc2a2, Nr1d1, Atp2b1	36	4146	52739	0.0132651	1	0.105919
biological_process	GO:0016265	death	6	Npas2, Abcb1a, Scin, Tns4, Cyp26b1, Dusp6	39	1832	55053	0.0133141	1	0.105919
cellular_component	GO:0070062	extracellular exosome	7	Spon2, Fkbp5, Abcb1a, Scin, Slc13a2, Atp2b1, Sis	38	2586	54299	0.0141882	1	0.112317
molecular_function	GO:0043169	cation binding	8	Spon2, Npas2, Scin, Nr1d1, Cyp26b1, Nr1d2, Atp2b1, Cyp2u1	37	3371	53514	0.0142638	1	0.112363
cellular_component	GO:0065010	extracellular membrane-bounded organelle	7	Spon2, Fkbp5, Abcb1a, Scin, Slc13a2, Atp2b1, Sis	38	2593	54292	0.0143621	1	0.112585
cellular_component	GO:1903561	extracellular vesicle	7	Spon2, Fkbp5, Abcb1a, Scin, Slc13a2, Atp2b1, Sis	38	2599	54286	0.0145123	1	0.11321
cellular_component	GO:0043230	extracellular organelle	7	Spon2, Fkbp5, Abcb1a, Scin, Slc13a2, Atp2b1, Sis	38	2606	54279	0.0146891	1	0.114035
cellular_component	GO:0044425	membrane part	12	Ank3, Fkbp5, G6pc, Hbegf, Hsd3b3, Abcb1a, Slc13a2, Slc2a2, Tmem252, Atp2b1, Sis, Cyp2u1	33	6722	50163	0.0156389	1	0.120826
molecular_function	GO:0001077	transcriptional activator activity, RNA polymerase II core promoter proximal region sequence-specific binding	3	Arntl, Dbp, Tef	42	253	56632	0.0167064	1	0.128456
cellular_component	GO:0042995	cell projection	6	Ank3, Scin, Slc2a2, Nr1d1, Atp2b1, Sis	39	1953	54932	0.017108	1	0.130917
biological_process	GO:0009605	response to external stimulus	6	Spon2, Ank3, Hbegf, Hoxb9, Nr1d1, Nr1d2	39	1979	54906	0.0180085	1	0.137155
molecular_function	GO:0016491	oxidoreductase activity	4	Akr1c14, Hsd3b3, Cyp26b1, Cyp2u1	41	737	56148	0.0195224	1	0.147983
biological_process	GO:0048643	positive regulation of skeletal muscle tissue development	2	Arntl, Cyp26b1	43	25	56860	0.0199066	1	0.150187
cellular_component	GO:0044421	extracellular region part	8	Spon2, Fkbp5, Hbegf, Abcb1a, Scin, Slc13a2, Atp2b1, Sis	37	3626	53259	0.0205018	1	0.153955
molecular_function	GO:0051879	Hsp90 protein binding	2	Arntl, Npas2	43	27	56858	0.0214217	1	0.160115
biological_process	GO:0006811	ion transport	5	Ank3, Abcb1a, Slc13a2, Slc2a2, Atp2b1	40	1389	55496	0.0223222	1	0.165789
biological_process	GO:0007610	behavior	4	Hoxb8, Npas2, Per3, Ciart	41	777	56108	0.0223872	1	0.165789
cellular_component	GO:0031981	nuclear lumen	7	Arntl, Fkbp5, Hoxb9, Per2, Tdg, Nr1d1, Hoxb5os	38	2896	53989	0.0234101	1	0.172569
biological_process	GO:0048562	embryonic organ morphogenesis	3	Hoxb5, Hoxb6, Hoxb8	42	306	56579	0.0237701	1	0.17363
biological_process	GO:0048871	multicellular organismal homeostasis	3	Nr1d1, Cyp26b1, Nr1d2	42	306	56579	0.0237701	1	0.17363
cellular_component	GO:0044422	organelle part	11	Ank3, Arntl, Fkbp5, G6pc, Hmgcs2, Hoxb9, Hsd3b3, Per2, Tdg, Nr1d1, Hoxb5os	34	6187	50698	0.0241473	1	0.175587
biological_process	GO:0042745	circadian sleep/wake cycle	2	Npas2, Per3	43	31	56854	0.0244451	1	0.176952
cellular_component	GO:0005654	nucleoplasm	6	Arntl, Fkbp5, Hoxb9, Per2, Tdg, Hoxb5os	39	2154	54731	0.0249003	1	0.179438
molecular_function	GO:0070888	E-box binding	2	Arntl, Ciart	43	33	56852	0.0259534	1	0.186192
biological_process	GO:0009914	hormone transport	3	Arntl, Abcb1a, Nr1d1	42	326	56559	0.0267029	1	0.190718
biological_process	GO:0051240	positive regulation of multicellular organismal process	5	Spon2, Arntl, Hbegf, Scin, Cyp26b1	40	1474	55411	0.0269983	1	0.191975
biological_process	GO:1903706	regulation of hemopoiesis	3	Hoxb8, Scin, Cyp26b1	42	329	56556	0.0271549	1	0.192237
biological_process	GO:0006950	response to stress	7	Spon2, Arntl, Hbegf, Npas2, Tdg, Cyp26b1, Nr1d2	38	3026	53859	0.0282718	1	0.199267
biological_process	GO:0071702	organic substance transport	6	Ank3, Arntl, G6pc, Abcb1a, Slc2a2, Nr1d1	39	2248	54637	0.0292251	1	0.205086
cellular_component	GO:0044444	cytoplasmic part	11	Ank3, Arntl, Fkbp5, G6pc, Hmgcs2, Hoxb9, Hsd3b3, Slc2a2, Cyp26b1, Dusp6, Cyp2u1	34	6545	50340	0.0300979	1	0.210293
biological_process	GO:0007517	muscle organ development	3	Arntl, Cyp26b1, Nr1d2	42	350	56535	0.030405	1	0.211519
cellular_component	GO:0031988	membrane-bounded vesicle	7	Spon2, Fkbp5, Abcb1a, Scin, Slc13a2, Atp2b1, Sis	38	3141	53744	0.0331014	1	0.229284
biological_process	GO:0014706	striated muscle tissue development	3	Arntl, Cyp26b1, Nr1d2	42	369	56516	0.0334722	1	0.230857
biological_process	GO:0016055	Wnt signaling pathway	3	Arntl, Hoxb9, Mir196a-1	42	371	56514	0.0338018	1	0.232135
molecular_function	GO:0033764	steroid dehydrogenase activity, acting on the CH-OH group of donors, NAD or NADP as acceptor	2	Akr1c14, Hsd3b3	43	44	56841	0.0342083	1	0.233344
biological_process	GO:0044248	cellular catabolic process	5	Arntl, G6pc, Nr1d1, Cyp26b1, Cyp2u1	40	1590	55295	0.0342708	1	0.233344
molecular_function	GO:0022857	transmembrane transporter activity	4	Abcb1a, Slc13a2, Slc2a2, Atp2b1	41	920	55965	0.0344135	1	0.233344
biological_process	GO:0006082	organic acid metabolic process	4	G6pc, Nr1d1, Cyp26b1, Cyp2u1	41	925	55960	0.0348843	1	0.235542
biological_process	GO:0009968	negative regulation of signal transduction	4	Arntl, Nr1d1, Cyp26b1, Dusp6	41	929	55956	0.0352633	1	0.237105
biological_process	GO:1901264	carbohydrate derivative transport	2	G6pc, Abcb1a	43	47	56838	0.0364477	1	0.240652
molecular_function	GO:0016787	hydrolase activity	6	G6pc, Abcb1a, Tdg, Dusp6, Atp2b1, Sis	39	2389	54496	0.0365686	1	0.240652
biological_process	GO:0009887	organ morphogenesis	4	Hoxb5, Hoxb6, Hoxb8, Cyp26b1	41	943	55942	0.0366067	1	0.240652
biological_process	GO:0032844	regulation of homeostatic process	3	Ank3, Nr1d1, Nr1d2	42	389	56496	0.0368262	1	0.240652
biological_process	GO:0060537	muscle tissue development	3	Arntl, Cyp26b1, Nr1d2	42	390	56495	0.0369972	1	0.240652
biological_process	GO:0006812	cation transport	4	Ank3, Abcb1a, Slc13a2, Atp2b1	41	948	55937	0.0370929	1	0.240652
cellular_component	GO:0012505	endomembrane system	7	Ank3, Fkbp5, G6pc, Hsd3b3, Slc2a2, Cyp26b1, Cyp2u1	38	3228	53657	0.0370971	1	0.240652
biological_process	GO:0071396	cellular response to lipid	3	Spon2, Nr1d1, Nr1d2	42	391	56494	0.0371685	1	0.240652
cellular_component	GO:0005911	cell-cell junction	3	Ank3, Abcb1a, Slc2a2	42	391	56494	0.0371685	1	0.240652
cellular_component	GO:0044463	cell projection part	4	Ank3, Slc2a2, Nr1d1, Atp2b1	41	950	55935	0.0372883	1	0.240652
molecular_function	GO:0016229	steroid dehydrogenase activity	2	Akr1c14, Hsd3b3	43	49	56836	0.0379378	1	0.243864
cellular_component	GO:0005576	extracellular region	8	Spon2, Fkbp5, Hbegf, Abcb1a, Scin, Slc13a2, Atp2b1, Sis	37	4170	52715	0.0398151	1	0.254912
cellular_component	GO:0044428	nuclear part	7	Arntl, Fkbp5, Hoxb9, Per2, Tdg, Nr1d1, Hoxb5os	38	3298	53587	0.0405315	1	0.258469
molecular_function	GO:0003707	steroid hormone receptor activity	2	Nr1d1, Nr1d2	43	54	56831	0.0416533	1	0.264573
biological_process	GO:0071310	cellular response to organic substance	5	Spon2, Nfil3, Nr1d1, Nr1d2, Dusp6	40	1709	55176	0.0428207	1	0.270917
biological_process	GO:0043401	steroid hormone mediated signaling pathway	2	Nr1d1, Nr1d2	43	57	56828	0.0438759	1	0.276504
cellular_component	GO:0044446	intracellular organelle part	10	Arntl, Fkbp5, G6pc, Hmgcs2, Hoxb9, Hsd3b3, Per2, Tdg, Nr1d1, Hoxb5os	35	5986	50899	0.044835	1	0.281445
biological_process	GO:0006094	gluconeogenesis	2	G6pc, Nr1d1	43	59	56826	0.0453548	1	0.2836
biological_process	GO:0044283	small molecule biosynthetic process	3	G6pc, Hmgcs2, Nr1d1	42	440	56445	0.0459311	1	0.284893
biological_process	GO:0045844	positive regulation of striated muscle tissue development	2	Arntl, Cyp26b1	43	60	56825	0.0460934	1	0.284893
biological_process	GO:0048636	positive regulation of muscle organ development	2	Arntl, Cyp26b1	43	60	56825	0.0460934	1	0.284893
biological_process	GO:1901863	positive regulation of muscle tissue development	2	Arntl, Cyp26b1	43	61	56824	0.0468315	1	0.288346
biological_process	GO:0044281	small molecule metabolic process	5	G6pc, Hmgcs2, Nr1d1, Cyp26b1, Cyp2u1	40	1764	55121	0.0471484	1	0.288466
cellular_component	GO:0031982	vesicle	7	Spon2, Fkbp5, Abcb1a, Scin, Slc13a2, Atp2b1, Sis	38	3427	53458	0.0473846	1	0.288466
biological_process	GO:0060429	epithelium development	4	Arntl, Hbegf, Hoxb5, Cyp26b1	41	1047	55838	0.0474025	1	0.288466
biological_process	GO:0019319	hexose biosynthetic process	2	G6pc, Nr1d1	43	62	56823	0.047569	1	0.288466
molecular_function	GO:0000989	transcription factor activity, transcription factor binding	3	Arntl, Per2, Tdg	42	453	56432	0.0483725	1	0.291687
biological_process	GO:0048568	embryonic organ development	3	Hoxb5, Hoxb6, Hoxb8	42	454	56431	0.0485622	1	0.291687
biological_process	GO:0010646	regulation of cell communication	6	Ank3, Arntl, Hbegf, Nr1d1, Cyp26b1, Dusp6	39	2590	54295	0.0488771	1	0.291687
molecular_function	GO:0000988	transcription factor activity, protein binding	3	Arntl, Per2, Tdg	42	456	56429	0.0489425	1	0.291687
cellular_component	GO:0098589	membrane region	4	Ank3, Slc2a2, Atp2b1, Sis	41	1063	55822	0.0491893	1	0.291687
biological_process	GO:0023057	negative regulation of signaling	4	Arntl, Nr1d1, Cyp26b1, Dusp6	41	1063	55822	0.0491893	1	0.291687
biological_process	GO:0010648	negative regulation of cell communication	4	Arntl, Nr1d1, Cyp26b1, Dusp6	41	1072	55813	0.0502088	1	0.296638
biological_process	GO:0042632	cholesterol homeostasis	2	G6pc, Nr1d1	43	67	56818	0.0512481	1	0.300568
biological_process	GO:0055092	sterol homeostasis	2	G6pc, Nr1d1	43	67	56818	0.0512481	1	0.300568
biological_process	GO:0046364	monosaccharide biosynthetic process	2	G6pc, Nr1d1	43	68	56817	0.0519823	1	0.303766
biological_process	GO:0006935	chemotaxis	3	Ank3, Hbegf, Hoxb9	42	480	56405	0.0535908	1	0.31203
biological_process	GO:0042330	taxis	3	Ank3, Hbegf, Hoxb9	42	481	56404	0.0537878	1	0.312047
biological_process	GO:0009056	catabolic process	5	Arntl, G6pc, Nr1d1, Cyp26b1, Cyp2u1	40	1862	55023	0.0554486	1	0.318225
biological_process	GO:0005977	glycogen metabolic process	2	G6pc, Nr1d1	43	73	56812	0.0556448	1	0.318225
biological_process	GO:0006073	cellular glucan metabolic process	2	G6pc, Nr1d1	43	73	56812	0.0556448	1	0.318225
biological_process	GO:0044042	glucan metabolic process	2	G6pc, Nr1d1	43	73	56812	0.0556448	1	0.318225
biological_process	GO:0006720	isoprenoid metabolic process	2	Hmgcs2, Cyp26b1	43	74	56811	0.0563756	1	0.321261
biological_process	GO:0032507	maintenance of protein location in cell	2	Ank3, Scin	43	75	56810	0.0571059	1	0.324273
biological_process	GO:0008610	lipid biosynthetic process	3	Hmgcs2, Hsd3b3, Nr1d1	42	499	56386	0.0573782	1	0.324672
molecular_function	GO:0005215	transporter activity	4	Abcb1a, Slc13a2, Slc2a2, Atp2b1	41	1146	55739	0.0589824	1	0.332578
biological_process	GO:0015672	monovalent inorganic cation transport	3	Ank3, Abcb1a, Slc13a2	42	510	56375	0.0596128	1	0.334957
molecular_function	GO:0046983	protein dimerization activity	4	Arntl, Npas2, Tdg, Tef	41	1154	55731	0.059972	1	0.335802
molecular_function	GO:0008134	transcription factor binding	3	Arntl, Tdg, Nr1d1	42	517	56368	0.0610505	1	0.340653
biological_process	GO:0006112	energy reserve metabolic process	2	G6pc, Nr1d1	43	81	56804	0.061476	1	0.341841
biological_process	GO:0045185	maintenance of protein location	2	Ank3, Scin	43	84	56801	0.0636536	1	0.352729
biological_process	GO:0051651	maintenance of location in cell	2	Ank3, Scin	43	86	56799	0.0651026	1	0.358287
biological_process	GO:0044264	cellular polysaccharide metabolic process	2	G6pc, Nr1d1	43	86	56799	0.0651026	1	0.358287
biological_process	GO:0007165	signal transduction	9	Ank3, Arntl, Hbegf, Hoxb9, Nr1d1, Cyp26b1, Nr1d2, Mir196a-1, Dusp6	36	5425	51460	0.0663599	1	0.36396
molecular_function	GO:0046914	transition metal ion binding	4	Nr1d1, Cyp26b1, Nr1d2, Cyp2u1	41	1208	55677	0.0668571	1	0.36544
biological_process	GO:0030855	epithelial cell differentiation	3	Arntl, Hoxb5, Cyp26b1	42	559	56326	0.0699221	1	0.380898
biological_process	GO:0048585	negative regulation of response to stimulus	4	Arntl, Nr1d1, Cyp26b1, Dusp6	41	1235	55650	0.0704315	1	0.382376
cellular_component	GO:0016021	integral component of membrane	9	G6pc, Hbegf, Hsd3b3, Abcb1a, Slc13a2, Slc2a2, Tmem252, Atp2b1, Cyp2u1	36	5584	51301	0.0728993	1	0.394442
biological_process	GO:0009755	hormone-mediated signaling pathway	2	Nr1d1, Nr1d2	43	98	56787	0.0737508	1	0.39771
biological_process	GO:0005976	polysaccharide metabolic process	2	G6pc, Nr1d1	43	99	56786	0.0744679	1	0.400234
biological_process	GO:0044711	single-organism biosynthetic process	4	G6pc, Hmgcs2, Hsd3b3, Nr1d1	41	1273	55612	0.0756073	1	0.403697
cellular_component	GO:0044451	nucleoplasm part	3	Arntl, Tdg, Hoxb5os	42	585	56300	0.0756147	1	0.403697
biological_process	GO:0061061	muscle structure development	3	Arntl, Cyp26b1, Nr1d2	42	587	56298	0.0760586	1	0.404723
cellular_component	GO:0044456	synapse part	3	Ank3, Nr1d1, Atp2b1	42	591	56294	0.0769491	1	0.408109
molecular_function	GO:0042626	ATPase activity, coupled to transmembrane movement of substances	2	Abcb1a, Atp2b1	43	105	56780	0.0787594	1	0.416002
biological_process	GO:0007166	cell surface receptor signaling pathway	5	Arntl, Hbegf, Hoxb9, Mir196a-1, Dusp6	40	2104	54781	0.0791324	1	0.416002
cellular_component	GO:0031224	intrinsic component of membrane	9	G6pc, Hbegf, Hsd3b3, Abcb1a, Slc13a2, Slc2a2, Tmem252, Atp2b1, Cyp2u1	36	5724	51161	0.0794289	1	0.416002
molecular_function	GO:0016820	hydrolase activity, acting on acid anhydrides, catalyzing transmembrane movement of substances	2	Abcb1a, Atp2b1	43	106	56779	0.0794727	1	0.416002
biological_process	GO:0008104	protein localization	5	Ank3, Arntl, Scin, Nr1d1, Tns4	40	2124	54761	0.0812882	1	0.424124
biological_process	GO:0045598	regulation of fat cell differentiation	2	Arntl, Nr1d1	43	109	56776	0.0816095	1	0.424422
molecular_function	GO:0015399	primary active transmembrane transporter activity	2	Abcb1a, Atp2b1	43	111	56774	0.0830314	1	0.42904
molecular_function	GO:0015405	P-P-bond-hydrolysis-driven transmembrane transporter activity	2	Abcb1a, Atp2b1	43	111	56774	0.0830314	1	0.42904
biological_process	GO:0044700	single organism signaling	9	Ank3, Arntl, Hbegf, Hoxb9, Nr1d1, Cyp26b1, Nr1d2, Mir196a-1, Dusp6	36	5805	51080	0.0835335	1	0.430217
biological_process	GO:0023052	signaling	9	Ank3, Arntl, Hbegf, Hoxb9, Nr1d1, Cyp26b1, Nr1d2, Mir196a-1, Dusp6	36	5810	51075	0.0837946	1	0.430217
biological_process	GO:0033993	response to lipid	3	Spon2, Nr1d1, Nr1d2	42	628	56257	0.0853413	1	0.435376
biological_process	GO:0048589	developmental growth	3	G6pc, Hbegf, Dusp6	42	628	56257	0.0853413	1	0.435376
molecular_function	GO:0001078	transcriptional repressor activity, RNA polymerase II core promoter proximal region sequence-specific binding	2	Nfil3, Nr1d1	43	119	56766	0.0886973	1	0.449642
molecular_function	GO:0043492	ATPase activity, coupled to movement of substances	2	Abcb1a, Atp2b1	43	119	56766	0.0886973	1	0.449642
biological_process	GO:0009966	regulation of signal transduction	5	Arntl, Hbegf, Nr1d1, Cyp26b1, Dusp6	40	2201	54684	0.0898619	1	0.454114
molecular_function	GO:0016616	oxidoreductase activity, acting on the CH-OH group of donors, NAD or NADP as acceptor	2	Akr1c14, Hsd3b3	43	124	56761	0.092221	1	0.464574
biological_process	GO:0007049	cell cycle	4	Ank3, Arntl, Abcb1a, Cyp26b1	41	1391	55494	0.0927198	1	0.465627
molecular_function	GO:0001076	transcription factor activity, RNA polymerase II transcription factor binding	2	Arntl, Tdg	43	129	56756	0.0957315	1	0.479254
molecular_function	GO:0003690	double-stranded DNA binding	2	Tdg, Tef	43	137	56748	0.101321	1	0.504349
biological_process	GO:0051223	regulation of protein transport	3	Ank3, Arntl, Nr1d1	42	697	56188	0.101686	1	0.504349
biological_process	GO:0071705	nitrogen compound transport	3	Arntl, Abcb1a, Nr1d1	42	697	56188	0.101686	1	0.504349
biological_process	GO:0010033	response to organic substance	5	Spon2, Nfil3, Nr1d1, Nr1d2, Dusp6	40	2305	54580	0.102117	1	0.504927
biological_process	GO:0002684	positive regulation of immune system process	3	Spon2, Scin, Nr1d1	42	705	56180	0.103634	1	0.509804
molecular_function	GO:0004497	monooxygenase activity	2	Cyp26b1, Cyp2u1	43	141	56744	0.104103	1	0.509804
molecular_function	GO:0016853	isomerase activity	2	Fkbp5, Hsd3b3	43	142	56743	0.104797	1	0.509804
molecular_function	GO:0005102	receptor binding	4	Spon2, Arntl, Hbegf, Slc2a2	41	1470	55415	0.105006	1	0.509804
biological_process	GO:1901575	organic substance catabolic process	4	Arntl, G6pc, Nr1d1, Cyp26b1	41	1470	55415	0.105006	1	0.509804
biological_process	GO:0010941	regulation of cell death	4	Npas2, Abcb1a, Scin, Dusp6	41	1470	55415	0.105006	1	0.509804
molecular_function	GO:0015293	symporter activity	2	Slc13a2, Slc2a2	43	143	56742	0.10549	1	0.510612
biological_process	GO:0071383	cellular response to steroid hormone stimulus	2	Nr1d1, Nr1d2	43	145	56740	0.106876	1	0.515766
biological_process	GO:0071241	cellular response to inorganic substance	2	Ank3, Mir196a-1	43	146	56739	0.107568	1	0.517551
molecular_function	GO:0016614	oxidoreductase activity, acting on CH-OH group of donors	2	Akr1c14, Hsd3b3	43	152	56733	0.11171	1	0.535873
biological_process	GO:0070201	regulation of establishment of protein localization	3	Ank3, Arntl, Nr1d1	42	744	56141	0.11328	1	0.54179
biological_process	GO:0030001	metal ion transport	3	Ank3, Slc13a2, Atp2b1	42	748	56137	0.114283	1	0.544963
molecular_function	GO:0005506	iron ion binding	2	Cyp26b1, Cyp2u1	43	158	56727	0.115832	1	0.550717
biological_process	GO:0033036	macromolecule localization	5	Ank3, Arntl, Scin, Nr1d1, Tns4	40	2423	54462	0.116921	1	0.553953
biological_process	GO:0016051	carbohydrate biosynthetic process	2	G6pc, Nr1d1	43	160	56725	0.117202	1	0.553953
biological_process	GO:0050796	regulation of insulin secretion	2	Arntl, Nr1d1	43	164	56721	0.119936	1	0.565212
cellular_component	GO:0098805	whole membrane	4	Ank3, Slc2a2, Atp2b1, Sis	41	1580	55305	0.123131	1	0.578184
cellular_component	GO:0045202	synapse	3	Ank3, Nr1d1, Atp2b1	42	784	56101	0.123408	1	0.578184
molecular_function	GO:0008092	cytoskeletal protein binding	3	Ank3, Scin, Tns4	42	786	56099	0.12392	1	0.578216
molecular_function	GO:0043168	anion binding	5	G6pc, Hbegf, Abcb1a, Cyp26b1, Atp2b1	40	2478	54407	0.124135	1	0.578216
cellular_component	GO:0036477	somatodendritic compartment	3	Ank3, Nr1d1, Atp2b1	42	796	56089	0.12649	1	0.587482
biological_process	GO:0006006	glucose metabolic process	2	G6pc, Nr1d1	43	175	56710	0.127412	1	0.590059
biological_process	GO:0030097	hemopoiesis	3	Hoxb8, Scin, Cyp26b1	42	805	56080	0.128813	1	0.594834
molecular_function	GO:0001227	transcriptional repressor activity, RNA polymerase II transcription regulatory region sequence-specific binding	2	Nfil3, Nr1d1	43	178	56707	0.12944	1	0.596016
cellular_component	GO:0009986	cell surface	3	Ank3, Hbegf, Abcb1a	42	812	56073	0.130627	1	0.599765
biological_process	GO:0045637	regulation of myeloid cell differentiation	2	Hoxb8, Scin	43	182	56703	0.132136	1	0.604967
biological_process	GO:0007154	cell communication	9	Ank3, Arntl, Hbegf, Hoxb9, Nr1d1, Cyp26b1, Nr1d2, Mir196a-1, Dusp6	36	6023	50862	0.133494	1	0.609448
biological_process	GO:0023051	regulation of signaling	5	Arntl, Hbegf, Nr1d1, Cyp26b1, Dusp6	40	2551	54334	0.134002	1	0.610033
biological_process	GO:0030522	intracellular receptor signaling pathway	2	Arntl, Cyp26b1	43	187	56698	0.135496	1	0.612939
biological_process	GO:0044255	cellular lipid metabolic process	3	G6pc, Hmgcs2, Cyp26b1	42	833	56052	0.136106	1	0.612939
biological_process	GO:0071222	cellular response to lipopolysaccharide	2	Spon2, Nr1d1	43	188	56697	0.136166	1	0.612939
biological_process	GO:0045444	fat cell differentiation	2	Arntl, Nr1d1	43	188	56697	0.136166	1	0.612939
biological_process	GO:1901617	organic hydroxy compound biosynthetic process	2	Hmgcs2, Nr1d1	43	193	56692	0.139511	1	0.626239
biological_process	GO:0006814	sodium ion transport	2	Ank3, Slc13a2	43	194	56691	0.140178	1	0.627482
biological_process	GO:0051235	maintenance of location	2	Ank3, Scin	43	195	56690	0.140845	1	0.628143
biological_process	GO:0048534	hematopoietic or lymphoid organ development	3	Hoxb8, Scin, Cyp26b1	42	852	56033	0.141107	1	0.628143
biological_process	GO:0071219	cellular response to molecule of bacterial origin	2	Spon2, Nr1d1	43	197	56688	0.142177	1	0.629417
biological_process	GO:0030073	insulin secretion	2	Arntl, Nr1d1	43	197	56688	0.142177	1	0.629417
cellular_component	GO:0098590	plasma membrane region	3	Ank3, Slc2a2, Atp2b1	42	861	56024	0.143491	1	0.633488
biological_process	GO:0012501	programmed cell death	4	Scin, Tns4, Cyp26b1, Dusp6	41	1707	55178	0.145385	1	0.638842
biological_process	GO:0090276	regulation of peptide hormone secretion	2	Arntl, Nr1d1	43	202	56683	0.145499	1	0.638842
biological_process	GO:0019318	hexose metabolic process	2	G6pc, Nr1d1	43	203	56682	0.146161	1	0.640004
biological_process	GO:0032880	regulation of protein localization	3	Ank3, Arntl, Nr1d1	42	876	56009	0.147483	1	0.642301
biological_process	GO:0015980	energy derivation by oxidation of organic compounds	2	G6pc, Nr1d1	43	205	56680	0.147485	1	0.642301
biological_process	GO:0002791	regulation of peptide secretion	2	Arntl, Nr1d1	43	207	56678	0.148808	1	0.644615
biological_process	GO:0033500	carbohydrate homeostasis	2	G6pc, Nr1d1	43	208	56677	0.149468	1	0.644615
biological_process	GO:0042593	glucose homeostasis	2	G6pc, Nr1d1	43	208	56677	0.149468	1	0.644615
biological_process	GO:0045597	positive regulation of cell differentiation	3	Arntl, Scin, Cyp26b1	42	884	56001	0.149621	1	0.644615
cellular_component	GO:0031090	organelle membrane	4	Fkbp5, G6pc, Hmgcs2, Hsd3b3	41	1737	55148	0.150831	1	0.648089
biological_process	GO:0060326	cell chemotaxis	2	Hbegf, Hoxb9	43	212	56673	0.152104	1	0.651816
molecular_function	GO:0016705	oxidoreductase activity, acting on paired donors, with incorporation or reduction of molecular oxygen	2	Cyp26b1, Cyp2u1	43	213	56672	0.152762	1	0.652894
biological_process	GO:0002520	immune system development	3	Hoxb8, Scin, Cyp26b1	42	898	55987	0.15338	1	0.653795
biological_process	GO:0071216	cellular response to biotic stimulus	2	Spon2, Nr1d1	43	215	56670	0.154076	1	0.655026
biological_process	GO:0051704	multi-organism process	4	Spon2, Arntl, Nr1d1, Cyp26b1	41	1761	55124	0.155236	1	0.657128
biological_process	GO:0060070	canonical Wnt signaling pathway	2	Arntl, Hoxb9	43	217	56668	0.155388	1	0.657128
biological_process	GO:0008283	cell proliferation	4	Hbegf, Abcb1a, Scin, Nr1d1	41	1769	55116	0.156713	1	0.660992
biological_process	GO:0044092	negative regulation of molecular function	3	Ank3, Tdg, Dusp6	42	915	55970	0.157969	1	0.664543
molecular_function	GO:0016798	hydrolase activity, acting on glycosyl bonds	2	Tdg, Sis	43	227	56658	0.161919	1	0.679382
cellular_component	GO:0016604	nuclear body	2	Arntl, Tdg	43	233	56652	0.165813	1	0.693912
biological_process	GO:0009057	macromolecule catabolic process	3	Arntl, G6pc, Nr1d1	42	950	55935	0.167499	1	0.699146
biological_process	GO:0005996	monosaccharide metabolic process	2	G6pc, Nr1d1	43	239	56646	0.16969	1	0.706457
cellular_component	GO:0031253	cell projection membrane	2	Slc2a2, Atp2b1	43	241	56644	0.170979	1	0.709822
biological_process	GO:0071495	cellular response to endogenous stimulus	3	Nr1d1, Nr1d2, Dusp6	42	967	55918	0.172165	1	0.709822
biological_process	GO:0090087	regulation of peptide transport	2	Arntl, Nr1d1	43	243	56642	0.172265	1	0.709822
biological_process	GO:0048545	response to steroid hormone	2	Nr1d1, Nr1d2	43	243	56642	0.172265	1	0.709822
biological_process	GO:0030072	peptide hormone secretion	2	Arntl, Nr1d1	43	245	56640	0.17355	1	0.713286
molecular_function	GO:0015291	secondary active transmembrane transporter activity	2	Slc13a2, Slc2a2	43	247	56638	0.174832	1	0.71639
biological_process	GO:0040007	growth	3	G6pc, Hbegf, Dusp6	42	978	55907	0.175197	1	0.71639
biological_process	GO:0002790	peptide secretion	2	Arntl, Nr1d1	43	253	56632	0.178668	1	0.728732
molecular_function	GO:0016791	phosphatase activity	2	G6pc, Dusp6	43	257	56628	0.181216	1	0.73539
biological_process	GO:0042493	response to drug	2	Abcb1a, Cyp2u1	43	257	56628	0.181216	1	0.73539
biological_process	GO:0046883	regulation of hormone secretion	2	Arntl, Nr1d1	43	259	56626	0.182487	1	0.738682
biological_process	GO:0022402	cell cycle process	3	Ank3, Abcb1a, Cyp26b1	42	1020	55865	0.186851	1	0.750952
biological_process	GO:0034110	regulation of homotypic cell-cell adhesion	2	Ank3, Cyp26b1	43	266	56619	0.18692	1	0.750952
biological_process	GO:0044262	cellular carbohydrate metabolic process	2	G6pc, Nr1d1	43	266	56619	0.18692	1	0.750952
biological_process	GO:0045165	cell fate commitment	2	Cyp26b1, Dusp6	43	269	56616	0.188813	1	0.756664
biological_process	GO:0040029	regulation of gene expression, epigenetic	2	Tdg, Mir196a-1	43	272	56613	0.190701	1	0.762331
biological_process	GO:0019216	regulation of lipid metabolic process	2	Nr1d1, Nr1d2	43	277	56608	0.193839	1	0.772952
molecular_function	GO:0043566	structure-specific DNA binding	2	Tdg, Tef	43	279	56606	0.195091	1	0.776018
biological_process	GO:0006091	generation of precursor metabolites and energy	2	G6pc, Nr1d1	43	281	56604	0.196341	1	0.779061
cellular_component	GO:0043005	neuron projection	3	Ank3, Nr1d1, Atp2b1	42	1076	55809	0.202561	1	0.801761
biological_process	GO:0032496	response to lipopolysaccharide	2	Spon2, Nr1d1	43	292	56593	0.203181	1	0.802242
biological_process	GO:0015833	peptide transport	2	Arntl, Nr1d1	43	304	56581	0.210579	1	0.829413
cellular_component	GO:0045121	membrane raft	2	Atp2b1, Sis	43	306	56579	0.211805	1	0.832204
biological_process	GO:0002237	response to molecule of bacterial origin	2	Spon2, Nr1d1	43	308	56577	0.21303	1	0.832942
molecular_function	GO:0042623	ATPase activity, coupled	2	Abcb1a, Atp2b1	43	308	56577	0.21303	1	0.832942
molecular_function	GO:0097367	carbohydrate derivative binding	4	Spon2, Hbegf, Abcb1a, Atp2b1	41	2070	54815	0.215206	1	0.839406
biological_process	GO:0046879	hormone secretion	2	Arntl, Nr1d1	43	317	56568	0.218517	1	0.85026
biological_process	GO:0042886	amide transport	2	Arntl, Nr1d1	43	323	56562	0.222155	1	0.862325
biological_process	GO:0071407	cellular response to organic cyclic compound	2	Nr1d1, Nr1d2	43	334	56551	0.22878	1	0.885904
biological_process	GO:0060341	regulation of cellular localization	3	Ank3, Arntl, Nr1d1	42	1185	55700	0.233549	1	0.900092
biological_process	GO:0022407	regulation of cell-cell adhesion	2	Ank3, Cyp26b1	43	342	56543	0.233565	1	0.900092
molecular_function	GO:0000978	RNA polymerase II core promoter proximal region sequence-specific DNA binding	2	Tef, Nr1d1	43	344	56541	0.234756	1	0.902519
biological_process	GO:0030099	myeloid cell differentiation	2	Hoxb8, Scin	43	345	56540	0.235351	1	0.902647
cellular_component	GO:0005667	transcription factor complex	2	Arntl, Npas2	43	346	56539	0.235946	1	0.902773
biological_process	GO:0006952	defense response	3	Spon2, Cyp26b1, Nr1d2	42	1216	55669	0.242429	1	0.925377
biological_process	GO:1903034	regulation of response to wounding	2	Hbegf, Nr1d2	43	358	56527	0.243046	1	0.925532
biological_process	GO:0051094	positive regulation of developmental process	3	Arntl, Scin, Cyp26b1	42	1221	55664	0.243863	1	0.92645
biological_process	GO:0009719	response to endogenous stimulus	3	Nr1d1, Nr1d2, Dusp6	42	1226	55659	0.245298	1	0.927894
molecular_function	GO:0000987	core promoter proximal region sequence-specific DNA binding	2	Tef, Nr1d1	43	362	56523	0.245398	1	0.927894
molecular_function	GO:0001159	core promoter proximal region DNA binding	2	Tef, Nr1d1	43	364	56521	0.246572	1	0.930142
biological_process	GO:0016311	dephosphorylation	2	G6pc, Dusp6	43	365	56520	0.247158	1	0.93017
cellular_component	GO:0045177	apical part of cell	2	Abcb1a, Atp2b1	43	367	56518	0.248329	1	0.932392
biological_process	GO:0002683	negative regulation of immune system process	2	Hoxb8, Nr1d1	43	369	56516	0.249498	1	0.934598
biological_process	GO:0010035	response to inorganic substance	2	Ank3, Mir196a-1	43	370	56515	0.250081	1	0.934607
molecular_function	GO:0003779	actin binding	2	Scin, Tns4	43	371	56514	0.250665	1	0.934613
cellular_component	GO:0005789	endoplasmic reticulum membrane	2	Fkbp5, G6pc	43	372	56513	0.251248	1	0.934618
biological_process	GO:0050708	regulation of protein secretion	2	Arntl, Nr1d1	43	373	56512	0.25183	1	0.934622
cellular_component	GO:0005743	mitochondrial inner membrane	2	Hmgcs2, Hsd3b3	43	374	56511	0.252412	1	0.934624
biological_process	GO:0007155	cell adhesion	3	Spon2, Ank3, Cyp26b1	42	1257	55628	0.254202	1	0.939086
biological_process	GO:0022610	biological adhesion	3	Spon2, Ank3, Cyp26b1	42	1268	55617	0.257364	1	0.946838
biological_process	GO:0032879	regulation of localization	4	Ank3, Arntl, Hbegf, Nr1d1	41	2275	54610	0.257479	1	0.946838
molecular_function	GO:0042578	phosphoric ester hydrolase activity	2	G6pc, Dusp6	43	385	56500	0.258786	1	0.949369
biological_process	GO:0072507	divalent inorganic cation homeostasis	2	Ank3, Atp2b1	43	386	56499	0.259363	1	0.949369
cellular_component	GO:0042175	nuclear outer membrane-endoplasmic reticulum membrane network	2	Fkbp5, G6pc	43	387	56498	0.259939	1	0.949369
biological_process	GO:0006281	DNA repair	2	Npas2, Tdg	43	389	56496	0.261091	1	0.951412
cellular_component	GO:0098794	postsynapse	2	Ank3, Nr1d1	43	393	56492	0.263388	1	0.957613
biological_process	GO:0010498	proteasomal protein catabolic process	2	Arntl, Nr1d1	43	398	56487	0.26625	1	0.965616
molecular_function	GO:0016887	ATPase activity	2	Abcb1a, Atp2b1	43	399	56486	0.266821	1	0.965616
biological_process	GO:1902532	negative regulation of intracellular signal transduction	2	Arntl, Dusp6	43	400	56485	0.267392	1	0.965616
biological_process	GO:0034613	cellular protein localization	3	Ank3, Arntl, Scin	42	1316	55569	0.271174	1	0.977076
cellular_component	GO:0019866	organelle inner membrane	2	Hmgcs2, Hsd3b3	43	409	56476	0.272509	1	0.97969
biological_process	GO:0070727	cellular macromolecule localization	3	Ank3, Arntl, Scin	42	1324	55561	0.273476	1	0.980973
cellular_component	GO:0097458	neuron part	3	Ank3, Nr1d1, Atp2b1	42	1339	55546	0.277793	1	0.993315
biological_process	GO:0032870	cellular response to hormone stimulus	2	Nr1d1, Nr1d2	43	419	56466	0.278153	1	0.993315
biological_process	GO:0050778	positive regulation of immune response	2	Spon2, Nr1d1	43	426	56459	0.282078	1	1
biological_process	GO:1902531	regulation of intracellular signal transduction	3	Arntl, Hbegf, Dusp6	42	1354	55531	0.282109	1	1
biological_process	GO:0010647	positive regulation of cell communication	3	Ank3, Arntl, Hbegf	42	1357	55528	0.282972	1	1
biological_process	GO:0023061	signal release	2	Arntl, Nr1d1	43	431	56454	0.284869	1	1
biological_process	GO:1901615	organic hydroxy compound metabolic process	2	Hmgcs2, Nr1d1	43	431	56454	0.284869	1	1
biological_process	GO:0007283	spermatogenesis	2	Arntl, Cyp26b1	43	436	56449	0.28765	1	1
biological_process	GO:0048232	male gamete generation	2	Arntl, Cyp26b1	43	437	56448	0.288205	1	1
biological_process	GO:0098662	inorganic cation transmembrane transport	2	Ank3, Atp2b1	43	456	56429	0.298667	1	1
cellular_component	GO:0044432	endoplasmic reticulum part	2	Fkbp5, G6pc	43	461	56424	0.301395	1	1
biological_process	GO:0009306	protein secretion	2	Arntl, Nr1d1	43	462	56423	0.301939	1	1
biological_process	GO:0040011	locomotion	3	Ank3, Hbegf, Hoxb9	42	1432	55453	0.304522	1	1
biological_process	GO:0042127	regulation of cell proliferation	3	Hbegf, Scin, Nr1d1	42	1440	55445	0.306816	1	1
molecular_function	GO:0046982	protein heterodimerization activity	2	Arntl, Tef	43	485	56400	0.314346	1	1
biological_process	GO:0007169	transmembrane receptor protein tyrosine kinase signaling pathway	2	Hbegf, Dusp6	43	488	56397	0.315948	1	1
biological_process	GO:0034109	homotypic cell-cell adhesion	2	Ank3, Cyp26b1	43	494	56391	0.319141	1	1
biological_process	GO:0055065	metal ion homeostasis	2	Ank3, Atp2b1	43	497	56388	0.320733	1	1
biological_process	GO:0098655	cation transmembrane transport	2	Ank3, Atp2b1	43	510	56375	0.327587	1	1
biological_process	GO:0098660	inorganic ion transmembrane transport	2	Ank3, Atp2b1	43	511	56374	0.328111	1	1
biological_process	GO:0006928	movement of cell or subcellular component	3	Ank3, Hbegf, Hoxb9	42	1515	55370	0.328256	1	1
cellular_component	GO:0031966	mitochondrial membrane	2	Hmgcs2, Hsd3b3	43	514	56371	0.329682	1	1
biological_process	GO:0031347	regulation of defense response	2	Nr1d1, Nr1d2	43	520	56365	0.332813	1	1
cellular_component	GO:0030425	dendrite	2	Ank3, Nr1d1	43	521	56364	0.333333	1	1
biological_process	GO:0009617	response to bacterium	2	Spon2, Nr1d1	43	523	56362	0.334373	1	1
biological_process	GO:0006605	protein targeting	2	Ank3, Arntl	43	530	56355	0.337999	1	1
cellular_component	GO:0005887	integral component of plasma membrane	3	Hbegf, Slc2a2, Atp2b1	42	1551	55334	0.338495	1	1
biological_process	GO:0050776	regulation of immune response	2	Spon2, Nr1d1	43	535	56350	0.340578	1	1
biological_process	GO:0015031	protein transport	3	Ank3, Arntl, Nr1d1	42	1560	55325	0.341048	1	1
biological_process	GO:0006954	inflammatory response	2	Cyp26b1, Nr1d2	43	538	56347	0.34212	1	1
biological_process	GO:0043065	positive regulation of apoptotic process	2	Scin, Dusp6	43	539	56346	0.342633	1	1
cellular_component	GO:0043228	non-membrane-bounded organelle	5	Ank3, Arntl, Scin, Nr1d1, Tns4	40	3487	53398	0.344948	1	1
cellular_component	GO:0043232	intracellular non-membrane-bounded organelle	5	Ank3, Arntl, Scin, Nr1d1, Tns4	40	3487	53398	0.344948	1	1
biological_process	GO:0043068	positive regulation of programmed cell death	2	Scin, Dusp6	43	544	56341	0.345194	1	1
biological_process	GO:0080135	regulation of cellular response to stress	2	Arntl, Npas2	43	546	56339	0.346216	1	1
biological_process	GO:0032787	monocarboxylic acid metabolic process	2	Nr1d1, Cyp26b1	43	547	56338	0.346726	1	1
biological_process	GO:0007276	gamete generation	2	Arntl, Cyp26b1	43	551	56334	0.348763	1	1
cellular_component	GO:0005740	mitochondrial envelope	2	Hmgcs2, Hsd3b3	43	553	56332	0.349779	1	1
biological_process	GO:0051603	proteolysis involved in cellular protein catabolic process	2	Arntl, Nr1d1	43	561	56324	0.353828	1	1
biological_process	GO:0055080	cation homeostasis	2	Ank3, Atp2b1	43	564	56321	0.35534	1	1
biological_process	GO:0033554	cellular response to stress	3	Arntl, Npas2, Tdg	42	1611	55274	0.355463	1	1
cellular_component	GO:0031226	intrinsic component of plasma membrane	3	Hbegf, Slc2a2, Atp2b1	42	1613	55272	0.356026	1	1
biological_process	GO:0044723	single-organism carbohydrate metabolic process	2	G6pc, Nr1d1	43	580	56305	0.363346	1	1
biological_process	GO:0010942	positive regulation of cell death	2	Scin, Dusp6	43	580	56305	0.363346	1	1
molecular_function	GO:0008324	cation transmembrane transporter activity	2	Slc2a2, Atp2b1	43	580	56305	0.363346	1	1
biological_process	GO:0014070	response to organic cyclic compound	2	Nr1d1, Nr1d2	43	581	56304	0.363843	1	1
biological_process	GO:0098771	inorganic ion homeostasis	2	Ank3, Atp2b1	43	583	56302	0.364836	1	1
biological_process	GO:0009725	response to hormone	2	Nr1d1, Nr1d2	43	584	56301	0.365332	1	1
biological_process	GO:0030155	regulation of cell adhesion	2	Ank3, Cyp26b1	43	588	56297	0.367313	1	1
biological_process	GO:0044257	cellular protein catabolic process	2	Arntl, Nr1d1	43	588	56297	0.367313	1	1
biological_process	GO:0009611	response to wounding	2	Hbegf, Nr1d2	43	594	56291	0.370272	1	1
biological_process	GO:0051049	regulation of transport	3	Ank3, Arntl, Nr1d1	42	1671	55214	0.37229	1	1
biological_process	GO:0006915	apoptotic process	3	Scin, Tns4, Dusp6	42	1680	55205	0.3748	1	1
cellular_component	GO:0005739	mitochondrion	3	Hmgcs2, Hoxb9, Hsd3b3	42	1681	55204	0.375079	1	1
biological_process	GO:0045184	establishment of protein localization	3	Ank3, Arntl, Nr1d1	42	1683	55202	0.375636	1	1
molecular_function	GO:0008289	lipid binding	2	Spon2, Cyp26b1	43	605	56280	0.375661	1	1
biological_process	GO:0055082	cellular chemical homeostasis	2	Nr1d1, Atp2b1	43	610	56275	0.378096	1	1
biological_process	GO:0006974	cellular response to DNA damage stimulus	2	Npas2, Tdg	43	625	56260	0.385346	1	1
molecular_function	GO:0019900	kinase binding	2	Per3, Tdg	43	632	56253	0.3887	1	1
biological_process	GO:0040008	regulation of growth	2	Hbegf, Dusp6	43	633	56252	0.389178	1	1
biological_process	GO:0045596	negative regulation of cell differentiation	2	Arntl, Hoxb8	43	634	56251	0.389656	1	1
biological_process	GO:0050801	ion homeostasis	2	Ank3, Atp2b1	43	639	56246	0.392037	1	1
biological_process	GO:1903047	mitotic cell cycle process	2	Ank3, Abcb1a	43	639	56246	0.392037	1	1
biological_process	GO:1903530	regulation of secretion by cell	2	Arntl, Nr1d1	43	648	56237	0.396301	1	1
biological_process	GO:0005975	carbohydrate metabolic process	2	G6pc, Nr1d1	43	657	56228	0.400536	1	1
biological_process	GO:0016337	single organismal cell-cell adhesion	2	Ank3, Cyp26b1	43	675	56210	0.408919	1	1
cellular_component	GO:0005886	plasma membrane	6	Ank3, Hbegf, Abcb1a, Slc2a2, Tdg, Atp2b1	39	4723	52162	0.410627	1	1
molecular_function	GO:0019904	protein domain specific binding	2	Tdg, Atp2b1	43	679	56206	0.410766	1	1
biological_process	GO:0048609	multicellular organismal reproductive process	2	Arntl, Cyp26b1	43	681	56204	0.411688	1	1
biological_process	GO:0019953	sexual reproduction	2	Arntl, Cyp26b1	43	692	56193	0.416731	1	1
biological_process	GO:0032504	multicellular organism reproduction	2	Arntl, Cyp26b1	43	695	56190	0.418099	1	1
biological_process	GO:0051046	regulation of secretion	2	Arntl, Nr1d1	43	699	56186	0.419918	1	1
biological_process	GO:0019725	cellular homeostasis	2	Nr1d1, Atp2b1	43	699	56186	0.419918	1	1
cellular_component	GO:0071944	cell periphery	6	Ank3, Hbegf, Abcb1a, Slc2a2, Tdg, Atp2b1	39	4835	52050	0.420166	1	1
cellular_component	GO:0044429	mitochondrial part	2	Hmgcs2, Hsd3b3	43	702	56183	0.421279	1	1
molecular_function	GO:0017111	nucleoside-triphosphatase activity	2	Abcb1a, Atp2b1	43	702	56183	0.421279	1	1
biological_process	GO:0030163	protein catabolic process	2	Arntl, Nr1d1	43	726	56159	0.432053	1	1
biological_process	GO:0098602	single organism cell adhesion	2	Ank3, Cyp26b1	43	727	56158	0.432497	1	1
molecular_function	GO:0016788	hydrolase activity, acting on ester bonds	2	G6pc, Dusp6	43	730	56155	0.433829	1	1
molecular_function	GO:0042803	protein homodimerization activity	2	Tdg, Tef	43	739	56146	0.437807	1	1
molecular_function	GO:0016462	pyrophosphatase activity	2	Abcb1a, Atp2b1	43	741	56144	0.438687	1	1
molecular_function	GO:0016818	hydrolase activity, acting on acid anhydrides, in phosphorus-containing anhydrides	2	Abcb1a, Atp2b1	43	743	56142	0.439565	1	1
molecular_function	GO:0016817	hydrolase activity, acting on acid anhydrides	2	Abcb1a, Atp2b1	43	744	56141	0.440004	1	1
biological_process	GO:0000278	mitotic cell cycle	2	Ank3, Abcb1a	43	748	56137	0.441757	1	1
biological_process	GO:0044265	cellular macromolecule catabolic process	2	Arntl, Nr1d1	43	757	56128	0.445679	1	1
biological_process	GO:0051641	cellular localization	4	Ank3, Arntl, Scin, Nr1d1	41	2547	54338	0.448235	1	1
biological_process	GO:0098609	cell-cell adhesion	2	Ank3, Cyp26b1	43	764	56121	0.448712	1	1
biological_process	GO:0034220	ion transmembrane transport	2	Ank3, Atp2b1	43	766	56119	0.449575	1	1
biological_process	GO:0006259	DNA metabolic process	2	Npas2, Tdg	43	772	56113	0.452158	1	1
molecular_function	GO:0015075	ion transmembrane transporter activity	2	Slc2a2, Atp2b1	43	784	56101	0.457287	1	1
cellular_component	GO:0044459	plasma membrane part	4	Ank3, Hbegf, Slc2a2, Atp2b1	41	2630	54255	0.457362	1	1
biological_process	GO:0007167	enzyme linked receptor protein signaling pathway	2	Hbegf, Dusp6	43	793	56092	0.461103	1	1
biological_process	GO:0044703	multi-organism reproductive process	2	Arntl, Cyp26b1	43	797	56088	0.462791	1	1
biological_process	GO:0043207	response to external biotic stimulus	2	Spon2, Nr1d1	43	806	56079	0.466569	1	1
biological_process	GO:0051707	response to other organism	2	Spon2, Nr1d1	43	806	56079	0.466569	1	1
biological_process	GO:1901701	cellular response to oxygen-containing compound	2	Spon2, Nr1d1	43	828	56057	0.475696	1	1
biological_process	GO:0019752	carboxylic acid metabolic process	2	Nr1d1, Cyp26b1	43	838	56047	0.479795	1	1
biological_process	GO:0006886	intracellular protein transport	2	Ank3, Arntl	43	839	56046	0.480203	1	1
molecular_function	GO:0022891	substrate-specific transmembrane transporter activity	2	Slc2a2, Atp2b1	43	839	56046	0.480203	1	1
biological_process	GO:0051093	negative regulation of developmental process	2	Arntl, Hoxb8	43	840	56045	0.48061	1	1
biological_process	GO:0009607	response to biotic stimulus	2	Spon2, Nr1d1	43	842	56043	0.481425	1	1
biological_process	GO:0032940	secretion by cell	2	Arntl, Nr1d1	43	870	56015	0.492699	1	1
cellular_component	GO:0031967	organelle envelope	2	Hmgcs2, Hsd3b3	43	873	56012	0.493893	1	1
biological_process	GO:0016482	cytoplasmic transport	2	Ank3, Arntl	43	874	56011	0.49429	1	1
cellular_component	GO:0031975	envelope	2	Hmgcs2, Hsd3b3	43	876	56009	0.495083	1	1
biological_process	GO:0000003	reproduction	2	Arntl, Cyp26b1	43	881	56004	0.497062	1	1
biological_process	GO:0007267	cell-cell signaling	2	Arntl, Nr1d1	43	891	55994	0.500997	1	1
biological_process	GO:0060548	negative regulation of cell death	2	Npas2, Abcb1a	43	903	55982	0.505679	1	1
biological_process	GO:0043436	oxoacid metabolic process	2	Nr1d1, Cyp26b1	43	908	55977	0.507617	1	1
biological_process	GO:0006464	cellular protein modification process	2	Fkbp5, Dusp6	43	3145	53740	0.517177	1	1
biological_process	GO:0036211	protein modification process	2	Fkbp5, Dusp6	43	3145	53740	0.517177	1	1
biological_process	GO:1901135	carbohydrate derivative metabolic process	2	G6pc, Hbegf	43	952	55933	0.524355	1	1
biological_process	GO:0044712	single-organism catabolic process	2	G6pc, Cyp26b1	43	960	55925	0.527338	1	1
biological_process	GO:0051248	negative regulation of protein metabolic process	2	Hbegf, Dusp6	43	967	55918	0.529934	1	1
molecular_function	GO:0008270	zinc ion binding	2	Nr1d1, Nr1d2	43	971	55914	0.53141	1	1
biological_process	GO:0046903	secretion	2	Arntl, Nr1d1	43	986	55899	0.536908	1	1
molecular_function	GO:0022892	substrate-specific transporter activity	2	Slc2a2, Atp2b1	43	993	55892	0.539451	1	1
biological_process	GO:0044702	single organism reproductive process	2	Arntl, Cyp26b1	43	995	55890	0.540176	1	1
molecular_function	GO:0032403	protein complex binding	2	Scin, Slc2a2	43	1002	55883	0.542702	1	1
biological_process	GO:1902580	single-organism cellular localization	2	Ank3, Arntl	43	1018	55867	0.548425	1	1
biological_process	GO:0006955	immune response	2	Spon2, Nfil3	43	1030	55855	0.552672	1	1
biological_process	GO:0016192	vesicle-mediated transport	2	Spon2, Ank3	43	1073	55812	0.567571	1	1
biological_process	GO:0051130	positive regulation of cellular component organization	2	Ank3, Scin	43	1079	55806	0.569611	1	1
biological_process	GO:0022414	reproductive process	2	Arntl, Cyp26b1	43	1080	55805	0.56995	1	1
biological_process	GO:0016477	cell migration	2	Hbegf, Hoxb9	43	1114	55771	0.581324	1	1
biological_process	GO:0009967	positive regulation of signal transduction	2	Arntl, Hbegf	43	1157	55728	0.595289	1	1
cellular_component	GO:0098588	bounding membrane of organelle	2	Fkbp5, G6pc	43	1184	55701	0.603824	1	1
biological_process	GO:0048870	cell motility	2	Hbegf, Hoxb9	43	1211	55674	0.612183	1	1
biological_process	GO:0051674	localization of cell	2	Hbegf, Hoxb9	43	1211	55674	0.612183	1	1
biological_process	GO:1901700	response to oxygen-containing compound	2	Spon2, Nr1d1	43	1216	55669	0.613712	1	1
molecular_function	GO:0042802	identical protein binding	2	Tdg, Tef	43	1233	55652	0.618867	1	1
biological_process	GO:1902582	single-organism intracellular transport	2	Ank3, Arntl	43	1249	55636	0.623657	1	1
cellular_component	GO:0005856	cytoskeleton	3	Ank3, Scin, Tns4	42	1811	55074	0.651489	1	1
biological_process	GO:0007399	nervous system development	3	Ank3, Arntl, Hoxb8	42	1921	54964	0.660785	1	1
biological_process	GO:0048468	cell development	3	Ank3, Arntl, Abcb1a	42	2018	54867	0.669726	1	1
biological_process	GO:0051128	regulation of cellular component organization	3	Ank3, Hbegf, Scin	42	2076	54809	0.675343	1	1
biological_process	GO:0035556	intracellular signal transduction	3	Arntl, Hbegf, Dusp6	42	2104	54781	0.678117	1	1
biological_process	GO:0065009	regulation of molecular function	3	Ank3, Tdg, Dusp6	42	2147	54738	0.682446	1	1
biological_process	GO:0051649	establishment of localization in cell	3	Ank3, Arntl, Nr1d1	42	2158	54727	0.683566	1	1
biological_process	GO:0051246	regulation of protein metabolic process	3	Arntl, Hbegf, Dusp6	42	2353	54532	0.704072	1	1
molecular_function	GO:0036094	small molecule binding	3	Abcb1a, Cyp26b1, Atp2b1	42	2432	54453	0.712622	1	1
biological_process	GO:0003008	system process	3	Ank3, Hbegf, Hoxb8	42	2506	54379	0.720698	1	1
biological_process	GO:0006796	phosphate-containing compound metabolic process	2	G6pc, Dusp6	43	2686	54199	0.723299	1	1
biological_process	GO:0006793	phosphorus metabolic process	2	G6pc, Dusp6	43	2727	54158	0.723708	1	1
biological_process	GO:0019538	protein metabolic process	5	Arntl, Fkbp5, Hbegf, Nr1d1, Dusp6	40	4751	52134	0.783962	1	1
cellular_component	GO:0032991	macromolecular complex	5	Arntl, Npas2, Scin, Nr1d1, Hoxb5os	40	4806	52079	0.785844	1	1
biological_process	GO:0044267	cellular protein metabolic process	4	Arntl, Fkbp5, Nr1d1, Dusp6	41	4101	52784	1	1	1
biological_process	GO:0016043	cellular component organization	5	Ank3, Hbegf, Scin, Tdg, Cyp26b1	40	5192	51693	1	1	1
biological_process	GO:0071840	cellular component organization or biogenesis	5	Ank3, Hbegf, Scin, Tdg, Cyp26b1	40	5337	51548	1	1	1
cellular_component	GO:0043234	protein complex	4	Arntl, Npas2, Scin, Hoxb5os	41	4110	52775	1	1	1
biological_process	GO:0043412	macromolecule modification	3	Fkbp5, Tdg, Dusp6	42	3273	53612	1	1	1
biological_process	GO:0006996	organelle organization	3	Scin, Tdg, Cyp26b1	42	3139	53746	1	1	1
cellular_component	GO:0005615	extracellular space	2	Spon2, Hbegf	43	1329	55556	1	1	1
biological_process	GO:0022008	neurogenesis	2	Ank3, Arntl	43	1448	55437	1	1	1
biological_process	GO:0022607	cellular component assembly	2	Ank3, Scin	43	2082	54803	1	1	1
biological_process	GO:0044085	cellular component biogenesis	2	Ank3, Scin	43	2269	54616	1	1	1
biological_process	GO:0046907	intracellular transport	2	Ank3, Arntl	43	1436	55449	1	1	1
biological_process	GO:0048699	generation of neurons	2	Ank3, Arntl	43	1360	55525	1	1	1
biological_process	GO:0050877	neurological system process	2	Ank3, Hoxb8	43	1961	54924	1	1	1
biological_process	GO:0006508	proteolysis	2	Arntl, Nr1d1	43	1475	55410	1	1	1
biological_process	GO:0023056	positive regulation of signaling	2	Arntl, Hbegf	43	1339	55546	1	1	1
molecular_function	GO:0016740	transferase activity	2	G6pc, Hmgcs2	43	2144	54741	1	1	1
molecular_function	GO:0019899	enzyme binding	2	Per3, Tdg	43	1743	55142	1	1	1
molecular_function	GO:0000166	nucleotide binding	2	Abcb1a, Atp2b1	43	2121	54764	1	1	1
molecular_function	GO:0001882	nucleoside binding	2	Abcb1a, Atp2b1	43	1678	55207	1	1	1
molecular_function	GO:0001883	purine nucleoside binding	2	Abcb1a, Atp2b1	43	1670	55215	1	1	1
molecular_function	GO:0005524	ATP binding	2	Abcb1a, Atp2b1	43	1350	55535	1	1	1
molecular_function	GO:0017076	purine nucleotide binding	2	Abcb1a, Atp2b1	43	1709	55176	1	1	1
molecular_function	GO:0030554	adenyl nucleotide binding	2	Abcb1a, Atp2b1	43	1395	55490	1	1	1
molecular_function	GO:0032549	ribonucleoside binding	2	Abcb1a, Atp2b1	43	1670	55215	1	1	1
molecular_function	GO:0032550	purine ribonucleoside binding	2	Abcb1a, Atp2b1	43	1667	55218	1	1	1
molecular_function	GO:0032553	ribonucleotide binding	2	Abcb1a, Atp2b1	43	1715	55170	1	1	1
molecular_function	GO:0032555	purine ribonucleotide binding	2	Abcb1a, Atp2b1	43	1700	55185	1	1	1
molecular_function	GO:0032559	adenyl ribonucleotide binding	2	Abcb1a, Atp2b1	43	1388	55497	1	1	1
molecular_function	GO:0035639	purine ribonucleoside triphosphate binding	2	Abcb1a, Atp2b1	43	1653	55232	1	1	1
molecular_function	GO:1901265	nucleoside phosphate binding	2	Abcb1a, Atp2b1	43	2121	54764	1	1	1
biological_process	GO:0042981	regulation of apoptotic process	2	Scin, Dusp6	43	1348	55537	1	1	1
biological_process	GO:0043067	regulation of programmed cell death	2	Scin, Dusp6	43	1364	55521	1	1	1
biological_process	GO:0043933	macromolecular complex subunit organization	2	Scin, Tdg	43	2178	54707	1	1	1
molecular_function	GO:0044877	macromolecular complex binding	2	Scin, Slc2a2	43	1498	55387	1	1	1
biological_process	GO:1902589	single-organism organelle organization	2	Scin, Cyp26b1	43	2284	54601	1	1	1
cellular_component	GO:0005829	cytosol	2	Slc2a2, Dusp6	43	1521	55364	1	1	1
molecular_function	GO:0004871	signal transducer activity	2	Nr1d1, Nr1d2	43	2290	54595	1	1	1
molecular_function	GO:0004872	receptor activity	2	Nr1d1, Nr1d2	43	2230	54655	1	1	1
molecular_function	GO:0038023	signaling receptor activity	2	Nr1d1, Nr1d2	43	2077	54808	1	1	1
molecular_function	GO:0060089	molecular transducer activity	2	Nr1d1, Nr1d2	43	2442	54443	1	1	1
molecular_function	GO:0001530	lipopolysaccharide binding	1	Spon2	44	20	56865	1	1	1
biological_process	GO:0001816	cytokine production	1	Spon2	44	557	56328	1	1	1
biological_process	GO:0001817	regulation of cytokine production	1	Spon2	44	500	56385	1	1	1
biological_process	GO:0001819	positive regulation of cytokine production	1	Spon2	44	333	56552	1	1	1
biological_process	GO:0002252	immune effector process	1	Spon2	44	676	56209	1	1	1
biological_process	GO:0002367	cytokine production involved in immune response	1	Spon2	44	63	56822	1	1	1
biological_process	GO:0002440	production of molecular mediator of immune response	1	Spon2	44	147	56738	1	1	1
biological_process	GO:0002443	leukocyte mediated immunity	1	Spon2	44	298	56587	1	1	1
biological_process	GO:0002444	myeloid leukocyte mediated immunity	1	Spon2	44	77	56808	1	1	1
biological_process	GO:0002448	mast cell mediated immunity	1	Spon2	44	44	56841	1	1	1
biological_process	GO:0002697	regulation of immune effector process	1	Spon2	44	379	56506	1	1	1
biological_process	GO:0002699	positive regulation of immune effector process	1	Spon2	44	166	56719	1	1	1
biological_process	GO:0002700	regulation of production of molecular mediator of immune response	1	Spon2	44	102	56783	1	1	1
biological_process	GO:0002702	positive regulation of production of molecular mediator of immune response	1	Spon2	44	65	56820	1	1	1
biological_process	GO:0002718	regulation of cytokine production involved in immune response	1	Spon2	44	51	56834	1	1	1
biological_process	GO:0002720	positive regulation of cytokine production involved in immune response	1	Spon2	44	29	56856	1	1	1
molecular_function	GO:0003823	antigen binding	1	Spon2	44	102	56783	1	1	1
cellular_component	GO:0005578	proteinaceous extracellular matrix	1	Spon2	44	342	56543	1	1	1
biological_process	GO:0006897	endocytosis	1	Spon2	44	483	56402	1	1	1
biological_process	GO:0006909	phagocytosis	1	Spon2	44	159	56726	1	1	1
biological_process	GO:0006959	humoral immune response	1	Spon2	44	172	56713	1	1	1
biological_process	GO:0008228	opsonization	1	Spon2	44	4	56881	1	1	1
biological_process	GO:0009615	response to virus	1	Spon2	44	290	56595	1	1	1
biological_process	GO:0009620	response to fungus	1	Spon2	44	39	56846	1	1	1
biological_process	GO:0010934	macrophage cytokine production	1	Spon2	44	14	56871	1	1	1
biological_process	GO:0010935	regulation of macrophage cytokine production	1	Spon2	44	13	56872	1	1	1
biological_process	GO:0019730	antimicrobial humoral response	1	Spon2	44	43	56842	1	1	1
biological_process	GO:0019731	antibacterial humoral response	1	Spon2	44	39	56846	1	1	1
cellular_component	GO:0031012	extracellular matrix	1	Spon2	44	401	56484	1	1	1
biological_process	GO:0032635	interleukin-6 production	1	Spon2	44	108	56777	1	1	1
biological_process	GO:0032640	tumor necrosis factor production	1	Spon2	44	108	56777	1	1	1
biological_process	GO:0032675	regulation of interleukin-6 production	1	Spon2	44	105	56780	1	1	1
biological_process	GO:0032680	regulation of tumor necrosis factor production	1	Spon2	44	107	56778	1	1	1
biological_process	GO:0032755	positive regulation of interleukin-6 production	1	Spon2	44	68	56817	1	1	1
biological_process	GO:0032760	positive regulation of tumor necrosis factor production	1	Spon2	44	62	56823	1	1	1
biological_process	GO:0042742	defense response to bacterium	1	Spon2	44	248	56637	1	1	1
biological_process	GO:0043152	induction of bacterial agglutination	1	Spon2	44	3	56882	1	1	1
biological_process	GO:0045087	innate immune response	1	Spon2	44	498	56387	1	1	1
biological_process	GO:0050832	defense response to fungus	1	Spon2	44	26	56859	1	1	1
biological_process	GO:0051607	defense response to virus	1	Spon2	44	255	56630	1	1	1
biological_process	GO:0060907	positive regulation of macrophage cytokine production	1	Spon2	44	8	56877	1	1	1
biological_process	GO:0061081	positive regulation of myeloid leukocyte cytokine production involved in immune response	1	Spon2	44	11	56874	1	1	1
biological_process	GO:0061082	myeloid leukocyte cytokine production	1	Spon2	44	21	56864	1	1	1
biological_process	GO:0071706	tumor necrosis factor superfamily cytokine production	1	Spon2	44	111	56774	1	1	1
biological_process	GO:0098542	defense response to other organism	1	Spon2	44	504	56381	1	1	1
biological_process	GO:1903555	regulation of tumor necrosis factor superfamily cytokine production	1	Spon2	44	109	56776	1	1	1
biological_process	GO:1903557	positive regulation of tumor necrosis factor superfamily cytokine production	1	Spon2	44	63	56822	1	1	1
molecular_function	GO:0047023	androsterone dehydrogenase activity	1	Akr1c14	44	4	56881	1	1	1
biological_process	GO:0000281	mitotic cytokinesis	1	Ank3	44	27	56858	1	1	1
cellular_component	GO:0000323	lytic vacuole	1	Ank3	44	430	56455	1	1	1
biological_process	GO:0000902	cell morphogenesis	1	Ank3	44	1160	55725	1	1	1
biological_process	GO:0000904	cell morphogenesis involved in differentiation	1	Ank3	44	726	56159	1	1	1
biological_process	GO:0000910	cytokinesis	1	Ank3	44	149	56736	1	1	1
biological_process	GO:0001508	action potential	1	Ank3	44	114	56771	1	1	1
biological_process	GO:0002028	regulation of sodium ion transport	1	Ank3	44	74	56811	1	1	1
biological_process	GO:0003254	regulation of membrane depolarization	1	Ank3	44	40	56845	1	1	1
molecular_function	GO:0005198	structural molecule activity	1	Ank3	44	498	56387	1	1	1
molecular_function	GO:0005200	structural constituent of cytoskeleton	1	Ank3	44	59	56826	1	1	1
cellular_component	GO:0005764	lysosome	1	Ank3	44	430	56455	1	1	1
cellular_component	GO:0005773	vacuole	1	Ank3	44	500	56385	1	1	1
cellular_component	GO:0005923	bicellular tight junction	1	Ank3	44	108	56777	1	1	1
biological_process	GO:0006612	protein targeting to membrane	1	Ank3	44	90	56795	1	1	1
biological_process	GO:0006813	potassium ion transport	1	Ank3	44	207	56678	1	1	1
biological_process	GO:0006892	post-Golgi vesicle-mediated transport	1	Ank3	44	74	56811	1	1	1
biological_process	GO:0006893	Golgi to plasma membrane transport	1	Ank3	44	45	56840	1	1	1
biological_process	GO:0007009	plasma membrane organization	1	Ank3	44	268	56617	1	1	1
biological_process	GO:0007409	axonogenesis	1	Ank3	44	390	56495	1	1	1
biological_process	GO:0007411	axon guidance	1	Ank3	44	188	56697	1	1	1
cellular_component	GO:0009925	basal plasma membrane	1	Ank3	44	37	56848	1	1	1
biological_process	GO:0010038	response to metal ion	1	Ank3	44	199	56686	1	1	1
biological_process	GO:0010256	endomembrane system organization	1	Ank3	44	455	56430	1	1	1
biological_process	GO:0010644	cell communication by electrical coupling	1	Ank3	44	11	56874	1	1	1
biological_process	GO:0010649	regulation of cell communication by electrical coupling	1	Ank3	44	6	56879	1	1	1
biological_process	GO:0010650	positive regulation of cell communication by electrical coupling	1	Ank3	44	1	56884	1	1	1
biological_process	GO:0010765	positive regulation of sodium ion transport	1	Ank3	44	37	56848	1	1	1
biological_process	GO:0010959	regulation of metal ion transport	1	Ank3	44	333	56552	1	1	1
biological_process	GO:0010960	magnesium ion homeostasis	1	Ank3	44	12	56873	1	1	1
cellular_component	GO:0014704	intercalated disc	1	Ank3	44	54	56831	1	1	1
cellular_component	GO:0014731	spectrin-associated cytoskeleton	1	Ank3	44	6	56879	1	1	1
cellular_component	GO:0016328	lateral plasma membrane	1	Ank3	44	48	56837	1	1	1
cellular_component	GO:0016528	sarcoplasm	1	Ank3	44	69	56816	1	1	1
cellular_component	GO:0016529	sarcoplasmic reticulum	1	Ank3	44	61	56824	1	1	1
biological_process	GO:0019226	transmission of nerve impulse	1	Ank3	44	69	56816	1	1	1
biological_process	GO:0019228	neuronal action potential	1	Ank3	44	37	56848	1	1	1
biological_process	GO:0022409	positive regulation of cell-cell adhesion	1	Ank3	44	190	56695	1	1	1
biological_process	GO:0022898	regulation of transmembrane transporter activity	1	Ank3	44	173	56712	1	1	1
cellular_component	GO:0030016	myofibril	1	Ank3	44	183	56702	1	1	1
cellular_component	GO:0030017	sarcomere	1	Ank3	44	160	56725	1	1	1
cellular_component	GO:0030018	Z disc	1	Ank3	44	102	56783	1	1	1
biological_process	GO:0030030	cell projection organization	1	Ank3	44	1227	55658	1	1	1
biological_process	GO:0030182	neuron differentiation	1	Ank3	44	1219	55666	1	1	1
cellular_component	GO:0030315	T-tubule	1	Ank3	44	56	56829	1	1	1
cellular_component	GO:0030424	axon	1	Ank3	44	481	56404	1	1	1
molecular_function	GO:0030507	spectrin binding	1	Ank3	44	28	56857	1	1	1
molecular_function	GO:0030674	protein binding, bridging	1	Ank3	44	95	56790	1	1	1
biological_process	GO:0031175	neuron projection development	1	Ank3	44	819	56066	1	1	1
cellular_component	GO:0031594	neuromuscular junction	1	Ank3	44	60	56825	1	1	1
cellular_component	GO:0031674	I band	1	Ank3	44	117	56768	1	1	1
biological_process	GO:0032026	response to magnesium ion	1	Ank3	44	11	56874	1	1	1
biological_process	GO:0032386	regulation of intracellular transport	1	Ank3	44	518	56367	1	1	1
biological_process	GO:0032388	positive regulation of intracellular transport	1	Ank3	44	310	56575	1	1	1
biological_process	GO:0032409	regulation of transporter activity	1	Ank3	44	183	56702	1	1	1
biological_process	GO:0032410	negative regulation of transporter activity	1	Ank3	44	52	56833	1	1	1
biological_process	GO:0032411	positive regulation of transporter activity	1	Ank3	44	68	56817	1	1	1
biological_process	GO:0032412	regulation of ion transmembrane transporter activity	1	Ank3	44	168	56717	1	1	1
biological_process	GO:0032413	negative regulation of ion transmembrane transporter activity	1	Ank3	44	43	56842	1	1	1
biological_process	GO:0032414	positive regulation of ion transmembrane transporter activity	1	Ank3	44	62	56823	1	1	1
biological_process	GO:0032989	cellular component morphogenesis	1	Ank3	44	1241	55644	1	1	1
biological_process	GO:0032990	cell part morphogenesis	1	Ank3	44	788	56097	1	1	1
biological_process	GO:0033157	regulation of intracellular protein transport	1	Ank3	44	346	56539	1	1	1
cellular_component	GO:0033267	axon part	1	Ank3	44	259	56626	1	1	1
cellular_component	GO:0033268	node of Ranvier	1	Ank3	44	16	56869	1	1	1
cellular_component	GO:0033270	paranode region of axon	1	Ank3	44	15	56870	1	1	1
biological_process	GO:0034112	positive regulation of homotypic cell-cell adhesion	1	Ank3	44	156	56729	1	1	1
biological_process	GO:0034762	regulation of transmembrane transport	1	Ank3	44	358	56527	1	1	1
biological_process	GO:0034763	negative regulation of transmembrane transport	1	Ank3	44	76	56809	1	1	1
biological_process	GO:0034764	positive regulation of transmembrane transport	1	Ank3	44	104	56781	1	1	1
biological_process	GO:0034765	regulation of ion transmembrane transport	1	Ank3	44	342	56543	1	1	1
biological_process	GO:0034766	negative regulation of ion transmembrane transport	1	Ank3	44	69	56816	1	1	1
biological_process	GO:0034767	positive regulation of ion transmembrane transport	1	Ank3	44	97	56788	1	1	1
biological_process	GO:0035637	multicellular organismal signaling	1	Ank3	44	106	56779	1	1	1
biological_process	GO:0035725	sodium ion transmembrane transport	1	Ank3	44	107	56778	1	1	1
cellular_component	GO:0042383	sarcolemma	1	Ank3	44	136	56749	1	1	1
biological_process	GO:0042391	regulation of membrane potential	1	Ank3	44	358	56527	1	1	1
biological_process	GO:0043001	Golgi to plasma membrane protein transport	1	Ank3	44	31	56854	1	1	1
cellular_component	GO:0043194	axon initial segment	1	Ank3	44	13	56872	1	1	1
biological_process	GO:0043266	regulation of potassium ion transport	1	Ank3	44	82	56803	1	1	1
biological_process	GO:0043267	negative regulation of potassium ion transport	1	Ank3	44	32	56853	1	1	1
biological_process	GO:0043269	regulation of ion transport	1	Ank3	44	578	56307	1	1	1
biological_process	GO:0043270	positive regulation of ion transport	1	Ank3	44	248	56637	1	1	1
biological_process	GO:0043271	negative regulation of ion transport	1	Ank3	44	130	56755	1	1	1
cellular_component	GO:0043292	contractile fiber	1	Ank3	44	196	56689	1	1	1
cellular_component	GO:0043296	apical junction complex	1	Ank3	44	121	56764	1	1	1
biological_process	GO:0044091	membrane biogenesis	1	Ank3	44	30	56855	1	1	1
biological_process	GO:0044093	positive regulation of molecular function	1	Ank3	44	1256	55629	1	1	1
cellular_component	GO:0044291	cell-cell contact zone	1	Ank3	44	67	56818	1	1	1
cellular_component	GO:0044304	main axon	1	Ank3	44	73	56812	1	1	1
molecular_function	GO:0044325	ion channel binding	1	Ank3	44	112	56773	1	1	1
cellular_component	GO:0044449	contractile fiber part	1	Ank3	44	173	56712	1	1	1
biological_process	GO:0044802	single-organism membrane organization	1	Ank3	44	657	56228	1	1	1
cellular_component	GO:0045178	basal part of cell	1	Ank3	44	57	56828	1	1	1
cellular_component	GO:0045211	postsynaptic membrane	1	Ank3	44	210	56675	1	1	1
molecular_function	GO:0045296	cadherin binding	1	Ank3	44	30	56855	1	1	1
biological_process	GO:0045760	positive regulation of action potential	1	Ank3	44	14	56871	1	1	1
biological_process	GO:0045785	positive regulation of cell adhesion	1	Ank3	44	333	56552	1	1	1
biological_process	GO:0045838	positive regulation of membrane potential	1	Ank3	44	13	56872	1	1	1
biological_process	GO:0048193	Golgi vesicle transport	1	Ank3	44	184	56701	1	1	1
biological_process	GO:0048666	neuron development	1	Ank3	44	964	55921	1	1	1
biological_process	GO:0048667	cell morphogenesis involved in neuron differentiation	1	Ank3	44	503	56382	1	1	1
biological_process	GO:0048812	neuron projection morphogenesis	1	Ank3	44	539	56346	1	1	1
biological_process	GO:0048858	cell projection morphogenesis	1	Ank3	44	767	56118	1	1	1
biological_process	GO:0050808	synapse organization	1	Ank3	44	216	56669	1	1	1
molecular_function	GO:0050839	cell adhesion molecule binding	1	Ank3	44	169	56716	1	1	1
biological_process	GO:0051050	positive regulation of transport	1	Ank3	44	914	55971	1	1	1
biological_process	GO:0051051	negative regulation of transport	1	Ank3	44	469	56416	1	1	1
biological_process	GO:0051222	positive regulation of protein transport	1	Ank3	44	435	56450	1	1	1
biological_process	GO:0051301	cell division	1	Ank3	44	612	56273	1	1	1
biological_process	GO:0051899	membrane depolarization	1	Ank3	44	88	56797	1	1	1
molecular_function	GO:0060090	binding, bridging	1	Ank3	44	117	56768	1	1	1
biological_process	GO:0061024	membrane organization	1	Ank3	44	758	56127	1	1	1
biological_process	GO:0061564	axon development	1	Ank3	44	416	56469	1	1	1
biological_process	GO:0061640	cytoskeleton-dependent cytokinesis	1	Ank3	44	37	56848	1	1	1
cellular_component	GO:0070160	occluding junction	1	Ank3	44	109	56776	1	1	1
biological_process	GO:0071248	cellular response to metal ion	1	Ank3	44	86	56799	1	1	1
biological_process	GO:0071286	cellular response to magnesium ion	1	Ank3	44	4	56881	1	1	1
biological_process	GO:0071709	membrane assembly	1	Ank3	44	24	56861	1	1	1
biological_process	GO:0071804	cellular potassium ion transport	1	Ank3	44	161	56724	1	1	1
biological_process	GO:0071805	potassium ion transmembrane transport	1	Ank3	44	161	56724	1	1	1
biological_process	GO:0072657	protein localization to membrane	1	Ank3	44	361	56524	1	1	1
biological_process	GO:0072658	maintenance of protein location in membrane	1	Ank3	44	2	56883	1	1	1
biological_process	GO:0072659	protein localization to plasma membrane	1	Ank3	44	206	56679	1	1	1
biological_process	GO:0072660	maintenance of protein location in plasma membrane	1	Ank3	44	2	56883	1	1	1
biological_process	GO:0072661	protein targeting to plasma membrane	1	Ank3	44	24	56861	1	1	1
biological_process	GO:0086001	cardiac muscle cell action potential	1	Ank3	44	37	56848	1	1	1
biological_process	GO:0086010	membrane depolarization during action potential	1	Ank3	44	38	56847	1	1	1
biological_process	GO:0086012	membrane depolarization during cardiac muscle cell action potential	1	Ank3	44	9	56876	1	1	1
biological_process	GO:0090002	establishment of protein localization to plasma membrane	1	Ank3	44	129	56756	1	1	1
biological_process	GO:0090150	establishment of protein localization to membrane	1	Ank3	44	228	56657	1	1	1
biological_process	GO:0090313	regulation of protein targeting to membrane	1	Ank3	44	26	56859	1	1	1
biological_process	GO:0090314	positive regulation of protein targeting to membrane	1	Ank3	44	20	56865	1	1	1
biological_process	GO:0090316	positive regulation of intracellular protein transport	1	Ank3	44	235	56650	1	1	1
cellular_component	GO:0097060	synaptic membrane	1	Ank3	44	259	56626	1	1	1
biological_process	GO:0097485	neuron projection guidance	1	Ank3	44	189	56696	1	1	1
biological_process	GO:0098900	regulation of action potential	1	Ank3	44	40	56845	1	1	1
biological_process	GO:0098901	regulation of cardiac muscle cell action potential	1	Ank3	44	17	56868	1	1	1
biological_process	GO:0098902	regulation of membrane depolarization during action potential	1	Ank3	44	4	56881	1	1	1
biological_process	GO:1900825	regulation of membrane depolarization during cardiac muscle cell action potential	1	Ank3	44	3	56882	1	1	1
biological_process	GO:1900827	positive regulation of membrane depolarization during cardiac muscle cell action potential	1	Ank3	44	1	56884	1	1	1
biological_process	GO:1901016	regulation of potassium ion transmembrane transporter activity	1	Ank3	44	39	56846	1	1	1
biological_process	GO:1901017	negative regulation of potassium ion transmembrane transporter activity	1	Ank3	44	15	56870	1	1	1
biological_process	GO:1901379	regulation of potassium ion transmembrane transport	1	Ank3	44	59	56826	1	1	1
biological_process	GO:1901380	negative regulation of potassium ion transmembrane transport	1	Ank3	44	20	56865	1	1	1
biological_process	GO:1902259	regulation of delayed rectifier potassium channel activity	1	Ank3	44	16	56869	1	1	1
biological_process	GO:1902260	negative regulation of delayed rectifier potassium channel activity	1	Ank3	44	8	56877	1	1	1
biological_process	GO:1902305	regulation of sodium ion transmembrane transport	1	Ank3	44	48	56837	1	1	1
biological_process	GO:1902307	positive regulation of sodium ion transmembrane transport	1	Ank3	44	17	56868	1	1	1
biological_process	GO:1903533	regulation of protein targeting	1	Ank3	44	276	56609	1	1	1
biological_process	GO:1903817	negative regulation of voltage-gated potassium channel activity	1	Ank3	44	8	56877	1	1	1
biological_process	GO:1903827	regulation of cellular protein localization	1	Ank3	44	473	56412	1	1	1
biological_process	GO:1903829	positive regulation of cellular protein localization	1	Ank3	44	297	56588	1	1	1
biological_process	GO:1904062	regulation of cation transmembrane transport	1	Ank3	44	161	56724	1	1	1
biological_process	GO:1904063	negative regulation of cation transmembrane transport	1	Ank3	44	49	56836	1	1	1
biological_process	GO:1904064	positive regulation of cation transmembrane transport	1	Ank3	44	68	56817	1	1	1
biological_process	GO:1904181	positive regulation of membrane depolarization	1	Ank3	44	10	56875	1	1	1
biological_process	GO:1990778	protein localization to cell periphery	1	Ank3	44	208	56677	1	1	1
biological_process	GO:2000021	regulation of ion homeostasis	1	Ank3	44	176	56709	1	1	1
biological_process	GO:2000649	regulation of sodium ion transmembrane transporter activity	1	Ank3	44	39	56846	1	1	1
biological_process	GO:2000651	positive regulation of sodium ion transmembrane transporter activity	1	Ank3	44	12	56873	1	1	1
biological_process	GO:2001257	regulation of cation channel activity	1	Ank3	44	79	56806	1	1	1
biological_process	GO:2001258	negative regulation of cation channel activity	1	Ank3	44	26	56859	1	1	1
biological_process	GO:2001259	positive regulation of cation channel activity	1	Ank3	44	35	56850	1	1	1
biological_process	GO:0000060	protein import into nucleus, translocation	1	Arntl	44	52	56833	1	1	1
molecular_function	GO:0001190	transcriptional activator activity, RNA polymerase II transcription factor binding	1	Arntl	44	53	56832	1	1	1
molecular_function	GO:0001191	transcriptional repressor activity, RNA polymerase II transcription factor binding	1	Arntl	44	85	56800	1	1	1
biological_process	GO:0002064	epithelial cell development	1	Arntl	44	223	56662	1	1	1
biological_process	GO:0002065	columnar/cuboidal epithelial cell differentiation	1	Arntl	44	149	56736	1	1	1
biological_process	GO:0002066	columnar/cuboidal epithelial cell development	1	Arntl	44	63	56822	1	1	1
biological_process	GO:0002067	glandular epithelial cell differentiation	1	Arntl	44	52	56833	1	1	1
biological_process	GO:0002068	glandular epithelial cell development	1	Arntl	44	24	56861	1	1	1
biological_process	GO:0003309	type B pancreatic cell differentiation	1	Arntl	44	27	56858	1	1	1
biological_process	GO:0003323	type B pancreatic cell development	1	Arntl	44	20	56865	1	1	1
biological_process	GO:0006511	ubiquitin-dependent protein catabolic process	1	Arntl	44	482	56403	1	1	1
biological_process	GO:0006606	protein import into nucleus	1	Arntl	44	247	56638	1	1	1
biological_process	GO:0006913	nucleocytoplasmic transport	1	Arntl	44	358	56527	1	1	1
biological_process	GO:0006979	response to oxidative stress	1	Arntl	44	316	56569	1	1	1
biological_process	GO:0007567	parturition	1	Arntl	44	7	56878	1	1	1
biological_process	GO:0007568	aging	1	Arntl	44	139	56746	1	1	1
biological_process	GO:0007569	cell aging	1	Arntl	44	76	56809	1	1	1
biological_process	GO:0009894	regulation of catabolic process	1	Arntl	44	620	56265	1	1	1
biological_process	GO:0017038	protein import	1	Arntl	44	289	56596	1	1	1
molecular_function	GO:0017162	aryl hydrocarbon receptor binding	1	Arntl	44	4	56881	1	1	1
biological_process	GO:0019941	modification-dependent protein catabolic process	1	Arntl	44	489	56396	1	1	1
biological_process	GO:0030111	regulation of Wnt signaling pathway	1	Arntl	44	226	56659	1	1	1
biological_process	GO:0030177	positive regulation of Wnt signaling pathway	1	Arntl	44	97	56788	1	1	1
biological_process	GO:0030518	intracellular steroid hormone receptor signaling pathway	1	Arntl	44	99	56786	1	1	1
cellular_component	GO:0030529	ribonucleoprotein complex	1	Arntl	44	685	56200	1	1	1
biological_process	GO:0030856	regulation of epithelial cell differentiation	1	Arntl	44	126	56759	1	1	1
biological_process	GO:0031016	pancreas development	1	Arntl	44	82	56803	1	1	1
biological_process	GO:0031018	endocrine pancreas development	1	Arntl	44	48	56837	1	1	1
biological_process	GO:0031929	TOR signaling	1	Arntl	44	76	56809	1	1	1
biological_process	GO:0031958	corticosteroid receptor signaling pathway	1	Arntl	44	18	56867	1	1	1
biological_process	GO:0032006	regulation of TOR signaling	1	Arntl	44	65	56820	1	1	1
biological_process	GO:0032007	negative regulation of TOR signaling	1	Arntl	44	28	56857	1	1	1
biological_process	GO:0033143	regulation of intracellular steroid hormone receptor signaling pathway	1	Arntl	44	65	56820	1	1	1
biological_process	GO:0033144	negative regulation of intracellular steroid hormone receptor signaling pathway	1	Arntl	44	32	56853	1	1	1
biological_process	GO:0033365	protein localization to organelle	1	Arntl	44	669	56216	1	1	1
cellular_component	GO:0033391	chromatoid body	1	Arntl	44	14	56871	1	1	1
biological_process	GO:0034504	protein localization to nucleus	1	Arntl	44	313	56572	1	1	1
biological_process	GO:0034599	cellular response to oxidative stress	1	Arntl	44	187	56698	1	1	1
biological_process	GO:0035270	endocrine system development	1	Arntl	44	129	56756	1	1	1
cellular_component	GO:0035770	ribonucleoprotein granule	1	Arntl	44	132	56753	1	1	1
biological_process	GO:0035883	enteroendocrine cell differentiation	1	Arntl	44	30	56855	1	1	1
cellular_component	GO:0036464	cytoplasmic ribonucleoprotein granule	1	Arntl	44	125	56760	1	1	1
biological_process	GO:0042176	regulation of protein catabolic process	1	Arntl	44	374	56511	1	1	1
biological_process	GO:0042303	molting cycle	1	Arntl	44	110	56775	1	1	1
biological_process	GO:0042633	hair cycle	1	Arntl	44	110	56775	1	1	1
biological_process	GO:0042634	regulation of hair cycle	1	Arntl	44	25	56860	1	1	1
biological_process	GO:0042753	positive regulation of circadian rhythm	1	Arntl	44	24	56861	1	1	1
biological_process	GO:0042921	glucocorticoid receptor signaling pathway	1	Arntl	44	15	56870	1	1	1
biological_process	GO:0043161	proteasome-mediated ubiquitin-dependent protein catabolic process	1	Arntl	44	367	56518	1	1	1
molecular_function	GO:0043425	bHLH transcription factor binding	1	Arntl	44	30	56855	1	1	1
biological_process	GO:0043632	modification-dependent macromolecule catabolic process	1	Arntl	44	496	56389	1	1	1
biological_process	GO:0044706	multi-multicellular organism process	1	Arntl	44	161	56724	1	1	1
biological_process	GO:0044744	protein targeting to nucleus	1	Arntl	44	247	56638	1	1	1
biological_process	GO:0045599	negative regulation of fat cell differentiation	1	Arntl	44	44	56841	1	1	1
biological_process	GO:0050767	regulation of neurogenesis	1	Arntl	44	733	56152	1	1	1
biological_process	GO:0051169	nuclear transport	1	Arntl	44	362	56523	1	1	1
biological_process	GO:0051170	nuclear import	1	Arntl	44	248	56637	1	1	1
biological_process	GO:0051726	regulation of cell cycle	1	Arntl	44	801	56084	1	1	1
biological_process	GO:0051960	regulation of nervous system development	1	Arntl	44	831	56054	1	1	1
biological_process	GO:0060137	maternal process involved in parturition	1	Arntl	44	3	56882	1	1	1
biological_process	GO:0060284	regulation of cell development	1	Arntl	44	913	55972	1	1	1
biological_process	GO:0060828	regulation of canonical Wnt signaling pathway	1	Arntl	44	161	56724	1	1	1
molecular_function	GO:0070491	repressing transcription factor binding	1	Arntl	44	55	56830	1	1	1
biological_process	GO:0072594	establishment of protein localization to organelle	1	Arntl	44	466	56419	1	1	1
biological_process	GO:0090263	positive regulation of canonical Wnt signaling pathway	1	Arntl	44	63	56822	1	1	1
biological_process	GO:0090342	regulation of cell aging	1	Arntl	44	29	56856	1	1	1
biological_process	GO:0090398	cellular senescence	1	Arntl	44	44	56841	1	1	1
biological_process	GO:0090400	stress-induced premature senescence	1	Arntl	44	7	56878	1	1	1
biological_process	GO:0090403	oxidative stress-induced premature senescence	1	Arntl	44	4	56881	1	1	1
molecular_function	GO:0098811	transcriptional repressor activity, RNA polymerase II activating transcription factor binding	1	Arntl	44	53	56832	1	1	1
biological_process	GO:1902593	single-organism nuclear import	1	Arntl	44	247	56638	1	1	1
biological_process	GO:2000074	regulation of type B pancreatic cell development	1	Arntl	44	5	56880	1	1	1
biological_process	GO:2000322	regulation of glucocorticoid receptor signaling pathway	1	Arntl	44	11	56874	1	1	1
biological_process	GO:2000323	negative regulation of glucocorticoid receptor signaling pathway	1	Arntl	44	6	56879	1	1	1
biological_process	GO:2000772	regulation of cellular senescence	1	Arntl	44	22	56863	1	1	1
biological_process	GO:0000413	protein peptidyl-prolyl isomerization	1	Fkbp5	44	34	56851	1	1	1
molecular_function	GO:0003755	peptidyl-prolyl cis-trans isomerase activity	1	Fkbp5	44	37	56848	1	1	1
molecular_function	GO:0005527	macrolide binding	1	Fkbp5	44	18	56867	1	1	1
molecular_function	GO:0005528	FK506 binding	1	Fkbp5	44	18	56867	1	1	1
biological_process	GO:0006457	protein folding	1	Fkbp5	44	151	56734	1	1	1
molecular_function	GO:0008144	drug binding	1	Fkbp5	44	130	56755	1	1	1
molecular_function	GO:0016859	cis-trans isomerase activity	1	Fkbp5	44	39	56846	1	1	1
biological_process	GO:0018193	peptidyl-amino acid modification	1	Fkbp5	44	950	55935	1	1	1
biological_process	GO:0018208	peptidyl-proline modification	1	Fkbp5	44	46	56839	1	1	1
biological_process	GO:0061077	chaperone-mediated protein folding	1	Fkbp5	44	45	56840	1	1	1
biological_process	GO:0000272	polysaccharide catabolic process	1	G6pc	44	22	56863	1	1	1
molecular_function	GO:0004346	glucose-6-phosphatase activity	1	G6pc	44	3	56882	1	1	1
biological_process	GO:0005980	glycogen catabolic process	1	G6pc	44	18	56867	1	1	1
biological_process	GO:0006638	neutral lipid metabolic process	1	G6pc	44	102	56783	1	1	1
biological_process	GO:0006639	acylglycerol metabolic process	1	G6pc	44	100	56785	1	1	1
biological_process	GO:0006641	triglyceride metabolic process	1	G6pc	44	87	56798	1	1	1
biological_process	GO:0009251	glucan catabolic process	1	G6pc	44	18	56867	1	1	1
biological_process	GO:0015712	hexose phosphate transport	1	G6pc	44	3	56882	1	1	1
biological_process	GO:0015748	organophosphate ester transport	1	G6pc	44	77	56808	1	1	1
biological_process	GO:0015760	glucose-6-phosphate transport	1	G6pc	44	3	56882	1	1	1
biological_process	GO:0016052	carbohydrate catabolic process	1	G6pc	44	112	56773	1	1	1
molecular_function	GO:0016772	transferase activity, transferring phosphorus-containing groups	1	G6pc	44	886	55999	1	1	1
molecular_function	GO:0016773	phosphotransferase activity, alcohol group as acceptor	1	G6pc	44	689	56196	1	1	1
molecular_function	GO:0019203	carbohydrate phosphatase activity	1	G6pc	44	11	56874	1	1	1
biological_process	GO:0019637	organophosphate metabolic process	1	G6pc	44	899	55986	1	1	1
cellular_component	GO:0030176	integral component of endoplasmic reticulum membrane	1	G6pc	44	94	56791	1	1	1
cellular_component	GO:0031227	intrinsic component of endoplasmic reticulum membrane	1	G6pc	44	99	56786	1	1	1
cellular_component	GO:0031300	intrinsic component of organelle membrane	1	G6pc	44	230	56655	1	1	1
cellular_component	GO:0031301	integral component of organelle membrane	1	G6pc	44	220	56665	1	1	1
biological_process	GO:0035264	multicellular organism growth	1	G6pc	44	186	56699	1	1	1
molecular_function	GO:0042301	phosphate ion binding	1	G6pc	44	11	56874	1	1	1
biological_process	GO:0044247	cellular polysaccharide catabolic process	1	G6pc	44	19	56866	1	1	1
biological_process	GO:0044275	cellular carbohydrate catabolic process	1	G6pc	44	59	56826	1	1	1
biological_process	GO:0044724	single-organism carbohydrate catabolic process	1	G6pc	44	104	56781	1	1	1
biological_process	GO:0046415	urate metabolic process	1	G6pc	44	11	56874	1	1	1
biological_process	GO:0046486	glycerolipid metabolic process	1	G6pc	44	264	56621	1	1	1
biological_process	GO:0046838	phosphorylated carbohydrate dephosphorylation	1	G6pc	44	15	56870	1	1	1
molecular_function	GO:0050308	sugar-phosphatase activity	1	G6pc	44	10	56875	1	1	1
molecular_function	GO:0050309	sugar-terminal-phosphatase activity	1	G6pc	44	3	56882	1	1	1
biological_process	GO:0051156	glucose 6-phosphate metabolic process	1	G6pc	44	19	56866	1	1	1
biological_process	GO:0072521	purine-containing compound metabolic process	1	G6pc	44	472	56413	1	1	1
biological_process	GO:1901564	organonitrogen compound metabolic process	1	G6pc	44	1708	55177	1	1	1
biological_process	GO:0001558	regulation of cell growth	1	Hbegf	44	369	56516	1	1	1
biological_process	GO:0001667	ameboidal-type cell migration	1	Hbegf	44	316	56569	1	1	1
biological_process	GO:0001701	in utero embryonic development	1	Hbegf	44	426	56459	1	1	1
biological_process	GO:0001824	blastocyst development	1	Hbegf	44	91	56794	1	1	1
biological_process	GO:0001832	blastocyst growth	1	Hbegf	44	27	56858	1	1	1
biological_process	GO:0002009	morphogenesis of an epithelium	1	Hbegf	44	493	56392	1	1	1
biological_process	GO:0002011	morphogenesis of an epithelial sheet	1	Hbegf	44	47	56838	1	1	1
biological_process	GO:0003013	circulatory system process	1	Hbegf	44	415	56470	1	1	1
biological_process	GO:0003015	heart process	1	Hbegf	44	184	56701	1	1	1
molecular_function	GO:0005154	epidermal growth factor receptor binding	1	Hbegf	44	33	56852	1	1	1
molecular_function	GO:0005539	glycosaminoglycan binding	1	Hbegf	44	182	56703	1	1	1
biological_process	GO:0007173	epidermal growth factor receptor signaling pathway	1	Hbegf	44	84	56801	1	1	1
biological_process	GO:0008015	blood circulation	1	Hbegf	44	412	56473	1	1	1
biological_process	GO:0008016	regulation of heart contraction	1	Hbegf	44	151	56734	1	1	1
molecular_function	GO:0008083	growth factor activity	1	Hbegf	44	143	56742	1	1	1
molecular_function	GO:0008201	heparin binding	1	Hbegf	44	138	56747	1	1	1
biological_process	GO:0008284	positive regulation of cell proliferation	1	Hbegf	44	804	56081	1	1	1
biological_process	GO:0009100	glycoprotein metabolic process	1	Hbegf	44	292	56593	1	1	1
biological_process	GO:0009101	glycoprotein biosynthetic process	1	Hbegf	44	254	56631	1	1	1
biological_process	GO:0010559	regulation of glycoprotein biosynthetic process	1	Hbegf	44	34	56851	1	1	1
biological_process	GO:0010561	negative regulation of glycoprotein biosynthetic process	1	Hbegf	44	10	56875	1	1	1
biological_process	GO:0010631	epithelial cell migration	1	Hbegf	44	206	56679	1	1	1
biological_process	GO:0010632	regulation of epithelial cell migration	1	Hbegf	44	159	56726	1	1	1
biological_process	GO:0010634	positive regulation of epithelial cell migration	1	Hbegf	44	97	56788	1	1	1
biological_process	GO:0016049	cell growth	1	Hbegf	44	459	56426	1	1	1
biological_process	GO:0030307	positive regulation of cell growth	1	Hbegf	44	156	56729	1	1	1
biological_process	GO:0030334	regulation of cell migration	1	Hbegf	44	648	56237	1	1	1
biological_process	GO:0030335	positive regulation of cell migration	1	Hbegf	44	391	56494	1	1	1
biological_process	GO:0033002	muscle cell proliferation	1	Hbegf	44	177	56708	1	1	1
biological_process	GO:0035313	wound healing, spreading of epidermal cells	1	Hbegf	44	16	56869	1	1	1
biological_process	GO:0038127	ERBB signaling pathway	1	Hbegf	44	92	56793	1	1	1
biological_process	GO:0040012	regulation of locomotion	1	Hbegf	44	749	56136	1	1	1
biological_process	GO:0040017	positive regulation of locomotion	1	Hbegf	44	423	56462	1	1	1
biological_process	GO:0042060	wound healing	1	Hbegf	44	318	56567	1	1	1
biological_process	GO:0043491	protein kinase B signaling	1	Hbegf	44	150	56735	1	1	1
biological_process	GO:0044057	regulation of system process	1	Hbegf	44	460	56425	1	1	1
biological_process	GO:0044319	wound healing, spreading of cells	1	Hbegf	44	22	56863	1	1	1
biological_process	GO:0045927	positive regulation of growth	1	Hbegf	44	255	56630	1	1	1
biological_process	GO:0048659	smooth muscle cell proliferation	1	Hbegf	44	124	56761	1	1	1
biological_process	GO:0048660	regulation of smooth muscle cell proliferation	1	Hbegf	44	119	56766	1	1	1
biological_process	GO:0048661	positive regulation of smooth muscle cell proliferation	1	Hbegf	44	75	56810	1	1	1
biological_process	GO:0048729	tissue morphogenesis	1	Hbegf	44	636	56249	1	1	1
biological_process	GO:0051270	regulation of cellular component movement	1	Hbegf	44	755	56130	1	1	1
biological_process	GO:0051272	positive regulation of cellular component movement	1	Hbegf	44	412	56473	1	1	1
biological_process	GO:0051541	elastin metabolic process	1	Hbegf	44	5	56880	1	1	1
biological_process	GO:0051542	elastin biosynthetic process	1	Hbegf	44	2	56883	1	1	1
biological_process	GO:0051543	regulation of elastin biosynthetic process	1	Hbegf	44	1	56884	1	1	1
biological_process	GO:0051545	negative regulation of elastin biosynthetic process	1	Hbegf	44	1	56884	1	1	1
biological_process	GO:0051546	keratinocyte migration	1	Hbegf	44	12	56873	1	1	1
biological_process	GO:0051547	regulation of keratinocyte migration	1	Hbegf	44	8	56877	1	1	1
biological_process	GO:0051549	positive regulation of keratinocyte migration	1	Hbegf	44	8	56877	1	1	1
biological_process	GO:0051896	regulation of protein kinase B signaling	1	Hbegf	44	125	56760	1	1	1
biological_process	GO:0051897	positive regulation of protein kinase B signaling	1	Hbegf	44	80	56805	1	1	1
biological_process	GO:0060047	heart contraction	1	Hbegf	44	182	56703	1	1	1
biological_process	GO:0061041	regulation of wound healing	1	Hbegf	44	117	56768	1	1	1
molecular_function	GO:0070851	growth factor receptor binding	1	Hbegf	44	137	56748	1	1	1
biological_process	GO:0090130	tissue migration	1	Hbegf	44	210	56675	1	1	1
biological_process	GO:0090132	epithelium migration	1	Hbegf	44	208	56677	1	1	1
biological_process	GO:0090303	positive regulation of wound healing	1	Hbegf	44	45	56840	1	1	1
biological_process	GO:0090504	epiboly	1	Hbegf	44	23	56862	1	1	1
biological_process	GO:0090505	epiboly involved in wound healing	1	Hbegf	44	22	56863	1	1	1
biological_process	GO:1901137	carbohydrate derivative biosynthetic process	1	Hbegf	44	598	56287	1	1	1
molecular_function	GO:1901681	sulfur compound binding	1	Hbegf	44	230	56655	1	1	1
biological_process	GO:1902533	positive regulation of intracellular signal transduction	1	Hbegf	44	778	56107	1	1	1
biological_process	GO:1903018	regulation of glycoprotein metabolic process	1	Hbegf	44	38	56847	1	1	1
biological_process	GO:1903019	negative regulation of glycoprotein metabolic process	1	Hbegf	44	13	56872	1	1	1
biological_process	GO:1903036	positive regulation of response to wounding	1	Hbegf	44	139	56746	1	1	1
biological_process	GO:1903522	regulation of blood circulation	1	Hbegf	44	230	56655	1	1	1
biological_process	GO:2000145	regulation of cell motility	1	Hbegf	44	680	56205	1	1	1
biological_process	GO:2000147	positive regulation of cell motility	1	Hbegf	44	403	56482	1	1	1
molecular_function	GO:0004421	hydroxymethylglutaryl-CoA synthase activity	1	Hmgcs2	44	2	56883	1	1	1
cellular_component	GO:0005759	mitochondrial matrix	1	Hmgcs2	44	207	56678	1	1	1
biological_process	GO:0006066	alcohol metabolic process	1	Hmgcs2	44	282	56603	1	1	1
biological_process	GO:0006695	cholesterol biosynthetic process	1	Hmgcs2	44	43	56842	1	1	1
biological_process	GO:0008203	cholesterol metabolic process	1	Hmgcs2	44	112	56773	1	1	1
biological_process	GO:0008299	isoprenoid biosynthetic process	1	Hmgcs2	44	28	56857	1	1	1
biological_process	GO:0016125	sterol metabolic process	1	Hmgcs2	44	118	56767	1	1	1
biological_process	GO:0016126	sterol biosynthetic process	1	Hmgcs2	44	48	56837	1	1	1
molecular_function	GO:0016746	transferase activity, transferring acyl groups	1	Hmgcs2	44	236	56649	1	1	1
biological_process	GO:0046165	alcohol biosynthetic process	1	Hmgcs2	44	125	56760	1	1	1
molecular_function	GO:0046912	transferase activity, transferring acyl groups, acyl groups converted into alkyl on transfer	1	Hmgcs2	44	5	56880	1	1	1
biological_process	GO:1902652	secondary alcohol metabolic process	1	Hmgcs2	44	113	56772	1	1	1
biological_process	GO:1902653	secondary alcohol biosynthetic process	1	Hmgcs2	44	43	56842	1	1	1
molecular_function	GO:0000980	RNA polymerase II distal enhancer sequence-specific DNA binding	1	Hoxb5	44	71	56814	1	1	1
molecular_function	GO:0001158	enhancer sequence-specific DNA binding	1	Hoxb5	44	91	56794	1	1	1
molecular_function	GO:0001205	transcriptional activator activity, RNA polymerase II distal enhancer sequence-specific binding	1	Hoxb5	44	29	56856	1	1	1
biological_process	GO:0003158	endothelium development	1	Hoxb5	44	98	56787	1	1	1
molecular_function	GO:0003705	transcription factor activity, RNA polymerase II distal enhancer sequence-specific binding	1	Hoxb5	44	93	56792	1	1	1
molecular_function	GO:0035326	enhancer binding	1	Hoxb5	44	101	56784	1	1	1
biological_process	GO:0045446	endothelial cell differentiation	1	Hoxb5	44	88	56797	1	1	1
biological_process	GO:0002262	myeloid cell homeostasis	1	Hoxb6	44	149	56736	1	1	1
molecular_function	GO:0003723	RNA binding	1	Hoxb6	44	1515	55370	1	1	1
biological_process	GO:0034101	erythrocyte homeostasis	1	Hoxb6	44	122	56763	1	1	1
molecular_function	GO:0044822	poly(A) RNA binding	1	Hoxb6	44	1132	55753	1	1	1
biological_process	GO:0048872	homeostasis of number of cells	1	Hoxb6	44	271	56614	1	1	1
biological_process	GO:0007417	central nervous system development	1	Hoxb8	44	721	56164	1	1	1
biological_process	GO:0007600	sensory perception	1	Hoxb8	44	1635	55250	1	1	1
biological_process	GO:0007625	grooming behavior	1	Hoxb8	44	20	56865	1	1	1
biological_process	GO:0008344	adult locomotory behavior	1	Hoxb8	44	98	56787	1	1	1
biological_process	GO:0019233	sensory perception of pain	1	Hoxb8	44	124	56761	1	1	1
biological_process	GO:0021510	spinal cord development	1	Hoxb8	44	88	56797	1	1	1
biological_process	GO:0021516	dorsal spinal cord development	1	Hoxb8	44	20	56865	1	1	1
biological_process	GO:0030534	adult behavior	1	Hoxb8	44	162	56723	1	1	1
biological_process	GO:0045638	negative regulation of myeloid cell differentiation	1	Hoxb8	44	81	56804	1	1	1
biological_process	GO:0051241	negative regulation of multicellular organismal process	1	Hoxb8	44	1039	55846	1	1	1
biological_process	GO:1903707	negative regulation of hemopoiesis	1	Hoxb8	44	126	56759	1	1	1
biological_process	GO:0030879	mammary gland development	1	Hoxb9	44	126	56759	1	1	1
biological_process	GO:0048732	gland development	1	Hoxb9	44	399	56486	1	1	1
molecular_function	GO:0003854	3-beta-hydroxy-delta5-steroid dehydrogenase activity	1	Hsd3b3	44	9	56876	1	1	1
molecular_function	GO:0004769	steroid delta-isomerase activity	1	Hsd3b3	44	4	56881	1	1	1
cellular_component	GO:0005758	mitochondrial intermembrane space	1	Hsd3b3	44	63	56822	1	1	1
molecular_function	GO:0016860	intramolecular oxidoreductase activity	1	Hsd3b3	44	49	56836	1	1	1
molecular_function	GO:0016863	intramolecular oxidoreductase activity, transposing C=C bonds	1	Hsd3b3	44	15	56870	1	1	1
cellular_component	GO:0031970	organelle envelope lumen	1	Hsd3b3	44	76	56809	1	1	1
molecular_function	GO:0000979	RNA polymerase II core promoter sequence-specific DNA binding	1	Nfil3	44	60	56825	1	1	1
biological_process	GO:0034097	response to cytokine	1	Nfil3	44	512	56373	1	1	1
biological_process	GO:0070670	response to interleukin-4	1	Nfil3	44	27	56858	1	1	1
biological_process	GO:0071345	cellular response to cytokine stimulus	1	Nfil3	44	419	56466	1	1	1
biological_process	GO:0071353	cellular response to interleukin-4	1	Nfil3	44	25	56860	1	1	1
biological_process	GO:0006282	regulation of DNA repair	1	Npas2	44	68	56817	1	1	1
biological_process	GO:0045739	positive regulation of DNA repair	1	Npas2	44	36	56849	1	1	1
biological_process	GO:0051052	regulation of DNA metabolic process	1	Npas2	44	292	56593	1	1	1
biological_process	GO:0051054	positive regulation of DNA metabolic process	1	Npas2	44	152	56733	1	1	1
biological_process	GO:2001020	regulation of response to DNA damage stimulus	1	Npas2	44	135	56750	1	1	1
biological_process	GO:2001022	positive regulation of response to DNA damage stimulus	1	Npas2	44	63	56822	1	1	1
biological_process	GO:0022410	circadian sleep/wake cycle process	1	Per3	44	29	56856	1	1	1
biological_process	GO:0030431	sleep	1	Per3	44	36	56849	1	1	1
molecular_function	GO:0031625	ubiquitin protein ligase binding	1	Per3	44	248	56637	1	1	1
biological_process	GO:0042749	regulation of circadian sleep/wake cycle	1	Per3	44	28	56857	1	1	1
molecular_function	GO:0044389	ubiquitin-like protein ligase binding	1	Per3	44	252	56633	1	1	1
biological_process	GO:0045187	regulation of circadian sleep/wake cycle, sleep	1	Per3	44	26	56859	1	1	1
biological_process	GO:0050795	regulation of behavior	1	Per3	44	255	56630	1	1	1
biological_process	GO:0050802	circadian sleep/wake cycle, sleep	1	Per3	44	27	56858	1	1	1
biological_process	GO:0000086	G2/M transition of mitotic cell cycle	1	Abcb1a	44	82	56803	1	1	1
biological_process	GO:0006855	drug transmembrane transport	1	Abcb1a	44	19	56866	1	1	1
molecular_function	GO:0008559	xenobiotic-transporting ATPase activity	1	Abcb1a	44	5	56880	1	1	1
molecular_function	GO:0015238	drug transmembrane transporter activity	1	Abcb1a	44	21	56864	1	1	1
biological_process	GO:0015695	organic cation transport	1	Abcb1a	44	13	56872	1	1	1
biological_process	GO:0015696	ammonium transport	1	Abcb1a	44	97	56788	1	1	1
biological_process	GO:0015893	drug transport	1	Abcb1a	44	29	56856	1	1	1
molecular_function	GO:0042910	xenobiotic transporter activity	1	Abcb1a	44	6	56879	1	1	1
biological_process	GO:0043215	daunorubicin transport	1	Abcb1a	44	2	56883	1	1	1
biological_process	GO:0044770	cell cycle phase transition	1	Abcb1a	44	296	56589	1	1	1
biological_process	GO:0044772	mitotic cell cycle phase transition	1	Abcb1a	44	278	56607	1	1	1
biological_process	GO:0044839	cell cycle G2/M phase transition	1	Abcb1a	44	85	56800	1	1	1
cellular_component	GO:0046581	intercellular canaliculus	1	Abcb1a	44	10	56875	1	1	1
biological_process	GO:0046618	drug export	1	Abcb1a	44	5	56880	1	1	1
biological_process	GO:0060856	establishment of blood-brain barrier	1	Abcb1a	44	11	56874	1	1	1
biological_process	GO:0072089	stem cell proliferation	1	Abcb1a	44	163	56722	1	1	1
molecular_function	GO:0090484	drug transporter activity	1	Abcb1a	44	26	56859	1	1	1
biological_process	GO:1901656	glycoside transport	1	Abcb1a	44	3	56882	1	1	1
biological_process	GO:2001023	regulation of response to drug	1	Abcb1a	44	5	56880	1	1	1
biological_process	GO:2001025	positive regulation of response to drug	1	Abcb1a	44	3	56882	1	1	1
biological_process	GO:0002244	hematopoietic progenitor cell differentiation	1	Scin	44	188	56697	1	1	1
molecular_function	GO:0005509	calcium ion binding	1	Scin	44	562	56323	1	1	1
biological_process	GO:0006461	protein complex assembly	1	Scin	44	1161	55724	1	1	1
biological_process	GO:0007010	cytoskeleton organization	1	Scin	44	1014	55871	1	1	1
biological_process	GO:0007015	actin filament organization	1	Scin	44	302	56583	1	1	1
biological_process	GO:0008064	regulation of actin polymerization or depolymerization	1	Scin	44	152	56733	1	1	1
biological_process	GO:0008154	actin polymerization or depolymerization	1	Scin	44	157	56728	1	1	1
biological_process	GO:0008285	negative regulation of cell proliferation	1	Scin	44	601	56284	1	1	1
biological_process	GO:0010638	positive regulation of organelle organization	1	Scin	44	498	56387	1	1	1
biological_process	GO:0010639	negative regulation of organelle organization	1	Scin	44	284	56601	1	1	1
biological_process	GO:0022411	cellular component disassembly	1	Scin	44	388	56497	1	1	1
biological_process	GO:0030029	actin filament-based process	1	Scin	44	566	56319	1	1	1
biological_process	GO:0030036	actin cytoskeleton organization	1	Scin	44	528	56357	1	1	1
biological_process	GO:0030041	actin filament polymerization	1	Scin	44	130	56755	1	1	1
biological_process	GO:0030042	actin filament depolymerization	1	Scin	44	50	56835	1	1	1
biological_process	GO:0030219	megakaryocyte differentiation	1	Scin	44	47	56838	1	1	1
biological_process	GO:0030832	regulation of actin filament length	1	Scin	44	153	56732	1	1	1
biological_process	GO:0030833	regulation of actin filament polymerization	1	Scin	44	133	56752	1	1	1
biological_process	GO:0030834	regulation of actin filament depolymerization	1	Scin	44	47	56838	1	1	1
biological_process	GO:0030835	negative regulation of actin filament depolymerization	1	Scin	44	37	56848	1	1	1
biological_process	GO:0030837	negative regulation of actin filament polymerization	1	Scin	44	48	56837	1	1	1
biological_process	GO:0030838	positive regulation of actin filament polymerization	1	Scin	44	78	56807	1	1	1
biological_process	GO:0031333	negative regulation of protein complex assembly	1	Scin	44	104	56781	1	1	1
biological_process	GO:0031334	positive regulation of protein complex assembly	1	Scin	44	176	56709	1	1	1
biological_process	GO:0032271	regulation of protein polymerization	1	Scin	44	163	56722	1	1	1
biological_process	GO:0032272	negative regulation of protein polymerization	1	Scin	44	59	56826	1	1	1
biological_process	GO:0032273	positive regulation of protein polymerization	1	Scin	44	94	56791	1	1	1
biological_process	GO:0032535	regulation of cellular component size	1	Scin	44	339	56546	1	1	1
biological_process	GO:0032956	regulation of actin cytoskeleton organization	1	Scin	44	268	56617	1	1	1
biological_process	GO:0032970	regulation of actin filament-based process	1	Scin	44	317	56568	1	1	1
biological_process	GO:0032984	macromolecular complex disassembly	1	Scin	44	145	56740	1	1	1
biological_process	GO:0033043	regulation of organelle organization	1	Scin	44	952	55933	1	1	1
biological_process	GO:0034622	cellular macromolecular complex assembly	1	Scin	44	729	56156	1	1	1
biological_process	GO:0042989	sequestering of actin monomers	1	Scin	44	10	56875	1	1	1
biological_process	GO:0043241	protein complex disassembly	1	Scin	44	134	56751	1	1	1
biological_process	GO:0043242	negative regulation of protein complex disassembly	1	Scin	44	66	56819	1	1	1
biological_process	GO:0043244	regulation of protein complex disassembly	1	Scin	44	87	56798	1	1	1
biological_process	GO:0043254	regulation of protein complex assembly	1	Scin	44	331	56554	1	1	1
biological_process	GO:0043623	cellular protein complex assembly	1	Scin	44	444	56441	1	1	1
biological_process	GO:0043624	cellular protein complex disassembly	1	Scin	44	115	56770	1	1	1
biological_process	GO:0044087	regulation of cellular component biogenesis	1	Scin	44	678	56207	1	1	1
biological_process	GO:0044089	positive regulation of cellular component biogenesis	1	Scin	44	378	56507	1	1	1
biological_process	GO:0045010	actin nucleation	1	Scin	44	38	56847	1	1	1
biological_process	GO:0045639	positive regulation of myeloid cell differentiation	1	Scin	44	84	56801	1	1	1
biological_process	GO:0045652	regulation of megakaryocyte differentiation	1	Scin	44	27	56858	1	1	1
biological_process	GO:0045654	positive regulation of megakaryocyte differentiation	1	Scin	44	8	56877	1	1	1
biological_process	GO:0051014	actin filament severing	1	Scin	44	10	56875	1	1	1
molecular_function	GO:0051015	actin filament binding	1	Scin	44	114	56771	1	1	1
biological_process	GO:0051125	regulation of actin nucleation	1	Scin	44	21	56864	1	1	1
biological_process	GO:0051127	positive regulation of actin nucleation	1	Scin	44	11	56874	1	1	1
biological_process	GO:0051129	negative regulation of cellular component organization	1	Scin	44	561	56324	1	1	1
biological_process	GO:0051258	protein polymerization	1	Scin	44	215	56670	1	1	1
biological_process	GO:0051261	protein depolymerization	1	Scin	44	101	56784	1	1	1
biological_process	GO:0051493	regulation of cytoskeleton organization	1	Scin	44	398	56487	1	1	1
biological_process	GO:0051494	negative regulation of cytoskeleton organization	1	Scin	44	124	56761	1	1	1
biological_process	GO:0051495	positive regulation of cytoskeleton organization	1	Scin	44	168	56717	1	1	1
biological_process	GO:0051693	actin filament capping	1	Scin	44	32	56853	1	1	1
biological_process	GO:0065003	macromolecular complex assembly	1	Scin	44	1356	55529	1	1	1
biological_process	GO:0070271	protein complex biogenesis	1	Scin	44	1161	55724	1	1	1
biological_process	GO:0071822	protein complex subunit organization	1	Scin	44	1474	55411	1	1	1
biological_process	GO:0090066	regulation of anatomical structure size	1	Scin	44	490	56395	1	1	1
biological_process	GO:1901532	regulation of hematopoietic progenitor cell differentiation	1	Scin	44	44	56841	1	1	1
biological_process	GO:1901534	positive regulation of hematopoietic progenitor cell differentiation	1	Scin	44	11	56874	1	1	1
biological_process	GO:1901879	regulation of protein depolymerization	1	Scin	44	77	56808	1	1	1
biological_process	GO:1901880	negative regulation of protein depolymerization	1	Scin	44	64	56821	1	1	1
biological_process	GO:1903708	positive regulation of hemopoiesis	1	Scin	44	173	56712	1	1	1
molecular_function	GO:0005158	insulin receptor binding	1	Slc2a2	44	35	56850	1	1	1
molecular_function	GO:0005351	sugar:proton symporter activity	1	Slc2a2	44	17	56868	1	1	1
molecular_function	GO:0005355	glucose transmembrane transporter activity	1	Slc2a2	44	16	56869	1	1	1
molecular_function	GO:0005402	cation:sugar symporter activity	1	Slc2a2	44	18	56867	1	1	1
cellular_component	GO:0005768	endosome	1	Slc2a2	44	688	56197	1	1	1
biological_process	GO:0006820	anion transport	1	Slc2a2	44	520	56365	1	1	1
biological_process	GO:0008643	carbohydrate transport	1	Slc2a2	44	140	56745	1	1	1
biological_process	GO:0008645	hexose transport	1	Slc2a2	44	114	56771	1	1	1
biological_process	GO:0009758	carbohydrate utilization	1	Slc2a2	44	2	56883	1	1	1
molecular_function	GO:0015144	carbohydrate transmembrane transporter activity	1	Slc2a2	44	36	56849	1	1	1
molecular_function	GO:0015145	monosaccharide transmembrane transporter activity	1	Slc2a2	44	19	56866	1	1	1
molecular_function	GO:0015149	hexose transmembrane transporter activity	1	Slc2a2	44	17	56868	1	1	1
molecular_function	GO:0015294	solute:cation symporter activity	1	Slc2a2	44	94	56791	1	1	1
molecular_function	GO:0015295	solute:proton symporter activity	1	Slc2a2	44	24	56861	1	1	1
biological_process	GO:0015711	organic anion transport	1	Slc2a2	44	357	56528	1	1	1
biological_process	GO:0015749	monosaccharide transport	1	Slc2a2	44	116	56769	1	1	1
biological_process	GO:0015758	glucose transport	1	Slc2a2	44	112	56773	1	1	1
cellular_component	GO:0031526	brush border membrane	1	Slc2a2	44	61	56824	1	1	1
molecular_function	GO:0033300	dehydroascorbic acid transporter activity	1	Slc2a2	44	4	56881	1	1	1
biological_process	GO:0034219	carbohydrate transmembrane transport	1	Slc2a2	44	17	56868	1	1	1
biological_process	GO:0035428	hexose transmembrane transport	1	Slc2a2	44	14	56871	1	1	1
biological_process	GO:0046323	glucose import	1	Slc2a2	44	81	56804	1	1	1
molecular_function	GO:0051119	sugar transmembrane transporter activity	1	Slc2a2	44	26	56859	1	1	1
biological_process	GO:0051180	vitamin transport	1	Slc2a2	44	26	56859	1	1	1
molecular_function	GO:0051183	vitamin transporter activity	1	Slc2a2	44	18	56867	1	1	1
molecular_function	GO:0055056	D-glucose transmembrane transporter activity	1	Slc2a2	44	4	56881	1	1	1
biological_process	GO:0070837	dehydroascorbic acid transport	1	Slc2a2	44	4	56881	1	1	1
molecular_function	GO:1901476	carbohydrate transporter activity	1	Slc2a2	44	36	56849	1	1	1
biological_process	GO:1904659	glucose transmembrane transport	1	Slc2a2	44	8	56877	1	1	1
molecular_function	GO:0000700	mismatch base pair DNA N-glycosylase activity	1	Tdg	44	13	56872	1	1	1
molecular_function	GO:0001104	RNA polymerase II transcription cofactor activity	1	Tdg	44	85	56800	1	1	1
molecular_function	GO:0003712	transcription cofactor activity	1	Tdg	44	406	56479	1	1	1
molecular_function	GO:0004844	uracil DNA N-glycosylase activity	1	Tdg	44	14	56871	1	1	1
molecular_function	GO:0005080	protein kinase C binding	1	Tdg	44	54	56831	1	1	1
biological_process	GO:0006284	base-excision repair	1	Tdg	44	36	56849	1	1	1
biological_process	GO:0006285	base-excision repair, AP site formation	1	Tdg	44	3	56882	1	1	1
biological_process	GO:0006298	mismatch repair	1	Tdg	44	20	56865	1	1	1
biological_process	GO:0006304	DNA modification	1	Tdg	44	76	56809	1	1	1
biological_process	GO:0006325	chromatin organization	1	Tdg	44	679	56206	1	1	1
molecular_function	GO:0008263	pyrimidine-specific mismatch base pair DNA N-glycosylase activity	1	Tdg	44	2	56883	1	1	1
biological_process	GO:0016568	chromatin modification	1	Tdg	44	550	56335	1	1	1
cellular_component	GO:0016605	PML body	1	Tdg	44	69	56816	1	1	1
molecular_function	GO:0016799	hydrolase activity, hydrolyzing N-glycosyl compounds	1	Tdg	44	24	56861	1	1	1
molecular_function	GO:0019104	DNA N-glycosylase activity	1	Tdg	44	17	56868	1	1	1
molecular_function	GO:0019901	protein kinase binding	1	Tdg	44	569	56316	1	1	1
molecular_function	GO:0030983	mismatched DNA binding	1	Tdg	44	9	56876	1	1	1
biological_process	GO:0032091	negative regulation of protein binding	1	Tdg	44	69	56816	1	1	1
molecular_function	GO:0032182	ubiquitin-like protein binding	1	Tdg	44	106	56779	1	1	1
molecular_function	GO:0032183	SUMO binding	1	Tdg	44	14	56871	1	1	1
biological_process	GO:0035510	DNA dealkylation	1	Tdg	44	16	56869	1	1	1
biological_process	GO:0035561	regulation of chromatin binding	1	Tdg	44	18	56867	1	1	1
biological_process	GO:0035562	negative regulation of chromatin binding	1	Tdg	44	9	56876	1	1	1
biological_process	GO:0043393	regulation of protein binding	1	Tdg	44	162	56723	1	1	1
biological_process	GO:0044728	DNA methylation or demethylation	1	Tdg	44	67	56818	1	1	1
biological_process	GO:0051098	regulation of binding	1	Tdg	44	270	56615	1	1	1
biological_process	GO:0051100	negative regulation of binding	1	Tdg	44	117	56768	1	1	1
biological_process	GO:0051276	chromosome organization	1	Tdg	44	929	55956	1	1	1
biological_process	GO:0070988	demethylation	1	Tdg	44	46	56839	1	1	1
biological_process	GO:0080111	DNA demethylation	1	Tdg	44	14	56871	1	1	1
molecular_function	GO:0097506	deaminated base DNA N-glycosylase activity	1	Tdg	44	14	56871	1	1	1
cellular_component	GO:0000228	nuclear chromosome	1	Nr1d1	44	503	56382	1	1	1
biological_process	GO:0000271	polysaccharide biosynthetic process	1	Nr1d1	44	61	56824	1	1	1
cellular_component	GO:0000785	chromatin	1	Nr1d1	44	468	56417	1	1	1
cellular_component	GO:0000790	nuclear chromatin	1	Nr1d1	44	313	56572	1	1	1
molecular_function	GO:0001221	transcription cofactor binding	1	Nr1d1	44	26	56859	1	1	1
molecular_function	GO:0001222	transcription corepressor binding	1	Nr1d1	44	9	56876	1	1	1
biological_process	GO:0001659	temperature homeostasis	1	Nr1d1	44	39	56846	1	1	1
biological_process	GO:0001678	cellular glucose homeostasis	1	Nr1d1	44	112	56773	1	1	1
biological_process	GO:0002218	activation of innate immune response	1	Nr1d1	44	111	56774	1	1	1
biological_process	GO:0002221	pattern recognition receptor signaling pathway	1	Nr1d1	44	101	56784	1	1	1
biological_process	GO:0002224	toll-like receptor signaling pathway	1	Nr1d1	44	76	56809	1	1	1
biological_process	GO:0002253	activation of immune response	1	Nr1d1	44	283	56602	1	1	1
biological_process	GO:0002757	immune response-activating signal transduction	1	Nr1d1	44	233	56652	1	1	1
biological_process	GO:0002758	innate immune response-activating signal transduction	1	Nr1d1	44	104	56781	1	1	1
biological_process	GO:0002764	immune response-regulating signaling pathway	1	Nr1d1	44	245	56640	1	1	1
cellular_component	GO:0005694	chromosome	1	Nr1d1	44	861	56024	1	1	1
biological_process	GO:0005978	glycogen biosynthetic process	1	Nr1d1	44	40	56845	1	1	1
biological_process	GO:0006109	regulation of carbohydrate metabolic process	1	Nr1d1	44	164	56721	1	1	1
biological_process	GO:0006111	regulation of gluconeogenesis	1	Nr1d1	44	38	56847	1	1	1
biological_process	GO:0006699	bile acid biosynthetic process	1	Nr1d1	44	18	56867	1	1	1
biological_process	GO:0008206	bile acid metabolic process	1	Nr1d1	44	34	56851	1	1	1
biological_process	GO:0009250	glucan biosynthetic process	1	Nr1d1	44	40	56845	1	1	1
biological_process	GO:0009743	response to carbohydrate	1	Nr1d1	44	151	56734	1	1	1
biological_process	GO:0009746	response to hexose	1	Nr1d1	44	141	56744	1	1	1
biological_process	GO:0009749	response to glucose	1	Nr1d1	44	139	56746	1	1	1
biological_process	GO:0010565	regulation of cellular ketone metabolic process	1	Nr1d1	44	138	56747	1	1	1
biological_process	GO:0010675	regulation of cellular carbohydrate metabolic process	1	Nr1d1	44	154	56731	1	1	1
biological_process	GO:0010869	regulation of receptor biosynthetic process	1	Nr1d1	44	19	56866	1	1	1
biological_process	GO:0010871	negative regulation of receptor biosynthetic process	1	Nr1d1	44	6	56879	1	1	1
biological_process	GO:0010893	positive regulation of steroid biosynthetic process	1	Nr1d1	44	23	56862	1	1	1
biological_process	GO:0010906	regulation of glucose metabolic process	1	Nr1d1	44	105	56780	1	1	1
biological_process	GO:0016053	organic acid biosynthetic process	1	Nr1d1	44	255	56630	1	1	1
biological_process	GO:0019218	regulation of steroid metabolic process	1	Nr1d1	44	90	56795	1	1	1
biological_process	GO:0031349	positive regulation of defense response	1	Nr1d1	44	244	56641	1	1	1
biological_process	GO:0032800	receptor biosynthetic process	1	Nr1d1	44	24	56861	1	1	1
biological_process	GO:0033692	cellular polysaccharide biosynthetic process	1	Nr1d1	44	51	56834	1	1	1
biological_process	GO:0034121	regulation of toll-like receptor signaling pathway	1	Nr1d1	44	44	56841	1	1	1
biological_process	GO:0034122	negative regulation of toll-like receptor signaling pathway	1	Nr1d1	44	24	56861	1	1	1
biological_process	GO:0034142	toll-like receptor 4 signaling pathway	1	Nr1d1	44	26	56859	1	1	1
biological_process	GO:0034143	regulation of toll-like receptor 4 signaling pathway	1	Nr1d1	44	15	56870	1	1	1
biological_process	GO:0034144	negative regulation of toll-like receptor 4 signaling pathway	1	Nr1d1	44	7	56878	1	1	1
biological_process	GO:0034284	response to monosaccharide	1	Nr1d1	44	142	56743	1	1	1
biological_process	GO:0034637	cellular carbohydrate biosynthetic process	1	Nr1d1	44	58	56827	1	1	1
biological_process	GO:0035773	insulin secretion involved in cellular response to glucose stimulus	1	Nr1d1	44	65	56820	1	1	1
biological_process	GO:0035947	regulation of gluconeogenesis by regulation of transcription from RNA polymerase II promoter	1	Nr1d1	44	8	56877	1	1	1
biological_process	GO:0042180	cellular ketone metabolic process	1	Nr1d1	44	199	56686	1	1	1
biological_process	GO:0043112	receptor metabolic process	1	Nr1d1	44	144	56741	1	1	1
cellular_component	GO:0043197	dendritic spine	1	Nr1d1	44	130	56755	1	1	1
biological_process	GO:0043255	regulation of carbohydrate biosynthetic process	1	Nr1d1	44	85	56800	1	1	1
cellular_component	GO:0044309	neuron spine	1	Nr1d1	44	134	56751	1	1	1
biological_process	GO:0044321	response to leptin	1	Nr1d1	44	11	56874	1	1	1
biological_process	GO:0044342	type B pancreatic cell proliferation	1	Nr1d1	44	18	56867	1	1	1
cellular_component	GO:0044427	chromosomal part	1	Nr1d1	44	770	56115	1	1	1
cellular_component	GO:0044454	nuclear chromosome part	1	Nr1d1	44	469	56416	1	1	1
biological_process	GO:0045088	regulation of innate immune response	1	Nr1d1	44	189	56696	1	1	1
biological_process	GO:0045089	positive regulation of innate immune response	1	Nr1d1	44	160	56725	1	1	1
biological_process	GO:0045834	positive regulation of lipid metabolic process	1	Nr1d1	44	127	56758	1	1	1
biological_process	GO:0045940	positive regulation of steroid metabolic process	1	Nr1d1	44	31	56854	1	1	1
biological_process	GO:0046394	carboxylic acid biosynthetic process	1	Nr1d1	44	255	56630	1	1	1
biological_process	GO:0046889	positive regulation of lipid biosynthetic process	1	Nr1d1	44	74	56811	1	1	1
biological_process	GO:0046890	regulation of lipid biosynthetic process	1	Nr1d1	44	136	56749	1	1	1
biological_process	GO:0050673	epithelial cell proliferation	1	Nr1d1	44	349	56536	1	1	1
biological_process	GO:0050678	regulation of epithelial cell proliferation	1	Nr1d1	44	289	56596	1	1	1
biological_process	GO:0050810	regulation of steroid biosynthetic process	1	Nr1d1	44	65	56820	1	1	1
biological_process	GO:0060086	circadian temperature homeostasis	1	Nr1d1	44	2	56883	1	1	1
biological_process	GO:0061178	regulation of insulin secretion involved in cellular response to glucose stimulus	1	Nr1d1	44	59	56826	1	1	1
biological_process	GO:0061469	regulation of type B pancreatic cell proliferation	1	Nr1d1	44	8	56877	1	1	1
biological_process	GO:0070857	regulation of bile acid biosynthetic process	1	Nr1d1	44	8	56877	1	1	1
biological_process	GO:0070859	positive regulation of bile acid biosynthetic process	1	Nr1d1	44	2	56883	1	1	1
biological_process	GO:0071322	cellular response to carbohydrate stimulus	1	Nr1d1	44	104	56781	1	1	1
biological_process	GO:0071326	cellular response to monosaccharide stimulus	1	Nr1d1	44	99	56786	1	1	1
biological_process	GO:0071331	cellular response to hexose stimulus	1	Nr1d1	44	99	56786	1	1	1
biological_process	GO:0071333	cellular response to glucose stimulus	1	Nr1d1	44	98	56787	1	1	1
biological_process	GO:0072330	monocarboxylic acid biosynthetic process	1	Nr1d1	44	181	56704	1	1	1
biological_process	GO:0072364	regulation of cellular ketone metabolic process by regulation of transcription from RNA polymerase II promoter	1	Nr1d1	44	10	56875	1	1	1
biological_process	GO:1904251	regulation of bile acid metabolic process	1	Nr1d1	44	9	56876	1	1	1
biological_process	GO:1904253	positive regulation of bile acid metabolic process	1	Nr1d1	44	2	56883	1	1	1
biological_process	GO:2000188	regulation of cholesterol homeostasis	1	Nr1d1	44	12	56873	1	1	1
cellular_component	GO:0005912	adherens junction	1	Tns4	44	418	56467	1	1	1
cellular_component	GO:0005924	cell-substrate adherens junction	1	Tns4	44	359	56526	1	1	1
cellular_component	GO:0005925	focal adhesion	1	Tns4	44	354	56531	1	1	1
cellular_component	GO:0030055	cell-substrate junction	1	Tns4	44	364	56521	1	1	1
cellular_component	GO:0070161	anchoring junction	1	Tns4	44	434	56451	1	1	1
biological_process	GO:0000280	nuclear division	1	Cyp26b1	44	503	56382	1	1	1
biological_process	GO:0001523	retinoid metabolic process	1	Cyp26b1	44	46	56839	1	1	1
biological_process	GO:0001709	cell fate determination	1	Cyp26b1	44	39	56846	1	1	1
biological_process	GO:0001767	establishment of lymphocyte polarity	1	Cyp26b1	44	7	56878	1	1	1
biological_process	GO:0001768	establishment of T cell polarity	1	Cyp26b1	44	7	56878	1	1	1
biological_process	GO:0001775	cell activation	1	Cyp26b1	44	842	56043	1	1	1
molecular_function	GO:0001972	retinoic acid binding	1	Cyp26b1	44	13	56872	1	1	1
biological_process	GO:0002521	leukocyte differentiation	1	Cyp26b1	44	480	56405	1	1	1
biological_process	GO:0002694	regulation of leukocyte activation	1	Cyp26b1	44	430	56455	1	1	1
molecular_function	GO:0005501	retinoid binding	1	Cyp26b1	44	29	56856	1	1	1
biological_process	GO:0006721	terpenoid metabolic process	1	Cyp26b1	44	53	56832	1	1	1
biological_process	GO:0006766	vitamin metabolic process	1	Cyp26b1	44	67	56818	1	1	1
biological_process	GO:0006775	fat-soluble vitamin metabolic process	1	Cyp26b1	44	32	56853	1	1	1
biological_process	GO:0007126	meiotic nuclear division	1	Cyp26b1	44	155	56730	1	1	1
biological_process	GO:0007140	male meiosis	1	Cyp26b1	44	36	56849	1	1	1
biological_process	GO:0007159	leukocyte cell-cell adhesion	1	Cyp26b1	44	455	56430	1	1	1
biological_process	GO:0007163	establishment or maintenance of cell polarity	1	Cyp26b1	44	144	56741	1	1	1
biological_process	GO:0007423	sensory organ development	1	Cyp26b1	44	530	56355	1	1	1
biological_process	GO:0008300	isoprenoid catabolic process	1	Cyp26b1	44	9	56876	1	1	1
molecular_function	GO:0008401	retinoic acid 4-hydroxylase activity	1	Cyp26b1	44	3	56882	1	1	1
biological_process	GO:0008544	epidermis development	1	Cyp26b1	44	289	56596	1	1	1
biological_process	GO:0009111	vitamin catabolic process	1	Cyp26b1	44	8	56877	1	1	1
biological_process	GO:0009913	epidermal cell differentiation	1	Cyp26b1	44	183	56702	1	1	1
biological_process	GO:0009954	proximal/distal pattern formation	1	Cyp26b1	44	31	56854	1	1	1
biological_process	GO:0010830	regulation of myotube differentiation	1	Cyp26b1	44	56	56829	1	1	1
biological_process	GO:0010831	positive regulation of myotube differentiation	1	Cyp26b1	44	33	56852	1	1	1
biological_process	GO:0014902	myotube differentiation	1	Cyp26b1	44	106	56779	1	1	1
biological_process	GO:0016042	lipid catabolic process	1	Cyp26b1	44	248	56637	1	1	1
biological_process	GO:0016054	organic acid catabolic process	1	Cyp26b1	44	170	56715	1	1	1
biological_process	GO:0016101	diterpenoid metabolic process	1	Cyp26b1	44	48	56837	1	1	1
biological_process	GO:0016103	diterpenoid catabolic process	1	Cyp26b1	44	4	56881	1	1	1
biological_process	GO:0016115	terpenoid catabolic process	1	Cyp26b1	44	6	56879	1	1	1
molecular_function	GO:0018585	fluorene oxygenase activity	1	Cyp26b1	44	6	56879	1	1	1
molecular_function	GO:0018586	mono-butyltin dioxygenase activity	1	Cyp26b1	44	5	56880	1	1	1
molecular_function	GO:0018588	tri-n-butyltin dioxygenase activity	1	Cyp26b1	44	5	56880	1	1	1
molecular_function	GO:0018589	di-n-butyltin dioxygenase activity	1	Cyp26b1	44	5	56880	1	1	1
molecular_function	GO:0018590	methylsilanetriol hydroxylase activity	1	Cyp26b1	44	5	56880	1	1	1
molecular_function	GO:0018591	methyl tertiary butyl ether 3-monooxygenase activity	1	Cyp26b1	44	5	56880	1	1	1
molecular_function	GO:0018592	4-nitrocatechol 4-monooxygenase activity	1	Cyp26b1	44	5	56880	1	1	1
molecular_function	GO:0018593	4-chlorophenoxyacetate monooxygenase activity	1	Cyp26b1	44	5	56880	1	1	1
molecular_function	GO:0018594	tert-butanol 2-monooxygenase activity	1	Cyp26b1	44	5	56880	1	1	1
molecular_function	GO:0018595	alpha-pinene monooxygenase activity	1	Cyp26b1	44	5	56880	1	1	1
molecular_function	GO:0018596	dimethylsilanediol hydroxylase activity	1	Cyp26b1	44	5	56880	1	1	1
molecular_function	GO:0018597	ammonia monooxygenase activity	1	Cyp26b1	44	5	56880	1	1	1
molecular_function	GO:0018598	hydroxymethylsilanetriol oxidase activity	1	Cyp26b1	44	5	56880	1	1	1
molecular_function	GO:0018599	2-hydroxyisobutyrate 3-monooxygenase activity	1	Cyp26b1	44	5	56880	1	1	1
molecular_function	GO:0018600	alpha-pinene dehydrogenase activity	1	Cyp26b1	44	5	56880	1	1	1
molecular_function	GO:0019840	isoprenoid binding	1	Cyp26b1	44	34	56851	1	1	1
biological_process	GO:0030010	establishment of cell polarity	1	Cyp26b1	44	98	56787	1	1	1
biological_process	GO:0030098	lymphocyte differentiation	1	Cyp26b1	44	334	56551	1	1	1
biological_process	GO:0030104	water homeostasis	1	Cyp26b1	44	47	56838	1	1	1
biological_process	GO:0030216	keratinocyte differentiation	1	Cyp26b1	44	122	56763	1	1	1
biological_process	GO:0030217	T cell differentiation	1	Cyp26b1	44	220	56665	1	1	1
biological_process	GO:0030326	embryonic limb morphogenesis	1	Cyp26b1	44	135	56750	1	1	1
molecular_function	GO:0031406	carboxylic acid binding	1	Cyp26b1	44	202	56683	1	1	1
biological_process	GO:0031424	keratinization	1	Cyp26b1	44	32	56853	1	1	1
molecular_function	GO:0033293	monocarboxylic acid binding	1	Cyp26b1	44	61	56824	1	1	1
biological_process	GO:0033561	regulation of water loss via skin	1	Cyp26b1	44	22	56863	1	1	1
molecular_function	GO:0034559	bisphenol A hydroxylase B activity	1	Cyp26b1	44	5	56880	1	1	1
molecular_function	GO:0034562	2,2-bis(4-hydroxyphenyl)-1-propanol hydroxylase activity	1	Cyp26b1	44	5	56880	1	1	1
biological_process	GO:0034653	retinoic acid catabolic process	1	Cyp26b1	44	4	56881	1	1	1
biological_process	GO:0034754	cellular hormone metabolic process	1	Cyp26b1	44	82	56803	1	1	1
molecular_function	GO:0034786	9-fluorenone-3,4-dioxygenase activity	1	Cyp26b1	44	5	56880	1	1	1
molecular_function	GO:0034816	anthracene 9,10-dioxygenase activity	1	Cyp26b1	44	5	56880	1	1	1
molecular_function	GO:0034857	2-(methylthio)benzothiazole monooxygenase activity	1	Cyp26b1	44	5	56880	1	1	1
molecular_function	GO:0034858	2-hydroxybenzothiazole monooxygenase activity	1	Cyp26b1	44	5	56880	1	1	1
molecular_function	GO:0034859	benzothiazole monooxygenase activity	1	Cyp26b1	44	5	56880	1	1	1
molecular_function	GO:0034862	2,6-dihydroxybenzothiazole monooxygenase activity	1	Cyp26b1	44	5	56880	1	1	1
molecular_function	GO:0034870	pinacolone 5-monooxygenase activity	1	Cyp26b1	44	5	56880	1	1	1
molecular_function	GO:0034873	thioacetamide S-oxygenase activity	1	Cyp26b1	44	5	56880	1	1	1
molecular_function	GO:0034874	thioacetamide S-oxide S-oxygenase activity	1	Cyp26b1	44	5	56880	1	1	1
molecular_function	GO:0034888	endosulfan monooxygenase I activity	1	Cyp26b1	44	5	56880	1	1	1
molecular_function	GO:0034893	N-nitrodimethylamine hydroxylase activity	1	Cyp26b1	44	5	56880	1	1	1
molecular_function	GO:0034897	4-(1-ethyl-1,4-dimethyl-pentyl)phenol monoxygenase activity	1	Cyp26b1	44	5	56880	1	1	1
molecular_function	GO:0034903	endosulfan ether monooxygenase activity	1	Cyp26b1	44	5	56880	1	1	1
molecular_function	GO:0034925	pyrene 4,5-monooxygenase activity	1	Cyp26b1	44	5	56880	1	1	1
molecular_function	GO:0034927	pyrene 1,2-monooxygenase activity	1	Cyp26b1	44	5	56880	1	1	1
molecular_function	GO:0034928	1-hydroxypyrene 6,7-monooxygenase activity	1	Cyp26b1	44	5	56880	1	1	1
molecular_function	GO:0034929	1-hydroxypyrene 7,8-monooxygenase activity	1	Cyp26b1	44	5	56880	1	1	1
molecular_function	GO:0034950	phenylboronic acid monooxygenase activity	1	Cyp26b1	44	5	56880	1	1	1
biological_process	GO:0035107	appendage morphogenesis	1	Cyp26b1	44	158	56727	1	1	1
biological_process	GO:0035108	limb morphogenesis	1	Cyp26b1	44	158	56727	1	1	1
biological_process	GO:0035113	embryonic appendage morphogenesis	1	Cyp26b1	44	135	56750	1	1	1
biological_process	GO:0035981	tongue muscle cell differentiation	1	Cyp26b1	44	2	56883	1	1	1
biological_process	GO:0042110	T cell activation	1	Cyp26b1	44	422	56463	1	1	1
biological_process	GO:0042363	fat-soluble vitamin catabolic process	1	Cyp26b1	44	8	56877	1	1	1
biological_process	GO:0042445	hormone metabolic process	1	Cyp26b1	44	153	56732	1	1	1
biological_process	GO:0042573	retinoic acid metabolic process	1	Cyp26b1	44	20	56865	1	1	1
biological_process	GO:0042692	muscle cell differentiation	1	Cyp26b1	44	366	56519	1	1	1
molecular_function	GO:0043177	organic acid binding	1	Cyp26b1	44	203	56682	1	1	1
biological_process	GO:0043586	tongue development	1	Cyp26b1	44	19	56866	1	1	1
biological_process	GO:0043587	tongue morphogenesis	1	Cyp26b1	44	8	56877	1	1	1
biological_process	GO:0043588	skin development	1	Cyp26b1	44	254	56631	1	1	1
molecular_function	GO:0043823	spheroidene monooxygenase activity	1	Cyp26b1	44	5	56880	1	1	1
biological_process	GO:0044242	cellular lipid catabolic process	1	Cyp26b1	44	158	56727	1	1	1
biological_process	GO:0044282	small molecule catabolic process	1	Cyp26b1	44	248	56637	1	1	1
biological_process	GO:0045321	leukocyte activation	1	Cyp26b1	44	731	56154	1	1	1
biological_process	GO:0045580	regulation of T cell differentiation	1	Cyp26b1	44	116	56769	1	1	1
biological_process	GO:0045619	regulation of lymphocyte differentiation	1	Cyp26b1	44	144	56741	1	1	1
biological_process	GO:0046395	carboxylic acid catabolic process	1	Cyp26b1	44	170	56715	1	1	1
biological_process	GO:0046649	lymphocyte activation	1	Cyp26b1	44	622	56263	1	1	1
biological_process	GO:0048285	organelle fission	1	Cyp26b1	44	541	56344	1	1	1
biological_process	GO:0048384	retinoic acid receptor signaling pathway	1	Cyp26b1	44	30	56855	1	1	1
biological_process	GO:0048385	regulation of retinoic acid receptor signaling pathway	1	Cyp26b1	44	15	56870	1	1	1
biological_process	GO:0048387	negative regulation of retinoic acid receptor signaling pathway	1	Cyp26b1	44	8	56877	1	1	1
biological_process	GO:0048736	appendage development	1	Cyp26b1	44	178	56707	1	1	1
biological_process	GO:0050863	regulation of T cell activation	1	Cyp26b1	44	245	56640	1	1	1
biological_process	GO:0050865	regulation of cell activation	1	Cyp26b1	44	464	56421	1	1	1
biological_process	GO:0050878	regulation of body fluid levels	1	Cyp26b1	44	308	56577	1	1	1
biological_process	GO:0050891	multicellular organismal water homeostasis	1	Cyp26b1	44	37	56848	1	1	1
biological_process	GO:0051146	striated muscle cell differentiation	1	Cyp26b1	44	253	56632	1	1	1
biological_process	GO:0051147	regulation of muscle cell differentiation	1	Cyp26b1	44	148	56737	1	1	1
biological_process	GO:0051149	positive regulation of muscle cell differentiation	1	Cyp26b1	44	80	56805	1	1	1
biological_process	GO:0051153	regulation of striated muscle cell differentiation	1	Cyp26b1	44	94	56791	1	1	1
biological_process	GO:0051155	positive regulation of striated muscle cell differentiation	1	Cyp26b1	44	59	56826	1	1	1
biological_process	GO:0051249	regulation of lymphocyte activation	1	Cyp26b1	44	368	56517	1	1	1
biological_process	GO:0051321	meiotic cell cycle	1	Cyp26b1	44	200	56685	1	1	1
biological_process	GO:0060173	limb development	1	Cyp26b1	44	178	56707	1	1	1
biological_process	GO:0060348	bone development	1	Cyp26b1	44	173	56712	1	1	1
biological_process	GO:0060349	bone morphogenesis	1	Cyp26b1	44	88	56797	1	1	1
biological_process	GO:0061436	establishment of skin barrier	1	Cyp26b1	44	18	56867	1	1	1
biological_process	GO:0070268	cornification	1	Cyp26b1	44	2	56883	1	1	1
biological_process	GO:0070486	leukocyte aggregation	1	Cyp26b1	44	429	56456	1	1	1
biological_process	GO:0070489	T cell aggregation	1	Cyp26b1	44	422	56463	1	1	1
biological_process	GO:0071593	lymphocyte aggregation	1	Cyp26b1	44	423	56462	1	1	1
biological_process	GO:0072329	monocarboxylic acid catabolic process	1	Cyp26b1	44	88	56797	1	1	1
biological_process	GO:0090596	sensory organ morphogenesis	1	Cyp26b1	44	279	56606	1	1	1
biological_process	GO:0098528	skeletal muscle fiber differentiation	1	Cyp26b1	44	5	56880	1	1	1
biological_process	GO:1902105	regulation of leukocyte differentiation	1	Cyp26b1	44	238	56647	1	1	1
biological_process	GO:1902809	regulation of skeletal muscle fiber differentiation	1	Cyp26b1	44	3	56882	1	1	1
biological_process	GO:1902811	positive regulation of skeletal muscle fiber differentiation	1	Cyp26b1	44	2	56883	1	1	1
biological_process	GO:1903037	regulation of leukocyte cell-cell adhesion	1	Cyp26b1	44	253	56632	1	1	1
biological_process	GO:1903046	meiotic cell cycle process	1	Cyp26b1	44	161	56724	1	1	1
biological_process	GO:2001035	regulation of tongue muscle cell differentiation	1	Cyp26b1	44	2	56883	1	1	1
biological_process	GO:2001037	positive regulation of tongue muscle cell differentiation	1	Cyp26b1	44	2	56883	1	1	1
molecular_function	GO:0004879	RNA polymerase II transcription factor activity, ligand-activated sequence-specific DNA binding	1	Nr1d2	44	44	56841	1	1	1
molecular_function	GO:0004887	thyroid hormone receptor activity	1	Nr1d2	44	5	56880	1	1	1
biological_process	GO:0032101	regulation of response to external stimulus	1	Nr1d2	44	759	56126	1	1	1
biological_process	GO:0050727	regulation of inflammatory response	1	Nr1d2	44	239	56646	1	1	1
biological_process	GO:0097009	energy homeostasis	1	Nr1d2	44	27	56858	1	1	1
molecular_function	GO:0098531	transcription factor activity, direct ligand regulated sequence-specific DNA binding	1	Nr1d2	44	44	56841	1	1	1
biological_process	GO:2000505	regulation of energy homeostasis	1	Nr1d2	44	16	56869	1	1	1
biological_process	GO:0006379	mRNA cleavage	1	Mir196a-1	44	18	56867	1	1	1
biological_process	GO:0010608	posttranscriptional regulation of gene expression	1	Mir196a-1	44	375	56510	1	1	1
biological_process	GO:0016071	mRNA metabolic process	1	Mir196a-1	44	479	56406	1	1	1
biological_process	GO:0016441	posttranscriptional gene silencing	1	Mir196a-1	44	90	56795	1	1	1
biological_process	GO:0016458	gene silencing	1	Mir196a-1	44	222	56663	1	1	1
biological_process	GO:0031047	gene silencing by RNA	1	Mir196a-1	44	113	56772	1	1	1
biological_process	GO:0035194	posttranscriptional gene silencing by RNA	1	Mir196a-1	44	88	56797	1	1	1
biological_process	GO:0035195	gene silencing by miRNA	1	Mir196a-1	44	85	56800	1	1	1
biological_process	GO:0035279	mRNA cleavage involved in gene silencing by miRNA	1	Mir196a-1	44	4	56881	1	1	1
biological_process	GO:0090305	nucleic acid phosphodiester bond hydrolysis	1	Mir196a-1	44	130	56755	1	1	1
biological_process	GO:0090501	RNA phosphodiester bond hydrolysis	1	Mir196a-1	44	70	56815	1	1	1
biological_process	GO:0098795	mRNA cleavage involved in gene silencing	1	Mir196a-1	44	4	56881	1	1	1
biological_process	GO:0000165	MAPK cascade	1	Dusp6	44	669	56216	1	1	1
biological_process	GO:0000188	inactivation of MAPK activity	1	Dusp6	44	15	56870	1	1	1
biological_process	GO:0001704	formation of primary germ layer	1	Dusp6	44	94	56791	1	1	1
biological_process	GO:0001706	endoderm formation	1	Dusp6	44	36	56849	1	1	1
biological_process	GO:0001708	cell fate specification	1	Dusp6	44	88	56797	1	1	1
biological_process	GO:0001711	endodermal cell fate commitment	1	Dusp6	44	16	56869	1	1	1
biological_process	GO:0001714	endodermal cell fate specification	1	Dusp6	44	9	56876	1	1	1
biological_process	GO:0001932	regulation of protein phosphorylation	1	Dusp6	44	1199	55686	1	1	1
biological_process	GO:0001933	negative regulation of protein phosphorylation	1	Dusp6	44	362	56523	1	1	1
molecular_function	GO:0004721	phosphoprotein phosphatase activity	1	Dusp6	44	177	56708	1	1	1
molecular_function	GO:0004725	protein tyrosine phosphatase activity	1	Dusp6	44	96	56789	1	1	1
biological_process	GO:0006468	protein phosphorylation	1	Dusp6	44	1625	55260	1	1	1
biological_process	GO:0006469	negative regulation of protein kinase activity	1	Dusp6	44	193	56692	1	1	1
biological_process	GO:0006470	protein dephosphorylation	1	Dusp6	44	289	56596	1	1	1
biological_process	GO:0007369	gastrulation	1	Dusp6	44	161	56724	1	1	1
biological_process	GO:0007492	endoderm development	1	Dusp6	44	66	56819	1	1	1
biological_process	GO:0007507	heart development	1	Dusp6	44	537	56348	1	1	1
molecular_function	GO:0008138	protein tyrosine/serine/threonine phosphatase activity	1	Dusp6	44	61	56824	1	1	1
biological_process	GO:0008543	fibroblast growth factor receptor signaling pathway	1	Dusp6	44	70	56815	1	1	1
biological_process	GO:0009953	dorsal/ventral pattern formation	1	Dusp6	44	106	56779	1	1	1
biological_process	GO:0010453	regulation of cell fate commitment	1	Dusp6	44	32	56853	1	1	1
biological_process	GO:0010470	regulation of gastrulation	1	Dusp6	44	36	56849	1	1	1
biological_process	GO:0010563	negative regulation of phosphorus metabolic process	1	Dusp6	44	520	56365	1	1	1
biological_process	GO:0016310	phosphorylation	1	Dusp6	44	1906	54979	1	1	1
molecular_function	GO:0017017	MAP kinase tyrosine/serine/threonine phosphatase activity	1	Dusp6	44	37	56848	1	1	1
biological_process	GO:0019220	regulation of phosphate metabolic process	1	Dusp6	44	1530	55355	1	1	1
biological_process	GO:0022603	regulation of anatomical structure morphogenesis	1	Dusp6	44	916	55969	1	1	1
biological_process	GO:0023014	signal transduction by protein phosphorylation	1	Dusp6	44	681	56204	1	1	1
biological_process	GO:0031399	regulation of protein modification process	1	Dusp6	44	1540	55345	1	1	1
biological_process	GO:0031400	negative regulation of protein modification process	1	Dusp6	44	541	56344	1	1	1
biological_process	GO:0032268	regulation of cellular protein metabolic process	1	Dusp6	44	2184	54701	1	1	1
biological_process	GO:0032269	negative regulation of cellular protein metabolic process	1	Dusp6	44	903	55982	1	1	1
molecular_function	GO:0033549	MAP kinase phosphatase activity	1	Dusp6	44	38	56847	1	1	1
biological_process	GO:0033673	negative regulation of kinase activity	1	Dusp6	44	211	56674	1	1	1
biological_process	GO:0035265	organ growth	1	Dusp6	44	159	56726	1	1	1
biological_process	GO:0035335	peptidyl-tyrosine dephosphorylation	1	Dusp6	44	51	56834	1	1	1
biological_process	GO:0035987	endodermal cell differentiation	1	Dusp6	44	26	56859	1	1	1
biological_process	GO:0040036	regulation of fibroblast growth factor receptor signaling pathway	1	Dusp6	44	28	56857	1	1	1
biological_process	GO:0042325	regulation of phosphorylation	1	Dusp6	44	1295	55590	1	1	1
biological_process	GO:0042326	negative regulation of phosphorylation	1	Dusp6	44	399	56486	1	1	1
biological_process	GO:0042659	regulation of cell fate specification	1	Dusp6	44	20	56865	1	1	1
biological_process	GO:0042663	regulation of endodermal cell fate specification	1	Dusp6	44	5	56880	1	1	1
biological_process	GO:0043086	negative regulation of catalytic activity	1	Dusp6	44	678	56207	1	1	1
biological_process	GO:0043405	regulation of MAP kinase activity	1	Dusp6	44	241	56644	1	1	1
biological_process	GO:0043407	negative regulation of MAP kinase activity	1	Dusp6	44	65	56820	1	1	1
biological_process	GO:0043408	regulation of MAPK cascade	1	Dusp6	44	605	56280	1	1	1
biological_process	GO:0043409	negative regulation of MAPK cascade	1	Dusp6	44	141	56744	1	1	1
biological_process	GO:0043549	regulation of kinase activity	1	Dusp6	44	656	56229	1	1	1
biological_process	GO:0044344	cellular response to fibroblast growth factor stimulus	1	Dusp6	44	81	56804	1	1	1
biological_process	GO:0045859	regulation of protein kinase activity	1	Dusp6	44	602	56283	1	1	1
biological_process	GO:0045936	negative regulation of phosphate metabolic process	1	Dusp6	44	520	56365	1	1	1
biological_process	GO:0045995	regulation of embryonic development	1	Dusp6	44	112	56773	1	1	1
biological_process	GO:0046620	regulation of organ growth	1	Dusp6	44	90	56795	1	1	1
biological_process	GO:0048638	regulation of developmental growth	1	Dusp6	44	326	56559	1	1	1
biological_process	GO:0048646	anatomical structure formation involved in morphogenesis	1	Dusp6	44	1133	55752	1	1	1
biological_process	GO:0050790	regulation of catalytic activity	1	Dusp6	44	1667	55218	1	1	1
biological_process	GO:0051174	regulation of phosphorus metabolic process	1	Dusp6	44	1535	55350	1	1	1
biological_process	GO:0051338	regulation of transferase activity	1	Dusp6	44	739	56146	1	1	1
biological_process	GO:0051348	negative regulation of transferase activity	1	Dusp6	44	254	56631	1	1	1
biological_process	GO:0060419	heart growth	1	Dusp6	44	82	56803	1	1	1
biological_process	GO:0060420	regulation of heart growth	1	Dusp6	44	56	56829	1	1	1
biological_process	GO:0060795	cell fate commitment involved in formation of primary germ layer	1	Dusp6	44	32	56853	1	1	1
biological_process	GO:0070371	ERK1 and ERK2 cascade	1	Dusp6	44	223	56662	1	1	1
biological_process	GO:0070372	regulation of ERK1 and ERK2 cascade	1	Dusp6	44	206	56679	1	1	1
biological_process	GO:0070373	negative regulation of ERK1 and ERK2 cascade	1	Dusp6	44	55	56830	1	1	1
biological_process	GO:0070848	response to growth factor	1	Dusp6	44	510	56375	1	1	1
biological_process	GO:0071363	cellular response to growth factor stimulus	1	Dusp6	44	498	56387	1	1	1
biological_process	GO:0071774	response to fibroblast growth factor	1	Dusp6	44	83	56802	1	1	1
biological_process	GO:0071900	regulation of protein serine/threonine kinase activity	1	Dusp6	44	367	56518	1	1	1
biological_process	GO:0071901	negative regulation of protein serine/threonine kinase activity	1	Dusp6	44	113	56772	1	1	1
biological_process	GO:0072358	cardiovascular system development	1	Dusp6	44	953	55932	1	1	1
biological_process	GO:0072359	circulatory system development	1	Dusp6	44	953	55932	1	1	1
biological_process	GO:0090287	regulation of cellular response to growth factor stimulus	1	Dusp6	44	223	56662	1	1	1
biological_process	GO:1903224	regulation of endodermal cell differentiation	1	Dusp6	44	7	56878	1	1	1
molecular_function	GO:0005388	calcium-transporting ATPase activity	1	Atp2b1	44	11	56874	1	1	1
molecular_function	GO:0005516	calmodulin binding	1	Atp2b1	44	163	56722	1	1	1
biological_process	GO:0006816	calcium ion transport	1	Atp2b1	44	348	56537	1	1	1
biological_process	GO:0006873	cellular ion homeostasis	1	Atp2b1	44	494	56391	1	1	1
biological_process	GO:0006874	cellular calcium ion homeostasis	1	Atp2b1	44	344	56541	1	1	1
biological_process	GO:0006875	cellular metal ion homeostasis	1	Atp2b1	44	426	56459	1	1	1
cellular_component	GO:0009898	cytoplasmic side of plasma membrane	1	Atp2b1	44	157	56728	1	1	1
molecular_function	GO:0015085	calcium ion transmembrane transporter activity	1	Atp2b1	44	122	56763	1	1	1
molecular_function	GO:0015662	ATPase activity, coupled to transmembrane movement of ions, phosphorylative mechanism	1	Atp2b1	44	38	56847	1	1	1
cellular_component	GO:0016324	apical plasma membrane	1	Atp2b1	44	275	56610	1	1	1
molecular_function	GO:0019829	cation-transporting ATPase activity	1	Atp2b1	44	56	56829	1	1	1
molecular_function	GO:0022890	inorganic cation transmembrane transporter activity	1	Atp2b1	44	482	56403	1	1	1
biological_process	GO:0030003	cellular cation homeostasis	1	Atp2b1	44	479	56406	1	1	1
molecular_function	GO:0030165	PDZ domain binding	1	Atp2b1	44	110	56775	1	1	1
cellular_component	GO:0031252	cell leading edge	1	Atp2b1	44	309	56576	1	1	1
cellular_component	GO:0031256	leading edge membrane	1	Atp2b1	44	113	56772	1	1	1
cellular_component	GO:0032589	neuron projection membrane	1	Atp2b1	44	49	56836	1	1	1
cellular_component	GO:0032590	dendrite membrane	1	Atp2b1	44	30	56855	1	1	1
cellular_component	GO:0032591	dendritic spine membrane	1	Atp2b1	44	8	56877	1	1	1
cellular_component	GO:0032809	neuronal cell body membrane	1	Atp2b1	44	28	56857	1	1	1
molecular_function	GO:0042625	ATPase activity, coupled to transmembrane movement of ions	1	Atp2b1	44	57	56828	1	1	1
cellular_component	GO:0043025	neuronal cell body	1	Atp2b1	44	579	56306	1	1	1
cellular_component	GO:0044297	cell body	1	Atp2b1	44	646	56239	1	1	1
cellular_component	GO:0044298	cell body membrane	1	Atp2b1	44	29	56856	1	1	1
molecular_function	GO:0046873	metal ion transmembrane transporter activity	1	Atp2b1	44	393	56492	1	1	1
biological_process	GO:0055074	calcium ion homeostasis	1	Atp2b1	44	357	56528	1	1	1
biological_process	GO:0070588	calcium ion transmembrane transport	1	Atp2b1	44	154	56731	1	1	1
biological_process	GO:0070838	divalent metal ion transport	1	Atp2b1	44	396	56489	1	1	1
biological_process	GO:0072503	cellular divalent inorganic cation homeostasis	1	Atp2b1	44	365	56520	1	1	1
molecular_function	GO:0072509	divalent inorganic cation transmembrane transporter activity	1	Atp2b1	44	158	56727	1	1	1
biological_process	GO:0072511	divalent inorganic cation transport	1	Atp2b1	44	398	56487	1	1	1
cellular_component	GO:0098552	side of membrane	1	Atp2b1	44	487	56398	1	1	1
cellular_component	GO:0098562	cytoplasmic side of membrane	1	Atp2b1	44	168	56717	1	1	1
biological_process	GO:1901660	calcium ion export	1	Atp2b1	44	7	56878	1	1	1
molecular_function	GO:0004553	hydrolase activity, hydrolyzing O-glycosyl compounds	1	Sis	44	200	56685	1	1	1
molecular_function	GO:0004558	alpha-1,4-glucosidase activity	1	Sis	44	4	56881	1	1	1
molecular_function	GO:0004564	beta-fructofuranosidase activity	1	Sis	44	1	56884	1	1	1
molecular_function	GO:0004574	oligo-1,6-glucosidase activity	1	Sis	44	1	56884	1	1	1
molecular_function	GO:0015926	glucosidase activity	1	Sis	44	29	56856	1	1	1
molecular_function	GO:0090599	alpha-glucosidase activity	1	Sis	44	27	56858	1	1	1
biological_process	GO:0006805	xenobiotic metabolic process	1	Cyp2u1	44	88	56797	1	1	1
molecular_function	GO:0008395	steroid hydroxylase activity	1	Cyp2u1	44	71	56814	1	1	1
biological_process	GO:0009410	response to xenobiotic stimulus	1	Cyp2u1	44	98	56787	1	1	1
molecular_function	GO:0016712	oxidoreductase activity, acting on paired donors, with incorporation or reduction of molecular oxygen, reduced flavin or flavoprotein as one donor, and incorporation of one atom of oxygen	1	Cyp2u1	44	60	56825	1	1	1
biological_process	GO:0017144	drug metabolic process	1	Cyp2u1	44	70	56815	1	1	1
molecular_function	GO:0019825	oxygen binding	1	Cyp2u1	44	67	56818	1	1	1
biological_process	GO:0042737	drug catabolic process	1	Cyp2u1	44	54	56831	1	1	1
biological_process	GO:0042738	exogenous drug catabolic process	1	Cyp2u1	44	53	56832	1	1	1
molecular_function	GO:0070330	aromatase activity	1	Cyp2u1	44	32	56853	1	1	1
biological_process	GO:0071466	cellular response to xenobiotic stimulus	1	Cyp2u1	44	92	56793	1	1	1
cellular_component	GO:0034708	methyltransferase complex	1	Hoxb5os	44	87	56798	1	1	1
cellular_component	GO:0035097	histone methyltransferase complex	1	Hoxb5os	44	73	56812	1	1	1
molecular_function	GO:0042393	histone binding	1	Hoxb5os	44	158	56727	1	1	1
cellular_component	GO:1902494	catalytic complex	1	Hoxb5os	44	973	55912	1	1	1
cellular_component	GO:1990234	transferase complex	1	Hoxb5os	44	662	56223	1	1	1

## Sheet: gomap_genes
InID	OutID	GOID	Term	Namespace	count	PValue	Bonferroni	FDR	Gene_ID	Gene_Symbol	Transcript_ID	F3/Ctrl.fc	F3/Ctrl.volume	F3/Ctrl.stat_results	F3/Ctrl.raw.pval	F3/Ctrl.bh.pval	N_Ctrl1	N_Ctrl2	N_Ctrl3	N_F3-1	N_F3-2	N_F3-3
100689	Spon2	GO:0001530	lipopolysaccharide binding	molecular_function	1	1	1	1	100689	Spon2	NM_133903	-2.11979	2.90305	-5.79074	0.00610139	0.487264	3.80009	3.36379	3.3216	2.23041	2.60366	2.39967
100689	Spon2	GO:0001816	cytokine production	biological_process	1	1	1	1	100689	Spon2	NM_133903	-2.11979	2.90305	-5.79074	0.00610139	0.487264	3.80009	3.36379	3.3216	2.23041	2.60366	2.39967
100689	Spon2	GO:0001817	regulation of cytokine production	biological_process	1	1	1	1	100689	Spon2	NM_133903	-2.11979	2.90305	-5.79074	0.00610139	0.487264	3.80009	3.36379	3.3216	2.23041	2.60366	2.39967
100689	Spon2	GO:0001819	positive regulation of cytokine production	biological_process	1	1	1	1	100689	Spon2	NM_133903	-2.11979	2.90305	-5.79074	0.00610139	0.487264	3.80009	3.36379	3.3216	2.23041	2.60366	2.39967
100689	Spon2	GO:0002237	response to molecule of bacterial origin	biological_process	2	0.21303	1	0.832942	100689	Spon2	NM_133903	-2.11979	2.90305	-5.79074	0.00610139	0.487264	3.80009	3.36379	3.3216	2.23041	2.60366	2.39967
100689	Spon2	GO:0002252	immune effector process	biological_process	1	1	1	1	100689	Spon2	NM_133903	-2.11979	2.90305	-5.79074	0.00610139	0.487264	3.80009	3.36379	3.3216	2.23041	2.60366	2.39967
100689	Spon2	GO:0002367	cytokine production involved in immune response	biological_process	1	1	1	1	100689	Spon2	NM_133903	-2.11979	2.90305	-5.79074	0.00610139	0.487264	3.80009	3.36379	3.3216	2.23041	2.60366	2.39967
100689	Spon2	GO:0002376	immune system process	biological_process	7	0.00525357	1	0.04852	100689	Spon2	NM_133903	-2.11979	2.90305	-5.79074	0.00610139	0.487264	3.80009	3.36379	3.3216	2.23041	2.60366	2.39967
100689	Spon2	GO:0002440	production of molecular mediator of immune response	biological_process	1	1	1	1	100689	Spon2	NM_133903	-2.11979	2.90305	-5.79074	0.00610139	0.487264	3.80009	3.36379	3.3216	2.23041	2.60366	2.39967
100689	Spon2	GO:0002443	leukocyte mediated immunity	biological_process	1	1	1	1	100689	Spon2	NM_133903	-2.11979	2.90305	-5.79074	0.00610139	0.487264	3.80009	3.36379	3.3216	2.23041	2.60366	2.39967
100689	Spon2	GO:0002444	myeloid leukocyte mediated immunity	biological_process	1	1	1	1	100689	Spon2	NM_133903	-2.11979	2.90305	-5.79074	0.00610139	0.487264	3.80009	3.36379	3.3216	2.23041	2.60366	2.39967
100689	Spon2	GO:0002448	mast cell mediated immunity	biological_process	1	1	1	1	100689	Spon2	NM_133903	-2.11979	2.90305	-5.79074	0.00610139	0.487264	3.80009	3.36379	3.3216	2.23041	2.60366	2.39967
100689	Spon2	GO:0002682	regulation of immune system process	biological_process	5	0.01071	1	0.0905839	100689	Spon2	NM_133903	-2.11979	2.90305	-5.79074	0.00610139	0.487264	3.80009	3.36379	3.3216	2.23041	2.60366	2.39967
100689	Spon2	GO:0002684	positive regulation of immune system process	biological_process	3	0.103634	1	0.509804	100689	Spon2	NM_133903	-2.11979	2.90305	-5.79074	0.00610139	0.487264	3.80009	3.36379	3.3216	2.23041	2.60366	2.39967
100689	Spon2	GO:0002697	regulation of immune effector process	biological_process	1	1	1	1	100689	Spon2	NM_133903	-2.11979	2.90305	-5.79074	0.00610139	0.487264	3.80009	3.36379	3.3216	2.23041	2.60366	2.39967
100689	Spon2	GO:0002699	positive regulation of immune effector process	biological_process	1	1	1	1	100689	Spon2	NM_133903	-2.11979	2.90305	-5.79074	0.00610139	0.487264	3.80009	3.36379	3.3216	2.23041	2.60366	2.39967
100689	Spon2	GO:0002700	regulation of production of molecular mediator of immune response	biological_process	1	1	1	1	100689	Spon2	NM_133903	-2.11979	2.90305	-5.79074	0.00610139	0.487264	3.80009	3.36379	3.3216	2.23041	2.60366	2.39967
100689	Spon2	GO:0002702	positive regulation of production of molecular mediator of immune response	biological_process	1	1	1	1	100689	Spon2	NM_133903	-2.11979	2.90305	-5.79074	0.00610139	0.487264	3.80009	3.36379	3.3216	2.23041	2.60366	2.39967
100689	Spon2	GO:0002718	regulation of cytokine production involved in immune response	biological_process	1	1	1	1	100689	Spon2	NM_133903	-2.11979	2.90305	-5.79074	0.00610139	0.487264	3.80009	3.36379	3.3216	2.23041	2.60366	2.39967
100689	Spon2	GO:0002720	positive regulation of cytokine production involved in immune response	biological_process	1	1	1	1	100689	Spon2	NM_133903	-2.11979	2.90305	-5.79074	0.00610139	0.487264	3.80009	3.36379	3.3216	2.23041	2.60366	2.39967
100689	Spon2	GO:0003823	antigen binding	molecular_function	1	1	1	1	100689	Spon2	NM_133903	-2.11979	2.90305	-5.79074	0.00610139	0.487264	3.80009	3.36379	3.3216	2.23041	2.60366	2.39967
100689	Spon2	GO:0005102	receptor binding	molecular_function	4	0.105006	1	0.509804	100689	Spon2	NM_133903	-2.11979	2.90305	-5.79074	0.00610139	0.487264	3.80009	3.36379	3.3216	2.23041	2.60366	2.39967
100689	Spon2	GO:0005488	binding	molecular_function	29	1.75066e-09	2.81331e-06	2.81331e-07	100689	Spon2	NM_133903	-2.11979	2.90305	-5.79074	0.00610139	0.487264	3.80009	3.36379	3.3216	2.23041	2.60366	2.39967
100689	Spon2	GO:0005515	protein binding	molecular_function	20	1.40467e-06	0.0022573	3.05041e-05	100689	Spon2	NM_133903	-2.11979	2.90305	-5.79074	0.00610139	0.487264	3.80009	3.36379	3.3216	2.23041	2.60366	2.39967
100689	Spon2	GO:0005576	extracellular region	cellular_component	8	0.0398151	1	0.254912	100689	Spon2	NM_133903	-2.11979	2.90305	-5.79074	0.00610139	0.487264	3.80009	3.36379	3.3216	2.23041	2.60366	2.39967
100689	Spon2	GO:0005578	proteinaceous extracellular matrix	cellular_component	1	1	1	1	100689	Spon2	NM_133903	-2.11979	2.90305	-5.79074	0.00610139	0.487264	3.80009	3.36379	3.3216	2.23041	2.60366	2.39967
100689	Spon2	GO:0005615	extracellular space	cellular_component	2	1	1	1	100689	Spon2	NM_133903	-2.11979	2.90305	-5.79074	0.00610139	0.487264	3.80009	3.36379	3.3216	2.23041	2.60366	2.39967
100689	Spon2	GO:0006810	transport	biological_process	9	0.0110386	1	0.0923912	100689	Spon2	NM_133903	-2.11979	2.90305	-5.79074	0.00610139	0.487264	3.80009	3.36379	3.3216	2.23041	2.60366	2.39967
100689	Spon2	GO:0006897	endocytosis	biological_process	1	1	1	1	100689	Spon2	NM_133903	-2.11979	2.90305	-5.79074	0.00610139	0.487264	3.80009	3.36379	3.3216	2.23041	2.60366	2.39967
100689	Spon2	GO:0006909	phagocytosis	biological_process	1	1	1	1	100689	Spon2	NM_133903	-2.11979	2.90305	-5.79074	0.00610139	0.487264	3.80009	3.36379	3.3216	2.23041	2.60366	2.39967
100689	Spon2	GO:0006950	response to stress	biological_process	7	0.0282718	1	0.199267	100689	Spon2	NM_133903	-2.11979	2.90305	-5.79074	0.00610139	0.487264	3.80009	3.36379	3.3216	2.23041	2.60366	2.39967
100689	Spon2	GO:0006952	defense response	biological_process	3	0.242429	1	0.925377	100689	Spon2	NM_133903	-2.11979	2.90305	-5.79074	0.00610139	0.487264	3.80009	3.36379	3.3216	2.23041	2.60366	2.39967
100689	Spon2	GO:0006955	immune response	biological_process	2	0.552672	1	1	100689	Spon2	NM_133903	-2.11979	2.90305	-5.79074	0.00610139	0.487264	3.80009	3.36379	3.3216	2.23041	2.60366	2.39967
100689	Spon2	GO:0006959	humoral immune response	biological_process	1	1	1	1	100689	Spon2	NM_133903	-2.11979	2.90305	-5.79074	0.00610139	0.487264	3.80009	3.36379	3.3216	2.23041	2.60366	2.39967
100689	Spon2	GO:0007155	cell adhesion	biological_process	3	0.254202	1	0.939086	100689	Spon2	NM_133903	-2.11979	2.90305	-5.79074	0.00610139	0.487264	3.80009	3.36379	3.3216	2.23041	2.60366	2.39967
100689	Spon2	GO:0008228	opsonization	biological_process	1	1	1	1	100689	Spon2	NM_133903	-2.11979	2.90305	-5.79074	0.00610139	0.487264	3.80009	3.36379	3.3216	2.23041	2.60366	2.39967
100689	Spon2	GO:0008289	lipid binding	molecular_function	2	0.375661	1	1	100689	Spon2	NM_133903	-2.11979	2.90305	-5.79074	0.00610139	0.487264	3.80009	3.36379	3.3216	2.23041	2.60366	2.39967
100689	Spon2	GO:0009605	response to external stimulus	biological_process	6	0.0180085	1	0.137155	100689	Spon2	NM_133903	-2.11979	2.90305	-5.79074	0.00610139	0.487264	3.80009	3.36379	3.3216	2.23041	2.60366	2.39967
100689	Spon2	GO:0009607	response to biotic stimulus	biological_process	2	0.481425	1	1	100689	Spon2	NM_133903	-2.11979	2.90305	-5.79074	0.00610139	0.487264	3.80009	3.36379	3.3216	2.23041	2.60366	2.39967
100689	Spon2	GO:0009615	response to virus	biological_process	1	1	1	1	100689	Spon2	NM_133903	-2.11979	2.90305	-5.79074	0.00610139	0.487264	3.80009	3.36379	3.3216	2.23041	2.60366	2.39967
100689	Spon2	GO:0009617	response to bacterium	biological_process	2	0.334373	1	1	100689	Spon2	NM_133903	-2.11979	2.90305	-5.79074	0.00610139	0.487264	3.80009	3.36379	3.3216	2.23041	2.60366	2.39967
100689	Spon2	GO:0009620	response to fungus	biological_process	1	1	1	1	100689	Spon2	NM_133903	-2.11979	2.90305	-5.79074	0.00610139	0.487264	3.80009	3.36379	3.3216	2.23041	2.60366	2.39967
100689	Spon2	GO:0009987	cellular process	biological_process	31	4.94344e-09	7.94411e-06	4.4134e-07	100689	Spon2	NM_133903	-2.11979	2.90305	-5.79074	0.00610139	0.487264	3.80009	3.36379	3.3216	2.23041	2.60366	2.39967
100689	Spon2	GO:0010033	response to organic substance	biological_process	5	0.102117	1	0.504927	100689	Spon2	NM_133903	-2.11979	2.90305	-5.79074	0.00610139	0.487264	3.80009	3.36379	3.3216	2.23041	2.60366	2.39967
100689	Spon2	GO:0010934	macrophage cytokine production	biological_process	1	1	1	1	100689	Spon2	NM_133903	-2.11979	2.90305	-5.79074	0.00610139	0.487264	3.80009	3.36379	3.3216	2.23041	2.60366	2.39967
100689	Spon2	GO:0010935	regulation of macrophage cytokine production	biological_process	1	1	1	1	100689	Spon2	NM_133903	-2.11979	2.90305	-5.79074	0.00610139	0.487264	3.80009	3.36379	3.3216	2.23041	2.60366	2.39967
100689	Spon2	GO:0016192	vesicle-mediated transport	biological_process	2	0.567571	1	1	100689	Spon2	NM_133903	-2.11979	2.90305	-5.79074	0.00610139	0.487264	3.80009	3.36379	3.3216	2.23041	2.60366	2.39967
100689	Spon2	GO:0019730	antimicrobial humoral response	biological_process	1	1	1	1	100689	Spon2	NM_133903	-2.11979	2.90305	-5.79074	0.00610139	0.487264	3.80009	3.36379	3.3216	2.23041	2.60366	2.39967
100689	Spon2	GO:0019731	antibacterial humoral response	biological_process	1	1	1	1	100689	Spon2	NM_133903	-2.11979	2.90305	-5.79074	0.00610139	0.487264	3.80009	3.36379	3.3216	2.23041	2.60366	2.39967
100689	Spon2	GO:0022610	biological adhesion	biological_process	3	0.257364	1	0.946838	100689	Spon2	NM_133903	-2.11979	2.90305	-5.79074	0.00610139	0.487264	3.80009	3.36379	3.3216	2.23041	2.60366	2.39967
100689	Spon2	GO:0031012	extracellular matrix	cellular_component	1	1	1	1	100689	Spon2	NM_133903	-2.11979	2.90305	-5.79074	0.00610139	0.487264	3.80009	3.36379	3.3216	2.23041	2.60366	2.39967
100689	Spon2	GO:0031982	vesicle	cellular_component	7	0.0473846	1	0.288466	100689	Spon2	NM_133903	-2.11979	2.90305	-5.79074	0.00610139	0.487264	3.80009	3.36379	3.3216	2.23041	2.60366	2.39967
100689	Spon2	GO:0031988	membrane-bounded vesicle	cellular_component	7	0.0331014	1	0.229284	100689	Spon2	NM_133903	-2.11979	2.90305	-5.79074	0.00610139	0.487264	3.80009	3.36379	3.3216	2.23041	2.60366	2.39967
100689	Spon2	GO:0032496	response to lipopolysaccharide	biological_process	2	0.203181	1	0.802242	100689	Spon2	NM_133903	-2.11979	2.90305	-5.79074	0.00610139	0.487264	3.80009	3.36379	3.3216	2.23041	2.60366	2.39967
100689	Spon2	GO:0032501	multicellular organismal process	biological_process	18	1.09558e-05	0.017606	0.00019137	100689	Spon2	NM_133903	-2.11979	2.90305	-5.79074	0.00610139	0.487264	3.80009	3.36379	3.3216	2.23041	2.60366	2.39967
100689	Spon2	GO:0032635	interleukin-6 production	biological_process	1	1	1	1	100689	Spon2	NM_133903	-2.11979	2.90305	-5.79074	0.00610139	0.487264	3.80009	3.36379	3.3216	2.23041	2.60366	2.39967
100689	Spon2	GO:0032640	tumor necrosis factor production	biological_process	1	1	1	1	100689	Spon2	NM_133903	-2.11979	2.90305	-5.79074	0.00610139	0.487264	3.80009	3.36379	3.3216	2.23041	2.60366	2.39967
100689	Spon2	GO:0032675	regulation of interleukin-6 production	biological_process	1	1	1	1	100689	Spon2	NM_133903	-2.11979	2.90305	-5.79074	0.00610139	0.487264	3.80009	3.36379	3.3216	2.23041	2.60366	2.39967
100689	Spon2	GO:0032680	regulation of tumor necrosis factor production	biological_process	1	1	1	1	100689	Spon2	NM_133903	-2.11979	2.90305	-5.79074	0.00610139	0.487264	3.80009	3.36379	3.3216	2.23041	2.60366	2.39967
100689	Spon2	GO:0032755	positive regulation of interleukin-6 production	biological_process	1	1	1	1	100689	Spon2	NM_133903	-2.11979	2.90305	-5.79074	0.00610139	0.487264	3.80009	3.36379	3.3216	2.23041	2.60366	2.39967
100689	Spon2	GO:0032760	positive regulation of tumor necrosis factor production	biological_process	1	1	1	1	100689	Spon2	NM_133903	-2.11979	2.90305	-5.79074	0.00610139	0.487264	3.80009	3.36379	3.3216	2.23041	2.60366	2.39967
100689	Spon2	GO:0033993	response to lipid	biological_process	3	0.0853413	1	0.435376	100689	Spon2	NM_133903	-2.11979	2.90305	-5.79074	0.00610139	0.487264	3.80009	3.36379	3.3216	2.23041	2.60366	2.39967
100689	Spon2	GO:0042221	response to chemical	biological_process	12	6.17591e-05	0.0992468	0.000936291	100689	Spon2	NM_133903	-2.11979	2.90305	-5.79074	0.00610139	0.487264	3.80009	3.36379	3.3216	2.23041	2.60366	2.39967
100689	Spon2	GO:0042742	defense response to bacterium	biological_process	1	1	1	1	100689	Spon2	NM_133903	-2.11979	2.90305	-5.79074	0.00610139	0.487264	3.80009	3.36379	3.3216	2.23041	2.60366	2.39967
100689	Spon2	GO:0043152	induction of bacterial agglutination	biological_process	1	1	1	1	100689	Spon2	NM_133903	-2.11979	2.90305	-5.79074	0.00610139	0.487264	3.80009	3.36379	3.3216	2.23041	2.60366	2.39967
100689	Spon2	GO:0043167	ion binding	molecular_function	11	0.00515631	1	0.047897	100689	Spon2	NM_133903	-2.11979	2.90305	-5.79074	0.00610139	0.487264	3.80009	3.36379	3.3216	2.23041	2.60366	2.39967
100689	Spon2	GO:0043169	cation binding	molecular_function	8	0.0142638	1	0.112363	100689	Spon2	NM_133903	-2.11979	2.90305	-5.79074	0.00610139	0.487264	3.80009	3.36379	3.3216	2.23041	2.60366	2.39967
100689	Spon2	GO:0043207	response to external biotic stimulus	biological_process	2	0.466569	1	1	100689	Spon2	NM_133903	-2.11979	2.90305	-5.79074	0.00610139	0.487264	3.80009	3.36379	3.3216	2.23041	2.60366	2.39967
100689	Spon2	GO:0043226	organelle	cellular_component	32	2.01015e-12	3.23031e-09	8.55508e-10	100689	Spon2	NM_133903	-2.11979	2.90305	-5.79074	0.00610139	0.487264	3.80009	3.36379	3.3216	2.23041	2.60366	2.39967
100689	Spon2	GO:0043227	membrane-bounded organelle	cellular_component	31	2.12945e-12	3.42203e-09	8.55508e-10	100689	Spon2	NM_133903	-2.11979	2.90305	-5.79074	0.00610139	0.487264	3.80009	3.36379	3.3216	2.23041	2.60366	2.39967
100689	Spon2	GO:0043230	extracellular organelle	cellular_component	7	0.0146891	1	0.114035	100689	Spon2	NM_133903	-2.11979	2.90305	-5.79074	0.00610139	0.487264	3.80009	3.36379	3.3216	2.23041	2.60366	2.39967
100689	Spon2	GO:0044421	extracellular region part	cellular_component	8	0.0205018	1	0.153955	100689	Spon2	NM_133903	-2.11979	2.90305	-5.79074	0.00610139	0.487264	3.80009	3.36379	3.3216	2.23041	2.60366	2.39967
100689	Spon2	GO:0044699	single-organism process	biological_process	27	4.36437e-07	0.000701354	1.14976e-05	100689	Spon2	NM_133903	-2.11979	2.90305	-5.79074	0.00610139	0.487264	3.80009	3.36379	3.3216	2.23041	2.60366	2.39967
100689	Spon2	GO:0044707	single-multicellular organism process	biological_process	18	7.46862e-06	0.0120021	0.000136387	100689	Spon2	NM_133903	-2.11979	2.90305	-5.79074	0.00610139	0.487264	3.80009	3.36379	3.3216	2.23041	2.60366	2.39967
100689	Spon2	GO:0044765	single-organism transport	biological_process	9	0.00394134	1	0.0386203	100689	Spon2	NM_133903	-2.11979	2.90305	-5.79074	0.00610139	0.487264	3.80009	3.36379	3.3216	2.23041	2.60366	2.39967
100689	Spon2	GO:0045087	innate immune response	biological_process	1	1	1	1	100689	Spon2	NM_133903	-2.11979	2.90305	-5.79074	0.00610139	0.487264	3.80009	3.36379	3.3216	2.23041	2.60366	2.39967
100689	Spon2	GO:0046872	metal ion binding	molecular_function	8	0.012492	1	0.101387	100689	Spon2	NM_133903	-2.11979	2.90305	-5.79074	0.00610139	0.487264	3.80009	3.36379	3.3216	2.23041	2.60366	2.39967
100689	Spon2	GO:0048518	positive regulation of biological process	biological_process	16	2.51639e-06	0.00404383	5.32083e-05	100689	Spon2	NM_133903	-2.11979	2.90305	-5.79074	0.00610139	0.487264	3.80009	3.36379	3.3216	2.23041	2.60366	2.39967
100689	Spon2	GO:0048583	regulation of response to stimulus	biological_process	10	0.000499348	0.802453	0.00631853	100689	Spon2	NM_133903	-2.11979	2.90305	-5.79074	0.00610139	0.487264	3.80009	3.36379	3.3216	2.23041	2.60366	2.39967
100689	Spon2	GO:0048584	positive regulation of response to stimulus	biological_process	6	0.008735	1	0.0762888	100689	Spon2	NM_133903	-2.11979	2.90305	-5.79074	0.00610139	0.487264	3.80009	3.36379	3.3216	2.23041	2.60366	2.39967
100689	Spon2	GO:0050776	regulation of immune response	biological_process	2	0.340578	1	1	100689	Spon2	NM_133903	-2.11979	2.90305	-5.79074	0.00610139	0.487264	3.80009	3.36379	3.3216	2.23041	2.60366	2.39967
100689	Spon2	GO:0050778	positive regulation of immune response	biological_process	2	0.282078	1	1	100689	Spon2	NM_133903	-2.11979	2.90305	-5.79074	0.00610139	0.487264	3.80009	3.36379	3.3216	2.23041	2.60366	2.39967
100689	Spon2	GO:0050789	regulation of biological process	biological_process	24	4.64715e-07	0.000746798	1.19658e-05	100689	Spon2	NM_133903	-2.11979	2.90305	-5.79074	0.00610139	0.487264	3.80009	3.36379	3.3216	2.23041	2.60366	2.39967
100689	Spon2	GO:0050832	defense response to fungus	biological_process	1	1	1	1	100689	Spon2	NM_133903	-2.11979	2.90305	-5.79074	0.00610139	0.487264	3.80009	3.36379	3.3216	2.23041	2.60366	2.39967
100689	Spon2	GO:0050896	response to stimulus	biological_process	16	0.000839603	1	0.00992089	100689	Spon2	NM_133903	-2.11979	2.90305	-5.79074	0.00610139	0.487264	3.80009	3.36379	3.3216	2.23041	2.60366	2.39967
100689	Spon2	GO:0051179	localization	biological_process	13	0.00040086	0.644181	0.00519501	100689	Spon2	NM_133903	-2.11979	2.90305	-5.79074	0.00610139	0.487264	3.80009	3.36379	3.3216	2.23041	2.60366	2.39967
100689	Spon2	GO:0051234	establishment of localization	biological_process	9	0.0132651	1	0.105919	100689	Spon2	NM_133903	-2.11979	2.90305	-5.79074	0.00610139	0.487264	3.80009	3.36379	3.3216	2.23041	2.60366	2.39967
100689	Spon2	GO:0051239	regulation of multicellular organismal process	biological_process	9	0.000720276	1	0.00883575	100689	Spon2	NM_133903	-2.11979	2.90305	-5.79074	0.00610139	0.487264	3.80009	3.36379	3.3216	2.23041	2.60366	2.39967
100689	Spon2	GO:0051240	positive regulation of multicellular organismal process	biological_process	5	0.0269983	1	0.191975	100689	Spon2	NM_133903	-2.11979	2.90305	-5.79074	0.00610139	0.487264	3.80009	3.36379	3.3216	2.23041	2.60366	2.39967
100689	Spon2	GO:0051607	defense response to virus	biological_process	1	1	1	1	100689	Spon2	NM_133903	-2.11979	2.90305	-5.79074	0.00610139	0.487264	3.80009	3.36379	3.3216	2.23041	2.60366	2.39967
100689	Spon2	GO:0051704	multi-organism process	biological_process	4	0.155236	1	0.657128	100689	Spon2	NM_133903	-2.11979	2.90305	-5.79074	0.00610139	0.487264	3.80009	3.36379	3.3216	2.23041	2.60366	2.39967
100689	Spon2	GO:0051707	response to other organism	biological_process	2	0.466569	1	1	100689	Spon2	NM_133903	-2.11979	2.90305	-5.79074	0.00610139	0.487264	3.80009	3.36379	3.3216	2.23041	2.60366	2.39967
100689	Spon2	GO:0051716	cellular response to stimulus	biological_process	14	0.00152799	1	0.0169344	100689	Spon2	NM_133903	-2.11979	2.90305	-5.79074	0.00610139	0.487264	3.80009	3.36379	3.3216	2.23041	2.60366	2.39967
100689	Spon2	GO:0060907	positive regulation of macrophage cytokine production	biological_process	1	1	1	1	100689	Spon2	NM_133903	-2.11979	2.90305	-5.79074	0.00610139	0.487264	3.80009	3.36379	3.3216	2.23041	2.60366	2.39967
100689	Spon2	GO:0061081	positive regulation of myeloid leukocyte cytokine production involved in immune response	biological_process	1	1	1	1	100689	Spon2	NM_133903	-2.11979	2.90305	-5.79074	0.00610139	0.487264	3.80009	3.36379	3.3216	2.23041	2.60366	2.39967
100689	Spon2	GO:0061082	myeloid leukocyte cytokine production	biological_process	1	1	1	1	100689	Spon2	NM_133903	-2.11979	2.90305	-5.79074	0.00610139	0.487264	3.80009	3.36379	3.3216	2.23041	2.60366	2.39967
100689	Spon2	GO:0065007	biological regulation	biological_process	25	2.23592e-07	0.000359312	6.77948e-06	100689	Spon2	NM_133903	-2.11979	2.90305	-5.79074	0.00610139	0.487264	3.80009	3.36379	3.3216	2.23041	2.60366	2.39967
100689	Spon2	GO:0065010	extracellular membrane-bounded organelle	cellular_component	7	0.0143621	1	0.112585	100689	Spon2	NM_133903	-2.11979	2.90305	-5.79074	0.00610139	0.487264	3.80009	3.36379	3.3216	2.23041	2.60366	2.39967
100689	Spon2	GO:0070062	extracellular exosome	cellular_component	7	0.0141882	1	0.112317	100689	Spon2	NM_133903	-2.11979	2.90305	-5.79074	0.00610139	0.487264	3.80009	3.36379	3.3216	2.23041	2.60366	2.39967
100689	Spon2	GO:0070887	cellular response to chemical stimulus	biological_process	11	4.90071e-06	0.00787544	9.60419e-05	100689	Spon2	NM_133903	-2.11979	2.90305	-5.79074	0.00610139	0.487264	3.80009	3.36379	3.3216	2.23041	2.60366	2.39967
100689	Spon2	GO:0071216	cellular response to biotic stimulus	biological_process	2	0.154076	1	0.655026	100689	Spon2	NM_133903	-2.11979	2.90305	-5.79074	0.00610139	0.487264	3.80009	3.36379	3.3216	2.23041	2.60366	2.39967
100689	Spon2	GO:0071219	cellular response to molecule of bacterial origin	biological_process	2	0.142177	1	0.629417	100689	Spon2	NM_133903	-2.11979	2.90305	-5.79074	0.00610139	0.487264	3.80009	3.36379	3.3216	2.23041	2.60366	2.39967
100689	Spon2	GO:0071222	cellular response to lipopolysaccharide	biological_process	2	0.136166	1	0.612939	100689	Spon2	NM_133903	-2.11979	2.90305	-5.79074	0.00610139	0.487264	3.80009	3.36379	3.3216	2.23041	2.60366	2.39967
100689	Spon2	GO:0071310	cellular response to organic substance	biological_process	5	0.0428207	1	0.270917	100689	Spon2	NM_133903	-2.11979	2.90305	-5.79074	0.00610139	0.487264	3.80009	3.36379	3.3216	2.23041	2.60366	2.39967
100689	Spon2	GO:0071396	cellular response to lipid	biological_process	3	0.0371685	1	0.240652	100689	Spon2	NM_133903	-2.11979	2.90305	-5.79074	0.00610139	0.487264	3.80009	3.36379	3.3216	2.23041	2.60366	2.39967
100689	Spon2	GO:0071706	tumor necrosis factor superfamily cytokine production	biological_process	1	1	1	1	100689	Spon2	NM_133903	-2.11979	2.90305	-5.79074	0.00610139	0.487264	3.80009	3.36379	3.3216	2.23041	2.60366	2.39967
100689	Spon2	GO:0097367	carbohydrate derivative binding	molecular_function	4	0.215206	1	0.839406	100689	Spon2	NM_133903	-2.11979	2.90305	-5.79074	0.00610139	0.487264	3.80009	3.36379	3.3216	2.23041	2.60366	2.39967
100689	Spon2	GO:0098542	defense response to other organism	biological_process	1	1	1	1	100689	Spon2	NM_133903	-2.11979	2.90305	-5.79074	0.00610139	0.487264	3.80009	3.36379	3.3216	2.23041	2.60366	2.39967
100689	Spon2	GO:1901700	response to oxygen-containing compound	biological_process	2	0.613712	1	1	100689	Spon2	NM_133903	-2.11979	2.90305	-5.79074	0.00610139	0.487264	3.80009	3.36379	3.3216	2.23041	2.60366	2.39967
100689	Spon2	GO:1901701	cellular response to oxygen-containing compound	biological_process	2	0.475696	1	1	100689	Spon2	NM_133903	-2.11979	2.90305	-5.79074	0.00610139	0.487264	3.80009	3.36379	3.3216	2.23041	2.60366	2.39967
100689	Spon2	GO:1902578	single-organism localization	biological_process	10	0.00139313	1	0.015547	100689	Spon2	NM_133903	-2.11979	2.90305	-5.79074	0.00610139	0.487264	3.80009	3.36379	3.3216	2.23041	2.60366	2.39967
100689	Spon2	GO:1903555	regulation of tumor necrosis factor superfamily cytokine production	biological_process	1	1	1	1	100689	Spon2	NM_133903	-2.11979	2.90305	-5.79074	0.00610139	0.487264	3.80009	3.36379	3.3216	2.23041	2.60366	2.39967
100689	Spon2	GO:1903557	positive regulation of tumor necrosis factor superfamily cytokine production	biological_process	1	1	1	1	100689	Spon2	NM_133903	-2.11979	2.90305	-5.79074	0.00610139	0.487264	3.80009	3.36379	3.3216	2.23041	2.60366	2.39967
100689	Spon2	GO:1903561	extracellular vesicle	cellular_component	7	0.0145123	1	0.11321	100689	Spon2	NM_133903	-2.11979	2.90305	-5.79074	0.00610139	0.487264	3.80009	3.36379	3.3216	2.23041	2.60366	2.39967
105387	Akr1c14	GO:0003824	catalytic activity	molecular_function	12	0.00229764	1	0.0241327	105387	Akr1c14	NM_134072	2.03394	4.57955	3.37858	0.0437545	0.555242	3.78402	3.86984	4.63401	4.98134	5.39535	4.98403
105387	Akr1c14	GO:0016229	steroid dehydrogenase activity	molecular_function	2	0.0379378	1	0.243864	105387	Akr1c14	NM_134072	2.03394	4.57955	3.37858	0.0437545	0.555242	3.78402	3.86984	4.63401	4.98134	5.39535	4.98403
105387	Akr1c14	GO:0016491	oxidoreductase activity	molecular_function	4	0.0195224	1	0.147983	105387	Akr1c14	NM_134072	2.03394	4.57955	3.37858	0.0437545	0.555242	3.78402	3.86984	4.63401	4.98134	5.39535	4.98403
105387	Akr1c14	GO:0016614	oxidoreductase activity, acting on CH-OH group of donors	molecular_function	2	0.11171	1	0.535873	105387	Akr1c14	NM_134072	2.03394	4.57955	3.37858	0.0437545	0.555242	3.78402	3.86984	4.63401	4.98134	5.39535	4.98403
105387	Akr1c14	GO:0016616	oxidoreductase activity, acting on the CH-OH group of donors, NAD or NADP as acceptor	molecular_function	2	0.092221	1	0.464574	105387	Akr1c14	NM_134072	2.03394	4.57955	3.37858	0.0437545	0.555242	3.78402	3.86984	4.63401	4.98134	5.39535	4.98403
105387	Akr1c14	GO:0033764	steroid dehydrogenase activity, acting on the CH-OH group of donors, NAD or NADP as acceptor	molecular_function	2	0.0342083	1	0.233344	105387	Akr1c14	NM_134072	2.03394	4.57955	3.37858	0.0437545	0.555242	3.78402	3.86984	4.63401	4.98134	5.39535	4.98403
105387	Akr1c14	GO:0047023	androsterone dehydrogenase activity	molecular_function	1	1	1	1	105387	Akr1c14	NM_134072	2.03394	4.57955	3.37858	0.0437545	0.555242	3.78402	3.86984	4.63401	4.98134	5.39535	4.98403
11735	Ank3	GO:0000278	mitotic cell cycle	biological_process	2	0.441757	1	1	11735	Ank3	NM_009670,NM_146005,NM_170687,NM_170688,NM_170689,NM_170690,NM_170728,NM_170729,NM_170730	2.30495	3.41613	6.33181	0.00515894	0.487264	2.8419	2.60404	3.15344	4.23192	3.87542	4.10625
11735	Ank3	GO:0000281	mitotic cytokinesis	biological_process	1	1	1	1	11735	Ank3	NM_009670,NM_146005,NM_170687,NM_170688,NM_170689,NM_170690,NM_170728,NM_170729,NM_170730	2.30495	3.41613	6.33181	0.00515894	0.487264	2.8419	2.60404	3.15344	4.23192	3.87542	4.10625
11735	Ank3	GO:0000323	lytic vacuole	cellular_component	1	1	1	1	11735	Ank3	NM_009670,NM_146005,NM_170687,NM_170688,NM_170689,NM_170690,NM_170728,NM_170729,NM_170730	2.30495	3.41613	6.33181	0.00515894	0.487264	2.8419	2.60404	3.15344	4.23192	3.87542	4.10625
11735	Ank3	GO:0000902	cell morphogenesis	biological_process	1	1	1	1	11735	Ank3	NM_009670,NM_146005,NM_170687,NM_170688,NM_170689,NM_170690,NM_170728,NM_170729,NM_170730	2.30495	3.41613	6.33181	0.00515894	0.487264	2.8419	2.60404	3.15344	4.23192	3.87542	4.10625
11735	Ank3	GO:0000904	cell morphogenesis involved in differentiation	biological_process	1	1	1	1	11735	Ank3	NM_009670,NM_146005,NM_170687,NM_170688,NM_170689,NM_170690,NM_170728,NM_170729,NM_170730	2.30495	3.41613	6.33181	0.00515894	0.487264	2.8419	2.60404	3.15344	4.23192	3.87542	4.10625
11735	Ank3	GO:0000910	cytokinesis	biological_process	1	1	1	1	11735	Ank3	NM_009670,NM_146005,NM_170687,NM_170688,NM_170689,NM_170690,NM_170728,NM_170729,NM_170730	2.30495	3.41613	6.33181	0.00515894	0.487264	2.8419	2.60404	3.15344	4.23192	3.87542	4.10625
11735	Ank3	GO:0001508	action potential	biological_process	1	1	1	1	11735	Ank3	NM_009670,NM_146005,NM_170687,NM_170688,NM_170689,NM_170690,NM_170728,NM_170729,NM_170730	2.30495	3.41613	6.33181	0.00515894	0.487264	2.8419	2.60404	3.15344	4.23192	3.87542	4.10625
11735	Ank3	GO:0002028	regulation of sodium ion transport	biological_process	1	1	1	1	11735	Ank3	NM_009670,NM_146005,NM_170687,NM_170688,NM_170689,NM_170690,NM_170728,NM_170729,NM_170730	2.30495	3.41613	6.33181	0.00515894	0.487264	2.8419	2.60404	3.15344	4.23192	3.87542	4.10625
11735	Ank3	GO:0003008	system process	biological_process	3	0.720698	1	1	11735	Ank3	NM_009670,NM_146005,NM_170687,NM_170688,NM_170689,NM_170690,NM_170728,NM_170729,NM_170730	2.30495	3.41613	6.33181	0.00515894	0.487264	2.8419	2.60404	3.15344	4.23192	3.87542	4.10625
11735	Ank3	GO:0003254	regulation of membrane depolarization	biological_process	1	1	1	1	11735	Ank3	NM_009670,NM_146005,NM_170687,NM_170688,NM_170689,NM_170690,NM_170728,NM_170729,NM_170730	2.30495	3.41613	6.33181	0.00515894	0.487264	2.8419	2.60404	3.15344	4.23192	3.87542	4.10625
11735	Ank3	GO:0005198	structural molecule activity	molecular_function	1	1	1	1	11735	Ank3	NM_009670,NM_146005,NM_170687,NM_170688,NM_170689,NM_170690,NM_170728,NM_170729,NM_170730	2.30495	3.41613	6.33181	0.00515894	0.487264	2.8419	2.60404	3.15344	4.23192	3.87542	4.10625
11735	Ank3	GO:0005200	structural constituent of cytoskeleton	molecular_function	1	1	1	1	11735	Ank3	NM_009670,NM_146005,NM_170687,NM_170688,NM_170689,NM_170690,NM_170728,NM_170729,NM_170730	2.30495	3.41613	6.33181	0.00515894	0.487264	2.8419	2.60404	3.15344	4.23192	3.87542	4.10625
11735	Ank3	GO:0005488	binding	molecular_function	29	1.75066e-09	2.81331e-06	2.81331e-07	11735	Ank3	NM_009670,NM_146005,NM_170687,NM_170688,NM_170689,NM_170690,NM_170728,NM_170729,NM_170730	2.30495	3.41613	6.33181	0.00515894	0.487264	2.8419	2.60404	3.15344	4.23192	3.87542	4.10625
11735	Ank3	GO:0005515	protein binding	molecular_function	20	1.40467e-06	0.0022573	3.05041e-05	11735	Ank3	NM_009670,NM_146005,NM_170687,NM_170688,NM_170689,NM_170690,NM_170728,NM_170729,NM_170730	2.30495	3.41613	6.33181	0.00515894	0.487264	2.8419	2.60404	3.15344	4.23192	3.87542	4.10625
11735	Ank3	GO:0005622	intracellular	cellular_component	29	4.29972e-09	6.90965e-06	4.31853e-07	11735	Ank3	NM_009670,NM_146005,NM_170687,NM_170688,NM_170689,NM_170690,NM_170728,NM_170729,NM_170730	2.30495	3.41613	6.33181	0.00515894	0.487264	2.8419	2.60404	3.15344	4.23192	3.87542	4.10625
11735	Ank3	GO:0005623	cell	cellular_component	32	1.13666e-09	1.82661e-06	2.02957e-07	11735	Ank3	NM_009670,NM_146005,NM_170687,NM_170688,NM_170689,NM_170690,NM_170728,NM_170729,NM_170730	2.30495	3.41613	6.33181	0.00515894	0.487264	2.8419	2.60404	3.15344	4.23192	3.87542	4.10625
11735	Ank3	GO:0005737	cytoplasm	cellular_component	17	0.00207939	1	0.0219841	11735	Ank3	NM_009670,NM_146005,NM_170687,NM_170688,NM_170689,NM_170690,NM_170728,NM_170729,NM_170730	2.30495	3.41613	6.33181	0.00515894	0.487264	2.8419	2.60404	3.15344	4.23192	3.87542	4.10625
11735	Ank3	GO:0005764	lysosome	cellular_component	1	1	1	1	11735	Ank3	NM_009670,NM_146005,NM_170687,NM_170688,NM_170689,NM_170690,NM_170728,NM_170729,NM_170730	2.30495	3.41613	6.33181	0.00515894	0.487264	2.8419	2.60404	3.15344	4.23192	3.87542	4.10625
11735	Ank3	GO:0005773	vacuole	cellular_component	1	1	1	1	11735	Ank3	NM_009670,NM_146005,NM_170687,NM_170688,NM_170689,NM_170690,NM_170728,NM_170729,NM_170730	2.30495	3.41613	6.33181	0.00515894	0.487264	2.8419	2.60404	3.15344	4.23192	3.87542	4.10625
11735	Ank3	GO:0005783	endoplasmic reticulum	cellular_component	6	0.00488651	1	0.0461919	11735	Ank3	NM_009670,NM_146005,NM_170687,NM_170688,NM_170689,NM_170690,NM_170728,NM_170729,NM_170730	2.30495	3.41613	6.33181	0.00515894	0.487264	2.8419	2.60404	3.15344	4.23192	3.87542	4.10625
11735	Ank3	GO:0005856	cytoskeleton	cellular_component	3	0.651489	1	1	11735	Ank3	NM_009670,NM_146005,NM_170687,NM_170688,NM_170689,NM_170690,NM_170728,NM_170729,NM_170730	2.30495	3.41613	6.33181	0.00515894	0.487264	2.8419	2.60404	3.15344	4.23192	3.87542	4.10625
11735	Ank3	GO:0005886	plasma membrane	cellular_component	6	0.410627	1	1	11735	Ank3	NM_009670,NM_146005,NM_170687,NM_170688,NM_170689,NM_170690,NM_170728,NM_170729,NM_170730	2.30495	3.41613	6.33181	0.00515894	0.487264	2.8419	2.60404	3.15344	4.23192	3.87542	4.10625
11735	Ank3	GO:0005911	cell-cell junction	cellular_component	3	0.0371685	1	0.240652	11735	Ank3	NM_009670,NM_146005,NM_170687,NM_170688,NM_170689,NM_170690,NM_170728,NM_170729,NM_170730	2.30495	3.41613	6.33181	0.00515894	0.487264	2.8419	2.60404	3.15344	4.23192	3.87542	4.10625
11735	Ank3	GO:0005923	bicellular tight junction	cellular_component	1	1	1	1	11735	Ank3	NM_009670,NM_146005,NM_170687,NM_170688,NM_170689,NM_170690,NM_170728,NM_170729,NM_170730	2.30495	3.41613	6.33181	0.00515894	0.487264	2.8419	2.60404	3.15344	4.23192	3.87542	4.10625
11735	Ank3	GO:0006605	protein targeting	biological_process	2	0.337999	1	1	11735	Ank3	NM_009670,NM_146005,NM_170687,NM_170688,NM_170689,NM_170690,NM_170728,NM_170729,NM_170730	2.30495	3.41613	6.33181	0.00515894	0.487264	2.8419	2.60404	3.15344	4.23192	3.87542	4.10625
11735	Ank3	GO:0006612	protein targeting to membrane	biological_process	1	1	1	1	11735	Ank3	NM_009670,NM_146005,NM_170687,NM_170688,NM_170689,NM_170690,NM_170728,NM_170729,NM_170730	2.30495	3.41613	6.33181	0.00515894	0.487264	2.8419	2.60404	3.15344	4.23192	3.87542	4.10625
11735	Ank3	GO:0006810	transport	biological_process	9	0.0110386	1	0.0923912	11735	Ank3	NM_009670,NM_146005,NM_170687,NM_170688,NM_170689,NM_170690,NM_170728,NM_170729,NM_170730	2.30495	3.41613	6.33181	0.00515894	0.487264	2.8419	2.60404	3.15344	4.23192	3.87542	4.10625
11735	Ank3	GO:0006811	ion transport	biological_process	5	0.0223222	1	0.165789	11735	Ank3	NM_009670,NM_146005,NM_170687,NM_170688,NM_170689,NM_170690,NM_170728,NM_170729,NM_170730	2.30495	3.41613	6.33181	0.00515894	0.487264	2.8419	2.60404	3.15344	4.23192	3.87542	4.10625
11735	Ank3	GO:0006812	cation transport	biological_process	4	0.0370929	1	0.240652	11735	Ank3	NM_009670,NM_146005,NM_170687,NM_170688,NM_170689,NM_170690,NM_170728,NM_170729,NM_170730	2.30495	3.41613	6.33181	0.00515894	0.487264	2.8419	2.60404	3.15344	4.23192	3.87542	4.10625
11735	Ank3	GO:0006813	potassium ion transport	biological_process	1	1	1	1	11735	Ank3	NM_009670,NM_146005,NM_170687,NM_170688,NM_170689,NM_170690,NM_170728,NM_170729,NM_170730	2.30495	3.41613	6.33181	0.00515894	0.487264	2.8419	2.60404	3.15344	4.23192	3.87542	4.10625
11735	Ank3	GO:0006814	sodium ion transport	biological_process	2	0.140178	1	0.627482	11735	Ank3	NM_009670,NM_146005,NM_170687,NM_170688,NM_170689,NM_170690,NM_170728,NM_170729,NM_170730	2.30495	3.41613	6.33181	0.00515894	0.487264	2.8419	2.60404	3.15344	4.23192	3.87542	4.10625
11735	Ank3	GO:0006886	intracellular protein transport	biological_process	2	0.480203	1	1	11735	Ank3	NM_009670,NM_146005,NM_170687,NM_170688,NM_170689,NM_170690,NM_170728,NM_170729,NM_170730	2.30495	3.41613	6.33181	0.00515894	0.487264	2.8419	2.60404	3.15344	4.23192	3.87542	4.10625
11735	Ank3	GO:0006892	post-Golgi vesicle-mediated transport	biological_process	1	1	1	1	11735	Ank3	NM_009670,NM_146005,NM_170687,NM_170688,NM_170689,NM_170690,NM_170728,NM_170729,NM_170730	2.30495	3.41613	6.33181	0.00515894	0.487264	2.8419	2.60404	3.15344	4.23192	3.87542	4.10625
11735	Ank3	GO:0006893	Golgi to plasma membrane transport	biological_process	1	1	1	1	11735	Ank3	NM_009670,NM_146005,NM_170687,NM_170688,NM_170689,NM_170690,NM_170728,NM_170729,NM_170730	2.30495	3.41613	6.33181	0.00515894	0.487264	2.8419	2.60404	3.15344	4.23192	3.87542	4.10625
11735	Ank3	GO:0006928	movement of cell or subcellular component	biological_process	3	0.328256	1	1	11735	Ank3	NM_009670,NM_146005,NM_170687,NM_170688,NM_170689,NM_170690,NM_170728,NM_170729,NM_170730	2.30495	3.41613	6.33181	0.00515894	0.487264	2.8419	2.60404	3.15344	4.23192	3.87542	4.10625
11735	Ank3	GO:0006935	chemotaxis	biological_process	3	0.0535908	1	0.31203	11735	Ank3	NM_009670,NM_146005,NM_170687,NM_170688,NM_170689,NM_170690,NM_170728,NM_170729,NM_170730	2.30495	3.41613	6.33181	0.00515894	0.487264	2.8419	2.60404	3.15344	4.23192	3.87542	4.10625
11735	Ank3	GO:0007009	plasma membrane organization	biological_process	1	1	1	1	11735	Ank3	NM_009670,NM_146005,NM_170687,NM_170688,NM_170689,NM_170690,NM_170728,NM_170729,NM_170730	2.30495	3.41613	6.33181	0.00515894	0.487264	2.8419	2.60404	3.15344	4.23192	3.87542	4.10625
11735	Ank3	GO:0007049	cell cycle	biological_process	4	0.0927198	1	0.465627	11735	Ank3	NM_009670,NM_146005,NM_170687,NM_170688,NM_170689,NM_170690,NM_170728,NM_170729,NM_170730	2.30495	3.41613	6.33181	0.00515894	0.487264	2.8419	2.60404	3.15344	4.23192	3.87542	4.10625
11735	Ank3	GO:0007154	cell communication	biological_process	9	0.133494	1	0.609448	11735	Ank3	NM_009670,NM_146005,NM_170687,NM_170688,NM_170689,NM_170690,NM_170728,NM_170729,NM_170730	2.30495	3.41613	6.33181	0.00515894	0.487264	2.8419	2.60404	3.15344	4.23192	3.87542	4.10625
11735	Ank3	GO:0007155	cell adhesion	biological_process	3	0.254202	1	0.939086	11735	Ank3	NM_009670,NM_146005,NM_170687,NM_170688,NM_170689,NM_170690,NM_170728,NM_170729,NM_170730	2.30495	3.41613	6.33181	0.00515894	0.487264	2.8419	2.60404	3.15344	4.23192	3.87542	4.10625
11735	Ank3	GO:0007165	signal transduction	biological_process	9	0.0663599	1	0.36396	11735	Ank3	NM_009670,NM_146005,NM_170687,NM_170688,NM_170689,NM_170690,NM_170728,NM_170729,NM_170730	2.30495	3.41613	6.33181	0.00515894	0.487264	2.8419	2.60404	3.15344	4.23192	3.87542	4.10625
11735	Ank3	GO:0007275	multicellular organismal development	biological_process	12	0.000574931	0.923914	0.00721808	11735	Ank3	NM_009670,NM_146005,NM_170687,NM_170688,NM_170689,NM_170690,NM_170728,NM_170729,NM_170730	2.30495	3.41613	6.33181	0.00515894	0.487264	2.8419	2.60404	3.15344	4.23192	3.87542	4.10625
11735	Ank3	GO:0007399	nervous system development	biological_process	3	0.660785	1	1	11735	Ank3	NM_009670,NM_146005,NM_170687,NM_170688,NM_170689,NM_170690,NM_170728,NM_170729,NM_170730	2.30495	3.41613	6.33181	0.00515894	0.487264	2.8419	2.60404	3.15344	4.23192	3.87542	4.10625
11735	Ank3	GO:0007409	axonogenesis	biological_process	1	1	1	1	11735	Ank3	NM_009670,NM_146005,NM_170687,NM_170688,NM_170689,NM_170690,NM_170728,NM_170729,NM_170730	2.30495	3.41613	6.33181	0.00515894	0.487264	2.8419	2.60404	3.15344	4.23192	3.87542	4.10625
11735	Ank3	GO:0007411	axon guidance	biological_process	1	1	1	1	11735	Ank3	NM_009670,NM_146005,NM_170687,NM_170688,NM_170689,NM_170690,NM_170728,NM_170729,NM_170730	2.30495	3.41613	6.33181	0.00515894	0.487264	2.8419	2.60404	3.15344	4.23192	3.87542	4.10625
11735	Ank3	GO:0008092	cytoskeletal protein binding	molecular_function	3	0.12392	1	0.578216	11735	Ank3	NM_009670,NM_146005,NM_170687,NM_170688,NM_170689,NM_170690,NM_170728,NM_170729,NM_170730	2.30495	3.41613	6.33181	0.00515894	0.487264	2.8419	2.60404	3.15344	4.23192	3.87542	4.10625
11735	Ank3	GO:0008104	protein localization	biological_process	5	0.0812882	1	0.424124	11735	Ank3	NM_009670,NM_146005,NM_170687,NM_170688,NM_170689,NM_170690,NM_170728,NM_170729,NM_170730	2.30495	3.41613	6.33181	0.00515894	0.487264	2.8419	2.60404	3.15344	4.23192	3.87542	4.10625
11735	Ank3	GO:0008152	metabolic process	biological_process	25	4.23276e-08	6.80204e-05	2.12564e-06	11735	Ank3	NM_009670,NM_146005,NM_170687,NM_170688,NM_170689,NM_170690,NM_170728,NM_170729,NM_170730	2.30495	3.41613	6.33181	0.00515894	0.487264	2.8419	2.60404	3.15344	4.23192	3.87542	4.10625
11735	Ank3	GO:0009605	response to external stimulus	biological_process	6	0.0180085	1	0.137155	11735	Ank3	NM_009670,NM_146005,NM_170687,NM_170688,NM_170689,NM_170690,NM_170728,NM_170729,NM_170730	2.30495	3.41613	6.33181	0.00515894	0.487264	2.8419	2.60404	3.15344	4.23192	3.87542	4.10625
11735	Ank3	GO:0009653	anatomical structure morphogenesis	biological_process	7	0.0121491	1	0.09961	11735	Ank3	NM_009670,NM_146005,NM_170687,NM_170688,NM_170689,NM_170690,NM_170728,NM_170729,NM_170730	2.30495	3.41613	6.33181	0.00515894	0.487264	2.8419	2.60404	3.15344	4.23192	3.87542	4.10625
11735	Ank3	GO:0009893	positive regulation of metabolic process	biological_process	11	9.66642e-05	0.155339	0.00141218	11735	Ank3	NM_009670,NM_146005,NM_170687,NM_170688,NM_170689,NM_170690,NM_170728,NM_170729,NM_170730	2.30495	3.41613	6.33181	0.00515894	0.487264	2.8419	2.60404	3.15344	4.23192	3.87542	4.10625
11735	Ank3	GO:0009925	basal plasma membrane	cellular_component	1	1	1	1	11735	Ank3	NM_009670,NM_146005,NM_170687,NM_170688,NM_170689,NM_170690,NM_170728,NM_170729,NM_170730	2.30495	3.41613	6.33181	0.00515894	0.487264	2.8419	2.60404	3.15344	4.23192	3.87542	4.10625
11735	Ank3	GO:0009986	cell surface	cellular_component	3	0.130627	1	0.599765	11735	Ank3	NM_009670,NM_146005,NM_170687,NM_170688,NM_170689,NM_170690,NM_170728,NM_170729,NM_170730	2.30495	3.41613	6.33181	0.00515894	0.487264	2.8419	2.60404	3.15344	4.23192	3.87542	4.10625
11735	Ank3	GO:0009987	cellular process	biological_process	31	4.94344e-09	7.94411e-06	4.4134e-07	11735	Ank3	NM_009670,NM_146005,NM_170687,NM_170688,NM_170689,NM_170690,NM_170728,NM_170729,NM_170730	2.30495	3.41613	6.33181	0.00515894	0.487264	2.8419	2.60404	3.15344	4.23192	3.87542	4.10625
11735	Ank3	GO:0010035	response to inorganic substance	biological_process	2	0.250081	1	0.934607	11735	Ank3	NM_009670,NM_146005,NM_170687,NM_170688,NM_170689,NM_170690,NM_170728,NM_170729,NM_170730	2.30495	3.41613	6.33181	0.00515894	0.487264	2.8419	2.60404	3.15344	4.23192	3.87542	4.10625
11735	Ank3	GO:0010038	response to metal ion	biological_process	1	1	1	1	11735	Ank3	NM_009670,NM_146005,NM_170687,NM_170688,NM_170689,NM_170690,NM_170728,NM_170729,NM_170730	2.30495	3.41613	6.33181	0.00515894	0.487264	2.8419	2.60404	3.15344	4.23192	3.87542	4.10625
11735	Ank3	GO:0010256	endomembrane system organization	biological_process	1	1	1	1	11735	Ank3	NM_009670,NM_146005,NM_170687,NM_170688,NM_170689,NM_170690,NM_170728,NM_170729,NM_170730	2.30495	3.41613	6.33181	0.00515894	0.487264	2.8419	2.60404	3.15344	4.23192	3.87542	4.10625
11735	Ank3	GO:0010467	gene expression	biological_process	19	2.77172e-09	4.45415e-06	3.54225e-07	11735	Ank3	NM_009670,NM_146005,NM_170687,NM_170688,NM_170689,NM_170690,NM_170728,NM_170729,NM_170730	2.30495	3.41613	6.33181	0.00515894	0.487264	2.8419	2.60404	3.15344	4.23192	3.87542	4.10625
11735	Ank3	GO:0010468	regulation of gene expression	biological_process	19	1.05501e-10	1.69541e-07	3.39082e-08	11735	Ank3	NM_009670,NM_146005,NM_170687,NM_170688,NM_170689,NM_170690,NM_170728,NM_170729,NM_170730	2.30495	3.41613	6.33181	0.00515894	0.487264	2.8419	2.60404	3.15344	4.23192	3.87542	4.10625
11735	Ank3	GO:0010604	positive regulation of macromolecule metabolic process	biological_process	11	2.48461e-05	0.0399277	0.000411626	11735	Ank3	NM_009670,NM_146005,NM_170687,NM_170688,NM_170689,NM_170690,NM_170728,NM_170729,NM_170730	2.30495	3.41613	6.33181	0.00515894	0.487264	2.8419	2.60404	3.15344	4.23192	3.87542	4.10625
11735	Ank3	GO:0010628	positive regulation of gene expression	biological_process	11	4.691e-07	0.000753843	1.19658e-05	11735	Ank3	NM_009670,NM_146005,NM_170687,NM_170688,NM_170689,NM_170690,NM_170728,NM_170729,NM_170730	2.30495	3.41613	6.33181	0.00515894	0.487264	2.8419	2.60404	3.15344	4.23192	3.87542	4.10625
11735	Ank3	GO:0010644	cell communication by electrical coupling	biological_process	1	1	1	1	11735	Ank3	NM_009670,NM_146005,NM_170687,NM_170688,NM_170689,NM_170690,NM_170728,NM_170729,NM_170730	2.30495	3.41613	6.33181	0.00515894	0.487264	2.8419	2.60404	3.15344	4.23192	3.87542	4.10625
11735	Ank3	GO:0010646	regulation of cell communication	biological_process	6	0.0488771	1	0.291687	11735	Ank3	NM_009670,NM_146005,NM_170687,NM_170688,NM_170689,NM_170690,NM_170728,NM_170729,NM_170730	2.30495	3.41613	6.33181	0.00515894	0.487264	2.8419	2.60404	3.15344	4.23192	3.87542	4.10625
11735	Ank3	GO:0010647	positive regulation of cell communication	biological_process	3	0.282972	1	1	11735	Ank3	NM_009670,NM_146005,NM_170687,NM_170688,NM_170689,NM_170690,NM_170728,NM_170729,NM_170730	2.30495	3.41613	6.33181	0.00515894	0.487264	2.8419	2.60404	3.15344	4.23192	3.87542	4.10625
11735	Ank3	GO:0010649	regulation of cell communication by electrical coupling	biological_process	1	1	1	1	11735	Ank3	NM_009670,NM_146005,NM_170687,NM_170688,NM_170689,NM_170690,NM_170728,NM_170729,NM_170730	2.30495	3.41613	6.33181	0.00515894	0.487264	2.8419	2.60404	3.15344	4.23192	3.87542	4.10625
11735	Ank3	GO:0010650	positive regulation of cell communication by electrical coupling	biological_process	1	1	1	1	11735	Ank3	NM_009670,NM_146005,NM_170687,NM_170688,NM_170689,NM_170690,NM_170728,NM_170729,NM_170730	2.30495	3.41613	6.33181	0.00515894	0.487264	2.8419	2.60404	3.15344	4.23192	3.87542	4.10625
11735	Ank3	GO:0010765	positive regulation of sodium ion transport	biological_process	1	1	1	1	11735	Ank3	NM_009670,NM_146005,NM_170687,NM_170688,NM_170689,NM_170690,NM_170728,NM_170729,NM_170730	2.30495	3.41613	6.33181	0.00515894	0.487264	2.8419	2.60404	3.15344	4.23192	3.87542	4.10625
11735	Ank3	GO:0010959	regulation of metal ion transport	biological_process	1	1	1	1	11735	Ank3	NM_009670,NM_146005,NM_170687,NM_170688,NM_170689,NM_170690,NM_170728,NM_170729,NM_170730	2.30495	3.41613	6.33181	0.00515894	0.487264	2.8419	2.60404	3.15344	4.23192	3.87542	4.10625
11735	Ank3	GO:0010960	magnesium ion homeostasis	biological_process	1	1	1	1	11735	Ank3	NM_009670,NM_146005,NM_170687,NM_170688,NM_170689,NM_170690,NM_170728,NM_170729,NM_170730	2.30495	3.41613	6.33181	0.00515894	0.487264	2.8419	2.60404	3.15344	4.23192	3.87542	4.10625
11735	Ank3	GO:0012505	endomembrane system	cellular_component	7	0.0370971	1	0.240652	11735	Ank3	NM_009670,NM_146005,NM_170687,NM_170688,NM_170689,NM_170690,NM_170728,NM_170729,NM_170730	2.30495	3.41613	6.33181	0.00515894	0.487264	2.8419	2.60404	3.15344	4.23192	3.87542	4.10625
11735	Ank3	GO:0014704	intercalated disc	cellular_component	1	1	1	1	11735	Ank3	NM_009670,NM_146005,NM_170687,NM_170688,NM_170689,NM_170690,NM_170728,NM_170729,NM_170730	2.30495	3.41613	6.33181	0.00515894	0.487264	2.8419	2.60404	3.15344	4.23192	3.87542	4.10625
11735	Ank3	GO:0014731	spectrin-associated cytoskeleton	cellular_component	1	1	1	1	11735	Ank3	NM_009670,NM_146005,NM_170687,NM_170688,NM_170689,NM_170690,NM_170728,NM_170729,NM_170730	2.30495	3.41613	6.33181	0.00515894	0.487264	2.8419	2.60404	3.15344	4.23192	3.87542	4.10625
11735	Ank3	GO:0015031	protein transport	biological_process	3	0.341048	1	1	11735	Ank3	NM_009670,NM_146005,NM_170687,NM_170688,NM_170689,NM_170690,NM_170728,NM_170729,NM_170730	2.30495	3.41613	6.33181	0.00515894	0.487264	2.8419	2.60404	3.15344	4.23192	3.87542	4.10625
11735	Ank3	GO:0015672	monovalent inorganic cation transport	biological_process	3	0.0596128	1	0.334957	11735	Ank3	NM_009670,NM_146005,NM_170687,NM_170688,NM_170689,NM_170690,NM_170728,NM_170729,NM_170730	2.30495	3.41613	6.33181	0.00515894	0.487264	2.8419	2.60404	3.15344	4.23192	3.87542	4.10625
11735	Ank3	GO:0016020	membrane	cellular_component	15	0.0113299	1	0.0935629	11735	Ank3	NM_009670,NM_146005,NM_170687,NM_170688,NM_170689,NM_170690,NM_170728,NM_170729,NM_170730	2.30495	3.41613	6.33181	0.00515894	0.487264	2.8419	2.60404	3.15344	4.23192	3.87542	4.10625
11735	Ank3	GO:0016043	cellular component organization	biological_process	5	1	1	1	11735	Ank3	NM_009670,NM_146005,NM_170687,NM_170688,NM_170689,NM_170690,NM_170728,NM_170729,NM_170730	2.30495	3.41613	6.33181	0.00515894	0.487264	2.8419	2.60404	3.15344	4.23192	3.87542	4.10625
11735	Ank3	GO:0016192	vesicle-mediated transport	biological_process	2	0.567571	1	1	11735	Ank3	NM_009670,NM_146005,NM_170687,NM_170688,NM_170689,NM_170690,NM_170728,NM_170729,NM_170730	2.30495	3.41613	6.33181	0.00515894	0.487264	2.8419	2.60404	3.15344	4.23192	3.87542	4.10625
11735	Ank3	GO:0016323	basolateral plasma membrane	cellular_component	3	0.0109499	1	0.0921282	11735	Ank3	NM_009670,NM_146005,NM_170687,NM_170688,NM_170689,NM_170690,NM_170728,NM_170729,NM_170730	2.30495	3.41613	6.33181	0.00515894	0.487264	2.8419	2.60404	3.15344	4.23192	3.87542	4.10625
11735	Ank3	GO:0016328	lateral plasma membrane	cellular_component	1	1	1	1	11735	Ank3	NM_009670,NM_146005,NM_170687,NM_170688,NM_170689,NM_170690,NM_170728,NM_170729,NM_170730	2.30495	3.41613	6.33181	0.00515894	0.487264	2.8419	2.60404	3.15344	4.23192	3.87542	4.10625
11735	Ank3	GO:0016337	single organismal cell-cell adhesion	biological_process	2	0.408919	1	1	11735	Ank3	NM_009670,NM_146005,NM_170687,NM_170688,NM_170689,NM_170690,NM_170728,NM_170729,NM_170730	2.30495	3.41613	6.33181	0.00515894	0.487264	2.8419	2.60404	3.15344	4.23192	3.87542	4.10625
11735	Ank3	GO:0016482	cytoplasmic transport	biological_process	2	0.49429	1	1	11735	Ank3	NM_009670,NM_146005,NM_170687,NM_170688,NM_170689,NM_170690,NM_170728,NM_170729,NM_170730	2.30495	3.41613	6.33181	0.00515894	0.487264	2.8419	2.60404	3.15344	4.23192	3.87542	4.10625
11735	Ank3	GO:0016528	sarcoplasm	cellular_component	1	1	1	1	11735	Ank3	NM_009670,NM_146005,NM_170687,NM_170688,NM_170689,NM_170690,NM_170728,NM_170729,NM_170730	2.30495	3.41613	6.33181	0.00515894	0.487264	2.8419	2.60404	3.15344	4.23192	3.87542	4.10625
11735	Ank3	GO:0016529	sarcoplasmic reticulum	cellular_component	1	1	1	1	11735	Ank3	NM_009670,NM_146005,NM_170687,NM_170688,NM_170689,NM_170690,NM_170728,NM_170729,NM_170730	2.30495	3.41613	6.33181	0.00515894	0.487264	2.8419	2.60404	3.15344	4.23192	3.87542	4.10625
11735	Ank3	GO:0019222	regulation of metabolic process	biological_process	21	2.33153e-09	3.74677e-06	3.40616e-07	11735	Ank3	NM_009670,NM_146005,NM_170687,NM_170688,NM_170689,NM_170690,NM_170728,NM_170729,NM_170730	2.30495	3.41613	6.33181	0.00515894	0.487264	2.8419	2.60404	3.15344	4.23192	3.87542	4.10625
11735	Ank3	GO:0019226	transmission of nerve impulse	biological_process	1	1	1	1	11735	Ank3	NM_009670,NM_146005,NM_170687,NM_170688,NM_170689,NM_170690,NM_170728,NM_170729,NM_170730	2.30495	3.41613	6.33181	0.00515894	0.487264	2.8419	2.60404	3.15344	4.23192	3.87542	4.10625
11735	Ank3	GO:0019228	neuronal action potential	biological_process	1	1	1	1	11735	Ank3	NM_009670,NM_146005,NM_170687,NM_170688,NM_170689,NM_170690,NM_170728,NM_170729,NM_170730	2.30495	3.41613	6.33181	0.00515894	0.487264	2.8419	2.60404	3.15344	4.23192	3.87542	4.10625
11735	Ank3	GO:0022008	neurogenesis	biological_process	2	1	1	1	11735	Ank3	NM_009670,NM_146005,NM_170687,NM_170688,NM_170689,NM_170690,NM_170728,NM_170729,NM_170730	2.30495	3.41613	6.33181	0.00515894	0.487264	2.8419	2.60404	3.15344	4.23192	3.87542	4.10625
11735	Ank3	GO:0022402	cell cycle process	biological_process	3	0.186851	1	0.750952	11735	Ank3	NM_009670,NM_146005,NM_170687,NM_170688,NM_170689,NM_170690,NM_170728,NM_170729,NM_170730	2.30495	3.41613	6.33181	0.00515894	0.487264	2.8419	2.60404	3.15344	4.23192	3.87542	4.10625
11735	Ank3	GO:0022407	regulation of cell-cell adhesion	biological_process	2	0.233565	1	0.900092	11735	Ank3	NM_009670,NM_146005,NM_170687,NM_170688,NM_170689,NM_170690,NM_170728,NM_170729,NM_170730	2.30495	3.41613	6.33181	0.00515894	0.487264	2.8419	2.60404	3.15344	4.23192	3.87542	4.10625
11735	Ank3	GO:0022409	positive regulation of cell-cell adhesion	biological_process	1	1	1	1	11735	Ank3	NM_009670,NM_146005,NM_170687,NM_170688,NM_170689,NM_170690,NM_170728,NM_170729,NM_170730	2.30495	3.41613	6.33181	0.00515894	0.487264	2.8419	2.60404	3.15344	4.23192	3.87542	4.10625
11735	Ank3	GO:0022607	cellular component assembly	biological_process	2	1	1	1	11735	Ank3	NM_009670,NM_146005,NM_170687,NM_170688,NM_170689,NM_170690,NM_170728,NM_170729,NM_170730	2.30495	3.41613	6.33181	0.00515894	0.487264	2.8419	2.60404	3.15344	4.23192	3.87542	4.10625
11735	Ank3	GO:0022610	biological adhesion	biological_process	3	0.257364	1	0.946838	11735	Ank3	NM_009670,NM_146005,NM_170687,NM_170688,NM_170689,NM_170690,NM_170728,NM_170729,NM_170730	2.30495	3.41613	6.33181	0.00515894	0.487264	2.8419	2.60404	3.15344	4.23192	3.87542	4.10625
11735	Ank3	GO:0022898	regulation of transmembrane transporter activity	biological_process	1	1	1	1	11735	Ank3	NM_009670,NM_146005,NM_170687,NM_170688,NM_170689,NM_170690,NM_170728,NM_170729,NM_170730	2.30495	3.41613	6.33181	0.00515894	0.487264	2.8419	2.60404	3.15344	4.23192	3.87542	4.10625
11735	Ank3	GO:0023052	signaling	biological_process	9	0.0837946	1	0.430217	11735	Ank3	NM_009670,NM_146005,NM_170687,NM_170688,NM_170689,NM_170690,NM_170728,NM_170729,NM_170730	2.30495	3.41613	6.33181	0.00515894	0.487264	2.8419	2.60404	3.15344	4.23192	3.87542	4.10625
11735	Ank3	GO:0030001	metal ion transport	biological_process	3	0.114283	1	0.544963	11735	Ank3	NM_009670,NM_146005,NM_170687,NM_170688,NM_170689,NM_170690,NM_170728,NM_170729,NM_170730	2.30495	3.41613	6.33181	0.00515894	0.487264	2.8419	2.60404	3.15344	4.23192	3.87542	4.10625
11735	Ank3	GO:0030016	myofibril	cellular_component	1	1	1	1	11735	Ank3	NM_009670,NM_146005,NM_170687,NM_170688,NM_170689,NM_170690,NM_170728,NM_170729,NM_170730	2.30495	3.41613	6.33181	0.00515894	0.487264	2.8419	2.60404	3.15344	4.23192	3.87542	4.10625
11735	Ank3	GO:0030017	sarcomere	cellular_component	1	1	1	1	11735	Ank3	NM_009670,NM_146005,NM_170687,NM_170688,NM_170689,NM_170690,NM_170728,NM_170729,NM_170730	2.30495	3.41613	6.33181	0.00515894	0.487264	2.8419	2.60404	3.15344	4.23192	3.87542	4.10625
11735	Ank3	GO:0030018	Z disc	cellular_component	1	1	1	1	11735	Ank3	NM_009670,NM_146005,NM_170687,NM_170688,NM_170689,NM_170690,NM_170728,NM_170729,NM_170730	2.30495	3.41613	6.33181	0.00515894	0.487264	2.8419	2.60404	3.15344	4.23192	3.87542	4.10625
11735	Ank3	GO:0030030	cell projection organization	biological_process	1	1	1	1	11735	Ank3	NM_009670,NM_146005,NM_170687,NM_170688,NM_170689,NM_170690,NM_170728,NM_170729,NM_170730	2.30495	3.41613	6.33181	0.00515894	0.487264	2.8419	2.60404	3.15344	4.23192	3.87542	4.10625
11735	Ank3	GO:0030054	cell junction	cellular_component	5	0.0111712	1	0.0930159	11735	Ank3	NM_009670,NM_146005,NM_170687,NM_170688,NM_170689,NM_170690,NM_170728,NM_170729,NM_170730	2.30495	3.41613	6.33181	0.00515894	0.487264	2.8419	2.60404	3.15344	4.23192	3.87542	4.10625
11735	Ank3	GO:0030154	cell differentiation	biological_process	10	0.00155289	1	0.0170924	11735	Ank3	NM_009670,NM_146005,NM_170687,NM_170688,NM_170689,NM_170690,NM_170728,NM_170729,NM_170730	2.30495	3.41613	6.33181	0.00515894	0.487264	2.8419	2.60404	3.15344	4.23192	3.87542	4.10625
11735	Ank3	GO:0030155	regulation of cell adhesion	biological_process	2	0.367313	1	1	11735	Ank3	NM_009670,NM_146005,NM_170687,NM_170688,NM_170689,NM_170690,NM_170728,NM_170729,NM_170730	2.30495	3.41613	6.33181	0.00515894	0.487264	2.8419	2.60404	3.15344	4.23192	3.87542	4.10625
11735	Ank3	GO:0030182	neuron differentiation	biological_process	1	1	1	1	11735	Ank3	NM_009670,NM_146005,NM_170687,NM_170688,NM_170689,NM_170690,NM_170728,NM_170729,NM_170730	2.30495	3.41613	6.33181	0.00515894	0.487264	2.8419	2.60404	3.15344	4.23192	3.87542	4.10625
11735	Ank3	GO:0030315	T-tubule	cellular_component	1	1	1	1	11735	Ank3	NM_009670,NM_146005,NM_170687,NM_170688,NM_170689,NM_170690,NM_170728,NM_170729,NM_170730	2.30495	3.41613	6.33181	0.00515894	0.487264	2.8419	2.60404	3.15344	4.23192	3.87542	4.10625
11735	Ank3	GO:0030424	axon	cellular_component	1	1	1	1	11735	Ank3	NM_009670,NM_146005,NM_170687,NM_170688,NM_170689,NM_170690,NM_170728,NM_170729,NM_170730	2.30495	3.41613	6.33181	0.00515894	0.487264	2.8419	2.60404	3.15344	4.23192	3.87542	4.10625
11735	Ank3	GO:0030425	dendrite	cellular_component	2	0.333333	1	1	11735	Ank3	NM_009670,NM_146005,NM_170687,NM_170688,NM_170689,NM_170690,NM_170728,NM_170729,NM_170730	2.30495	3.41613	6.33181	0.00515894	0.487264	2.8419	2.60404	3.15344	4.23192	3.87542	4.10625
11735	Ank3	GO:0030507	spectrin binding	molecular_function	1	1	1	1	11735	Ank3	NM_009670,NM_146005,NM_170687,NM_170688,NM_170689,NM_170690,NM_170728,NM_170729,NM_170730	2.30495	3.41613	6.33181	0.00515894	0.487264	2.8419	2.60404	3.15344	4.23192	3.87542	4.10625
11735	Ank3	GO:0030674	protein binding, bridging	molecular_function	1	1	1	1	11735	Ank3	NM_009670,NM_146005,NM_170687,NM_170688,NM_170689,NM_170690,NM_170728,NM_170729,NM_170730	2.30495	3.41613	6.33181	0.00515894	0.487264	2.8419	2.60404	3.15344	4.23192	3.87542	4.10625
11735	Ank3	GO:0031175	neuron projection development	biological_process	1	1	1	1	11735	Ank3	NM_009670,NM_146005,NM_170687,NM_170688,NM_170689,NM_170690,NM_170728,NM_170729,NM_170730	2.30495	3.41613	6.33181	0.00515894	0.487264	2.8419	2.60404	3.15344	4.23192	3.87542	4.10625
11735	Ank3	GO:0031594	neuromuscular junction	cellular_component	1	1	1	1	11735	Ank3	NM_009670,NM_146005,NM_170687,NM_170688,NM_170689,NM_170690,NM_170728,NM_170729,NM_170730	2.30495	3.41613	6.33181	0.00515894	0.487264	2.8419	2.60404	3.15344	4.23192	3.87542	4.10625
11735	Ank3	GO:0031674	I band	cellular_component	1	1	1	1	11735	Ank3	NM_009670,NM_146005,NM_170687,NM_170688,NM_170689,NM_170690,NM_170728,NM_170729,NM_170730	2.30495	3.41613	6.33181	0.00515894	0.487264	2.8419	2.60404	3.15344	4.23192	3.87542	4.10625
11735	Ank3	GO:0032026	response to magnesium ion	biological_process	1	1	1	1	11735	Ank3	NM_009670,NM_146005,NM_170687,NM_170688,NM_170689,NM_170690,NM_170728,NM_170729,NM_170730	2.30495	3.41613	6.33181	0.00515894	0.487264	2.8419	2.60404	3.15344	4.23192	3.87542	4.10625
11735	Ank3	GO:0032386	regulation of intracellular transport	biological_process	1	1	1	1	11735	Ank3	NM_009670,NM_146005,NM_170687,NM_170688,NM_170689,NM_170690,NM_170728,NM_170729,NM_170730	2.30495	3.41613	6.33181	0.00515894	0.487264	2.8419	2.60404	3.15344	4.23192	3.87542	4.10625
11735	Ank3	GO:0032388	positive regulation of intracellular transport	biological_process	1	1	1	1	11735	Ank3	NM_009670,NM_146005,NM_170687,NM_170688,NM_170689,NM_170690,NM_170728,NM_170729,NM_170730	2.30495	3.41613	6.33181	0.00515894	0.487264	2.8419	2.60404	3.15344	4.23192	3.87542	4.10625
11735	Ank3	GO:0032409	regulation of transporter activity	biological_process	1	1	1	1	11735	Ank3	NM_009670,NM_146005,NM_170687,NM_170688,NM_170689,NM_170690,NM_170728,NM_170729,NM_170730	2.30495	3.41613	6.33181	0.00515894	0.487264	2.8419	2.60404	3.15344	4.23192	3.87542	4.10625
11735	Ank3	GO:0032410	negative regulation of transporter activity	biological_process	1	1	1	1	11735	Ank3	NM_009670,NM_146005,NM_170687,NM_170688,NM_170689,NM_170690,NM_170728,NM_170729,NM_170730	2.30495	3.41613	6.33181	0.00515894	0.487264	2.8419	2.60404	3.15344	4.23192	3.87542	4.10625
11735	Ank3	GO:0032411	positive regulation of transporter activity	biological_process	1	1	1	1	11735	Ank3	NM_009670,NM_146005,NM_170687,NM_170688,NM_170689,NM_170690,NM_170728,NM_170729,NM_170730	2.30495	3.41613	6.33181	0.00515894	0.487264	2.8419	2.60404	3.15344	4.23192	3.87542	4.10625
11735	Ank3	GO:0032412	regulation of ion transmembrane transporter activity	biological_process	1	1	1	1	11735	Ank3	NM_009670,NM_146005,NM_170687,NM_170688,NM_170689,NM_170690,NM_170728,NM_170729,NM_170730	2.30495	3.41613	6.33181	0.00515894	0.487264	2.8419	2.60404	3.15344	4.23192	3.87542	4.10625
11735	Ank3	GO:0032413	negative regulation of ion transmembrane transporter activity	biological_process	1	1	1	1	11735	Ank3	NM_009670,NM_146005,NM_170687,NM_170688,NM_170689,NM_170690,NM_170728,NM_170729,NM_170730	2.30495	3.41613	6.33181	0.00515894	0.487264	2.8419	2.60404	3.15344	4.23192	3.87542	4.10625
11735	Ank3	GO:0032414	positive regulation of ion transmembrane transporter activity	biological_process	1	1	1	1	11735	Ank3	NM_009670,NM_146005,NM_170687,NM_170688,NM_170689,NM_170690,NM_170728,NM_170729,NM_170730	2.30495	3.41613	6.33181	0.00515894	0.487264	2.8419	2.60404	3.15344	4.23192	3.87542	4.10625
11735	Ank3	GO:0032501	multicellular organismal process	biological_process	18	1.09558e-05	0.017606	0.00019137	11735	Ank3	NM_009670,NM_146005,NM_170687,NM_170688,NM_170689,NM_170690,NM_170728,NM_170729,NM_170730	2.30495	3.41613	6.33181	0.00515894	0.487264	2.8419	2.60404	3.15344	4.23192	3.87542	4.10625
11735	Ank3	GO:0032502	developmental process	biological_process	15	3.56897e-05	0.0573534	0.000556829	11735	Ank3	NM_009670,NM_146005,NM_170687,NM_170688,NM_170689,NM_170690,NM_170728,NM_170729,NM_170730	2.30495	3.41613	6.33181	0.00515894	0.487264	2.8419	2.60404	3.15344	4.23192	3.87542	4.10625
11735	Ank3	GO:0032507	maintenance of protein location in cell	biological_process	2	0.0571059	1	0.324273	11735	Ank3	NM_009670,NM_146005,NM_170687,NM_170688,NM_170689,NM_170690,NM_170728,NM_170729,NM_170730	2.30495	3.41613	6.33181	0.00515894	0.487264	2.8419	2.60404	3.15344	4.23192	3.87542	4.10625
11735	Ank3	GO:0032844	regulation of homeostatic process	biological_process	3	0.0368262	1	0.240652	11735	Ank3	NM_009670,NM_146005,NM_170687,NM_170688,NM_170689,NM_170690,NM_170728,NM_170729,NM_170730	2.30495	3.41613	6.33181	0.00515894	0.487264	2.8419	2.60404	3.15344	4.23192	3.87542	4.10625
11735	Ank3	GO:0032879	regulation of localization	biological_process	4	0.257479	1	0.946838	11735	Ank3	NM_009670,NM_146005,NM_170687,NM_170688,NM_170689,NM_170690,NM_170728,NM_170729,NM_170730	2.30495	3.41613	6.33181	0.00515894	0.487264	2.8419	2.60404	3.15344	4.23192	3.87542	4.10625
11735	Ank3	GO:0032880	regulation of protein localization	biological_process	3	0.147483	1	0.642301	11735	Ank3	NM_009670,NM_146005,NM_170687,NM_170688,NM_170689,NM_170690,NM_170728,NM_170729,NM_170730	2.30495	3.41613	6.33181	0.00515894	0.487264	2.8419	2.60404	3.15344	4.23192	3.87542	4.10625
11735	Ank3	GO:0032989	cellular component morphogenesis	biological_process	1	1	1	1	11735	Ank3	NM_009670,NM_146005,NM_170687,NM_170688,NM_170689,NM_170690,NM_170728,NM_170729,NM_170730	2.30495	3.41613	6.33181	0.00515894	0.487264	2.8419	2.60404	3.15344	4.23192	3.87542	4.10625
11735	Ank3	GO:0032990	cell part morphogenesis	biological_process	1	1	1	1	11735	Ank3	NM_009670,NM_146005,NM_170687,NM_170688,NM_170689,NM_170690,NM_170728,NM_170729,NM_170730	2.30495	3.41613	6.33181	0.00515894	0.487264	2.8419	2.60404	3.15344	4.23192	3.87542	4.10625
11735	Ank3	GO:0033036	macromolecule localization	biological_process	5	0.116921	1	0.553953	11735	Ank3	NM_009670,NM_146005,NM_170687,NM_170688,NM_170689,NM_170690,NM_170728,NM_170729,NM_170730	2.30495	3.41613	6.33181	0.00515894	0.487264	2.8419	2.60404	3.15344	4.23192	3.87542	4.10625
11735	Ank3	GO:0033157	regulation of intracellular protein transport	biological_process	1	1	1	1	11735	Ank3	NM_009670,NM_146005,NM_170687,NM_170688,NM_170689,NM_170690,NM_170728,NM_170729,NM_170730	2.30495	3.41613	6.33181	0.00515894	0.487264	2.8419	2.60404	3.15344	4.23192	3.87542	4.10625
11735	Ank3	GO:0033267	axon part	cellular_component	1	1	1	1	11735	Ank3	NM_009670,NM_146005,NM_170687,NM_170688,NM_170689,NM_170690,NM_170728,NM_170729,NM_170730	2.30495	3.41613	6.33181	0.00515894	0.487264	2.8419	2.60404	3.15344	4.23192	3.87542	4.10625
11735	Ank3	GO:0033268	node of Ranvier	cellular_component	1	1	1	1	11735	Ank3	NM_009670,NM_146005,NM_170687,NM_170688,NM_170689,NM_170690,NM_170728,NM_170729,NM_170730	2.30495	3.41613	6.33181	0.00515894	0.487264	2.8419	2.60404	3.15344	4.23192	3.87542	4.10625
11735	Ank3	GO:0033270	paranode region of axon	cellular_component	1	1	1	1	11735	Ank3	NM_009670,NM_146005,NM_170687,NM_170688,NM_170689,NM_170690,NM_170728,NM_170729,NM_170730	2.30495	3.41613	6.33181	0.00515894	0.487264	2.8419	2.60404	3.15344	4.23192	3.87542	4.10625
11735	Ank3	GO:0034109	homotypic cell-cell adhesion	biological_process	2	0.319141	1	1	11735	Ank3	NM_009670,NM_146005,NM_170687,NM_170688,NM_170689,NM_170690,NM_170728,NM_170729,NM_170730	2.30495	3.41613	6.33181	0.00515894	0.487264	2.8419	2.60404	3.15344	4.23192	3.87542	4.10625
11735	Ank3	GO:0034110	regulation of homotypic cell-cell adhesion	biological_process	2	0.18692	1	0.750952	11735	Ank3	NM_009670,NM_146005,NM_170687,NM_170688,NM_170689,NM_170690,NM_170728,NM_170729,NM_170730	2.30495	3.41613	6.33181	0.00515894	0.487264	2.8419	2.60404	3.15344	4.23192	3.87542	4.10625
11735	Ank3	GO:0034112	positive regulation of homotypic cell-cell adhesion	biological_process	1	1	1	1	11735	Ank3	NM_009670,NM_146005,NM_170687,NM_170688,NM_170689,NM_170690,NM_170728,NM_170729,NM_170730	2.30495	3.41613	6.33181	0.00515894	0.487264	2.8419	2.60404	3.15344	4.23192	3.87542	4.10625
11735	Ank3	GO:0034220	ion transmembrane transport	biological_process	2	0.449575	1	1	11735	Ank3	NM_009670,NM_146005,NM_170687,NM_170688,NM_170689,NM_170690,NM_170728,NM_170729,NM_170730	2.30495	3.41613	6.33181	0.00515894	0.487264	2.8419	2.60404	3.15344	4.23192	3.87542	4.10625
11735	Ank3	GO:0034613	cellular protein localization	biological_process	3	0.271174	1	0.977076	11735	Ank3	NM_009670,NM_146005,NM_170687,NM_170688,NM_170689,NM_170690,NM_170728,NM_170729,NM_170730	2.30495	3.41613	6.33181	0.00515894	0.487264	2.8419	2.60404	3.15344	4.23192	3.87542	4.10625
11735	Ank3	GO:0034762	regulation of transmembrane transport	biological_process	1	1	1	1	11735	Ank3	NM_009670,NM_146005,NM_170687,NM_170688,NM_170689,NM_170690,NM_170728,NM_170729,NM_170730	2.30495	3.41613	6.33181	0.00515894	0.487264	2.8419	2.60404	3.15344	4.23192	3.87542	4.10625
11735	Ank3	GO:0034763	negative regulation of transmembrane transport	biological_process	1	1	1	1	11735	Ank3	NM_009670,NM_146005,NM_170687,NM_170688,NM_170689,NM_170690,NM_170728,NM_170729,NM_170730	2.30495	3.41613	6.33181	0.00515894	0.487264	2.8419	2.60404	3.15344	4.23192	3.87542	4.10625
11735	Ank3	GO:0034764	positive regulation of transmembrane transport	biological_process	1	1	1	1	11735	Ank3	NM_009670,NM_146005,NM_170687,NM_170688,NM_170689,NM_170690,NM_170728,NM_170729,NM_170730	2.30495	3.41613	6.33181	0.00515894	0.487264	2.8419	2.60404	3.15344	4.23192	3.87542	4.10625
11735	Ank3	GO:0034765	regulation of ion transmembrane transport	biological_process	1	1	1	1	11735	Ank3	NM_009670,NM_146005,NM_170687,NM_170688,NM_170689,NM_170690,NM_170728,NM_170729,NM_170730	2.30495	3.41613	6.33181	0.00515894	0.487264	2.8419	2.60404	3.15344	4.23192	3.87542	4.10625
11735	Ank3	GO:0034766	negative regulation of ion transmembrane transport	biological_process	1	1	1	1	11735	Ank3	NM_009670,NM_146005,NM_170687,NM_170688,NM_170689,NM_170690,NM_170728,NM_170729,NM_170730	2.30495	3.41613	6.33181	0.00515894	0.487264	2.8419	2.60404	3.15344	4.23192	3.87542	4.10625
11735	Ank3	GO:0034767	positive regulation of ion transmembrane transport	biological_process	1	1	1	1	11735	Ank3	NM_009670,NM_146005,NM_170687,NM_170688,NM_170689,NM_170690,NM_170728,NM_170729,NM_170730	2.30495	3.41613	6.33181	0.00515894	0.487264	2.8419	2.60404	3.15344	4.23192	3.87542	4.10625
11735	Ank3	GO:0035637	multicellular organismal signaling	biological_process	1	1	1	1	11735	Ank3	NM_009670,NM_146005,NM_170687,NM_170688,NM_170689,NM_170690,NM_170728,NM_170729,NM_170730	2.30495	3.41613	6.33181	0.00515894	0.487264	2.8419	2.60404	3.15344	4.23192	3.87542	4.10625
11735	Ank3	GO:0035725	sodium ion transmembrane transport	biological_process	1	1	1	1	11735	Ank3	NM_009670,NM_146005,NM_170687,NM_170688,NM_170689,NM_170690,NM_170728,NM_170729,NM_170730	2.30495	3.41613	6.33181	0.00515894	0.487264	2.8419	2.60404	3.15344	4.23192	3.87542	4.10625
11735	Ank3	GO:0036477	somatodendritic compartment	cellular_component	3	0.12649	1	0.587482	11735	Ank3	NM_009670,NM_146005,NM_170687,NM_170688,NM_170689,NM_170690,NM_170728,NM_170729,NM_170730	2.30495	3.41613	6.33181	0.00515894	0.487264	2.8419	2.60404	3.15344	4.23192	3.87542	4.10625
11735	Ank3	GO:0040011	locomotion	biological_process	3	0.304522	1	1	11735	Ank3	NM_009670,NM_146005,NM_170687,NM_170688,NM_170689,NM_170690,NM_170728,NM_170729,NM_170730	2.30495	3.41613	6.33181	0.00515894	0.487264	2.8419	2.60404	3.15344	4.23192	3.87542	4.10625
11735	Ank3	GO:0042221	response to chemical	biological_process	12	6.17591e-05	0.0992468	0.000936291	11735	Ank3	NM_009670,NM_146005,NM_170687,NM_170688,NM_170689,NM_170690,NM_170728,NM_170729,NM_170730	2.30495	3.41613	6.33181	0.00515894	0.487264	2.8419	2.60404	3.15344	4.23192	3.87542	4.10625
11735	Ank3	GO:0042330	taxis	biological_process	3	0.0537878	1	0.312047	11735	Ank3	NM_009670,NM_146005,NM_170687,NM_170688,NM_170689,NM_170690,NM_170728,NM_170729,NM_170730	2.30495	3.41613	6.33181	0.00515894	0.487264	2.8419	2.60404	3.15344	4.23192	3.87542	4.10625
11735	Ank3	GO:0042383	sarcolemma	cellular_component	1	1	1	1	11735	Ank3	NM_009670,NM_146005,NM_170687,NM_170688,NM_170689,NM_170690,NM_170728,NM_170729,NM_170730	2.30495	3.41613	6.33181	0.00515894	0.487264	2.8419	2.60404	3.15344	4.23192	3.87542	4.10625
11735	Ank3	GO:0042391	regulation of membrane potential	biological_process	1	1	1	1	11735	Ank3	NM_009670,NM_146005,NM_170687,NM_170688,NM_170689,NM_170690,NM_170728,NM_170729,NM_170730	2.30495	3.41613	6.33181	0.00515894	0.487264	2.8419	2.60404	3.15344	4.23192	3.87542	4.10625
11735	Ank3	GO:0042592	homeostatic process	biological_process	7	0.000836608	1	0.00992089	11735	Ank3	NM_009670,NM_146005,NM_170687,NM_170688,NM_170689,NM_170690,NM_170728,NM_170729,NM_170730	2.30495	3.41613	6.33181	0.00515894	0.487264	2.8419	2.60404	3.15344	4.23192	3.87542	4.10625
11735	Ank3	GO:0042995	cell projection	cellular_component	6	0.017108	1	0.130917	11735	Ank3	NM_009670,NM_146005,NM_170687,NM_170688,NM_170689,NM_170690,NM_170728,NM_170729,NM_170730	2.30495	3.41613	6.33181	0.00515894	0.487264	2.8419	2.60404	3.15344	4.23192	3.87542	4.10625
11735	Ank3	GO:0043001	Golgi to plasma membrane protein transport	biological_process	1	1	1	1	11735	Ank3	NM_009670,NM_146005,NM_170687,NM_170688,NM_170689,NM_170690,NM_170728,NM_170729,NM_170730	2.30495	3.41613	6.33181	0.00515894	0.487264	2.8419	2.60404	3.15344	4.23192	3.87542	4.10625
11735	Ank3	GO:0043005	neuron projection	cellular_component	3	0.202561	1	0.801761	11735	Ank3	NM_009670,NM_146005,NM_170687,NM_170688,NM_170689,NM_170690,NM_170728,NM_170729,NM_170730	2.30495	3.41613	6.33181	0.00515894	0.487264	2.8419	2.60404	3.15344	4.23192	3.87542	4.10625
11735	Ank3	GO:0043170	macromolecule metabolic process	biological_process	22	8.0045e-08	0.000128632	3.34693e-06	11735	Ank3	NM_009670,NM_146005,NM_170687,NM_170688,NM_170689,NM_170690,NM_170728,NM_170729,NM_170730	2.30495	3.41613	6.33181	0.00515894	0.487264	2.8419	2.60404	3.15344	4.23192	3.87542	4.10625
11735	Ank3	GO:0043194	axon initial segment	cellular_component	1	1	1	1	11735	Ank3	NM_009670,NM_146005,NM_170687,NM_170688,NM_170689,NM_170690,NM_170728,NM_170729,NM_170730	2.30495	3.41613	6.33181	0.00515894	0.487264	2.8419	2.60404	3.15344	4.23192	3.87542	4.10625
11735	Ank3	GO:0043226	organelle	cellular_component	32	2.01015e-12	3.23031e-09	8.55508e-10	11735	Ank3	NM_009670,NM_146005,NM_170687,NM_170688,NM_170689,NM_170690,NM_170728,NM_170729,NM_170730	2.30495	3.41613	6.33181	0.00515894	0.487264	2.8419	2.60404	3.15344	4.23192	3.87542	4.10625
11735	Ank3	GO:0043227	membrane-bounded organelle	cellular_component	31	2.12945e-12	3.42203e-09	8.55508e-10	11735	Ank3	NM_009670,NM_146005,NM_170687,NM_170688,NM_170689,NM_170690,NM_170728,NM_170729,NM_170730	2.30495	3.41613	6.33181	0.00515894	0.487264	2.8419	2.60404	3.15344	4.23192	3.87542	4.10625
11735	Ank3	GO:0043228	non-membrane-bounded organelle	cellular_component	5	0.344948	1	1	11735	Ank3	NM_009670,NM_146005,NM_170687,NM_170688,NM_170689,NM_170690,NM_170728,NM_170729,NM_170730	2.30495	3.41613	6.33181	0.00515894	0.487264	2.8419	2.60404	3.15344	4.23192	3.87542	4.10625
11735	Ank3	GO:0043229	intracellular organelle	cellular_component	28	7.47053e-10	1.20051e-06	1.71502e-07	11735	Ank3	NM_009670,NM_146005,NM_170687,NM_170688,NM_170689,NM_170690,NM_170728,NM_170729,NM_170730	2.30495	3.41613	6.33181	0.00515894	0.487264	2.8419	2.60404	3.15344	4.23192	3.87542	4.10625
11735	Ank3	GO:0043231	intracellular membrane-bounded organelle	cellular_component	26	3.84348e-09	6.17647e-06	4.11764e-07	11735	Ank3	NM_009670,NM_146005,NM_170687,NM_170688,NM_170689,NM_170690,NM_170728,NM_170729,NM_170730	2.30495	3.41613	6.33181	0.00515894	0.487264	2.8419	2.60404	3.15344	4.23192	3.87542	4.10625
11735	Ank3	GO:0043232	intracellular non-membrane-bounded organelle	cellular_component	5	0.344948	1	1	11735	Ank3	NM_009670,NM_146005,NM_170687,NM_170688,NM_170689,NM_170690,NM_170728,NM_170729,NM_170730	2.30495	3.41613	6.33181	0.00515894	0.487264	2.8419	2.60404	3.15344	4.23192	3.87542	4.10625
11735	Ank3	GO:0043266	regulation of potassium ion transport	biological_process	1	1	1	1	11735	Ank3	NM_009670,NM_146005,NM_170687,NM_170688,NM_170689,NM_170690,NM_170728,NM_170729,NM_170730	2.30495	3.41613	6.33181	0.00515894	0.487264	2.8419	2.60404	3.15344	4.23192	3.87542	4.10625
11735	Ank3	GO:0043267	negative regulation of potassium ion transport	biological_process	1	1	1	1	11735	Ank3	NM_009670,NM_146005,NM_170687,NM_170688,NM_170689,NM_170690,NM_170728,NM_170729,NM_170730	2.30495	3.41613	6.33181	0.00515894	0.487264	2.8419	2.60404	3.15344	4.23192	3.87542	4.10625
11735	Ank3	GO:0043269	regulation of ion transport	biological_process	1	1	1	1	11735	Ank3	NM_009670,NM_146005,NM_170687,NM_170688,NM_170689,NM_170690,NM_170728,NM_170729,NM_170730	2.30495	3.41613	6.33181	0.00515894	0.487264	2.8419	2.60404	3.15344	4.23192	3.87542	4.10625
11735	Ank3	GO:0043270	positive regulation of ion transport	biological_process	1	1	1	1	11735	Ank3	NM_009670,NM_146005,NM_170687,NM_170688,NM_170689,NM_170690,NM_170728,NM_170729,NM_170730	2.30495	3.41613	6.33181	0.00515894	0.487264	2.8419	2.60404	3.15344	4.23192	3.87542	4.10625
11735	Ank3	GO:0043271	negative regulation of ion transport	biological_process	1	1	1	1	11735	Ank3	NM_009670,NM_146005,NM_170687,NM_170688,NM_170689,NM_170690,NM_170728,NM_170729,NM_170730	2.30495	3.41613	6.33181	0.00515894	0.487264	2.8419	2.60404	3.15344	4.23192	3.87542	4.10625
11735	Ank3	GO:0043292	contractile fiber	cellular_component	1	1	1	1	11735	Ank3	NM_009670,NM_146005,NM_170687,NM_170688,NM_170689,NM_170690,NM_170728,NM_170729,NM_170730	2.30495	3.41613	6.33181	0.00515894	0.487264	2.8419	2.60404	3.15344	4.23192	3.87542	4.10625
11735	Ank3	GO:0043296	apical junction complex	cellular_component	1	1	1	1	11735	Ank3	NM_009670,NM_146005,NM_170687,NM_170688,NM_170689,NM_170690,NM_170728,NM_170729,NM_170730	2.30495	3.41613	6.33181	0.00515894	0.487264	2.8419	2.60404	3.15344	4.23192	3.87542	4.10625
11735	Ank3	GO:0044085	cellular component biogenesis	biological_process	2	1	1	1	11735	Ank3	NM_009670,NM_146005,NM_170687,NM_170688,NM_170689,NM_170690,NM_170728,NM_170729,NM_170730	2.30495	3.41613	6.33181	0.00515894	0.487264	2.8419	2.60404	3.15344	4.23192	3.87542	4.10625
11735	Ank3	GO:0044091	membrane biogenesis	biological_process	1	1	1	1	11735	Ank3	NM_009670,NM_146005,NM_170687,NM_170688,NM_170689,NM_170690,NM_170728,NM_170729,NM_170730	2.30495	3.41613	6.33181	0.00515894	0.487264	2.8419	2.60404	3.15344	4.23192	3.87542	4.10625
11735	Ank3	GO:0044092	negative regulation of molecular function	biological_process	3	0.157969	1	0.664543	11735	Ank3	NM_009670,NM_146005,NM_170687,NM_170688,NM_170689,NM_170690,NM_170728,NM_170729,NM_170730	2.30495	3.41613	6.33181	0.00515894	0.487264	2.8419	2.60404	3.15344	4.23192	3.87542	4.10625
11735	Ank3	GO:0044093	positive regulation of molecular function	biological_process	1	1	1	1	11735	Ank3	NM_009670,NM_146005,NM_170687,NM_170688,NM_170689,NM_170690,NM_170728,NM_170729,NM_170730	2.30495	3.41613	6.33181	0.00515894	0.487264	2.8419	2.60404	3.15344	4.23192	3.87542	4.10625
11735	Ank3	GO:0044291	cell-cell contact zone	cellular_component	1	1	1	1	11735	Ank3	NM_009670,NM_146005,NM_170687,NM_170688,NM_170689,NM_170690,NM_170728,NM_170729,NM_170730	2.30495	3.41613	6.33181	0.00515894	0.487264	2.8419	2.60404	3.15344	4.23192	3.87542	4.10625
11735	Ank3	GO:0044304	main axon	cellular_component	1	1	1	1	11735	Ank3	NM_009670,NM_146005,NM_170687,NM_170688,NM_170689,NM_170690,NM_170728,NM_170729,NM_170730	2.30495	3.41613	6.33181	0.00515894	0.487264	2.8419	2.60404	3.15344	4.23192	3.87542	4.10625
11735	Ank3	GO:0044325	ion channel binding	molecular_function	1	1	1	1	11735	Ank3	NM_009670,NM_146005,NM_170687,NM_170688,NM_170689,NM_170690,NM_170728,NM_170729,NM_170730	2.30495	3.41613	6.33181	0.00515894	0.487264	2.8419	2.60404	3.15344	4.23192	3.87542	4.10625
11735	Ank3	GO:0044422	organelle part	cellular_component	11	0.0241473	1	0.175587	11735	Ank3	NM_009670,NM_146005,NM_170687,NM_170688,NM_170689,NM_170690,NM_170728,NM_170729,NM_170730	2.30495	3.41613	6.33181	0.00515894	0.487264	2.8419	2.60404	3.15344	4.23192	3.87542	4.10625
11735	Ank3	GO:0044424	intracellular part	cellular_component	29	3.34475e-09	5.37502e-06	3.8393e-07	11735	Ank3	NM_009670,NM_146005,NM_170687,NM_170688,NM_170689,NM_170690,NM_170728,NM_170729,NM_170730	2.30495	3.41613	6.33181	0.00515894	0.487264	2.8419	2.60404	3.15344	4.23192	3.87542	4.10625
11735	Ank3	GO:0044425	membrane part	cellular_component	12	0.0156389	1	0.120826	11735	Ank3	NM_009670,NM_146005,NM_170687,NM_170688,NM_170689,NM_170690,NM_170728,NM_170729,NM_170730	2.30495	3.41613	6.33181	0.00515894	0.487264	2.8419	2.60404	3.15344	4.23192	3.87542	4.10625
11735	Ank3	GO:0044444	cytoplasmic part	cellular_component	11	0.0300979	1	0.210293	11735	Ank3	NM_009670,NM_146005,NM_170687,NM_170688,NM_170689,NM_170690,NM_170728,NM_170729,NM_170730	2.30495	3.41613	6.33181	0.00515894	0.487264	2.8419	2.60404	3.15344	4.23192	3.87542	4.10625
11735	Ank3	GO:0044449	contractile fiber part	cellular_component	1	1	1	1	11735	Ank3	NM_009670,NM_146005,NM_170687,NM_170688,NM_170689,NM_170690,NM_170728,NM_170729,NM_170730	2.30495	3.41613	6.33181	0.00515894	0.487264	2.8419	2.60404	3.15344	4.23192	3.87542	4.10625
11735	Ank3	GO:0044456	synapse part	cellular_component	3	0.0769491	1	0.408109	11735	Ank3	NM_009670,NM_146005,NM_170687,NM_170688,NM_170689,NM_170690,NM_170728,NM_170729,NM_170730	2.30495	3.41613	6.33181	0.00515894	0.487264	2.8419	2.60404	3.15344	4.23192	3.87542	4.10625
11735	Ank3	GO:0044459	plasma membrane part	cellular_component	4	0.457362	1	1	11735	Ank3	NM_009670,NM_146005,NM_170687,NM_170688,NM_170689,NM_170690,NM_170728,NM_170729,NM_170730	2.30495	3.41613	6.33181	0.00515894	0.487264	2.8419	2.60404	3.15344	4.23192	3.87542	4.10625
11735	Ank3	GO:0044463	cell projection part	cellular_component	4	0.0372883	1	0.240652	11735	Ank3	NM_009670,NM_146005,NM_170687,NM_170688,NM_170689,NM_170690,NM_170728,NM_170729,NM_170730	2.30495	3.41613	6.33181	0.00515894	0.487264	2.8419	2.60404	3.15344	4.23192	3.87542	4.10625
11735	Ank3	GO:0044464	cell part	cellular_component	32	1.10669e-09	1.77845e-06	2.02957e-07	11735	Ank3	NM_009670,NM_146005,NM_170687,NM_170688,NM_170689,NM_170690,NM_170728,NM_170729,NM_170730	2.30495	3.41613	6.33181	0.00515894	0.487264	2.8419	2.60404	3.15344	4.23192	3.87542	4.10625
11735	Ank3	GO:0044699	single-organism process	biological_process	27	4.36437e-07	0.000701354	1.14976e-05	11735	Ank3	NM_009670,NM_146005,NM_170687,NM_170688,NM_170689,NM_170690,NM_170728,NM_170729,NM_170730	2.30495	3.41613	6.33181	0.00515894	0.487264	2.8419	2.60404	3.15344	4.23192	3.87542	4.10625
11735	Ank3	GO:0044700	single organism signaling	biological_process	9	0.0835335	1	0.430217	11735	Ank3	NM_009670,NM_146005,NM_170687,NM_170688,NM_170689,NM_170690,NM_170728,NM_170729,NM_170730	2.30495	3.41613	6.33181	0.00515894	0.487264	2.8419	2.60404	3.15344	4.23192	3.87542	4.10625
11735	Ank3	GO:0044707	single-multicellular organism process	biological_process	18	7.46862e-06	0.0120021	0.000136387	11735	Ank3	NM_009670,NM_146005,NM_170687,NM_170688,NM_170689,NM_170690,NM_170728,NM_170729,NM_170730	2.30495	3.41613	6.33181	0.00515894	0.487264	2.8419	2.60404	3.15344	4.23192	3.87542	4.10625
11735	Ank3	GO:0044763	single-organism cellular process	biological_process	22	0.000105964	0.170285	0.00150695	11735	Ank3	NM_009670,NM_146005,NM_170687,NM_170688,NM_170689,NM_170690,NM_170728,NM_170729,NM_170730	2.30495	3.41613	6.33181	0.00515894	0.487264	2.8419	2.60404	3.15344	4.23192	3.87542	4.10625
11735	Ank3	GO:0044765	single-organism transport	biological_process	9	0.00394134	1	0.0386203	11735	Ank3	NM_009670,NM_146005,NM_170687,NM_170688,NM_170689,NM_170690,NM_170728,NM_170729,NM_170730	2.30495	3.41613	6.33181	0.00515894	0.487264	2.8419	2.60404	3.15344	4.23192	3.87542	4.10625
11735	Ank3	GO:0044767	single-organism developmental process	biological_process	15	3.28594e-05	0.0528051	0.000522823	11735	Ank3	NM_009670,NM_146005,NM_170687,NM_170688,NM_170689,NM_170690,NM_170728,NM_170729,NM_170730	2.30495	3.41613	6.33181	0.00515894	0.487264	2.8419	2.60404	3.15344	4.23192	3.87542	4.10625
11735	Ank3	GO:0044802	single-organism membrane organization	biological_process	1	1	1	1	11735	Ank3	NM_009670,NM_146005,NM_170687,NM_170688,NM_170689,NM_170690,NM_170728,NM_170729,NM_170730	2.30495	3.41613	6.33181	0.00515894	0.487264	2.8419	2.60404	3.15344	4.23192	3.87542	4.10625
11735	Ank3	GO:0045178	basal part of cell	cellular_component	1	1	1	1	11735	Ank3	NM_009670,NM_146005,NM_170687,NM_170688,NM_170689,NM_170690,NM_170728,NM_170729,NM_170730	2.30495	3.41613	6.33181	0.00515894	0.487264	2.8419	2.60404	3.15344	4.23192	3.87542	4.10625
11735	Ank3	GO:0045184	establishment of protein localization	biological_process	3	0.375636	1	1	11735	Ank3	NM_009670,NM_146005,NM_170687,NM_170688,NM_170689,NM_170690,NM_170728,NM_170729,NM_170730	2.30495	3.41613	6.33181	0.00515894	0.487264	2.8419	2.60404	3.15344	4.23192	3.87542	4.10625
11735	Ank3	GO:0045185	maintenance of protein location	biological_process	2	0.0636536	1	0.352729	11735	Ank3	NM_009670,NM_146005,NM_170687,NM_170688,NM_170689,NM_170690,NM_170728,NM_170729,NM_170730	2.30495	3.41613	6.33181	0.00515894	0.487264	2.8419	2.60404	3.15344	4.23192	3.87542	4.10625
11735	Ank3	GO:0045202	synapse	cellular_component	3	0.123408	1	0.578184	11735	Ank3	NM_009670,NM_146005,NM_170687,NM_170688,NM_170689,NM_170690,NM_170728,NM_170729,NM_170730	2.30495	3.41613	6.33181	0.00515894	0.487264	2.8419	2.60404	3.15344	4.23192	3.87542	4.10625
11735	Ank3	GO:0045211	postsynaptic membrane	cellular_component	1	1	1	1	11735	Ank3	NM_009670,NM_146005,NM_170687,NM_170688,NM_170689,NM_170690,NM_170728,NM_170729,NM_170730	2.30495	3.41613	6.33181	0.00515894	0.487264	2.8419	2.60404	3.15344	4.23192	3.87542	4.10625
11735	Ank3	GO:0045296	cadherin binding	molecular_function	1	1	1	1	11735	Ank3	NM_009670,NM_146005,NM_170687,NM_170688,NM_170689,NM_170690,NM_170728,NM_170729,NM_170730	2.30495	3.41613	6.33181	0.00515894	0.487264	2.8419	2.60404	3.15344	4.23192	3.87542	4.10625
11735	Ank3	GO:0045760	positive regulation of action potential	biological_process	1	1	1	1	11735	Ank3	NM_009670,NM_146005,NM_170687,NM_170688,NM_170689,NM_170690,NM_170728,NM_170729,NM_170730	2.30495	3.41613	6.33181	0.00515894	0.487264	2.8419	2.60404	3.15344	4.23192	3.87542	4.10625
11735	Ank3	GO:0045785	positive regulation of cell adhesion	biological_process	1	1	1	1	11735	Ank3	NM_009670,NM_146005,NM_170687,NM_170688,NM_170689,NM_170690,NM_170728,NM_170729,NM_170730	2.30495	3.41613	6.33181	0.00515894	0.487264	2.8419	2.60404	3.15344	4.23192	3.87542	4.10625
11735	Ank3	GO:0045838	positive regulation of membrane potential	biological_process	1	1	1	1	11735	Ank3	NM_009670,NM_146005,NM_170687,NM_170688,NM_170689,NM_170690,NM_170728,NM_170729,NM_170730	2.30495	3.41613	6.33181	0.00515894	0.487264	2.8419	2.60404	3.15344	4.23192	3.87542	4.10625
11735	Ank3	GO:0046907	intracellular transport	biological_process	2	1	1	1	11735	Ank3	NM_009670,NM_146005,NM_170687,NM_170688,NM_170689,NM_170690,NM_170728,NM_170729,NM_170730	2.30495	3.41613	6.33181	0.00515894	0.487264	2.8419	2.60404	3.15344	4.23192	3.87542	4.10625
11735	Ank3	GO:0048193	Golgi vesicle transport	biological_process	1	1	1	1	11735	Ank3	NM_009670,NM_146005,NM_170687,NM_170688,NM_170689,NM_170690,NM_170728,NM_170729,NM_170730	2.30495	3.41613	6.33181	0.00515894	0.487264	2.8419	2.60404	3.15344	4.23192	3.87542	4.10625
11735	Ank3	GO:0048468	cell development	biological_process	3	0.669726	1	1	11735	Ank3	NM_009670,NM_146005,NM_170687,NM_170688,NM_170689,NM_170690,NM_170728,NM_170729,NM_170730	2.30495	3.41613	6.33181	0.00515894	0.487264	2.8419	2.60404	3.15344	4.23192	3.87542	4.10625
11735	Ank3	GO:0048518	positive regulation of biological process	biological_process	16	2.51639e-06	0.00404383	5.32083e-05	11735	Ank3	NM_009670,NM_146005,NM_170687,NM_170688,NM_170689,NM_170690,NM_170728,NM_170729,NM_170730	2.30495	3.41613	6.33181	0.00515894	0.487264	2.8419	2.60404	3.15344	4.23192	3.87542	4.10625
11735	Ank3	GO:0048519	negative regulation of biological process	biological_process	17	7.84895e-08	0.000126133	3.34693e-06	11735	Ank3	NM_009670,NM_146005,NM_170687,NM_170688,NM_170689,NM_170690,NM_170728,NM_170729,NM_170730	2.30495	3.41613	6.33181	0.00515894	0.487264	2.8419	2.60404	3.15344	4.23192	3.87542	4.10625
11735	Ank3	GO:0048522	positive regulation of cellular process	biological_process	13	9.87004e-05	0.158611	0.00142893	11735	Ank3	NM_009670,NM_146005,NM_170687,NM_170688,NM_170689,NM_170690,NM_170728,NM_170729,NM_170730	2.30495	3.41613	6.33181	0.00515894	0.487264	2.8419	2.60404	3.15344	4.23192	3.87542	4.10625
11735	Ank3	GO:0048523	negative regulation of cellular process	biological_process	16	1.622e-07	0.000260656	5.43033e-06	11735	Ank3	NM_009670,NM_146005,NM_170687,NM_170688,NM_170689,NM_170690,NM_170728,NM_170729,NM_170730	2.30495	3.41613	6.33181	0.00515894	0.487264	2.8419	2.60404	3.15344	4.23192	3.87542	4.10625
11735	Ank3	GO:0048666	neuron development	biological_process	1	1	1	1	11735	Ank3	NM_009670,NM_146005,NM_170687,NM_170688,NM_170689,NM_170690,NM_170728,NM_170729,NM_170730	2.30495	3.41613	6.33181	0.00515894	0.487264	2.8419	2.60404	3.15344	4.23192	3.87542	4.10625
11735	Ank3	GO:0048667	cell morphogenesis involved in neuron differentiation	biological_process	1	1	1	1	11735	Ank3	NM_009670,NM_146005,NM_170687,NM_170688,NM_170689,NM_170690,NM_170728,NM_170729,NM_170730	2.30495	3.41613	6.33181	0.00515894	0.487264	2.8419	2.60404	3.15344	4.23192	3.87542	4.10625
11735	Ank3	GO:0048699	generation of neurons	biological_process	2	1	1	1	11735	Ank3	NM_009670,NM_146005,NM_170687,NM_170688,NM_170689,NM_170690,NM_170728,NM_170729,NM_170730	2.30495	3.41613	6.33181	0.00515894	0.487264	2.8419	2.60404	3.15344	4.23192	3.87542	4.10625
11735	Ank3	GO:0048731	system development	biological_process	10	0.00330101	1	0.0329485	11735	Ank3	NM_009670,NM_146005,NM_170687,NM_170688,NM_170689,NM_170690,NM_170728,NM_170729,NM_170730	2.30495	3.41613	6.33181	0.00515894	0.487264	2.8419	2.60404	3.15344	4.23192	3.87542	4.10625
11735	Ank3	GO:0048812	neuron projection morphogenesis	biological_process	1	1	1	1	11735	Ank3	NM_009670,NM_146005,NM_170687,NM_170688,NM_170689,NM_170690,NM_170728,NM_170729,NM_170730	2.30495	3.41613	6.33181	0.00515894	0.487264	2.8419	2.60404	3.15344	4.23192	3.87542	4.10625
11735	Ank3	GO:0048856	anatomical structure development	biological_process	13	0.000220703	0.35467	0.00298042	11735	Ank3	NM_009670,NM_146005,NM_170687,NM_170688,NM_170689,NM_170690,NM_170728,NM_170729,NM_170730	2.30495	3.41613	6.33181	0.00515894	0.487264	2.8419	2.60404	3.15344	4.23192	3.87542	4.10625
11735	Ank3	GO:0048858	cell projection morphogenesis	biological_process	1	1	1	1	11735	Ank3	NM_009670,NM_146005,NM_170687,NM_170688,NM_170689,NM_170690,NM_170728,NM_170729,NM_170730	2.30495	3.41613	6.33181	0.00515894	0.487264	2.8419	2.60404	3.15344	4.23192	3.87542	4.10625
11735	Ank3	GO:0048869	cellular developmental process	biological_process	10	0.00251852	1	0.0257787	11735	Ank3	NM_009670,NM_146005,NM_170687,NM_170688,NM_170689,NM_170690,NM_170728,NM_170729,NM_170730	2.30495	3.41613	6.33181	0.00515894	0.487264	2.8419	2.60404	3.15344	4.23192	3.87542	4.10625
11735	Ank3	GO:0048878	chemical homeostasis	biological_process	6	0.000826586	1	0.00991287	11735	Ank3	NM_009670,NM_146005,NM_170687,NM_170688,NM_170689,NM_170690,NM_170728,NM_170729,NM_170730	2.30495	3.41613	6.33181	0.00515894	0.487264	2.8419	2.60404	3.15344	4.23192	3.87542	4.10625
11735	Ank3	GO:0050789	regulation of biological process	biological_process	24	4.64715e-07	0.000746798	1.19658e-05	11735	Ank3	NM_009670,NM_146005,NM_170687,NM_170688,NM_170689,NM_170690,NM_170728,NM_170729,NM_170730	2.30495	3.41613	6.33181	0.00515894	0.487264	2.8419	2.60404	3.15344	4.23192	3.87542	4.10625
11735	Ank3	GO:0050794	regulation of cellular process	biological_process	22	4.25311e-06	0.00683475	8.54344e-05	11735	Ank3	NM_009670,NM_146005,NM_170687,NM_170688,NM_170689,NM_170690,NM_170728,NM_170729,NM_170730	2.30495	3.41613	6.33181	0.00515894	0.487264	2.8419	2.60404	3.15344	4.23192	3.87542	4.10625
11735	Ank3	GO:0050801	ion homeostasis	biological_process	2	0.392037	1	1	11735	Ank3	NM_009670,NM_146005,NM_170687,NM_170688,NM_170689,NM_170690,NM_170728,NM_170729,NM_170730	2.30495	3.41613	6.33181	0.00515894	0.487264	2.8419	2.60404	3.15344	4.23192	3.87542	4.10625
11735	Ank3	GO:0050808	synapse organization	biological_process	1	1	1	1	11735	Ank3	NM_009670,NM_146005,NM_170687,NM_170688,NM_170689,NM_170690,NM_170728,NM_170729,NM_170730	2.30495	3.41613	6.33181	0.00515894	0.487264	2.8419	2.60404	3.15344	4.23192	3.87542	4.10625
11735	Ank3	GO:0050839	cell adhesion molecule binding	molecular_function	1	1	1	1	11735	Ank3	NM_009670,NM_146005,NM_170687,NM_170688,NM_170689,NM_170690,NM_170728,NM_170729,NM_170730	2.30495	3.41613	6.33181	0.00515894	0.487264	2.8419	2.60404	3.15344	4.23192	3.87542	4.10625
11735	Ank3	GO:0050877	neurological system process	biological_process	2	1	1	1	11735	Ank3	NM_009670,NM_146005,NM_170687,NM_170688,NM_170689,NM_170690,NM_170728,NM_170729,NM_170730	2.30495	3.41613	6.33181	0.00515894	0.487264	2.8419	2.60404	3.15344	4.23192	3.87542	4.10625
11735	Ank3	GO:0050896	response to stimulus	biological_process	16	0.000839603	1	0.00992089	11735	Ank3	NM_009670,NM_146005,NM_170687,NM_170688,NM_170689,NM_170690,NM_170728,NM_170729,NM_170730	2.30495	3.41613	6.33181	0.00515894	0.487264	2.8419	2.60404	3.15344	4.23192	3.87542	4.10625
11735	Ank3	GO:0051049	regulation of transport	biological_process	3	0.37229	1	1	11735	Ank3	NM_009670,NM_146005,NM_170687,NM_170688,NM_170689,NM_170690,NM_170728,NM_170729,NM_170730	2.30495	3.41613	6.33181	0.00515894	0.487264	2.8419	2.60404	3.15344	4.23192	3.87542	4.10625
11735	Ank3	GO:0051050	positive regulation of transport	biological_process	1	1	1	1	11735	Ank3	NM_009670,NM_146005,NM_170687,NM_170688,NM_170689,NM_170690,NM_170728,NM_170729,NM_170730	2.30495	3.41613	6.33181	0.00515894	0.487264	2.8419	2.60404	3.15344	4.23192	3.87542	4.10625
11735	Ank3	GO:0051051	negative regulation of transport	biological_process	1	1	1	1	11735	Ank3	NM_009670,NM_146005,NM_170687,NM_170688,NM_170689,NM_170690,NM_170728,NM_170729,NM_170730	2.30495	3.41613	6.33181	0.00515894	0.487264	2.8419	2.60404	3.15344	4.23192	3.87542	4.10625
11735	Ank3	GO:0051128	regulation of cellular component organization	biological_process	3	0.675343	1	1	11735	Ank3	NM_009670,NM_146005,NM_170687,NM_170688,NM_170689,NM_170690,NM_170728,NM_170729,NM_170730	2.30495	3.41613	6.33181	0.00515894	0.487264	2.8419	2.60404	3.15344	4.23192	3.87542	4.10625
11735	Ank3	GO:0051130	positive regulation of cellular component organization	biological_process	2	0.569611	1	1	11735	Ank3	NM_009670,NM_146005,NM_170687,NM_170688,NM_170689,NM_170690,NM_170728,NM_170729,NM_170730	2.30495	3.41613	6.33181	0.00515894	0.487264	2.8419	2.60404	3.15344	4.23192	3.87542	4.10625
11735	Ank3	GO:0051179	localization	biological_process	13	0.00040086	0.644181	0.00519501	11735	Ank3	NM_009670,NM_146005,NM_170687,NM_170688,NM_170689,NM_170690,NM_170728,NM_170729,NM_170730	2.30495	3.41613	6.33181	0.00515894	0.487264	2.8419	2.60404	3.15344	4.23192	3.87542	4.10625
11735	Ank3	GO:0051222	positive regulation of protein transport	biological_process	1	1	1	1	11735	Ank3	NM_009670,NM_146005,NM_170687,NM_170688,NM_170689,NM_170690,NM_170728,NM_170729,NM_170730	2.30495	3.41613	6.33181	0.00515894	0.487264	2.8419	2.60404	3.15344	4.23192	3.87542	4.10625
11735	Ank3	GO:0051223	regulation of protein transport	biological_process	3	0.101686	1	0.504349	11735	Ank3	NM_009670,NM_146005,NM_170687,NM_170688,NM_170689,NM_170690,NM_170728,NM_170729,NM_170730	2.30495	3.41613	6.33181	0.00515894	0.487264	2.8419	2.60404	3.15344	4.23192	3.87542	4.10625
11735	Ank3	GO:0051234	establishment of localization	biological_process	9	0.0132651	1	0.105919	11735	Ank3	NM_009670,NM_146005,NM_170687,NM_170688,NM_170689,NM_170690,NM_170728,NM_170729,NM_170730	2.30495	3.41613	6.33181	0.00515894	0.487264	2.8419	2.60404	3.15344	4.23192	3.87542	4.10625
11735	Ank3	GO:0051235	maintenance of location	biological_process	2	0.140845	1	0.628143	11735	Ank3	NM_009670,NM_146005,NM_170687,NM_170688,NM_170689,NM_170690,NM_170728,NM_170729,NM_170730	2.30495	3.41613	6.33181	0.00515894	0.487264	2.8419	2.60404	3.15344	4.23192	3.87542	4.10625
11735	Ank3	GO:0051301	cell division	biological_process	1	1	1	1	11735	Ank3	NM_009670,NM_146005,NM_170687,NM_170688,NM_170689,NM_170690,NM_170728,NM_170729,NM_170730	2.30495	3.41613	6.33181	0.00515894	0.487264	2.8419	2.60404	3.15344	4.23192	3.87542	4.10625
11735	Ank3	GO:0051641	cellular localization	biological_process	4	0.448235	1	1	11735	Ank3	NM_009670,NM_146005,NM_170687,NM_170688,NM_170689,NM_170690,NM_170728,NM_170729,NM_170730	2.30495	3.41613	6.33181	0.00515894	0.487264	2.8419	2.60404	3.15344	4.23192	3.87542	4.10625
11735	Ank3	GO:0051649	establishment of localization in cell	biological_process	3	0.683566	1	1	11735	Ank3	NM_009670,NM_146005,NM_170687,NM_170688,NM_170689,NM_170690,NM_170728,NM_170729,NM_170730	2.30495	3.41613	6.33181	0.00515894	0.487264	2.8419	2.60404	3.15344	4.23192	3.87542	4.10625
11735	Ank3	GO:0051651	maintenance of location in cell	biological_process	2	0.0651026	1	0.358287	11735	Ank3	NM_009670,NM_146005,NM_170687,NM_170688,NM_170689,NM_170690,NM_170728,NM_170729,NM_170730	2.30495	3.41613	6.33181	0.00515894	0.487264	2.8419	2.60404	3.15344	4.23192	3.87542	4.10625
11735	Ank3	GO:0051716	cellular response to stimulus	biological_process	14	0.00152799	1	0.0169344	11735	Ank3	NM_009670,NM_146005,NM_170687,NM_170688,NM_170689,NM_170690,NM_170728,NM_170729,NM_170730	2.30495	3.41613	6.33181	0.00515894	0.487264	2.8419	2.60404	3.15344	4.23192	3.87542	4.10625
11735	Ank3	GO:0051899	membrane depolarization	biological_process	1	1	1	1	11735	Ank3	NM_009670,NM_146005,NM_170687,NM_170688,NM_170689,NM_170690,NM_170728,NM_170729,NM_170730	2.30495	3.41613	6.33181	0.00515894	0.487264	2.8419	2.60404	3.15344	4.23192	3.87542	4.10625
11735	Ank3	GO:0055065	metal ion homeostasis	biological_process	2	0.320733	1	1	11735	Ank3	NM_009670,NM_146005,NM_170687,NM_170688,NM_170689,NM_170690,NM_170728,NM_170729,NM_170730	2.30495	3.41613	6.33181	0.00515894	0.487264	2.8419	2.60404	3.15344	4.23192	3.87542	4.10625
11735	Ank3	GO:0055080	cation homeostasis	biological_process	2	0.35534	1	1	11735	Ank3	NM_009670,NM_146005,NM_170687,NM_170688,NM_170689,NM_170690,NM_170728,NM_170729,NM_170730	2.30495	3.41613	6.33181	0.00515894	0.487264	2.8419	2.60404	3.15344	4.23192	3.87542	4.10625
11735	Ank3	GO:0055085	transmembrane transport	biological_process	5	0.00766851	1	0.0677105	11735	Ank3	NM_009670,NM_146005,NM_170687,NM_170688,NM_170689,NM_170690,NM_170728,NM_170729,NM_170730	2.30495	3.41613	6.33181	0.00515894	0.487264	2.8419	2.60404	3.15344	4.23192	3.87542	4.10625
11735	Ank3	GO:0060090	binding, bridging	molecular_function	1	1	1	1	11735	Ank3	NM_009670,NM_146005,NM_170687,NM_170688,NM_170689,NM_170690,NM_170728,NM_170729,NM_170730	2.30495	3.41613	6.33181	0.00515894	0.487264	2.8419	2.60404	3.15344	4.23192	3.87542	4.10625
11735	Ank3	GO:0060255	regulation of macromolecule metabolic process	biological_process	21	3.19864e-10	5.14022e-07	8.56703e-08	11735	Ank3	NM_009670,NM_146005,NM_170687,NM_170688,NM_170689,NM_170690,NM_170728,NM_170729,NM_170730	2.30495	3.41613	6.33181	0.00515894	0.487264	2.8419	2.60404	3.15344	4.23192	3.87542	4.10625
11735	Ank3	GO:0060341	regulation of cellular localization	biological_process	3	0.233549	1	0.900092	11735	Ank3	NM_009670,NM_146005,NM_170687,NM_170688,NM_170689,NM_170690,NM_170728,NM_170729,NM_170730	2.30495	3.41613	6.33181	0.00515894	0.487264	2.8419	2.60404	3.15344	4.23192	3.87542	4.10625
11735	Ank3	GO:0061024	membrane organization	biological_process	1	1	1	1	11735	Ank3	NM_009670,NM_146005,NM_170687,NM_170688,NM_170689,NM_170690,NM_170728,NM_170729,NM_170730	2.30495	3.41613	6.33181	0.00515894	0.487264	2.8419	2.60404	3.15344	4.23192	3.87542	4.10625
11735	Ank3	GO:0061564	axon development	biological_process	1	1	1	1	11735	Ank3	NM_009670,NM_146005,NM_170687,NM_170688,NM_170689,NM_170690,NM_170728,NM_170729,NM_170730	2.30495	3.41613	6.33181	0.00515894	0.487264	2.8419	2.60404	3.15344	4.23192	3.87542	4.10625
11735	Ank3	GO:0061640	cytoskeleton-dependent cytokinesis	biological_process	1	1	1	1	11735	Ank3	NM_009670,NM_146005,NM_170687,NM_170688,NM_170689,NM_170690,NM_170728,NM_170729,NM_170730	2.30495	3.41613	6.33181	0.00515894	0.487264	2.8419	2.60404	3.15344	4.23192	3.87542	4.10625
11735	Ank3	GO:0065007	biological regulation	biological_process	25	2.23592e-07	0.000359312	6.77948e-06	11735	Ank3	NM_009670,NM_146005,NM_170687,NM_170688,NM_170689,NM_170690,NM_170728,NM_170729,NM_170730	2.30495	3.41613	6.33181	0.00515894	0.487264	2.8419	2.60404	3.15344	4.23192	3.87542	4.10625
11735	Ank3	GO:0065008	regulation of biological quality	biological_process	10	0.000455225	0.731546	0.00580592	11735	Ank3	NM_009670,NM_146005,NM_170687,NM_170688,NM_170689,NM_170690,NM_170728,NM_170729,NM_170730	2.30495	3.41613	6.33181	0.00515894	0.487264	2.8419	2.60404	3.15344	4.23192	3.87542	4.10625
11735	Ank3	GO:0065009	regulation of molecular function	biological_process	3	0.682446	1	1	11735	Ank3	NM_009670,NM_146005,NM_170687,NM_170688,NM_170689,NM_170690,NM_170728,NM_170729,NM_170730	2.30495	3.41613	6.33181	0.00515894	0.487264	2.8419	2.60404	3.15344	4.23192	3.87542	4.10625
11735	Ank3	GO:0070160	occluding junction	cellular_component	1	1	1	1	11735	Ank3	NM_009670,NM_146005,NM_170687,NM_170688,NM_170689,NM_170690,NM_170728,NM_170729,NM_170730	2.30495	3.41613	6.33181	0.00515894	0.487264	2.8419	2.60404	3.15344	4.23192	3.87542	4.10625
11735	Ank3	GO:0070201	regulation of establishment of protein localization	biological_process	3	0.11328	1	0.54179	11735	Ank3	NM_009670,NM_146005,NM_170687,NM_170688,NM_170689,NM_170690,NM_170728,NM_170729,NM_170730	2.30495	3.41613	6.33181	0.00515894	0.487264	2.8419	2.60404	3.15344	4.23192	3.87542	4.10625
11735	Ank3	GO:0070727	cellular macromolecule localization	biological_process	3	0.273476	1	0.980973	11735	Ank3	NM_009670,NM_146005,NM_170687,NM_170688,NM_170689,NM_170690,NM_170728,NM_170729,NM_170730	2.30495	3.41613	6.33181	0.00515894	0.487264	2.8419	2.60404	3.15344	4.23192	3.87542	4.10625
11735	Ank3	GO:0070887	cellular response to chemical stimulus	biological_process	11	4.90071e-06	0.00787544	9.60419e-05	11735	Ank3	NM_009670,NM_146005,NM_170687,NM_170688,NM_170689,NM_170690,NM_170728,NM_170729,NM_170730	2.30495	3.41613	6.33181	0.00515894	0.487264	2.8419	2.60404	3.15344	4.23192	3.87542	4.10625
11735	Ank3	GO:0071241	cellular response to inorganic substance	biological_process	2	0.107568	1	0.517551	11735	Ank3	NM_009670,NM_146005,NM_170687,NM_170688,NM_170689,NM_170690,NM_170728,NM_170729,NM_170730	2.30495	3.41613	6.33181	0.00515894	0.487264	2.8419	2.60404	3.15344	4.23192	3.87542	4.10625
11735	Ank3	GO:0071248	cellular response to metal ion	biological_process	1	1	1	1	11735	Ank3	NM_009670,NM_146005,NM_170687,NM_170688,NM_170689,NM_170690,NM_170728,NM_170729,NM_170730	2.30495	3.41613	6.33181	0.00515894	0.487264	2.8419	2.60404	3.15344	4.23192	3.87542	4.10625
11735	Ank3	GO:0071286	cellular response to magnesium ion	biological_process	1	1	1	1	11735	Ank3	NM_009670,NM_146005,NM_170687,NM_170688,NM_170689,NM_170690,NM_170728,NM_170729,NM_170730	2.30495	3.41613	6.33181	0.00515894	0.487264	2.8419	2.60404	3.15344	4.23192	3.87542	4.10625
11735	Ank3	GO:0071702	organic substance transport	biological_process	6	0.0292251	1	0.205086	11735	Ank3	NM_009670,NM_146005,NM_170687,NM_170688,NM_170689,NM_170690,NM_170728,NM_170729,NM_170730	2.30495	3.41613	6.33181	0.00515894	0.487264	2.8419	2.60404	3.15344	4.23192	3.87542	4.10625
11735	Ank3	GO:0071704	organic substance metabolic process	biological_process	25	9.62936e-09	1.54744e-05	7.73719e-07	11735	Ank3	NM_009670,NM_146005,NM_170687,NM_170688,NM_170689,NM_170690,NM_170728,NM_170729,NM_170730	2.30495	3.41613	6.33181	0.00515894	0.487264	2.8419	2.60404	3.15344	4.23192	3.87542	4.10625
11735	Ank3	GO:0071709	membrane assembly	biological_process	1	1	1	1	11735	Ank3	NM_009670,NM_146005,NM_170687,NM_170688,NM_170689,NM_170690,NM_170728,NM_170729,NM_170730	2.30495	3.41613	6.33181	0.00515894	0.487264	2.8419	2.60404	3.15344	4.23192	3.87542	4.10625
11735	Ank3	GO:0071804	cellular potassium ion transport	biological_process	1	1	1	1	11735	Ank3	NM_009670,NM_146005,NM_170687,NM_170688,NM_170689,NM_170690,NM_170728,NM_170729,NM_170730	2.30495	3.41613	6.33181	0.00515894	0.487264	2.8419	2.60404	3.15344	4.23192	3.87542	4.10625
11735	Ank3	GO:0071805	potassium ion transmembrane transport	biological_process	1	1	1	1	11735	Ank3	NM_009670,NM_146005,NM_170687,NM_170688,NM_170689,NM_170690,NM_170728,NM_170729,NM_170730	2.30495	3.41613	6.33181	0.00515894	0.487264	2.8419	2.60404	3.15344	4.23192	3.87542	4.10625
11735	Ank3	GO:0071840	cellular component organization or biogenesis	biological_process	5	1	1	1	11735	Ank3	NM_009670,NM_146005,NM_170687,NM_170688,NM_170689,NM_170690,NM_170728,NM_170729,NM_170730	2.30495	3.41613	6.33181	0.00515894	0.487264	2.8419	2.60404	3.15344	4.23192	3.87542	4.10625
11735	Ank3	GO:0071944	cell periphery	cellular_component	6	0.420166	1	1	11735	Ank3	NM_009670,NM_146005,NM_170687,NM_170688,NM_170689,NM_170690,NM_170728,NM_170729,NM_170730	2.30495	3.41613	6.33181	0.00515894	0.487264	2.8419	2.60404	3.15344	4.23192	3.87542	4.10625
11735	Ank3	GO:0072507	divalent inorganic cation homeostasis	biological_process	2	0.259363	1	0.949369	11735	Ank3	NM_009670,NM_146005,NM_170687,NM_170688,NM_170689,NM_170690,NM_170728,NM_170729,NM_170730	2.30495	3.41613	6.33181	0.00515894	0.487264	2.8419	2.60404	3.15344	4.23192	3.87542	4.10625
11735	Ank3	GO:0072657	protein localization to membrane	biological_process	1	1	1	1	11735	Ank3	NM_009670,NM_146005,NM_170687,NM_170688,NM_170689,NM_170690,NM_170728,NM_170729,NM_170730	2.30495	3.41613	6.33181	0.00515894	0.487264	2.8419	2.60404	3.15344	4.23192	3.87542	4.10625
11735	Ank3	GO:0072658	maintenance of protein location in membrane	biological_process	1	1	1	1	11735	Ank3	NM_009670,NM_146005,NM_170687,NM_170688,NM_170689,NM_170690,NM_170728,NM_170729,NM_170730	2.30495	3.41613	6.33181	0.00515894	0.487264	2.8419	2.60404	3.15344	4.23192	3.87542	4.10625
11735	Ank3	GO:0072659	protein localization to plasma membrane	biological_process	1	1	1	1	11735	Ank3	NM_009670,NM_146005,NM_170687,NM_170688,NM_170689,NM_170690,NM_170728,NM_170729,NM_170730	2.30495	3.41613	6.33181	0.00515894	0.487264	2.8419	2.60404	3.15344	4.23192	3.87542	4.10625
11735	Ank3	GO:0072660	maintenance of protein location in plasma membrane	biological_process	1	1	1	1	11735	Ank3	NM_009670,NM_146005,NM_170687,NM_170688,NM_170689,NM_170690,NM_170728,NM_170729,NM_170730	2.30495	3.41613	6.33181	0.00515894	0.487264	2.8419	2.60404	3.15344	4.23192	3.87542	4.10625
11735	Ank3	GO:0072661	protein targeting to plasma membrane	biological_process	1	1	1	1	11735	Ank3	NM_009670,NM_146005,NM_170687,NM_170688,NM_170689,NM_170690,NM_170728,NM_170729,NM_170730	2.30495	3.41613	6.33181	0.00515894	0.487264	2.8419	2.60404	3.15344	4.23192	3.87542	4.10625
11735	Ank3	GO:0086001	cardiac muscle cell action potential	biological_process	1	1	1	1	11735	Ank3	NM_009670,NM_146005,NM_170687,NM_170688,NM_170689,NM_170690,NM_170728,NM_170729,NM_170730	2.30495	3.41613	6.33181	0.00515894	0.487264	2.8419	2.60404	3.15344	4.23192	3.87542	4.10625
11735	Ank3	GO:0086010	membrane depolarization during action potential	biological_process	1	1	1	1	11735	Ank3	NM_009670,NM_146005,NM_170687,NM_170688,NM_170689,NM_170690,NM_170728,NM_170729,NM_170730	2.30495	3.41613	6.33181	0.00515894	0.487264	2.8419	2.60404	3.15344	4.23192	3.87542	4.10625
11735	Ank3	GO:0086012	membrane depolarization during cardiac muscle cell action potential	biological_process	1	1	1	1	11735	Ank3	NM_009670,NM_146005,NM_170687,NM_170688,NM_170689,NM_170690,NM_170728,NM_170729,NM_170730	2.30495	3.41613	6.33181	0.00515894	0.487264	2.8419	2.60404	3.15344	4.23192	3.87542	4.10625
11735	Ank3	GO:0090002	establishment of protein localization to plasma membrane	biological_process	1	1	1	1	11735	Ank3	NM_009670,NM_146005,NM_170687,NM_170688,NM_170689,NM_170690,NM_170728,NM_170729,NM_170730	2.30495	3.41613	6.33181	0.00515894	0.487264	2.8419	2.60404	3.15344	4.23192	3.87542	4.10625
11735	Ank3	GO:0090150	establishment of protein localization to membrane	biological_process	1	1	1	1	11735	Ank3	NM_009670,NM_146005,NM_170687,NM_170688,NM_170689,NM_170690,NM_170728,NM_170729,NM_170730	2.30495	3.41613	6.33181	0.00515894	0.487264	2.8419	2.60404	3.15344	4.23192	3.87542	4.10625
11735	Ank3	GO:0090313	regulation of protein targeting to membrane	biological_process	1	1	1	1	11735	Ank3	NM_009670,NM_146005,NM_170687,NM_170688,NM_170689,NM_170690,NM_170728,NM_170729,NM_170730	2.30495	3.41613	6.33181	0.00515894	0.487264	2.8419	2.60404	3.15344	4.23192	3.87542	4.10625
11735	Ank3	GO:0090314	positive regulation of protein targeting to membrane	biological_process	1	1	1	1	11735	Ank3	NM_009670,NM_146005,NM_170687,NM_170688,NM_170689,NM_170690,NM_170728,NM_170729,NM_170730	2.30495	3.41613	6.33181	0.00515894	0.487264	2.8419	2.60404	3.15344	4.23192	3.87542	4.10625
11735	Ank3	GO:0090316	positive regulation of intracellular protein transport	biological_process	1	1	1	1	11735	Ank3	NM_009670,NM_146005,NM_170687,NM_170688,NM_170689,NM_170690,NM_170728,NM_170729,NM_170730	2.30495	3.41613	6.33181	0.00515894	0.487264	2.8419	2.60404	3.15344	4.23192	3.87542	4.10625
11735	Ank3	GO:0097060	synaptic membrane	cellular_component	1	1	1	1	11735	Ank3	NM_009670,NM_146005,NM_170687,NM_170688,NM_170689,NM_170690,NM_170728,NM_170729,NM_170730	2.30495	3.41613	6.33181	0.00515894	0.487264	2.8419	2.60404	3.15344	4.23192	3.87542	4.10625
11735	Ank3	GO:0097458	neuron part	cellular_component	3	0.277793	1	0.993315	11735	Ank3	NM_009670,NM_146005,NM_170687,NM_170688,NM_170689,NM_170690,NM_170728,NM_170729,NM_170730	2.30495	3.41613	6.33181	0.00515894	0.487264	2.8419	2.60404	3.15344	4.23192	3.87542	4.10625
11735	Ank3	GO:0097485	neuron projection guidance	biological_process	1	1	1	1	11735	Ank3	NM_009670,NM_146005,NM_170687,NM_170688,NM_170689,NM_170690,NM_170728,NM_170729,NM_170730	2.30495	3.41613	6.33181	0.00515894	0.487264	2.8419	2.60404	3.15344	4.23192	3.87542	4.10625
11735	Ank3	GO:0098589	membrane region	cellular_component	4	0.0491893	1	0.291687	11735	Ank3	NM_009670,NM_146005,NM_170687,NM_170688,NM_170689,NM_170690,NM_170728,NM_170729,NM_170730	2.30495	3.41613	6.33181	0.00515894	0.487264	2.8419	2.60404	3.15344	4.23192	3.87542	4.10625
11735	Ank3	GO:0098590	plasma membrane region	cellular_component	3	0.143491	1	0.633488	11735	Ank3	NM_009670,NM_146005,NM_170687,NM_170688,NM_170689,NM_170690,NM_170728,NM_170729,NM_170730	2.30495	3.41613	6.33181	0.00515894	0.487264	2.8419	2.60404	3.15344	4.23192	3.87542	4.10625
11735	Ank3	GO:0098602	single organism cell adhesion	biological_process	2	0.432497	1	1	11735	Ank3	NM_009670,NM_146005,NM_170687,NM_170688,NM_170689,NM_170690,NM_170728,NM_170729,NM_170730	2.30495	3.41613	6.33181	0.00515894	0.487264	2.8419	2.60404	3.15344	4.23192	3.87542	4.10625
11735	Ank3	GO:0098609	cell-cell adhesion	biological_process	2	0.448712	1	1	11735	Ank3	NM_009670,NM_146005,NM_170687,NM_170688,NM_170689,NM_170690,NM_170728,NM_170729,NM_170730	2.30495	3.41613	6.33181	0.00515894	0.487264	2.8419	2.60404	3.15344	4.23192	3.87542	4.10625
11735	Ank3	GO:0098655	cation transmembrane transport	biological_process	2	0.327587	1	1	11735	Ank3	NM_009670,NM_146005,NM_170687,NM_170688,NM_170689,NM_170690,NM_170728,NM_170729,NM_170730	2.30495	3.41613	6.33181	0.00515894	0.487264	2.8419	2.60404	3.15344	4.23192	3.87542	4.10625
11735	Ank3	GO:0098660	inorganic ion transmembrane transport	biological_process	2	0.328111	1	1	11735	Ank3	NM_009670,NM_146005,NM_170687,NM_170688,NM_170689,NM_170690,NM_170728,NM_170729,NM_170730	2.30495	3.41613	6.33181	0.00515894	0.487264	2.8419	2.60404	3.15344	4.23192	3.87542	4.10625
11735	Ank3	GO:0098662	inorganic cation transmembrane transport	biological_process	2	0.298667	1	1	11735	Ank3	NM_009670,NM_146005,NM_170687,NM_170688,NM_170689,NM_170690,NM_170728,NM_170729,NM_170730	2.30495	3.41613	6.33181	0.00515894	0.487264	2.8419	2.60404	3.15344	4.23192	3.87542	4.10625
11735	Ank3	GO:0098771	inorganic ion homeostasis	biological_process	2	0.364836	1	1	11735	Ank3	NM_009670,NM_146005,NM_170687,NM_170688,NM_170689,NM_170690,NM_170728,NM_170729,NM_170730	2.30495	3.41613	6.33181	0.00515894	0.487264	2.8419	2.60404	3.15344	4.23192	3.87542	4.10625
11735	Ank3	GO:0098794	postsynapse	cellular_component	2	0.263388	1	0.957613	11735	Ank3	NM_009670,NM_146005,NM_170687,NM_170688,NM_170689,NM_170690,NM_170728,NM_170729,NM_170730	2.30495	3.41613	6.33181	0.00515894	0.487264	2.8419	2.60404	3.15344	4.23192	3.87542	4.10625
11735	Ank3	GO:0098805	whole membrane	cellular_component	4	0.123131	1	0.578184	11735	Ank3	NM_009670,NM_146005,NM_170687,NM_170688,NM_170689,NM_170690,NM_170728,NM_170729,NM_170730	2.30495	3.41613	6.33181	0.00515894	0.487264	2.8419	2.60404	3.15344	4.23192	3.87542	4.10625
11735	Ank3	GO:0098900	regulation of action potential	biological_process	1	1	1	1	11735	Ank3	NM_009670,NM_146005,NM_170687,NM_170688,NM_170689,NM_170690,NM_170728,NM_170729,NM_170730	2.30495	3.41613	6.33181	0.00515894	0.487264	2.8419	2.60404	3.15344	4.23192	3.87542	4.10625
11735	Ank3	GO:0098901	regulation of cardiac muscle cell action potential	biological_process	1	1	1	1	11735	Ank3	NM_009670,NM_146005,NM_170687,NM_170688,NM_170689,NM_170690,NM_170728,NM_170729,NM_170730	2.30495	3.41613	6.33181	0.00515894	0.487264	2.8419	2.60404	3.15344	4.23192	3.87542	4.10625
11735	Ank3	GO:0098902	regulation of membrane depolarization during action potential	biological_process	1	1	1	1	11735	Ank3	NM_009670,NM_146005,NM_170687,NM_170688,NM_170689,NM_170690,NM_170728,NM_170729,NM_170730	2.30495	3.41613	6.33181	0.00515894	0.487264	2.8419	2.60404	3.15344	4.23192	3.87542	4.10625
11735	Ank3	GO:1900825	regulation of membrane depolarization during cardiac muscle cell action potential	biological_process	1	1	1	1	11735	Ank3	NM_009670,NM_146005,NM_170687,NM_170688,NM_170689,NM_170690,NM_170728,NM_170729,NM_170730	2.30495	3.41613	6.33181	0.00515894	0.487264	2.8419	2.60404	3.15344	4.23192	3.87542	4.10625
11735	Ank3	GO:1900827	positive regulation of membrane depolarization during cardiac muscle cell action potential	biological_process	1	1	1	1	11735	Ank3	NM_009670,NM_146005,NM_170687,NM_170688,NM_170689,NM_170690,NM_170728,NM_170729,NM_170730	2.30495	3.41613	6.33181	0.00515894	0.487264	2.8419	2.60404	3.15344	4.23192	3.87542	4.10625
11735	Ank3	GO:1901016	regulation of potassium ion transmembrane transporter activity	biological_process	1	1	1	1	11735	Ank3	NM_009670,NM_146005,NM_170687,NM_170688,NM_170689,NM_170690,NM_170728,NM_170729,NM_170730	2.30495	3.41613	6.33181	0.00515894	0.487264	2.8419	2.60404	3.15344	4.23192	3.87542	4.10625
11735	Ank3	GO:1901017	negative regulation of potassium ion transmembrane transporter activity	biological_process	1	1	1	1	11735	Ank3	NM_009670,NM_146005,NM_170687,NM_170688,NM_170689,NM_170690,NM_170728,NM_170729,NM_170730	2.30495	3.41613	6.33181	0.00515894	0.487264	2.8419	2.60404	3.15344	4.23192	3.87542	4.10625
11735	Ank3	GO:1901379	regulation of potassium ion transmembrane transport	biological_process	1	1	1	1	11735	Ank3	NM_009670,NM_146005,NM_170687,NM_170688,NM_170689,NM_170690,NM_170728,NM_170729,NM_170730	2.30495	3.41613	6.33181	0.00515894	0.487264	2.8419	2.60404	3.15344	4.23192	3.87542	4.10625
11735	Ank3	GO:1901380	negative regulation of potassium ion transmembrane transport	biological_process	1	1	1	1	11735	Ank3	NM_009670,NM_146005,NM_170687,NM_170688,NM_170689,NM_170690,NM_170728,NM_170729,NM_170730	2.30495	3.41613	6.33181	0.00515894	0.487264	2.8419	2.60404	3.15344	4.23192	3.87542	4.10625
11735	Ank3	GO:1902259	regulation of delayed rectifier potassium channel activity	biological_process	1	1	1	1	11735	Ank3	NM_009670,NM_146005,NM_170687,NM_170688,NM_170689,NM_170690,NM_170728,NM_170729,NM_170730	2.30495	3.41613	6.33181	0.00515894	0.487264	2.8419	2.60404	3.15344	4.23192	3.87542	4.10625
11735	Ank3	GO:1902260	negative regulation of delayed rectifier potassium channel activity	biological_process	1	1	1	1	11735	Ank3	NM_009670,NM_146005,NM_170687,NM_170688,NM_170689,NM_170690,NM_170728,NM_170729,NM_170730	2.30495	3.41613	6.33181	0.00515894	0.487264	2.8419	2.60404	3.15344	4.23192	3.87542	4.10625
11735	Ank3	GO:1902305	regulation of sodium ion transmembrane transport	biological_process	1	1	1	1	11735	Ank3	NM_009670,NM_146005,NM_170687,NM_170688,NM_170689,NM_170690,NM_170728,NM_170729,NM_170730	2.30495	3.41613	6.33181	0.00515894	0.487264	2.8419	2.60404	3.15344	4.23192	3.87542	4.10625
11735	Ank3	GO:1902307	positive regulation of sodium ion transmembrane transport	biological_process	1	1	1	1	11735	Ank3	NM_009670,NM_146005,NM_170687,NM_170688,NM_170689,NM_170690,NM_170728,NM_170729,NM_170730	2.30495	3.41613	6.33181	0.00515894	0.487264	2.8419	2.60404	3.15344	4.23192	3.87542	4.10625
11735	Ank3	GO:1902578	single-organism localization	biological_process	10	0.00139313	1	0.015547	11735	Ank3	NM_009670,NM_146005,NM_170687,NM_170688,NM_170689,NM_170690,NM_170728,NM_170729,NM_170730	2.30495	3.41613	6.33181	0.00515894	0.487264	2.8419	2.60404	3.15344	4.23192	3.87542	4.10625
11735	Ank3	GO:1902580	single-organism cellular localization	biological_process	2	0.548425	1	1	11735	Ank3	NM_009670,NM_146005,NM_170687,NM_170688,NM_170689,NM_170690,NM_170728,NM_170729,NM_170730	2.30495	3.41613	6.33181	0.00515894	0.487264	2.8419	2.60404	3.15344	4.23192	3.87542	4.10625
11735	Ank3	GO:1902582	single-organism intracellular transport	biological_process	2	0.623657	1	1	11735	Ank3	NM_009670,NM_146005,NM_170687,NM_170688,NM_170689,NM_170690,NM_170728,NM_170729,NM_170730	2.30495	3.41613	6.33181	0.00515894	0.487264	2.8419	2.60404	3.15344	4.23192	3.87542	4.10625
11735	Ank3	GO:1903047	mitotic cell cycle process	biological_process	2	0.392037	1	1	11735	Ank3	NM_009670,NM_146005,NM_170687,NM_170688,NM_170689,NM_170690,NM_170728,NM_170729,NM_170730	2.30495	3.41613	6.33181	0.00515894	0.487264	2.8419	2.60404	3.15344	4.23192	3.87542	4.10625
11735	Ank3	GO:1903533	regulation of protein targeting	biological_process	1	1	1	1	11735	Ank3	NM_009670,NM_146005,NM_170687,NM_170688,NM_170689,NM_170690,NM_170728,NM_170729,NM_170730	2.30495	3.41613	6.33181	0.00515894	0.487264	2.8419	2.60404	3.15344	4.23192	3.87542	4.10625
11735	Ank3	GO:1903817	negative regulation of voltage-gated potassium channel activity	biological_process	1	1	1	1	11735	Ank3	NM_009670,NM_146005,NM_170687,NM_170688,NM_170689,NM_170690,NM_170728,NM_170729,NM_170730	2.30495	3.41613	6.33181	0.00515894	0.487264	2.8419	2.60404	3.15344	4.23192	3.87542	4.10625
11735	Ank3	GO:1903827	regulation of cellular protein localization	biological_process	1	1	1	1	11735	Ank3	NM_009670,NM_146005,NM_170687,NM_170688,NM_170689,NM_170690,NM_170728,NM_170729,NM_170730	2.30495	3.41613	6.33181	0.00515894	0.487264	2.8419	2.60404	3.15344	4.23192	3.87542	4.10625
11735	Ank3	GO:1903829	positive regulation of cellular protein localization	biological_process	1	1	1	1	11735	Ank3	NM_009670,NM_146005,NM_170687,NM_170688,NM_170689,NM_170690,NM_170728,NM_170729,NM_170730	2.30495	3.41613	6.33181	0.00515894	0.487264	2.8419	2.60404	3.15344	4.23192	3.87542	4.10625
11735	Ank3	GO:1904062	regulation of cation transmembrane transport	biological_process	1	1	1	1	11735	Ank3	NM_009670,NM_146005,NM_170687,NM_170688,NM_170689,NM_170690,NM_170728,NM_170729,NM_170730	2.30495	3.41613	6.33181	0.00515894	0.487264	2.8419	2.60404	3.15344	4.23192	3.87542	4.10625
11735	Ank3	GO:1904063	negative regulation of cation transmembrane transport	biological_process	1	1	1	1	11735	Ank3	NM_009670,NM_146005,NM_170687,NM_170688,NM_170689,NM_170690,NM_170728,NM_170729,NM_170730	2.30495	3.41613	6.33181	0.00515894	0.487264	2.8419	2.60404	3.15344	4.23192	3.87542	4.10625
11735	Ank3	GO:1904064	positive regulation of cation transmembrane transport	biological_process	1	1	1	1	11735	Ank3	NM_009670,NM_146005,NM_170687,NM_170688,NM_170689,NM_170690,NM_170728,NM_170729,NM_170730	2.30495	3.41613	6.33181	0.00515894	0.487264	2.8419	2.60404	3.15344	4.23192	3.87542	4.10625
11735	Ank3	GO:1904181	positive regulation of membrane depolarization	biological_process	1	1	1	1	11735	Ank3	NM_009670,NM_146005,NM_170687,NM_170688,NM_170689,NM_170690,NM_170728,NM_170729,NM_170730	2.30495	3.41613	6.33181	0.00515894	0.487264	2.8419	2.60404	3.15344	4.23192	3.87542	4.10625
11735	Ank3	GO:1990778	protein localization to cell periphery	biological_process	1	1	1	1	11735	Ank3	NM_009670,NM_146005,NM_170687,NM_170688,NM_170689,NM_170690,NM_170728,NM_170729,NM_170730	2.30495	3.41613	6.33181	0.00515894	0.487264	2.8419	2.60404	3.15344	4.23192	3.87542	4.10625
11735	Ank3	GO:2000021	regulation of ion homeostasis	biological_process	1	1	1	1	11735	Ank3	NM_009670,NM_146005,NM_170687,NM_170688,NM_170689,NM_170690,NM_170728,NM_170729,NM_170730	2.30495	3.41613	6.33181	0.00515894	0.487264	2.8419	2.60404	3.15344	4.23192	3.87542	4.10625
11735	Ank3	GO:2000649	regulation of sodium ion transmembrane transporter activity	biological_process	1	1	1	1	11735	Ank3	NM_009670,NM_146005,NM_170687,NM_170688,NM_170689,NM_170690,NM_170728,NM_170729,NM_170730	2.30495	3.41613	6.33181	0.00515894	0.487264	2.8419	2.60404	3.15344	4.23192	3.87542	4.10625
11735	Ank3	GO:2000651	positive regulation of sodium ion transmembrane transporter activity	biological_process	1	1	1	1	11735	Ank3	NM_009670,NM_146005,NM_170687,NM_170688,NM_170689,NM_170690,NM_170728,NM_170729,NM_170730	2.30495	3.41613	6.33181	0.00515894	0.487264	2.8419	2.60404	3.15344	4.23192	3.87542	4.10625
11735	Ank3	GO:2001257	regulation of cation channel activity	biological_process	1	1	1	1	11735	Ank3	NM_009670,NM_146005,NM_170687,NM_170688,NM_170689,NM_170690,NM_170728,NM_170729,NM_170730	2.30495	3.41613	6.33181	0.00515894	0.487264	2.8419	2.60404	3.15344	4.23192	3.87542	4.10625
11735	Ank3	GO:2001258	negative regulation of cation channel activity	biological_process	1	1	1	1	11735	Ank3	NM_009670,NM_146005,NM_170687,NM_170688,NM_170689,NM_170690,NM_170728,NM_170729,NM_170730	2.30495	3.41613	6.33181	0.00515894	0.487264	2.8419	2.60404	3.15344	4.23192	3.87542	4.10625
11735	Ank3	GO:2001259	positive regulation of cation channel activity	biological_process	1	1	1	1	11735	Ank3	NM_009670,NM_146005,NM_170687,NM_170688,NM_170689,NM_170690,NM_170728,NM_170729,NM_170730	2.30495	3.41613	6.33181	0.00515894	0.487264	2.8419	2.60404	3.15344	4.23192	3.87542	4.10625
11865	Arntl	GO:0000003	reproduction	biological_process	2	0.497062	1	1	11865	Arntl	NM_001243048,NM_007489	-2.87055	3.64005	-7.15625	0.0166694	0.519312	4.54425	4.43915	4.45462	3.33541	2.60951	2.92912
11865	Arntl	GO:0000060	protein import into nucleus, translocation	biological_process	1	1	1	1	11865	Arntl	NM_001243048,NM_007489	-2.87055	3.64005	-7.15625	0.0166694	0.519312	4.54425	4.43915	4.45462	3.33541	2.60951	2.92912
11865	Arntl	GO:0000975	regulatory region DNA binding	molecular_function	8	2.65621e-06	0.00426852	5.47246e-05	11865	Arntl	NM_001243048,NM_007489	-2.87055	3.64005	-7.15625	0.0166694	0.519312	4.54425	4.43915	4.45462	3.33541	2.60951	2.92912
11865	Arntl	GO:0000976	transcription regulatory region sequence-specific DNA binding	molecular_function	8	6.98804e-07	0.00112298	1.67609e-05	11865	Arntl	NM_001243048,NM_007489	-2.87055	3.64005	-7.15625	0.0166694	0.519312	4.54425	4.43915	4.45462	3.33541	2.60951	2.92912
11865	Arntl	GO:0000981	RNA polymerase II transcription factor activity, sequence-specific DNA binding	molecular_function	7	1.0848e-05	0.0174327	0.00019137	11865	Arntl	NM_001243048,NM_007489	-2.87055	3.64005	-7.15625	0.0166694	0.519312	4.54425	4.43915	4.45462	3.33541	2.60951	2.92912
11865	Arntl	GO:0000982	transcription factor activity, RNA polymerase II core promoter proximal region sequence-specific binding	molecular_function	5	0.000190109	0.305505	0.00258902	11865	Arntl	NM_001243048,NM_007489	-2.87055	3.64005	-7.15625	0.0166694	0.519312	4.54425	4.43915	4.45462	3.33541	2.60951	2.92912
11865	Arntl	GO:0000988	transcription factor activity, protein binding	molecular_function	3	0.0489425	1	0.291687	11865	Arntl	NM_001243048,NM_007489	-2.87055	3.64005	-7.15625	0.0166694	0.519312	4.54425	4.43915	4.45462	3.33541	2.60951	2.92912
11865	Arntl	GO:0000989	transcription factor activity, transcription factor binding	molecular_function	3	0.0483725	1	0.291687	11865	Arntl	NM_001243048,NM_007489	-2.87055	3.64005	-7.15625	0.0166694	0.519312	4.54425	4.43915	4.45462	3.33541	2.60951	2.92912
11865	Arntl	GO:0001046	core promoter sequence-specific DNA binding	molecular_function	5	1.24764e-06	0.00200496	2.82389e-05	11865	Arntl	NM_001243048,NM_007489	-2.87055	3.64005	-7.15625	0.0166694	0.519312	4.54425	4.43915	4.45462	3.33541	2.60951	2.92912
11865	Arntl	GO:0001047	core promoter binding	molecular_function	5	7.28967e-06	0.0117145	0.000134649	11865	Arntl	NM_001243048,NM_007489	-2.87055	3.64005	-7.15625	0.0166694	0.519312	4.54425	4.43915	4.45462	3.33541	2.60951	2.92912
11865	Arntl	GO:0001067	regulatory region nucleic acid binding	molecular_function	8	2.72196e-06	0.00437419	5.53695e-05	11865	Arntl	NM_001243048,NM_007489	-2.87055	3.64005	-7.15625	0.0166694	0.519312	4.54425	4.43915	4.45462	3.33541	2.60951	2.92912
11865	Arntl	GO:0001071	nucleic acid binding transcription factor activity	molecular_function	10	8.33088e-08	0.000133877	3.34693e-06	11865	Arntl	NM_001243048,NM_007489	-2.87055	3.64005	-7.15625	0.0166694	0.519312	4.54425	4.43915	4.45462	3.33541	2.60951	2.92912
11865	Arntl	GO:0001076	transcription factor activity, RNA polymerase II transcription factor binding	molecular_function	2	0.0957315	1	0.479254	11865	Arntl	NM_001243048,NM_007489	-2.87055	3.64005	-7.15625	0.0166694	0.519312	4.54425	4.43915	4.45462	3.33541	2.60951	2.92912
11865	Arntl	GO:0001077	transcriptional activator activity, RNA polymerase II core promoter proximal region sequence-specific binding	molecular_function	3	0.0167064	1	0.128456	11865	Arntl	NM_001243048,NM_007489	-2.87055	3.64005	-7.15625	0.0166694	0.519312	4.54425	4.43915	4.45462	3.33541	2.60951	2.92912
11865	Arntl	GO:0001190	transcriptional activator activity, RNA polymerase II transcription factor binding	molecular_function	1	1	1	1	11865	Arntl	NM_001243048,NM_007489	-2.87055	3.64005	-7.15625	0.0166694	0.519312	4.54425	4.43915	4.45462	3.33541	2.60951	2.92912
11865	Arntl	GO:0001191	transcriptional repressor activity, RNA polymerase II transcription factor binding	molecular_function	1	1	1	1	11865	Arntl	NM_001243048,NM_007489	-2.87055	3.64005	-7.15625	0.0166694	0.519312	4.54425	4.43915	4.45462	3.33541	2.60951	2.92912
11865	Arntl	GO:0001228	transcriptional activator activity, RNA polymerase II transcription regulatory region sequence-specific binding	molecular_function	4	0.00249107	1	0.0256612	11865	Arntl	NM_001243048,NM_007489	-2.87055	3.64005	-7.15625	0.0166694	0.519312	4.54425	4.43915	4.45462	3.33541	2.60951	2.92912
11865	Arntl	GO:0002064	epithelial cell development	biological_process	1	1	1	1	11865	Arntl	NM_001243048,NM_007489	-2.87055	3.64005	-7.15625	0.0166694	0.519312	4.54425	4.43915	4.45462	3.33541	2.60951	2.92912
11865	Arntl	GO:0002065	columnar/cuboidal epithelial cell differentiation	biological_process	1	1	1	1	11865	Arntl	NM_001243048,NM_007489	-2.87055	3.64005	-7.15625	0.0166694	0.519312	4.54425	4.43915	4.45462	3.33541	2.60951	2.92912
11865	Arntl	GO:0002066	columnar/cuboidal epithelial cell development	biological_process	1	1	1	1	11865	Arntl	NM_001243048,NM_007489	-2.87055	3.64005	-7.15625	0.0166694	0.519312	4.54425	4.43915	4.45462	3.33541	2.60951	2.92912
11865	Arntl	GO:0002067	glandular epithelial cell differentiation	biological_process	1	1	1	1	11865	Arntl	NM_001243048,NM_007489	-2.87055	3.64005	-7.15625	0.0166694	0.519312	4.54425	4.43915	4.45462	3.33541	2.60951	2.92912
11865	Arntl	GO:0002068	glandular epithelial cell development	biological_process	1	1	1	1	11865	Arntl	NM_001243048,NM_007489	-2.87055	3.64005	-7.15625	0.0166694	0.519312	4.54425	4.43915	4.45462	3.33541	2.60951	2.92912
11865	Arntl	GO:0002790	peptide secretion	biological_process	2	0.178668	1	0.728732	11865	Arntl	NM_001243048,NM_007489	-2.87055	3.64005	-7.15625	0.0166694	0.519312	4.54425	4.43915	4.45462	3.33541	2.60951	2.92912
11865	Arntl	GO:0002791	regulation of peptide secretion	biological_process	2	0.148808	1	0.644615	11865	Arntl	NM_001243048,NM_007489	-2.87055	3.64005	-7.15625	0.0166694	0.519312	4.54425	4.43915	4.45462	3.33541	2.60951	2.92912
11865	Arntl	GO:0003309	type B pancreatic cell differentiation	biological_process	1	1	1	1	11865	Arntl	NM_001243048,NM_007489	-2.87055	3.64005	-7.15625	0.0166694	0.519312	4.54425	4.43915	4.45462	3.33541	2.60951	2.92912
11865	Arntl	GO:0003323	type B pancreatic cell development	biological_process	1	1	1	1	11865	Arntl	NM_001243048,NM_007489	-2.87055	3.64005	-7.15625	0.0166694	0.519312	4.54425	4.43915	4.45462	3.33541	2.60951	2.92912
11865	Arntl	GO:0003676	nucleic acid binding	molecular_function	13	5.90852e-06	0.00949499	0.000114397	11865	Arntl	NM_001243048,NM_007489	-2.87055	3.64005	-7.15625	0.0166694	0.519312	4.54425	4.43915	4.45462	3.33541	2.60951	2.92912
11865	Arntl	GO:0003677	DNA binding	molecular_function	13	1.98805e-08	3.1948e-05	1.27792e-06	11865	Arntl	NM_001243048,NM_007489	-2.87055	3.64005	-7.15625	0.0166694	0.519312	4.54425	4.43915	4.45462	3.33541	2.60951	2.92912
11865	Arntl	GO:0003700	transcription factor activity, sequence-specific DNA binding	molecular_function	10	8.33088e-08	0.000133877	3.34693e-06	11865	Arntl	NM_001243048,NM_007489	-2.87055	3.64005	-7.15625	0.0166694	0.519312	4.54425	4.43915	4.45462	3.33541	2.60951	2.92912
11865	Arntl	GO:0005102	receptor binding	molecular_function	4	0.105006	1	0.509804	11865	Arntl	NM_001243048,NM_007489	-2.87055	3.64005	-7.15625	0.0166694	0.519312	4.54425	4.43915	4.45462	3.33541	2.60951	2.92912
11865	Arntl	GO:0005488	binding	molecular_function	29	1.75066e-09	2.81331e-06	2.81331e-07	11865	Arntl	NM_001243048,NM_007489	-2.87055	3.64005	-7.15625	0.0166694	0.519312	4.54425	4.43915	4.45462	3.33541	2.60951	2.92912
11865	Arntl	GO:0005515	protein binding	molecular_function	20	1.40467e-06	0.0022573	3.05041e-05	11865	Arntl	NM_001243048,NM_007489	-2.87055	3.64005	-7.15625	0.0166694	0.519312	4.54425	4.43915	4.45462	3.33541	2.60951	2.92912
11865	Arntl	GO:0005622	intracellular	cellular_component	29	4.29972e-09	6.90965e-06	4.31853e-07	11865	Arntl	NM_001243048,NM_007489	-2.87055	3.64005	-7.15625	0.0166694	0.519312	4.54425	4.43915	4.45462	3.33541	2.60951	2.92912
11865	Arntl	GO:0005623	cell	cellular_component	32	1.13666e-09	1.82661e-06	2.02957e-07	11865	Arntl	NM_001243048,NM_007489	-2.87055	3.64005	-7.15625	0.0166694	0.519312	4.54425	4.43915	4.45462	3.33541	2.60951	2.92912
11865	Arntl	GO:0005634	nucleus	cellular_component	19	2.76593e-07	0.000444484	8.23119e-06	11865	Arntl	NM_001243048,NM_007489	-2.87055	3.64005	-7.15625	0.0166694	0.519312	4.54425	4.43915	4.45462	3.33541	2.60951	2.92912
11865	Arntl	GO:0005654	nucleoplasm	cellular_component	6	0.0249003	1	0.179438	11865	Arntl	NM_001243048,NM_007489	-2.87055	3.64005	-7.15625	0.0166694	0.519312	4.54425	4.43915	4.45462	3.33541	2.60951	2.92912
11865	Arntl	GO:0005667	transcription factor complex	cellular_component	2	0.235946	1	0.902773	11865	Arntl	NM_001243048,NM_007489	-2.87055	3.64005	-7.15625	0.0166694	0.519312	4.54425	4.43915	4.45462	3.33541	2.60951	2.92912
11865	Arntl	GO:0005737	cytoplasm	cellular_component	17	0.00207939	1	0.0219841	11865	Arntl	NM_001243048,NM_007489	-2.87055	3.64005	-7.15625	0.0166694	0.519312	4.54425	4.43915	4.45462	3.33541	2.60951	2.92912
11865	Arntl	GO:0006139	nucleobase-containing compound metabolic process	biological_process	16	1.36748e-06	0.00219754	3.01033e-05	11865	Arntl	NM_001243048,NM_007489	-2.87055	3.64005	-7.15625	0.0166694	0.519312	4.54425	4.43915	4.45462	3.33541	2.60951	2.92912
11865	Arntl	GO:0006351	transcription, DNA-templated	biological_process	15	3.80222e-08	6.11016e-05	2.05703e-06	11865	Arntl	NM_001243048,NM_007489	-2.87055	3.64005	-7.15625	0.0166694	0.519312	4.54425	4.43915	4.45462	3.33541	2.60951	2.92912
11865	Arntl	GO:0006355	regulation of transcription, DNA-templated	biological_process	15	3.17054e-08	5.09506e-05	1.95964e-06	11865	Arntl	NM_001243048,NM_007489	-2.87055	3.64005	-7.15625	0.0166694	0.519312	4.54425	4.43915	4.45462	3.33541	2.60951	2.92912
11865	Arntl	GO:0006357	regulation of transcription from RNA polymerase II promoter	biological_process	11	6.42554e-07	0.00103258	1.58859e-05	11865	Arntl	NM_001243048,NM_007489	-2.87055	3.64005	-7.15625	0.0166694	0.519312	4.54425	4.43915	4.45462	3.33541	2.60951	2.92912
11865	Arntl	GO:0006366	transcription from RNA polymerase II promoter	biological_process	11	6.94749e-07	0.00111646	1.67609e-05	11865	Arntl	NM_001243048,NM_007489	-2.87055	3.64005	-7.15625	0.0166694	0.519312	4.54425	4.43915	4.45462	3.33541	2.60951	2.92912
11865	Arntl	GO:0006508	proteolysis	biological_process	2	1	1	1	11865	Arntl	NM_001243048,NM_007489	-2.87055	3.64005	-7.15625	0.0166694	0.519312	4.54425	4.43915	4.45462	3.33541	2.60951	2.92912
11865	Arntl	GO:0006511	ubiquitin-dependent protein catabolic process	biological_process	1	1	1	1	11865	Arntl	NM_001243048,NM_007489	-2.87055	3.64005	-7.15625	0.0166694	0.519312	4.54425	4.43915	4.45462	3.33541	2.60951	2.92912
11865	Arntl	GO:0006605	protein targeting	biological_process	2	0.337999	1	1	11865	Arntl	NM_001243048,NM_007489	-2.87055	3.64005	-7.15625	0.0166694	0.519312	4.54425	4.43915	4.45462	3.33541	2.60951	2.92912
11865	Arntl	GO:0006606	protein import into nucleus	biological_process	1	1	1	1	11865	Arntl	NM_001243048,NM_007489	-2.87055	3.64005	-7.15625	0.0166694	0.519312	4.54425	4.43915	4.45462	3.33541	2.60951	2.92912
11865	Arntl	GO:0006725	cellular aromatic compound metabolic process	biological_process	17	3.6742e-07	0.000590444	1.01632e-05	11865	Arntl	NM_001243048,NM_007489	-2.87055	3.64005	-7.15625	0.0166694	0.519312	4.54425	4.43915	4.45462	3.33541	2.60951	2.92912
11865	Arntl	GO:0006807	nitrogen compound metabolic process	biological_process	17	2.35476e-06	0.0037841	5.04546e-05	11865	Arntl	NM_001243048,NM_007489	-2.87055	3.64005	-7.15625	0.0166694	0.519312	4.54425	4.43915	4.45462	3.33541	2.60951	2.92912
11865	Arntl	GO:0006810	transport	biological_process	9	0.0110386	1	0.0923912	11865	Arntl	NM_001243048,NM_007489	-2.87055	3.64005	-7.15625	0.0166694	0.519312	4.54425	4.43915	4.45462	3.33541	2.60951	2.92912
11865	Arntl	GO:0006886	intracellular protein transport	biological_process	2	0.480203	1	1	11865	Arntl	NM_001243048,NM_007489	-2.87055	3.64005	-7.15625	0.0166694	0.519312	4.54425	4.43915	4.45462	3.33541	2.60951	2.92912
11865	Arntl	GO:0006913	nucleocytoplasmic transport	biological_process	1	1	1	1	11865	Arntl	NM_001243048,NM_007489	-2.87055	3.64005	-7.15625	0.0166694	0.519312	4.54425	4.43915	4.45462	3.33541	2.60951	2.92912
11865	Arntl	GO:0006950	response to stress	biological_process	7	0.0282718	1	0.199267	11865	Arntl	NM_001243048,NM_007489	-2.87055	3.64005	-7.15625	0.0166694	0.519312	4.54425	4.43915	4.45462	3.33541	2.60951	2.92912
11865	Arntl	GO:0006979	response to oxidative stress	biological_process	1	1	1	1	11865	Arntl	NM_001243048,NM_007489	-2.87055	3.64005	-7.15625	0.0166694	0.519312	4.54425	4.43915	4.45462	3.33541	2.60951	2.92912
11865	Arntl	GO:0007049	cell cycle	biological_process	4	0.0927198	1	0.465627	11865	Arntl	NM_001243048,NM_007489	-2.87055	3.64005	-7.15625	0.0166694	0.519312	4.54425	4.43915	4.45462	3.33541	2.60951	2.92912
11865	Arntl	GO:0007154	cell communication	biological_process	9	0.133494	1	0.609448	11865	Arntl	NM_001243048,NM_007489	-2.87055	3.64005	-7.15625	0.0166694	0.519312	4.54425	4.43915	4.45462	3.33541	2.60951	2.92912
11865	Arntl	GO:0007165	signal transduction	biological_process	9	0.0663599	1	0.36396	11865	Arntl	NM_001243048,NM_007489	-2.87055	3.64005	-7.15625	0.0166694	0.519312	4.54425	4.43915	4.45462	3.33541	2.60951	2.92912
11865	Arntl	GO:0007166	cell surface receptor signaling pathway	biological_process	5	0.0791324	1	0.416002	11865	Arntl	NM_001243048,NM_007489	-2.87055	3.64005	-7.15625	0.0166694	0.519312	4.54425	4.43915	4.45462	3.33541	2.60951	2.92912
11865	Arntl	GO:0007267	cell-cell signaling	biological_process	2	0.500997	1	1	11865	Arntl	NM_001243048,NM_007489	-2.87055	3.64005	-7.15625	0.0166694	0.519312	4.54425	4.43915	4.45462	3.33541	2.60951	2.92912
11865	Arntl	GO:0007275	multicellular organismal development	biological_process	12	0.000574931	0.923914	0.00721808	11865	Arntl	NM_001243048,NM_007489	-2.87055	3.64005	-7.15625	0.0166694	0.519312	4.54425	4.43915	4.45462	3.33541	2.60951	2.92912
11865	Arntl	GO:0007276	gamete generation	biological_process	2	0.348763	1	1	11865	Arntl	NM_001243048,NM_007489	-2.87055	3.64005	-7.15625	0.0166694	0.519312	4.54425	4.43915	4.45462	3.33541	2.60951	2.92912
11865	Arntl	GO:0007283	spermatogenesis	biological_process	2	0.28765	1	1	11865	Arntl	NM_001243048,NM_007489	-2.87055	3.64005	-7.15625	0.0166694	0.519312	4.54425	4.43915	4.45462	3.33541	2.60951	2.92912
11865	Arntl	GO:0007399	nervous system development	biological_process	3	0.660785	1	1	11865	Arntl	NM_001243048,NM_007489	-2.87055	3.64005	-7.15625	0.0166694	0.519312	4.54425	4.43915	4.45462	3.33541	2.60951	2.92912
11865	Arntl	GO:0007517	muscle organ development	biological_process	3	0.030405	1	0.211519	11865	Arntl	NM_001243048,NM_007489	-2.87055	3.64005	-7.15625	0.0166694	0.519312	4.54425	4.43915	4.45462	3.33541	2.60951	2.92912
11865	Arntl	GO:0007519	skeletal muscle tissue development	biological_process	3	0.00789921	1	0.0693662	11865	Arntl	NM_001243048,NM_007489	-2.87055	3.64005	-7.15625	0.0166694	0.519312	4.54425	4.43915	4.45462	3.33541	2.60951	2.92912
11865	Arntl	GO:0007567	parturition	biological_process	1	1	1	1	11865	Arntl	NM_001243048,NM_007489	-2.87055	3.64005	-7.15625	0.0166694	0.519312	4.54425	4.43915	4.45462	3.33541	2.60951	2.92912
11865	Arntl	GO:0007568	aging	biological_process	1	1	1	1	11865	Arntl	NM_001243048,NM_007489	-2.87055	3.64005	-7.15625	0.0166694	0.519312	4.54425	4.43915	4.45462	3.33541	2.60951	2.92912
11865	Arntl	GO:0007569	cell aging	biological_process	1	1	1	1	11865	Arntl	NM_001243048,NM_007489	-2.87055	3.64005	-7.15625	0.0166694	0.519312	4.54425	4.43915	4.45462	3.33541	2.60951	2.92912
11865	Arntl	GO:0007623	circadian rhythm	biological_process	9	7.87003e-13	1.26471e-09	8.55508e-10	11865	Arntl	NM_001243048,NM_007489	-2.87055	3.64005	-7.15625	0.0166694	0.519312	4.54425	4.43915	4.45462	3.33541	2.60951	2.92912
11865	Arntl	GO:0008104	protein localization	biological_process	5	0.0812882	1	0.424124	11865	Arntl	NM_001243048,NM_007489	-2.87055	3.64005	-7.15625	0.0166694	0.519312	4.54425	4.43915	4.45462	3.33541	2.60951	2.92912
11865	Arntl	GO:0008134	transcription factor binding	molecular_function	3	0.0610505	1	0.340653	11865	Arntl	NM_001243048,NM_007489	-2.87055	3.64005	-7.15625	0.0166694	0.519312	4.54425	4.43915	4.45462	3.33541	2.60951	2.92912
11865	Arntl	GO:0008152	metabolic process	biological_process	25	4.23276e-08	6.80204e-05	2.12564e-06	11865	Arntl	NM_001243048,NM_007489	-2.87055	3.64005	-7.15625	0.0166694	0.519312	4.54425	4.43915	4.45462	3.33541	2.60951	2.92912
11865	Arntl	GO:0009056	catabolic process	biological_process	5	0.0554486	1	0.318225	11865	Arntl	NM_001243048,NM_007489	-2.87055	3.64005	-7.15625	0.0166694	0.519312	4.54425	4.43915	4.45462	3.33541	2.60951	2.92912
11865	Arntl	GO:0009057	macromolecule catabolic process	biological_process	3	0.167499	1	0.699146	11865	Arntl	NM_001243048,NM_007489	-2.87055	3.64005	-7.15625	0.0166694	0.519312	4.54425	4.43915	4.45462	3.33541	2.60951	2.92912
11865	Arntl	GO:0009058	biosynthetic process	biological_process	19	1.18197e-08	1.89942e-05	9.04488e-07	11865	Arntl	NM_001243048,NM_007489	-2.87055	3.64005	-7.15625	0.0166694	0.519312	4.54425	4.43915	4.45462	3.33541	2.60951	2.92912
11865	Arntl	GO:0009059	macromolecule biosynthetic process	biological_process	16	2.205e-07	0.000354343	6.77948e-06	11865	Arntl	NM_001243048,NM_007489	-2.87055	3.64005	-7.15625	0.0166694	0.519312	4.54425	4.43915	4.45462	3.33541	2.60951	2.92912
11865	Arntl	GO:0009306	protein secretion	biological_process	2	0.301939	1	1	11865	Arntl	NM_001243048,NM_007489	-2.87055	3.64005	-7.15625	0.0166694	0.519312	4.54425	4.43915	4.45462	3.33541	2.60951	2.92912
11865	Arntl	GO:0009888	tissue development	biological_process	6	0.0113533	1	0.0935629	11865	Arntl	NM_001243048,NM_007489	-2.87055	3.64005	-7.15625	0.0166694	0.519312	4.54425	4.43915	4.45462	3.33541	2.60951	2.92912
11865	Arntl	GO:0009889	regulation of biosynthetic process	biological_process	16	4.57651e-08	7.35445e-05	2.16307e-06	11865	Arntl	NM_001243048,NM_007489	-2.87055	3.64005	-7.15625	0.0166694	0.519312	4.54425	4.43915	4.45462	3.33541	2.60951	2.92912
11865	Arntl	GO:0009890	negative regulation of biosynthetic process	biological_process	9	1.06892e-05	0.0171775	0.000190861	11865	Arntl	NM_001243048,NM_007489	-2.87055	3.64005	-7.15625	0.0166694	0.519312	4.54425	4.43915	4.45462	3.33541	2.60951	2.92912
11865	Arntl	GO:0009891	positive regulation of biosynthetic process	biological_process	8	0.000343141	0.551427	0.00448315	11865	Arntl	NM_001243048,NM_007489	-2.87055	3.64005	-7.15625	0.0166694	0.519312	4.54425	4.43915	4.45462	3.33541	2.60951	2.92912
11865	Arntl	GO:0009892	negative regulation of metabolic process	biological_process	11	1.59424e-05	0.0256195	0.000275478	11865	Arntl	NM_001243048,NM_007489	-2.87055	3.64005	-7.15625	0.0166694	0.519312	4.54425	4.43915	4.45462	3.33541	2.60951	2.92912
11865	Arntl	GO:0009893	positive regulation of metabolic process	biological_process	11	9.66642e-05	0.155339	0.00141218	11865	Arntl	NM_001243048,NM_007489	-2.87055	3.64005	-7.15625	0.0166694	0.519312	4.54425	4.43915	4.45462	3.33541	2.60951	2.92912
11865	Arntl	GO:0009894	regulation of catabolic process	biological_process	1	1	1	1	11865	Arntl	NM_001243048,NM_007489	-2.87055	3.64005	-7.15625	0.0166694	0.519312	4.54425	4.43915	4.45462	3.33541	2.60951	2.92912
11865	Arntl	GO:0009914	hormone transport	biological_process	3	0.0267029	1	0.190718	11865	Arntl	NM_001243048,NM_007489	-2.87055	3.64005	-7.15625	0.0166694	0.519312	4.54425	4.43915	4.45462	3.33541	2.60951	2.92912
11865	Arntl	GO:0009966	regulation of signal transduction	biological_process	5	0.0898619	1	0.454114	11865	Arntl	NM_001243048,NM_007489	-2.87055	3.64005	-7.15625	0.0166694	0.519312	4.54425	4.43915	4.45462	3.33541	2.60951	2.92912
11865	Arntl	GO:0009967	positive regulation of signal transduction	biological_process	2	0.595289	1	1	11865	Arntl	NM_001243048,NM_007489	-2.87055	3.64005	-7.15625	0.0166694	0.519312	4.54425	4.43915	4.45462	3.33541	2.60951	2.92912
11865	Arntl	GO:0009968	negative regulation of signal transduction	biological_process	4	0.0352633	1	0.237105	11865	Arntl	NM_001243048,NM_007489	-2.87055	3.64005	-7.15625	0.0166694	0.519312	4.54425	4.43915	4.45462	3.33541	2.60951	2.92912
11865	Arntl	GO:0009987	cellular process	biological_process	31	4.94344e-09	7.94411e-06	4.4134e-07	11865	Arntl	NM_001243048,NM_007489	-2.87055	3.64005	-7.15625	0.0166694	0.519312	4.54425	4.43915	4.45462	3.33541	2.60951	2.92912
11865	Arntl	GO:0010467	gene expression	biological_process	19	2.77172e-09	4.45415e-06	3.54225e-07	11865	Arntl	NM_001243048,NM_007489	-2.87055	3.64005	-7.15625	0.0166694	0.519312	4.54425	4.43915	4.45462	3.33541	2.60951	2.92912
11865	Arntl	GO:0010468	regulation of gene expression	biological_process	19	1.05501e-10	1.69541e-07	3.39082e-08	11865	Arntl	NM_001243048,NM_007489	-2.87055	3.64005	-7.15625	0.0166694	0.519312	4.54425	4.43915	4.45462	3.33541	2.60951	2.92912
11865	Arntl	GO:0010498	proteasomal protein catabolic process	biological_process	2	0.26625	1	0.965616	11865	Arntl	NM_001243048,NM_007489	-2.87055	3.64005	-7.15625	0.0166694	0.519312	4.54425	4.43915	4.45462	3.33541	2.60951	2.92912
11865	Arntl	GO:0010556	regulation of macromolecule biosynthetic process	biological_process	16	1.88064e-08	3.02218e-05	1.25924e-06	11865	Arntl	NM_001243048,NM_007489	-2.87055	3.64005	-7.15625	0.0166694	0.519312	4.54425	4.43915	4.45462	3.33541	2.60951	2.92912
11865	Arntl	GO:0010557	positive regulation of macromolecule biosynthetic process	biological_process	8	0.000182053	0.292559	0.00252206	11865	Arntl	NM_001243048,NM_007489	-2.87055	3.64005	-7.15625	0.0166694	0.519312	4.54425	4.43915	4.45462	3.33541	2.60951	2.92912
11865	Arntl	GO:0010558	negative regulation of macromolecule biosynthetic process	biological_process	9	7.02147e-06	0.0112835	0.00013271	11865	Arntl	NM_001243048,NM_007489	-2.87055	3.64005	-7.15625	0.0166694	0.519312	4.54425	4.43915	4.45462	3.33541	2.60951	2.92912
11865	Arntl	GO:0010604	positive regulation of macromolecule metabolic process	biological_process	11	2.48461e-05	0.0399277	0.000411626	11865	Arntl	NM_001243048,NM_007489	-2.87055	3.64005	-7.15625	0.0166694	0.519312	4.54425	4.43915	4.45462	3.33541	2.60951	2.92912
11865	Arntl	GO:0010605	negative regulation of macromolecule metabolic process	biological_process	11	6.784e-06	0.0109019	0.000129784	11865	Arntl	NM_001243048,NM_007489	-2.87055	3.64005	-7.15625	0.0166694	0.519312	4.54425	4.43915	4.45462	3.33541	2.60951	2.92912
11865	Arntl	GO:0010628	positive regulation of gene expression	biological_process	11	4.691e-07	0.000753843	1.19658e-05	11865	Arntl	NM_001243048,NM_007489	-2.87055	3.64005	-7.15625	0.0166694	0.519312	4.54425	4.43915	4.45462	3.33541	2.60951	2.92912
11865	Arntl	GO:0010629	negative regulation of gene expression	biological_process	9	1.7799e-05	0.028603	0.000301085	11865	Arntl	NM_001243048,NM_007489	-2.87055	3.64005	-7.15625	0.0166694	0.519312	4.54425	4.43915	4.45462	3.33541	2.60951	2.92912
11865	Arntl	GO:0010646	regulation of cell communication	biological_process	6	0.0488771	1	0.291687	11865	Arntl	NM_001243048,NM_007489	-2.87055	3.64005	-7.15625	0.0166694	0.519312	4.54425	4.43915	4.45462	3.33541	2.60951	2.92912
11865	Arntl	GO:0010647	positive regulation of cell communication	biological_process	3	0.282972	1	1	11865	Arntl	NM_001243048,NM_007489	-2.87055	3.64005	-7.15625	0.0166694	0.519312	4.54425	4.43915	4.45462	3.33541	2.60951	2.92912
11865	Arntl	GO:0010648	negative regulation of cell communication	biological_process	4	0.0502088	1	0.296638	11865	Arntl	NM_001243048,NM_007489	-2.87055	3.64005	-7.15625	0.0166694	0.519312	4.54425	4.43915	4.45462	3.33541	2.60951	2.92912
11865	Arntl	GO:0010817	regulation of hormone levels	biological_process	4	0.00543001	1	0.0495416	11865	Arntl	NM_001243048,NM_007489	-2.87055	3.64005	-7.15625	0.0166694	0.519312	4.54425	4.43915	4.45462	3.33541	2.60951	2.92912
11865	Arntl	GO:0014706	striated muscle tissue development	biological_process	3	0.0334722	1	0.230857	11865	Arntl	NM_001243048,NM_007489	-2.87055	3.64005	-7.15625	0.0166694	0.519312	4.54425	4.43915	4.45462	3.33541	2.60951	2.92912
11865	Arntl	GO:0015031	protein transport	biological_process	3	0.341048	1	1	11865	Arntl	NM_001243048,NM_007489	-2.87055	3.64005	-7.15625	0.0166694	0.519312	4.54425	4.43915	4.45462	3.33541	2.60951	2.92912
11865	Arntl	GO:0015833	peptide transport	biological_process	2	0.210579	1	0.829413	11865	Arntl	NM_001243048,NM_007489	-2.87055	3.64005	-7.15625	0.0166694	0.519312	4.54425	4.43915	4.45462	3.33541	2.60951	2.92912
11865	Arntl	GO:0016055	Wnt signaling pathway	biological_process	3	0.0338018	1	0.232135	11865	Arntl	NM_001243048,NM_007489	-2.87055	3.64005	-7.15625	0.0166694	0.519312	4.54425	4.43915	4.45462	3.33541	2.60951	2.92912
11865	Arntl	GO:0016070	RNA metabolic process	biological_process	16	7.08936e-08	0.000113926	3.16461e-06	11865	Arntl	NM_001243048,NM_007489	-2.87055	3.64005	-7.15625	0.0166694	0.519312	4.54425	4.43915	4.45462	3.33541	2.60951	2.92912
11865	Arntl	GO:0016202	regulation of striated muscle tissue development	biological_process	3	0.00466627	1	0.0449024	11865	Arntl	NM_001243048,NM_007489	-2.87055	3.64005	-7.15625	0.0166694	0.519312	4.54425	4.43915	4.45462	3.33541	2.60951	2.92912
11865	Arntl	GO:0016482	cytoplasmic transport	biological_process	2	0.49429	1	1	11865	Arntl	NM_001243048,NM_007489	-2.87055	3.64005	-7.15625	0.0166694	0.519312	4.54425	4.43915	4.45462	3.33541	2.60951	2.92912
11865	Arntl	GO:0016604	nuclear body	cellular_component	2	0.165813	1	0.693912	11865	Arntl	NM_001243048,NM_007489	-2.87055	3.64005	-7.15625	0.0166694	0.519312	4.54425	4.43915	4.45462	3.33541	2.60951	2.92912
11865	Arntl	GO:0017038	protein import	biological_process	1	1	1	1	11865	Arntl	NM_001243048,NM_007489	-2.87055	3.64005	-7.15625	0.0166694	0.519312	4.54425	4.43915	4.45462	3.33541	2.60951	2.92912
11865	Arntl	GO:0017162	aryl hydrocarbon receptor binding	molecular_function	1	1	1	1	11865	Arntl	NM_001243048,NM_007489	-2.87055	3.64005	-7.15625	0.0166694	0.519312	4.54425	4.43915	4.45462	3.33541	2.60951	2.92912
11865	Arntl	GO:0018130	heterocycle biosynthetic process	biological_process	15	1.972e-07	0.0003169	6.33801e-06	11865	Arntl	NM_001243048,NM_007489	-2.87055	3.64005	-7.15625	0.0166694	0.519312	4.54425	4.43915	4.45462	3.33541	2.60951	2.92912
11865	Arntl	GO:0019219	regulation of nucleobase-containing compound metabolic process	biological_process	15	1.71778e-07	0.000276048	5.63362e-06	11865	Arntl	NM_001243048,NM_007489	-2.87055	3.64005	-7.15625	0.0166694	0.519312	4.54425	4.43915	4.45462	3.33541	2.60951	2.92912
11865	Arntl	GO:0019222	regulation of metabolic process	biological_process	21	2.33153e-09	3.74677e-06	3.40616e-07	11865	Arntl	NM_001243048,NM_007489	-2.87055	3.64005	-7.15625	0.0166694	0.519312	4.54425	4.43915	4.45462	3.33541	2.60951	2.92912
11865	Arntl	GO:0019438	aromatic compound biosynthetic process	biological_process	15	2.02108e-07	0.000324787	6.36838e-06	11865	Arntl	NM_001243048,NM_007489	-2.87055	3.64005	-7.15625	0.0166694	0.519312	4.54425	4.43915	4.45462	3.33541	2.60951	2.92912
11865	Arntl	GO:0019538	protein metabolic process	biological_process	5	0.783962	1	1	11865	Arntl	NM_001243048,NM_007489	-2.87055	3.64005	-7.15625	0.0166694	0.519312	4.54425	4.43915	4.45462	3.33541	2.60951	2.92912
11865	Arntl	GO:0019941	modification-dependent protein catabolic process	biological_process	1	1	1	1	11865	Arntl	NM_001243048,NM_007489	-2.87055	3.64005	-7.15625	0.0166694	0.519312	4.54425	4.43915	4.45462	3.33541	2.60951	2.92912
11865	Arntl	GO:0019953	sexual reproduction	biological_process	2	0.416731	1	1	11865	Arntl	NM_001243048,NM_007489	-2.87055	3.64005	-7.15625	0.0166694	0.519312	4.54425	4.43915	4.45462	3.33541	2.60951	2.92912
11865	Arntl	GO:0022008	neurogenesis	biological_process	2	1	1	1	11865	Arntl	NM_001243048,NM_007489	-2.87055	3.64005	-7.15625	0.0166694	0.519312	4.54425	4.43915	4.45462	3.33541	2.60951	2.92912
11865	Arntl	GO:0022414	reproductive process	biological_process	2	0.56995	1	1	11865	Arntl	NM_001243048,NM_007489	-2.87055	3.64005	-7.15625	0.0166694	0.519312	4.54425	4.43915	4.45462	3.33541	2.60951	2.92912
11865	Arntl	GO:0023051	regulation of signaling	biological_process	5	0.134002	1	0.610033	11865	Arntl	NM_001243048,NM_007489	-2.87055	3.64005	-7.15625	0.0166694	0.519312	4.54425	4.43915	4.45462	3.33541	2.60951	2.92912
11865	Arntl	GO:0023052	signaling	biological_process	9	0.0837946	1	0.430217	11865	Arntl	NM_001243048,NM_007489	-2.87055	3.64005	-7.15625	0.0166694	0.519312	4.54425	4.43915	4.45462	3.33541	2.60951	2.92912
11865	Arntl	GO:0023056	positive regulation of signaling	biological_process	2	1	1	1	11865	Arntl	NM_001243048,NM_007489	-2.87055	3.64005	-7.15625	0.0166694	0.519312	4.54425	4.43915	4.45462	3.33541	2.60951	2.92912
11865	Arntl	GO:0023057	negative regulation of signaling	biological_process	4	0.0491893	1	0.291687	11865	Arntl	NM_001243048,NM_007489	-2.87055	3.64005	-7.15625	0.0166694	0.519312	4.54425	4.43915	4.45462	3.33541	2.60951	2.92912
11865	Arntl	GO:0023061	signal release	biological_process	2	0.284869	1	1	11865	Arntl	NM_001243048,NM_007489	-2.87055	3.64005	-7.15625	0.0166694	0.519312	4.54425	4.43915	4.45462	3.33541	2.60951	2.92912
11865	Arntl	GO:0030072	peptide hormone secretion	biological_process	2	0.17355	1	0.713286	11865	Arntl	NM_001243048,NM_007489	-2.87055	3.64005	-7.15625	0.0166694	0.519312	4.54425	4.43915	4.45462	3.33541	2.60951	2.92912
11865	Arntl	GO:0030073	insulin secretion	biological_process	2	0.142177	1	0.629417	11865	Arntl	NM_001243048,NM_007489	-2.87055	3.64005	-7.15625	0.0166694	0.519312	4.54425	4.43915	4.45462	3.33541	2.60951	2.92912
11865	Arntl	GO:0030111	regulation of Wnt signaling pathway	biological_process	1	1	1	1	11865	Arntl	NM_001243048,NM_007489	-2.87055	3.64005	-7.15625	0.0166694	0.519312	4.54425	4.43915	4.45462	3.33541	2.60951	2.92912
11865	Arntl	GO:0030154	cell differentiation	biological_process	10	0.00155289	1	0.0170924	11865	Arntl	NM_001243048,NM_007489	-2.87055	3.64005	-7.15625	0.0166694	0.519312	4.54425	4.43915	4.45462	3.33541	2.60951	2.92912
11865	Arntl	GO:0030163	protein catabolic process	biological_process	2	0.432053	1	1	11865	Arntl	NM_001243048,NM_007489	-2.87055	3.64005	-7.15625	0.0166694	0.519312	4.54425	4.43915	4.45462	3.33541	2.60951	2.92912
11865	Arntl	GO:0030177	positive regulation of Wnt signaling pathway	biological_process	1	1	1	1	11865	Arntl	NM_001243048,NM_007489	-2.87055	3.64005	-7.15625	0.0166694	0.519312	4.54425	4.43915	4.45462	3.33541	2.60951	2.92912
11865	Arntl	GO:0030518	intracellular steroid hormone receptor signaling pathway	biological_process	1	1	1	1	11865	Arntl	NM_001243048,NM_007489	-2.87055	3.64005	-7.15625	0.0166694	0.519312	4.54425	4.43915	4.45462	3.33541	2.60951	2.92912
11865	Arntl	GO:0030522	intracellular receptor signaling pathway	biological_process	2	0.135496	1	0.612939	11865	Arntl	NM_001243048,NM_007489	-2.87055	3.64005	-7.15625	0.0166694	0.519312	4.54425	4.43915	4.45462	3.33541	2.60951	2.92912
11865	Arntl	GO:0030529	ribonucleoprotein complex	cellular_component	1	1	1	1	11865	Arntl	NM_001243048,NM_007489	-2.87055	3.64005	-7.15625	0.0166694	0.519312	4.54425	4.43915	4.45462	3.33541	2.60951	2.92912
11865	Arntl	GO:0030855	epithelial cell differentiation	biological_process	3	0.0699221	1	0.380898	11865	Arntl	NM_001243048,NM_007489	-2.87055	3.64005	-7.15625	0.0166694	0.519312	4.54425	4.43915	4.45462	3.33541	2.60951	2.92912
11865	Arntl	GO:0030856	regulation of epithelial cell differentiation	biological_process	1	1	1	1	11865	Arntl	NM_001243048,NM_007489	-2.87055	3.64005	-7.15625	0.0166694	0.519312	4.54425	4.43915	4.45462	3.33541	2.60951	2.92912
11865	Arntl	GO:0031016	pancreas development	biological_process	1	1	1	1	11865	Arntl	NM_001243048,NM_007489	-2.87055	3.64005	-7.15625	0.0166694	0.519312	4.54425	4.43915	4.45462	3.33541	2.60951	2.92912
11865	Arntl	GO:0031018	endocrine pancreas development	biological_process	1	1	1	1	11865	Arntl	NM_001243048,NM_007489	-2.87055	3.64005	-7.15625	0.0166694	0.519312	4.54425	4.43915	4.45462	3.33541	2.60951	2.92912
11865	Arntl	GO:0031072	heat shock protein binding	molecular_function	3	0.00249033	1	0.0256612	11865	Arntl	NM_001243048,NM_007489	-2.87055	3.64005	-7.15625	0.0166694	0.519312	4.54425	4.43915	4.45462	3.33541	2.60951	2.92912
11865	Arntl	GO:0031323	regulation of cellular metabolic process	biological_process	17	7.16301e-07	0.0011511	1.69279e-05	11865	Arntl	NM_001243048,NM_007489	-2.87055	3.64005	-7.15625	0.0166694	0.519312	4.54425	4.43915	4.45462	3.33541	2.60951	2.92912
11865	Arntl	GO:0031324	negative regulation of cellular metabolic process	biological_process	10	3.66614e-05	0.0589149	0.00056649	11865	Arntl	NM_001243048,NM_007489	-2.87055	3.64005	-7.15625	0.0166694	0.519312	4.54425	4.43915	4.45462	3.33541	2.60951	2.92912
11865	Arntl	GO:0031325	positive regulation of cellular metabolic process	biological_process	8	0.00402731	1	0.0392235	11865	Arntl	NM_001243048,NM_007489	-2.87055	3.64005	-7.15625	0.0166694	0.519312	4.54425	4.43915	4.45462	3.33541	2.60951	2.92912
11865	Arntl	GO:0031326	regulation of cellular biosynthetic process	biological_process	16	3.84013e-08	6.17108e-05	2.05703e-06	11865	Arntl	NM_001243048,NM_007489	-2.87055	3.64005	-7.15625	0.0166694	0.519312	4.54425	4.43915	4.45462	3.33541	2.60951	2.92912
11865	Arntl	GO:0031327	negative regulation of cellular biosynthetic process	biological_process	9	9.38532e-06	0.0150822	0.000169463	11865	Arntl	NM_001243048,NM_007489	-2.87055	3.64005	-7.15625	0.0166694	0.519312	4.54425	4.43915	4.45462	3.33541	2.60951	2.92912
11865	Arntl	GO:0031328	positive regulation of cellular biosynthetic process	biological_process	8	0.000305623	0.491137	0.00405898	11865	Arntl	NM_001243048,NM_007489	-2.87055	3.64005	-7.15625	0.0166694	0.519312	4.54425	4.43915	4.45462	3.33541	2.60951	2.92912
11865	Arntl	GO:0031929	TOR signaling	biological_process	1	1	1	1	11865	Arntl	NM_001243048,NM_007489	-2.87055	3.64005	-7.15625	0.0166694	0.519312	4.54425	4.43915	4.45462	3.33541	2.60951	2.92912
11865	Arntl	GO:0031958	corticosteroid receptor signaling pathway	biological_process	1	1	1	1	11865	Arntl	NM_001243048,NM_007489	-2.87055	3.64005	-7.15625	0.0166694	0.519312	4.54425	4.43915	4.45462	3.33541	2.60951	2.92912
11865	Arntl	GO:0031974	membrane-enclosed lumen	cellular_component	9	0.002929	1	0.0296032	11865	Arntl	NM_001243048,NM_007489	-2.87055	3.64005	-7.15625	0.0166694	0.519312	4.54425	4.43915	4.45462	3.33541	2.60951	2.92912
11865	Arntl	GO:0031981	nuclear lumen	cellular_component	7	0.0234101	1	0.172569	11865	Arntl	NM_001243048,NM_007489	-2.87055	3.64005	-7.15625	0.0166694	0.519312	4.54425	4.43915	4.45462	3.33541	2.60951	2.92912
11865	Arntl	GO:0032006	regulation of TOR signaling	biological_process	1	1	1	1	11865	Arntl	NM_001243048,NM_007489	-2.87055	3.64005	-7.15625	0.0166694	0.519312	4.54425	4.43915	4.45462	3.33541	2.60951	2.92912
11865	Arntl	GO:0032007	negative regulation of TOR signaling	biological_process	1	1	1	1	11865	Arntl	NM_001243048,NM_007489	-2.87055	3.64005	-7.15625	0.0166694	0.519312	4.54425	4.43915	4.45462	3.33541	2.60951	2.92912
11865	Arntl	GO:0032501	multicellular organismal process	biological_process	18	1.09558e-05	0.017606	0.00019137	11865	Arntl	NM_001243048,NM_007489	-2.87055	3.64005	-7.15625	0.0166694	0.519312	4.54425	4.43915	4.45462	3.33541	2.60951	2.92912
11865	Arntl	GO:0032502	developmental process	biological_process	15	3.56897e-05	0.0573534	0.000556829	11865	Arntl	NM_001243048,NM_007489	-2.87055	3.64005	-7.15625	0.0166694	0.519312	4.54425	4.43915	4.45462	3.33541	2.60951	2.92912
11865	Arntl	GO:0032504	multicellular organism reproduction	biological_process	2	0.418099	1	1	11865	Arntl	NM_001243048,NM_007489	-2.87055	3.64005	-7.15625	0.0166694	0.519312	4.54425	4.43915	4.45462	3.33541	2.60951	2.92912
11865	Arntl	GO:0032774	RNA biosynthetic process	biological_process	15	4.36644e-08	7.01687e-05	2.12632e-06	11865	Arntl	NM_001243048,NM_007489	-2.87055	3.64005	-7.15625	0.0166694	0.519312	4.54425	4.43915	4.45462	3.33541	2.60951	2.92912
11865	Arntl	GO:0032879	regulation of localization	biological_process	4	0.257479	1	0.946838	11865	Arntl	NM_001243048,NM_007489	-2.87055	3.64005	-7.15625	0.0166694	0.519312	4.54425	4.43915	4.45462	3.33541	2.60951	2.92912
11865	Arntl	GO:0032880	regulation of protein localization	biological_process	3	0.147483	1	0.642301	11865	Arntl	NM_001243048,NM_007489	-2.87055	3.64005	-7.15625	0.0166694	0.519312	4.54425	4.43915	4.45462	3.33541	2.60951	2.92912
11865	Arntl	GO:0032922	circadian regulation of gene expression	biological_process	5	1.56783e-07	0.000251951	5.37093e-06	11865	Arntl	NM_001243048,NM_007489	-2.87055	3.64005	-7.15625	0.0166694	0.519312	4.54425	4.43915	4.45462	3.33541	2.60951	2.92912
11865	Arntl	GO:0032940	secretion by cell	biological_process	2	0.492699	1	1	11865	Arntl	NM_001243048,NM_007489	-2.87055	3.64005	-7.15625	0.0166694	0.519312	4.54425	4.43915	4.45462	3.33541	2.60951	2.92912
11865	Arntl	GO:0032991	macromolecular complex	cellular_component	5	0.785844	1	1	11865	Arntl	NM_001243048,NM_007489	-2.87055	3.64005	-7.15625	0.0166694	0.519312	4.54425	4.43915	4.45462	3.33541	2.60951	2.92912
11865	Arntl	GO:0033036	macromolecule localization	biological_process	5	0.116921	1	0.553953	11865	Arntl	NM_001243048,NM_007489	-2.87055	3.64005	-7.15625	0.0166694	0.519312	4.54425	4.43915	4.45462	3.33541	2.60951	2.92912
11865	Arntl	GO:0033143	regulation of intracellular steroid hormone receptor signaling pathway	biological_process	1	1	1	1	11865	Arntl	NM_001243048,NM_007489	-2.87055	3.64005	-7.15625	0.0166694	0.519312	4.54425	4.43915	4.45462	3.33541	2.60951	2.92912
11865	Arntl	GO:0033144	negative regulation of intracellular steroid hormone receptor signaling pathway	biological_process	1	1	1	1	11865	Arntl	NM_001243048,NM_007489	-2.87055	3.64005	-7.15625	0.0166694	0.519312	4.54425	4.43915	4.45462	3.33541	2.60951	2.92912
11865	Arntl	GO:0033365	protein localization to organelle	biological_process	1	1	1	1	11865	Arntl	NM_001243048,NM_007489	-2.87055	3.64005	-7.15625	0.0166694	0.519312	4.54425	4.43915	4.45462	3.33541	2.60951	2.92912
11865	Arntl	GO:0033391	chromatoid body	cellular_component	1	1	1	1	11865	Arntl	NM_001243048,NM_007489	-2.87055	3.64005	-7.15625	0.0166694	0.519312	4.54425	4.43915	4.45462	3.33541	2.60951	2.92912
11865	Arntl	GO:0033554	cellular response to stress	biological_process	3	0.355463	1	1	11865	Arntl	NM_001243048,NM_007489	-2.87055	3.64005	-7.15625	0.0166694	0.519312	4.54425	4.43915	4.45462	3.33541	2.60951	2.92912
11865	Arntl	GO:0034504	protein localization to nucleus	biological_process	1	1	1	1	11865	Arntl	NM_001243048,NM_007489	-2.87055	3.64005	-7.15625	0.0166694	0.519312	4.54425	4.43915	4.45462	3.33541	2.60951	2.92912
11865	Arntl	GO:0034599	cellular response to oxidative stress	biological_process	1	1	1	1	11865	Arntl	NM_001243048,NM_007489	-2.87055	3.64005	-7.15625	0.0166694	0.519312	4.54425	4.43915	4.45462	3.33541	2.60951	2.92912
11865	Arntl	GO:0034613	cellular protein localization	biological_process	3	0.271174	1	0.977076	11865	Arntl	NM_001243048,NM_007489	-2.87055	3.64005	-7.15625	0.0166694	0.519312	4.54425	4.43915	4.45462	3.33541	2.60951	2.92912
11865	Arntl	GO:0034641	cellular nitrogen compound metabolic process	biological_process	17	1.21816e-06	0.00195758	2.79654e-05	11865	Arntl	NM_001243048,NM_007489	-2.87055	3.64005	-7.15625	0.0166694	0.519312	4.54425	4.43915	4.45462	3.33541	2.60951	2.92912
11865	Arntl	GO:0034645	cellular macromolecule biosynthetic process	biological_process	16	1.46618e-07	0.000235616	5.23591e-06	11865	Arntl	NM_001243048,NM_007489	-2.87055	3.64005	-7.15625	0.0166694	0.519312	4.54425	4.43915	4.45462	3.33541	2.60951	2.92912
11865	Arntl	GO:0034654	nucleobase-containing compound biosynthetic process	biological_process	15	1.57084e-07	0.000252434	5.37093e-06	11865	Arntl	NM_001243048,NM_007489	-2.87055	3.64005	-7.15625	0.0166694	0.519312	4.54425	4.43915	4.45462	3.33541	2.60951	2.92912
11865	Arntl	GO:0035270	endocrine system development	biological_process	1	1	1	1	11865	Arntl	NM_001243048,NM_007489	-2.87055	3.64005	-7.15625	0.0166694	0.519312	4.54425	4.43915	4.45462	3.33541	2.60951	2.92912
11865	Arntl	GO:0035556	intracellular signal transduction	biological_process	3	0.678117	1	1	11865	Arntl	NM_001243048,NM_007489	-2.87055	3.64005	-7.15625	0.0166694	0.519312	4.54425	4.43915	4.45462	3.33541	2.60951	2.92912
11865	Arntl	GO:0035770	ribonucleoprotein granule	cellular_component	1	1	1	1	11865	Arntl	NM_001243048,NM_007489	-2.87055	3.64005	-7.15625	0.0166694	0.519312	4.54425	4.43915	4.45462	3.33541	2.60951	2.92912
11865	Arntl	GO:0035883	enteroendocrine cell differentiation	biological_process	1	1	1	1	11865	Arntl	NM_001243048,NM_007489	-2.87055	3.64005	-7.15625	0.0166694	0.519312	4.54425	4.43915	4.45462	3.33541	2.60951	2.92912
11865	Arntl	GO:0035914	skeletal muscle cell differentiation	biological_process	3	0.00181953	1	0.0197567	11865	Arntl	NM_001243048,NM_007489	-2.87055	3.64005	-7.15625	0.0166694	0.519312	4.54425	4.43915	4.45462	3.33541	2.60951	2.92912
11865	Arntl	GO:0036464	cytoplasmic ribonucleoprotein granule	cellular_component	1	1	1	1	11865	Arntl	NM_001243048,NM_007489	-2.87055	3.64005	-7.15625	0.0166694	0.519312	4.54425	4.43915	4.45462	3.33541	2.60951	2.92912
11865	Arntl	GO:0042176	regulation of protein catabolic process	biological_process	1	1	1	1	11865	Arntl	NM_001243048,NM_007489	-2.87055	3.64005	-7.15625	0.0166694	0.519312	4.54425	4.43915	4.45462	3.33541	2.60951	2.92912
11865	Arntl	GO:0042221	response to chemical	biological_process	12	6.17591e-05	0.0992468	0.000936291	11865	Arntl	NM_001243048,NM_007489	-2.87055	3.64005	-7.15625	0.0166694	0.519312	4.54425	4.43915	4.45462	3.33541	2.60951	2.92912
11865	Arntl	GO:0042303	molting cycle	biological_process	1	1	1	1	11865	Arntl	NM_001243048,NM_007489	-2.87055	3.64005	-7.15625	0.0166694	0.519312	4.54425	4.43915	4.45462	3.33541	2.60951	2.92912
11865	Arntl	GO:0042633	hair cycle	biological_process	1	1	1	1	11865	Arntl	NM_001243048,NM_007489	-2.87055	3.64005	-7.15625	0.0166694	0.519312	4.54425	4.43915	4.45462	3.33541	2.60951	2.92912
11865	Arntl	GO:0042634	regulation of hair cycle	biological_process	1	1	1	1	11865	Arntl	NM_001243048,NM_007489	-2.87055	3.64005	-7.15625	0.0166694	0.519312	4.54425	4.43915	4.45462	3.33541	2.60951	2.92912
11865	Arntl	GO:0042752	regulation of circadian rhythm	biological_process	5	1.34846e-06	0.00216697	3.00968e-05	11865	Arntl	NM_001243048,NM_007489	-2.87055	3.64005	-7.15625	0.0166694	0.519312	4.54425	4.43915	4.45462	3.33541	2.60951	2.92912
11865	Arntl	GO:0042753	positive regulation of circadian rhythm	biological_process	1	1	1	1	11865	Arntl	NM_001243048,NM_007489	-2.87055	3.64005	-7.15625	0.0166694	0.519312	4.54425	4.43915	4.45462	3.33541	2.60951	2.92912
11865	Arntl	GO:0042886	amide transport	biological_process	2	0.222155	1	0.862325	11865	Arntl	NM_001243048,NM_007489	-2.87055	3.64005	-7.15625	0.0166694	0.519312	4.54425	4.43915	4.45462	3.33541	2.60951	2.92912
11865	Arntl	GO:0042921	glucocorticoid receptor signaling pathway	biological_process	1	1	1	1	11865	Arntl	NM_001243048,NM_007489	-2.87055	3.64005	-7.15625	0.0166694	0.519312	4.54425	4.43915	4.45462	3.33541	2.60951	2.92912
11865	Arntl	GO:0043161	proteasome-mediated ubiquitin-dependent protein catabolic process	biological_process	1	1	1	1	11865	Arntl	NM_001243048,NM_007489	-2.87055	3.64005	-7.15625	0.0166694	0.519312	4.54425	4.43915	4.45462	3.33541	2.60951	2.92912
11865	Arntl	GO:0043170	macromolecule metabolic process	biological_process	22	8.0045e-08	0.000128632	3.34693e-06	11865	Arntl	NM_001243048,NM_007489	-2.87055	3.64005	-7.15625	0.0166694	0.519312	4.54425	4.43915	4.45462	3.33541	2.60951	2.92912
11865	Arntl	GO:0043226	organelle	cellular_component	32	2.01015e-12	3.23031e-09	8.55508e-10	11865	Arntl	NM_001243048,NM_007489	-2.87055	3.64005	-7.15625	0.0166694	0.519312	4.54425	4.43915	4.45462	3.33541	2.60951	2.92912
11865	Arntl	GO:0043227	membrane-bounded organelle	cellular_component	31	2.12945e-12	3.42203e-09	8.55508e-10	11865	Arntl	NM_001243048,NM_007489	-2.87055	3.64005	-7.15625	0.0166694	0.519312	4.54425	4.43915	4.45462	3.33541	2.60951	2.92912
11865	Arntl	GO:0043228	non-membrane-bounded organelle	cellular_component	5	0.344948	1	1	11865	Arntl	NM_001243048,NM_007489	-2.87055	3.64005	-7.15625	0.0166694	0.519312	4.54425	4.43915	4.45462	3.33541	2.60951	2.92912
11865	Arntl	GO:0043229	intracellular organelle	cellular_component	28	7.47053e-10	1.20051e-06	1.71502e-07	11865	Arntl	NM_001243048,NM_007489	-2.87055	3.64005	-7.15625	0.0166694	0.519312	4.54425	4.43915	4.45462	3.33541	2.60951	2.92912
11865	Arntl	GO:0043231	intracellular membrane-bounded organelle	cellular_component	26	3.84348e-09	6.17647e-06	4.11764e-07	11865	Arntl	NM_001243048,NM_007489	-2.87055	3.64005	-7.15625	0.0166694	0.519312	4.54425	4.43915	4.45462	3.33541	2.60951	2.92912
11865	Arntl	GO:0043232	intracellular non-membrane-bounded organelle	cellular_component	5	0.344948	1	1	11865	Arntl	NM_001243048,NM_007489	-2.87055	3.64005	-7.15625	0.0166694	0.519312	4.54425	4.43915	4.45462	3.33541	2.60951	2.92912
11865	Arntl	GO:0043233	organelle lumen	cellular_component	8	0.010069	1	0.0865284	11865	Arntl	NM_001243048,NM_007489	-2.87055	3.64005	-7.15625	0.0166694	0.519312	4.54425	4.43915	4.45462	3.33541	2.60951	2.92912
11865	Arntl	GO:0043234	protein complex	cellular_component	4	1	1	1	11865	Arntl	NM_001243048,NM_007489	-2.87055	3.64005	-7.15625	0.0166694	0.519312	4.54425	4.43915	4.45462	3.33541	2.60951	2.92912
11865	Arntl	GO:0043425	bHLH transcription factor binding	molecular_function	1	1	1	1	11865	Arntl	NM_001243048,NM_007489	-2.87055	3.64005	-7.15625	0.0166694	0.519312	4.54425	4.43915	4.45462	3.33541	2.60951	2.92912
11865	Arntl	GO:0043565	sequence-specific DNA binding	molecular_function	11	2.86554e-09	4.60492e-06	3.54225e-07	11865	Arntl	NM_001243048,NM_007489	-2.87055	3.64005	-7.15625	0.0166694	0.519312	4.54425	4.43915	4.45462	3.33541	2.60951	2.92912
11865	Arntl	GO:0043632	modification-dependent macromolecule catabolic process	biological_process	1	1	1	1	11865	Arntl	NM_001243048,NM_007489	-2.87055	3.64005	-7.15625	0.0166694	0.519312	4.54425	4.43915	4.45462	3.33541	2.60951	2.92912
11865	Arntl	GO:0044212	transcription regulatory region DNA binding	molecular_function	8	2.59179e-06	0.004165	5.40909e-05	11865	Arntl	NM_001243048,NM_007489	-2.87055	3.64005	-7.15625	0.0166694	0.519312	4.54425	4.43915	4.45462	3.33541	2.60951	2.92912
11865	Arntl	GO:0044237	cellular metabolic process	biological_process	23	1.04692e-07	0.00016824	4.10343e-06	11865	Arntl	NM_001243048,NM_007489	-2.87055	3.64005	-7.15625	0.0166694	0.519312	4.54425	4.43915	4.45462	3.33541	2.60951	2.92912
11865	Arntl	GO:0044238	primary metabolic process	biological_process	23	1.20781e-07	0.000194095	4.51384e-06	11865	Arntl	NM_001243048,NM_007489	-2.87055	3.64005	-7.15625	0.0166694	0.519312	4.54425	4.43915	4.45462	3.33541	2.60951	2.92912
11865	Arntl	GO:0044248	cellular catabolic process	biological_process	5	0.0342708	1	0.233344	11865	Arntl	NM_001243048,NM_007489	-2.87055	3.64005	-7.15625	0.0166694	0.519312	4.54425	4.43915	4.45462	3.33541	2.60951	2.92912
11865	Arntl	GO:0044249	cellular biosynthetic process	biological_process	17	3.17083e-07	0.000509552	9.09915e-06	11865	Arntl	NM_001243048,NM_007489	-2.87055	3.64005	-7.15625	0.0166694	0.519312	4.54425	4.43915	4.45462	3.33541	2.60951	2.92912
11865	Arntl	GO:0044257	cellular protein catabolic process	biological_process	2	0.367313	1	1	11865	Arntl	NM_001243048,NM_007489	-2.87055	3.64005	-7.15625	0.0166694	0.519312	4.54425	4.43915	4.45462	3.33541	2.60951	2.92912
11865	Arntl	GO:0044260	cellular macromolecule metabolic process	biological_process	20	4.23227e-07	0.000680126	1.13354e-05	11865	Arntl	NM_001243048,NM_007489	-2.87055	3.64005	-7.15625	0.0166694	0.519312	4.54425	4.43915	4.45462	3.33541	2.60951	2.92912
11865	Arntl	GO:0044265	cellular macromolecule catabolic process	biological_process	2	0.445679	1	1	11865	Arntl	NM_001243048,NM_007489	-2.87055	3.64005	-7.15625	0.0166694	0.519312	4.54425	4.43915	4.45462	3.33541	2.60951	2.92912
11865	Arntl	GO:0044267	cellular protein metabolic process	biological_process	4	1	1	1	11865	Arntl	NM_001243048,NM_007489	-2.87055	3.64005	-7.15625	0.0166694	0.519312	4.54425	4.43915	4.45462	3.33541	2.60951	2.92912
11865	Arntl	GO:0044271	cellular nitrogen compound biosynthetic process	biological_process	15	9.59549e-07	0.00154199	2.23478e-05	11865	Arntl	NM_001243048,NM_007489	-2.87055	3.64005	-7.15625	0.0166694	0.519312	4.54425	4.43915	4.45462	3.33541	2.60951	2.92912
11865	Arntl	GO:0044422	organelle part	cellular_component	11	0.0241473	1	0.175587	11865	Arntl	NM_001243048,NM_007489	-2.87055	3.64005	-7.15625	0.0166694	0.519312	4.54425	4.43915	4.45462	3.33541	2.60951	2.92912
11865	Arntl	GO:0044424	intracellular part	cellular_component	29	3.34475e-09	5.37502e-06	3.8393e-07	11865	Arntl	NM_001243048,NM_007489	-2.87055	3.64005	-7.15625	0.0166694	0.519312	4.54425	4.43915	4.45462	3.33541	2.60951	2.92912
11865	Arntl	GO:0044428	nuclear part	cellular_component	7	0.0405315	1	0.258469	11865	Arntl	NM_001243048,NM_007489	-2.87055	3.64005	-7.15625	0.0166694	0.519312	4.54425	4.43915	4.45462	3.33541	2.60951	2.92912
11865	Arntl	GO:0044444	cytoplasmic part	cellular_component	11	0.0300979	1	0.210293	11865	Arntl	NM_001243048,NM_007489	-2.87055	3.64005	-7.15625	0.0166694	0.519312	4.54425	4.43915	4.45462	3.33541	2.60951	2.92912
11865	Arntl	GO:0044446	intracellular organelle part	cellular_component	10	0.044835	1	0.281445	11865	Arntl	NM_001243048,NM_007489	-2.87055	3.64005	-7.15625	0.0166694	0.519312	4.54425	4.43915	4.45462	3.33541	2.60951	2.92912
11865	Arntl	GO:0044451	nucleoplasm part	cellular_component	3	0.0756147	1	0.403697	11865	Arntl	NM_001243048,NM_007489	-2.87055	3.64005	-7.15625	0.0166694	0.519312	4.54425	4.43915	4.45462	3.33541	2.60951	2.92912
11865	Arntl	GO:0044464	cell part	cellular_component	32	1.10669e-09	1.77845e-06	2.02957e-07	11865	Arntl	NM_001243048,NM_007489	-2.87055	3.64005	-7.15625	0.0166694	0.519312	4.54425	4.43915	4.45462	3.33541	2.60951	2.92912
11865	Arntl	GO:0044699	single-organism process	biological_process	27	4.36437e-07	0.000701354	1.14976e-05	11865	Arntl	NM_001243048,NM_007489	-2.87055	3.64005	-7.15625	0.0166694	0.519312	4.54425	4.43915	4.45462	3.33541	2.60951	2.92912
11865	Arntl	GO:0044700	single organism signaling	biological_process	9	0.0835335	1	0.430217	11865	Arntl	NM_001243048,NM_007489	-2.87055	3.64005	-7.15625	0.0166694	0.519312	4.54425	4.43915	4.45462	3.33541	2.60951	2.92912
11865	Arntl	GO:0044702	single organism reproductive process	biological_process	2	0.540176	1	1	11865	Arntl	NM_001243048,NM_007489	-2.87055	3.64005	-7.15625	0.0166694	0.519312	4.54425	4.43915	4.45462	3.33541	2.60951	2.92912
11865	Arntl	GO:0044703	multi-organism reproductive process	biological_process	2	0.462791	1	1	11865	Arntl	NM_001243048,NM_007489	-2.87055	3.64005	-7.15625	0.0166694	0.519312	4.54425	4.43915	4.45462	3.33541	2.60951	2.92912
11865	Arntl	GO:0044706	multi-multicellular organism process	biological_process	1	1	1	1	11865	Arntl	NM_001243048,NM_007489	-2.87055	3.64005	-7.15625	0.0166694	0.519312	4.54425	4.43915	4.45462	3.33541	2.60951	2.92912
11865	Arntl	GO:0044707	single-multicellular organism process	biological_process	18	7.46862e-06	0.0120021	0.000136387	11865	Arntl	NM_001243048,NM_007489	-2.87055	3.64005	-7.15625	0.0166694	0.519312	4.54425	4.43915	4.45462	3.33541	2.60951	2.92912
11865	Arntl	GO:0044744	protein targeting to nucleus	biological_process	1	1	1	1	11865	Arntl	NM_001243048,NM_007489	-2.87055	3.64005	-7.15625	0.0166694	0.519312	4.54425	4.43915	4.45462	3.33541	2.60951	2.92912
11865	Arntl	GO:0044763	single-organism cellular process	biological_process	22	0.000105964	0.170285	0.00150695	11865	Arntl	NM_001243048,NM_007489	-2.87055	3.64005	-7.15625	0.0166694	0.519312	4.54425	4.43915	4.45462	3.33541	2.60951	2.92912
11865	Arntl	GO:0044765	single-organism transport	biological_process	9	0.00394134	1	0.0386203	11865	Arntl	NM_001243048,NM_007489	-2.87055	3.64005	-7.15625	0.0166694	0.519312	4.54425	4.43915	4.45462	3.33541	2.60951	2.92912
11865	Arntl	GO:0044767	single-organism developmental process	biological_process	15	3.28594e-05	0.0528051	0.000522823	11865	Arntl	NM_001243048,NM_007489	-2.87055	3.64005	-7.15625	0.0166694	0.519312	4.54425	4.43915	4.45462	3.33541	2.60951	2.92912
11865	Arntl	GO:0045184	establishment of protein localization	biological_process	3	0.375636	1	1	11865	Arntl	NM_001243048,NM_007489	-2.87055	3.64005	-7.15625	0.0166694	0.519312	4.54425	4.43915	4.45462	3.33541	2.60951	2.92912
11865	Arntl	GO:0045444	fat cell differentiation	biological_process	2	0.136166	1	0.612939	11865	Arntl	NM_001243048,NM_007489	-2.87055	3.64005	-7.15625	0.0166694	0.519312	4.54425	4.43915	4.45462	3.33541	2.60951	2.92912
11865	Arntl	GO:0045595	regulation of cell differentiation	biological_process	7	0.00123455	1	0.0138736	11865	Arntl	NM_001243048,NM_007489	-2.87055	3.64005	-7.15625	0.0166694	0.519312	4.54425	4.43915	4.45462	3.33541	2.60951	2.92912
11865	Arntl	GO:0045596	negative regulation of cell differentiation	biological_process	2	0.389656	1	1	11865	Arntl	NM_001243048,NM_007489	-2.87055	3.64005	-7.15625	0.0166694	0.519312	4.54425	4.43915	4.45462	3.33541	2.60951	2.92912
11865	Arntl	GO:0045597	positive regulation of cell differentiation	biological_process	3	0.149621	1	0.644615	11865	Arntl	NM_001243048,NM_007489	-2.87055	3.64005	-7.15625	0.0166694	0.519312	4.54425	4.43915	4.45462	3.33541	2.60951	2.92912
11865	Arntl	GO:0045598	regulation of fat cell differentiation	biological_process	2	0.0816095	1	0.424422	11865	Arntl	NM_001243048,NM_007489	-2.87055	3.64005	-7.15625	0.0166694	0.519312	4.54425	4.43915	4.45462	3.33541	2.60951	2.92912
11865	Arntl	GO:0045599	negative regulation of fat cell differentiation	biological_process	1	1	1	1	11865	Arntl	NM_001243048,NM_007489	-2.87055	3.64005	-7.15625	0.0166694	0.519312	4.54425	4.43915	4.45462	3.33541	2.60951	2.92912
11865	Arntl	GO:0045844	positive regulation of striated muscle tissue development	biological_process	2	0.0460934	1	0.284893	11865	Arntl	NM_001243048,NM_007489	-2.87055	3.64005	-7.15625	0.0166694	0.519312	4.54425	4.43915	4.45462	3.33541	2.60951	2.92912
11865	Arntl	GO:0045892	negative regulation of transcription, DNA-templated	biological_process	8	2.2349e-05	0.0359148	0.000374113	11865	Arntl	NM_001243048,NM_007489	-2.87055	3.64005	-7.15625	0.0166694	0.519312	4.54425	4.43915	4.45462	3.33541	2.60951	2.92912
11865	Arntl	GO:0045893	positive regulation of transcription, DNA-templated	biological_process	8	8.78557e-05	0.141184	0.00130726	11865	Arntl	NM_001243048,NM_007489	-2.87055	3.64005	-7.15625	0.0166694	0.519312	4.54425	4.43915	4.45462	3.33541	2.60951	2.92912
11865	Arntl	GO:0045934	negative regulation of nucleobase-containing compound metabolic process	biological_process	8	6.15243e-05	0.0988696	0.000936291	11865	Arntl	NM_001243048,NM_007489	-2.87055	3.64005	-7.15625	0.0166694	0.519312	4.54425	4.43915	4.45462	3.33541	2.60951	2.92912
11865	Arntl	GO:0045935	positive regulation of nucleobase-containing compound metabolic process	biological_process	8	0.000243195	0.390815	0.00325679	11865	Arntl	NM_001243048,NM_007489	-2.87055	3.64005	-7.15625	0.0166694	0.519312	4.54425	4.43915	4.45462	3.33541	2.60951	2.92912
11865	Arntl	GO:0045944	positive regulation of transcription from RNA polymerase II promoter	biological_process	6	0.00105153	1	0.0123344	11865	Arntl	NM_001243048,NM_007489	-2.87055	3.64005	-7.15625	0.0166694	0.519312	4.54425	4.43915	4.45462	3.33541	2.60951	2.92912
11865	Arntl	GO:0046483	heterocycle metabolic process	biological_process	17	3.30649e-07	0.000531353	9.32199e-06	11865	Arntl	NM_001243048,NM_007489	-2.87055	3.64005	-7.15625	0.0166694	0.519312	4.54425	4.43915	4.45462	3.33541	2.60951	2.92912
11865	Arntl	GO:0046879	hormone secretion	biological_process	2	0.218517	1	0.85026	11865	Arntl	NM_001243048,NM_007489	-2.87055	3.64005	-7.15625	0.0166694	0.519312	4.54425	4.43915	4.45462	3.33541	2.60951	2.92912
11865	Arntl	GO:0046883	regulation of hormone secretion	biological_process	2	0.182487	1	0.738682	11865	Arntl	NM_001243048,NM_007489	-2.87055	3.64005	-7.15625	0.0166694	0.519312	4.54425	4.43915	4.45462	3.33541	2.60951	2.92912
11865	Arntl	GO:0046903	secretion	biological_process	2	0.536908	1	1	11865	Arntl	NM_001243048,NM_007489	-2.87055	3.64005	-7.15625	0.0166694	0.519312	4.54425	4.43915	4.45462	3.33541	2.60951	2.92912
11865	Arntl	GO:0046907	intracellular transport	biological_process	2	1	1	1	11865	Arntl	NM_001243048,NM_007489	-2.87055	3.64005	-7.15625	0.0166694	0.519312	4.54425	4.43915	4.45462	3.33541	2.60951	2.92912
11865	Arntl	GO:0046982	protein heterodimerization activity	molecular_function	2	0.314346	1	1	11865	Arntl	NM_001243048,NM_007489	-2.87055	3.64005	-7.15625	0.0166694	0.519312	4.54425	4.43915	4.45462	3.33541	2.60951	2.92912
11865	Arntl	GO:0046983	protein dimerization activity	molecular_function	4	0.059972	1	0.335802	11865	Arntl	NM_001243048,NM_007489	-2.87055	3.64005	-7.15625	0.0166694	0.519312	4.54425	4.43915	4.45462	3.33541	2.60951	2.92912
11865	Arntl	GO:0048232	male gamete generation	biological_process	2	0.288205	1	1	11865	Arntl	NM_001243048,NM_007489	-2.87055	3.64005	-7.15625	0.0166694	0.519312	4.54425	4.43915	4.45462	3.33541	2.60951	2.92912
11865	Arntl	GO:0048468	cell development	biological_process	3	0.669726	1	1	11865	Arntl	NM_001243048,NM_007489	-2.87055	3.64005	-7.15625	0.0166694	0.519312	4.54425	4.43915	4.45462	3.33541	2.60951	2.92912
11865	Arntl	GO:0048511	rhythmic process	biological_process	10	1.16254e-12	1.86821e-09	8.55508e-10	11865	Arntl	NM_001243048,NM_007489	-2.87055	3.64005	-7.15625	0.0166694	0.519312	4.54425	4.43915	4.45462	3.33541	2.60951	2.92912
11865	Arntl	GO:0048513	organ development	biological_process	9	0.00192402	1	0.020751	11865	Arntl	NM_001243048,NM_007489	-2.87055	3.64005	-7.15625	0.0166694	0.519312	4.54425	4.43915	4.45462	3.33541	2.60951	2.92912
11865	Arntl	GO:0048518	positive regulation of biological process	biological_process	16	2.51639e-06	0.00404383	5.32083e-05	11865	Arntl	NM_001243048,NM_007489	-2.87055	3.64005	-7.15625	0.0166694	0.519312	4.54425	4.43915	4.45462	3.33541	2.60951	2.92912
11865	Arntl	GO:0048519	negative regulation of biological process	biological_process	17	7.84895e-08	0.000126133	3.34693e-06	11865	Arntl	NM_001243048,NM_007489	-2.87055	3.64005	-7.15625	0.0166694	0.519312	4.54425	4.43915	4.45462	3.33541	2.60951	2.92912
11865	Arntl	GO:0048522	positive regulation of cellular process	biological_process	13	9.87004e-05	0.158611	0.00142893	11865	Arntl	NM_001243048,NM_007489	-2.87055	3.64005	-7.15625	0.0166694	0.519312	4.54425	4.43915	4.45462	3.33541	2.60951	2.92912
11865	Arntl	GO:0048523	negative regulation of cellular process	biological_process	16	1.622e-07	0.000260656	5.43033e-06	11865	Arntl	NM_001243048,NM_007489	-2.87055	3.64005	-7.15625	0.0166694	0.519312	4.54425	4.43915	4.45462	3.33541	2.60951	2.92912
11865	Arntl	GO:0048583	regulation of response to stimulus	biological_process	10	0.000499348	0.802453	0.00631853	11865	Arntl	NM_001243048,NM_007489	-2.87055	3.64005	-7.15625	0.0166694	0.519312	4.54425	4.43915	4.45462	3.33541	2.60951	2.92912
11865	Arntl	GO:0048584	positive regulation of response to stimulus	biological_process	6	0.008735	1	0.0762888	11865	Arntl	NM_001243048,NM_007489	-2.87055	3.64005	-7.15625	0.0166694	0.519312	4.54425	4.43915	4.45462	3.33541	2.60951	2.92912
11865	Arntl	GO:0048585	negative regulation of response to stimulus	biological_process	4	0.0704315	1	0.382376	11865	Arntl	NM_001243048,NM_007489	-2.87055	3.64005	-7.15625	0.0166694	0.519312	4.54425	4.43915	4.45462	3.33541	2.60951	2.92912
11865	Arntl	GO:0048609	multicellular organismal reproductive process	biological_process	2	0.411688	1	1	11865	Arntl	NM_001243048,NM_007489	-2.87055	3.64005	-7.15625	0.0166694	0.519312	4.54425	4.43915	4.45462	3.33541	2.60951	2.92912
11865	Arntl	GO:0048634	regulation of muscle organ development	biological_process	3	0.00480569	1	0.0459687	11865	Arntl	NM_001243048,NM_007489	-2.87055	3.64005	-7.15625	0.0166694	0.519312	4.54425	4.43915	4.45462	3.33541	2.60951	2.92912
11865	Arntl	GO:0048636	positive regulation of muscle organ development	biological_process	2	0.0460934	1	0.284893	11865	Arntl	NM_001243048,NM_007489	-2.87055	3.64005	-7.15625	0.0166694	0.519312	4.54425	4.43915	4.45462	3.33541	2.60951	2.92912
11865	Arntl	GO:0048641	regulation of skeletal muscle tissue development	biological_process	3	0.00107189	1	0.0124821	11865	Arntl	NM_001243048,NM_007489	-2.87055	3.64005	-7.15625	0.0166694	0.519312	4.54425	4.43915	4.45462	3.33541	2.60951	2.92912
11865	Arntl	GO:0048643	positive regulation of skeletal muscle tissue development	biological_process	2	0.0199066	1	0.150187	11865	Arntl	NM_001243048,NM_007489	-2.87055	3.64005	-7.15625	0.0166694	0.519312	4.54425	4.43915	4.45462	3.33541	2.60951	2.92912
11865	Arntl	GO:0048699	generation of neurons	biological_process	2	1	1	1	11865	Arntl	NM_001243048,NM_007489	-2.87055	3.64005	-7.15625	0.0166694	0.519312	4.54425	4.43915	4.45462	3.33541	2.60951	2.92912
11865	Arntl	GO:0048731	system development	biological_process	10	0.00330101	1	0.0329485	11865	Arntl	NM_001243048,NM_007489	-2.87055	3.64005	-7.15625	0.0166694	0.519312	4.54425	4.43915	4.45462	3.33541	2.60951	2.92912
11865	Arntl	GO:0048856	anatomical structure development	biological_process	13	0.000220703	0.35467	0.00298042	11865	Arntl	NM_001243048,NM_007489	-2.87055	3.64005	-7.15625	0.0166694	0.519312	4.54425	4.43915	4.45462	3.33541	2.60951	2.92912
11865	Arntl	GO:0048869	cellular developmental process	biological_process	10	0.00251852	1	0.0257787	11865	Arntl	NM_001243048,NM_007489	-2.87055	3.64005	-7.15625	0.0166694	0.519312	4.54425	4.43915	4.45462	3.33541	2.60951	2.92912
11865	Arntl	GO:0050708	regulation of protein secretion	biological_process	2	0.25183	1	0.934622	11865	Arntl	NM_001243048,NM_007489	-2.87055	3.64005	-7.15625	0.0166694	0.519312	4.54425	4.43915	4.45462	3.33541	2.60951	2.92912
11865	Arntl	GO:0050767	regulation of neurogenesis	biological_process	1	1	1	1	11865	Arntl	NM_001243048,NM_007489	-2.87055	3.64005	-7.15625	0.0166694	0.519312	4.54425	4.43915	4.45462	3.33541	2.60951	2.92912
11865	Arntl	GO:0050789	regulation of biological process	biological_process	24	4.64715e-07	0.000746798	1.19658e-05	11865	Arntl	NM_001243048,NM_007489	-2.87055	3.64005	-7.15625	0.0166694	0.519312	4.54425	4.43915	4.45462	3.33541	2.60951	2.92912
11865	Arntl	GO:0050793	regulation of developmental process	biological_process	7	0.00689662	1	0.0615714	11865	Arntl	NM_001243048,NM_007489	-2.87055	3.64005	-7.15625	0.0166694	0.519312	4.54425	4.43915	4.45462	3.33541	2.60951	2.92912
11865	Arntl	GO:0050794	regulation of cellular process	biological_process	22	4.25311e-06	0.00683475	8.54344e-05	11865	Arntl	NM_001243048,NM_007489	-2.87055	3.64005	-7.15625	0.0166694	0.519312	4.54425	4.43915	4.45462	3.33541	2.60951	2.92912
11865	Arntl	GO:0050796	regulation of insulin secretion	biological_process	2	0.119936	1	0.565212	11865	Arntl	NM_001243048,NM_007489	-2.87055	3.64005	-7.15625	0.0166694	0.519312	4.54425	4.43915	4.45462	3.33541	2.60951	2.92912
11865	Arntl	GO:0050896	response to stimulus	biological_process	16	0.000839603	1	0.00992089	11865	Arntl	NM_001243048,NM_007489	-2.87055	3.64005	-7.15625	0.0166694	0.519312	4.54425	4.43915	4.45462	3.33541	2.60951	2.92912
11865	Arntl	GO:0051046	regulation of secretion	biological_process	2	0.419918	1	1	11865	Arntl	NM_001243048,NM_007489	-2.87055	3.64005	-7.15625	0.0166694	0.519312	4.54425	4.43915	4.45462	3.33541	2.60951	2.92912
11865	Arntl	GO:0051049	regulation of transport	biological_process	3	0.37229	1	1	11865	Arntl	NM_001243048,NM_007489	-2.87055	3.64005	-7.15625	0.0166694	0.519312	4.54425	4.43915	4.45462	3.33541	2.60951	2.92912
11865	Arntl	GO:0051093	negative regulation of developmental process	biological_process	2	0.48061	1	1	11865	Arntl	NM_001243048,NM_007489	-2.87055	3.64005	-7.15625	0.0166694	0.519312	4.54425	4.43915	4.45462	3.33541	2.60951	2.92912
11865	Arntl	GO:0051094	positive regulation of developmental process	biological_process	3	0.243863	1	0.92645	11865	Arntl	NM_001243048,NM_007489	-2.87055	3.64005	-7.15625	0.0166694	0.519312	4.54425	4.43915	4.45462	3.33541	2.60951	2.92912
11865	Arntl	GO:0051169	nuclear transport	biological_process	1	1	1	1	11865	Arntl	NM_001243048,NM_007489	-2.87055	3.64005	-7.15625	0.0166694	0.519312	4.54425	4.43915	4.45462	3.33541	2.60951	2.92912
11865	Arntl	GO:0051170	nuclear import	biological_process	1	1	1	1	11865	Arntl	NM_001243048,NM_007489	-2.87055	3.64005	-7.15625	0.0166694	0.519312	4.54425	4.43915	4.45462	3.33541	2.60951	2.92912
11865	Arntl	GO:0051171	regulation of nitrogen compound metabolic process	biological_process	15	3.73137e-07	0.000599632	1.01632e-05	11865	Arntl	NM_001243048,NM_007489	-2.87055	3.64005	-7.15625	0.0166694	0.519312	4.54425	4.43915	4.45462	3.33541	2.60951	2.92912
11865	Arntl	GO:0051172	negative regulation of nitrogen compound metabolic process	biological_process	8	9.98954e-05	0.160532	0.00143332	11865	Arntl	NM_001243048,NM_007489	-2.87055	3.64005	-7.15625	0.0166694	0.519312	4.54425	4.43915	4.45462	3.33541	2.60951	2.92912
11865	Arntl	GO:0051173	positive regulation of nitrogen compound metabolic process	biological_process	8	0.000327942	0.527003	0.0043197	11865	Arntl	NM_001243048,NM_007489	-2.87055	3.64005	-7.15625	0.0166694	0.519312	4.54425	4.43915	4.45462	3.33541	2.60951	2.92912
11865	Arntl	GO:0051179	localization	biological_process	13	0.00040086	0.644181	0.00519501	11865	Arntl	NM_001243048,NM_007489	-2.87055	3.64005	-7.15625	0.0166694	0.519312	4.54425	4.43915	4.45462	3.33541	2.60951	2.92912
11865	Arntl	GO:0051223	regulation of protein transport	biological_process	3	0.101686	1	0.504349	11865	Arntl	NM_001243048,NM_007489	-2.87055	3.64005	-7.15625	0.0166694	0.519312	4.54425	4.43915	4.45462	3.33541	2.60951	2.92912
11865	Arntl	GO:0051234	establishment of localization	biological_process	9	0.0132651	1	0.105919	11865	Arntl	NM_001243048,NM_007489	-2.87055	3.64005	-7.15625	0.0166694	0.519312	4.54425	4.43915	4.45462	3.33541	2.60951	2.92912
11865	Arntl	GO:0051239	regulation of multicellular organismal process	biological_process	9	0.000720276	1	0.00883575	11865	Arntl	NM_001243048,NM_007489	-2.87055	3.64005	-7.15625	0.0166694	0.519312	4.54425	4.43915	4.45462	3.33541	2.60951	2.92912
11865	Arntl	GO:0051240	positive regulation of multicellular organismal process	biological_process	5	0.0269983	1	0.191975	11865	Arntl	NM_001243048,NM_007489	-2.87055	3.64005	-7.15625	0.0166694	0.519312	4.54425	4.43915	4.45462	3.33541	2.60951	2.92912
11865	Arntl	GO:0051246	regulation of protein metabolic process	biological_process	3	0.704072	1	1	11865	Arntl	NM_001243048,NM_007489	-2.87055	3.64005	-7.15625	0.0166694	0.519312	4.54425	4.43915	4.45462	3.33541	2.60951	2.92912
11865	Arntl	GO:0051252	regulation of RNA metabolic process	biological_process	15	5.25095e-08	8.43828e-05	2.41094e-06	11865	Arntl	NM_001243048,NM_007489	-2.87055	3.64005	-7.15625	0.0166694	0.519312	4.54425	4.43915	4.45462	3.33541	2.60951	2.92912
11865	Arntl	GO:0051253	negative regulation of RNA metabolic process	biological_process	8	3.43237e-05	0.0551581	0.000540766	11865	Arntl	NM_001243048,NM_007489	-2.87055	3.64005	-7.15625	0.0166694	0.519312	4.54425	4.43915	4.45462	3.33541	2.60951	2.92912
11865	Arntl	GO:0051254	positive regulation of RNA metabolic process	biological_process	8	0.000107558	0.172846	0.00151619	11865	Arntl	NM_001243048,NM_007489	-2.87055	3.64005	-7.15625	0.0166694	0.519312	4.54425	4.43915	4.45462	3.33541	2.60951	2.92912
11865	Arntl	GO:0051603	proteolysis involved in cellular protein catabolic process	biological_process	2	0.353828	1	1	11865	Arntl	NM_001243048,NM_007489	-2.87055	3.64005	-7.15625	0.0166694	0.519312	4.54425	4.43915	4.45462	3.33541	2.60951	2.92912
11865	Arntl	GO:0051641	cellular localization	biological_process	4	0.448235	1	1	11865	Arntl	NM_001243048,NM_007489	-2.87055	3.64005	-7.15625	0.0166694	0.519312	4.54425	4.43915	4.45462	3.33541	2.60951	2.92912
11865	Arntl	GO:0051649	establishment of localization in cell	biological_process	3	0.683566	1	1	11865	Arntl	NM_001243048,NM_007489	-2.87055	3.64005	-7.15625	0.0166694	0.519312	4.54425	4.43915	4.45462	3.33541	2.60951	2.92912
11865	Arntl	GO:0051704	multi-organism process	biological_process	4	0.155236	1	0.657128	11865	Arntl	NM_001243048,NM_007489	-2.87055	3.64005	-7.15625	0.0166694	0.519312	4.54425	4.43915	4.45462	3.33541	2.60951	2.92912
11865	Arntl	GO:0051716	cellular response to stimulus	biological_process	14	0.00152799	1	0.0169344	11865	Arntl	NM_001243048,NM_007489	-2.87055	3.64005	-7.15625	0.0166694	0.519312	4.54425	4.43915	4.45462	3.33541	2.60951	2.92912
11865	Arntl	GO:0051726	regulation of cell cycle	biological_process	1	1	1	1	11865	Arntl	NM_001243048,NM_007489	-2.87055	3.64005	-7.15625	0.0166694	0.519312	4.54425	4.43915	4.45462	3.33541	2.60951	2.92912
11865	Arntl	GO:0051775	response to redox state	biological_process	2	0.00693505	1	0.0615725	11865	Arntl	NM_001243048,NM_007489	-2.87055	3.64005	-7.15625	0.0166694	0.519312	4.54425	4.43915	4.45462	3.33541	2.60951	2.92912
11865	Arntl	GO:0051879	Hsp90 protein binding	molecular_function	2	0.0214217	1	0.160115	11865	Arntl	NM_001243048,NM_007489	-2.87055	3.64005	-7.15625	0.0166694	0.519312	4.54425	4.43915	4.45462	3.33541	2.60951	2.92912
11865	Arntl	GO:0051960	regulation of nervous system development	biological_process	1	1	1	1	11865	Arntl	NM_001243048,NM_007489	-2.87055	3.64005	-7.15625	0.0166694	0.519312	4.54425	4.43915	4.45462	3.33541	2.60951	2.92912
11865	Arntl	GO:0060070	canonical Wnt signaling pathway	biological_process	2	0.155388	1	0.657128	11865	Arntl	NM_001243048,NM_007489	-2.87055	3.64005	-7.15625	0.0166694	0.519312	4.54425	4.43915	4.45462	3.33541	2.60951	2.92912
11865	Arntl	GO:0060137	maternal process involved in parturition	biological_process	1	1	1	1	11865	Arntl	NM_001243048,NM_007489	-2.87055	3.64005	-7.15625	0.0166694	0.519312	4.54425	4.43915	4.45462	3.33541	2.60951	2.92912
11865	Arntl	GO:0060255	regulation of macromolecule metabolic process	biological_process	21	3.19864e-10	5.14022e-07	8.56703e-08	11865	Arntl	NM_001243048,NM_007489	-2.87055	3.64005	-7.15625	0.0166694	0.519312	4.54425	4.43915	4.45462	3.33541	2.60951	2.92912
11865	Arntl	GO:0060284	regulation of cell development	biological_process	1	1	1	1	11865	Arntl	NM_001243048,NM_007489	-2.87055	3.64005	-7.15625	0.0166694	0.519312	4.54425	4.43915	4.45462	3.33541	2.60951	2.92912
11865	Arntl	GO:0060341	regulation of cellular localization	biological_process	3	0.233549	1	0.900092	11865	Arntl	NM_001243048,NM_007489	-2.87055	3.64005	-7.15625	0.0166694	0.519312	4.54425	4.43915	4.45462	3.33541	2.60951	2.92912
11865	Arntl	GO:0060429	epithelium development	biological_process	4	0.0474025	1	0.288466	11865	Arntl	NM_001243048,NM_007489	-2.87055	3.64005	-7.15625	0.0166694	0.519312	4.54425	4.43915	4.45462	3.33541	2.60951	2.92912
11865	Arntl	GO:0060537	muscle tissue development	biological_process	3	0.0369972	1	0.240652	11865	Arntl	NM_001243048,NM_007489	-2.87055	3.64005	-7.15625	0.0166694	0.519312	4.54425	4.43915	4.45462	3.33541	2.60951	2.92912
11865	Arntl	GO:0060538	skeletal muscle organ development	biological_process	3	0.00880421	1	0.0764777	11865	Arntl	NM_001243048,NM_007489	-2.87055	3.64005	-7.15625	0.0166694	0.519312	4.54425	4.43915	4.45462	3.33541	2.60951	2.92912
11865	Arntl	GO:0060828	regulation of canonical Wnt signaling pathway	biological_process	1	1	1	1	11865	Arntl	NM_001243048,NM_007489	-2.87055	3.64005	-7.15625	0.0166694	0.519312	4.54425	4.43915	4.45462	3.33541	2.60951	2.92912
11865	Arntl	GO:0061061	muscle structure development	biological_process	3	0.0760586	1	0.404723	11865	Arntl	NM_001243048,NM_007489	-2.87055	3.64005	-7.15625	0.0166694	0.519312	4.54425	4.43915	4.45462	3.33541	2.60951	2.92912
11865	Arntl	GO:0065007	biological regulation	biological_process	25	2.23592e-07	0.000359312	6.77948e-06	11865	Arntl	NM_001243048,NM_007489	-2.87055	3.64005	-7.15625	0.0166694	0.519312	4.54425	4.43915	4.45462	3.33541	2.60951	2.92912
11865	Arntl	GO:0065008	regulation of biological quality	biological_process	10	0.000455225	0.731546	0.00580592	11865	Arntl	NM_001243048,NM_007489	-2.87055	3.64005	-7.15625	0.0166694	0.519312	4.54425	4.43915	4.45462	3.33541	2.60951	2.92912
11865	Arntl	GO:0070013	intracellular organelle lumen	cellular_component	8	0.00997002	1	0.0861389	11865	Arntl	NM_001243048,NM_007489	-2.87055	3.64005	-7.15625	0.0166694	0.519312	4.54425	4.43915	4.45462	3.33541	2.60951	2.92912
11865	Arntl	GO:0070201	regulation of establishment of protein localization	biological_process	3	0.11328	1	0.54179	11865	Arntl	NM_001243048,NM_007489	-2.87055	3.64005	-7.15625	0.0166694	0.519312	4.54425	4.43915	4.45462	3.33541	2.60951	2.92912
11865	Arntl	GO:0070491	repressing transcription factor binding	molecular_function	1	1	1	1	11865	Arntl	NM_001243048,NM_007489	-2.87055	3.64005	-7.15625	0.0166694	0.519312	4.54425	4.43915	4.45462	3.33541	2.60951	2.92912
11865	Arntl	GO:0070727	cellular macromolecule localization	biological_process	3	0.273476	1	0.980973	11865	Arntl	NM_001243048,NM_007489	-2.87055	3.64005	-7.15625	0.0166694	0.519312	4.54425	4.43915	4.45462	3.33541	2.60951	2.92912
11865	Arntl	GO:0070887	cellular response to chemical stimulus	biological_process	11	4.90071e-06	0.00787544	9.60419e-05	11865	Arntl	NM_001243048,NM_007489	-2.87055	3.64005	-7.15625	0.0166694	0.519312	4.54425	4.43915	4.45462	3.33541	2.60951	2.92912
11865	Arntl	GO:0070888	E-box binding	molecular_function	2	0.0259534	1	0.186192	11865	Arntl	NM_001243048,NM_007489	-2.87055	3.64005	-7.15625	0.0166694	0.519312	4.54425	4.43915	4.45462	3.33541	2.60951	2.92912
11865	Arntl	GO:0071702	organic substance transport	biological_process	6	0.0292251	1	0.205086	11865	Arntl	NM_001243048,NM_007489	-2.87055	3.64005	-7.15625	0.0166694	0.519312	4.54425	4.43915	4.45462	3.33541	2.60951	2.92912
11865	Arntl	GO:0071704	organic substance metabolic process	biological_process	25	9.62936e-09	1.54744e-05	7.73719e-07	11865	Arntl	NM_001243048,NM_007489	-2.87055	3.64005	-7.15625	0.0166694	0.519312	4.54425	4.43915	4.45462	3.33541	2.60951	2.92912
11865	Arntl	GO:0071705	nitrogen compound transport	biological_process	3	0.101686	1	0.504349	11865	Arntl	NM_001243048,NM_007489	-2.87055	3.64005	-7.15625	0.0166694	0.519312	4.54425	4.43915	4.45462	3.33541	2.60951	2.92912
11865	Arntl	GO:0072594	establishment of protein localization to organelle	biological_process	1	1	1	1	11865	Arntl	NM_001243048,NM_007489	-2.87055	3.64005	-7.15625	0.0166694	0.519312	4.54425	4.43915	4.45462	3.33541	2.60951	2.92912
11865	Arntl	GO:0080090	regulation of primary metabolic process	biological_process	17	5.77442e-07	0.000927949	1.44992e-05	11865	Arntl	NM_001243048,NM_007489	-2.87055	3.64005	-7.15625	0.0166694	0.519312	4.54425	4.43915	4.45462	3.33541	2.60951	2.92912
11865	Arntl	GO:0080134	regulation of response to stress	biological_process	5	0.0106775	1	0.0905839	11865	Arntl	NM_001243048,NM_007489	-2.87055	3.64005	-7.15625	0.0166694	0.519312	4.54425	4.43915	4.45462	3.33541	2.60951	2.92912
11865	Arntl	GO:0080135	regulation of cellular response to stress	biological_process	2	0.346216	1	1	11865	Arntl	NM_001243048,NM_007489	-2.87055	3.64005	-7.15625	0.0166694	0.519312	4.54425	4.43915	4.45462	3.33541	2.60951	2.92912
11865	Arntl	GO:0090087	regulation of peptide transport	biological_process	2	0.172265	1	0.709822	11865	Arntl	NM_001243048,NM_007489	-2.87055	3.64005	-7.15625	0.0166694	0.519312	4.54425	4.43915	4.45462	3.33541	2.60951	2.92912
11865	Arntl	GO:0090263	positive regulation of canonical Wnt signaling pathway	biological_process	1	1	1	1	11865	Arntl	NM_001243048,NM_007489	-2.87055	3.64005	-7.15625	0.0166694	0.519312	4.54425	4.43915	4.45462	3.33541	2.60951	2.92912
11865	Arntl	GO:0090276	regulation of peptide hormone secretion	biological_process	2	0.145499	1	0.638842	11865	Arntl	NM_001243048,NM_007489	-2.87055	3.64005	-7.15625	0.0166694	0.519312	4.54425	4.43915	4.45462	3.33541	2.60951	2.92912
11865	Arntl	GO:0090304	nucleic acid metabolic process	biological_process	16	3.09354e-07	0.000497133	9.03878e-06	11865	Arntl	NM_001243048,NM_007489	-2.87055	3.64005	-7.15625	0.0166694	0.519312	4.54425	4.43915	4.45462	3.33541	2.60951	2.92912
11865	Arntl	GO:0090342	regulation of cell aging	biological_process	1	1	1	1	11865	Arntl	NM_001243048,NM_007489	-2.87055	3.64005	-7.15625	0.0166694	0.519312	4.54425	4.43915	4.45462	3.33541	2.60951	2.92912
11865	Arntl	GO:0090398	cellular senescence	biological_process	1	1	1	1	11865	Arntl	NM_001243048,NM_007489	-2.87055	3.64005	-7.15625	0.0166694	0.519312	4.54425	4.43915	4.45462	3.33541	2.60951	2.92912
11865	Arntl	GO:0090400	stress-induced premature senescence	biological_process	1	1	1	1	11865	Arntl	NM_001243048,NM_007489	-2.87055	3.64005	-7.15625	0.0166694	0.519312	4.54425	4.43915	4.45462	3.33541	2.60951	2.92912
11865	Arntl	GO:0090403	oxidative stress-induced premature senescence	biological_process	1	1	1	1	11865	Arntl	NM_001243048,NM_007489	-2.87055	3.64005	-7.15625	0.0166694	0.519312	4.54425	4.43915	4.45462	3.33541	2.60951	2.92912
11865	Arntl	GO:0097159	organic cyclic compound binding	molecular_function	18	1.3311e-07	0.000213907	4.86153e-06	11865	Arntl	NM_001243048,NM_007489	-2.87055	3.64005	-7.15625	0.0166694	0.519312	4.54425	4.43915	4.45462	3.33541	2.60951	2.92912
11865	Arntl	GO:0097659	nucleic acid-templated transcription	biological_process	15	4.12549e-08	6.62967e-05	2.12564e-06	11865	Arntl	NM_001243048,NM_007489	-2.87055	3.64005	-7.15625	0.0166694	0.519312	4.54425	4.43915	4.45462	3.33541	2.60951	2.92912
11865	Arntl	GO:0098811	transcriptional repressor activity, RNA polymerase II activating transcription factor binding	molecular_function	1	1	1	1	11865	Arntl	NM_001243048,NM_007489	-2.87055	3.64005	-7.15625	0.0166694	0.519312	4.54425	4.43915	4.45462	3.33541	2.60951	2.92912
11865	Arntl	GO:1901360	organic cyclic compound metabolic process	biological_process	19	1.44413e-08	2.32072e-05	1.00901e-06	11865	Arntl	NM_001243048,NM_007489	-2.87055	3.64005	-7.15625	0.0166694	0.519312	4.54425	4.43915	4.45462	3.33541	2.60951	2.92912
11865	Arntl	GO:1901362	organic cyclic compound biosynthetic process	biological_process	17	4.70325e-09	7.55812e-06	4.4134e-07	11865	Arntl	NM_001243048,NM_007489	-2.87055	3.64005	-7.15625	0.0166694	0.519312	4.54425	4.43915	4.45462	3.33541	2.60951	2.92912
11865	Arntl	GO:1901363	heterocyclic compound binding	molecular_function	18	1.07563e-07	0.000172853	4.11555e-06	11865	Arntl	NM_001243048,NM_007489	-2.87055	3.64005	-7.15625	0.0166694	0.519312	4.54425	4.43915	4.45462	3.33541	2.60951	2.92912
11865	Arntl	GO:1901575	organic substance catabolic process	biological_process	4	0.105006	1	0.509804	11865	Arntl	NM_001243048,NM_007489	-2.87055	3.64005	-7.15625	0.0166694	0.519312	4.54425	4.43915	4.45462	3.33541	2.60951	2.92912
11865	Arntl	GO:1901576	organic substance biosynthetic process	biological_process	19	9.1985e-09	1.4782e-05	7.73719e-07	11865	Arntl	NM_001243048,NM_007489	-2.87055	3.64005	-7.15625	0.0166694	0.519312	4.54425	4.43915	4.45462	3.33541	2.60951	2.92912
11865	Arntl	GO:1901861	regulation of muscle tissue development	biological_process	3	0.00487612	1	0.0461919	11865	Arntl	NM_001243048,NM_007489	-2.87055	3.64005	-7.15625	0.0166694	0.519312	4.54425	4.43915	4.45462	3.33541	2.60951	2.92912
11865	Arntl	GO:1901863	positive regulation of muscle tissue development	biological_process	2	0.0468315	1	0.288346	11865	Arntl	NM_001243048,NM_007489	-2.87055	3.64005	-7.15625	0.0166694	0.519312	4.54425	4.43915	4.45462	3.33541	2.60951	2.92912
11865	Arntl	GO:1902531	regulation of intracellular signal transduction	biological_process	3	0.282109	1	1	11865	Arntl	NM_001243048,NM_007489	-2.87055	3.64005	-7.15625	0.0166694	0.519312	4.54425	4.43915	4.45462	3.33541	2.60951	2.92912
11865	Arntl	GO:1902532	negative regulation of intracellular signal transduction	biological_process	2	0.267392	1	0.965616	11865	Arntl	NM_001243048,NM_007489	-2.87055	3.64005	-7.15625	0.0166694	0.519312	4.54425	4.43915	4.45462	3.33541	2.60951	2.92912
11865	Arntl	GO:1902578	single-organism localization	biological_process	10	0.00139313	1	0.015547	11865	Arntl	NM_001243048,NM_007489	-2.87055	3.64005	-7.15625	0.0166694	0.519312	4.54425	4.43915	4.45462	3.33541	2.60951	2.92912
11865	Arntl	GO:1902580	single-organism cellular localization	biological_process	2	0.548425	1	1	11865	Arntl	NM_001243048,NM_007489	-2.87055	3.64005	-7.15625	0.0166694	0.519312	4.54425	4.43915	4.45462	3.33541	2.60951	2.92912
11865	Arntl	GO:1902582	single-organism intracellular transport	biological_process	2	0.623657	1	1	11865	Arntl	NM_001243048,NM_007489	-2.87055	3.64005	-7.15625	0.0166694	0.519312	4.54425	4.43915	4.45462	3.33541	2.60951	2.92912
11865	Arntl	GO:1902593	single-organism nuclear import	biological_process	1	1	1	1	11865	Arntl	NM_001243048,NM_007489	-2.87055	3.64005	-7.15625	0.0166694	0.519312	4.54425	4.43915	4.45462	3.33541	2.60951	2.92912
11865	Arntl	GO:1902679	negative regulation of RNA biosynthetic process	biological_process	8	2.75034e-05	0.044198	0.000444384	11865	Arntl	NM_001243048,NM_007489	-2.87055	3.64005	-7.15625	0.0166694	0.519312	4.54425	4.43915	4.45462	3.33541	2.60951	2.92912
11865	Arntl	GO:1902680	positive regulation of RNA biosynthetic process	biological_process	8	8.90432e-05	0.143092	0.00131277	11865	Arntl	NM_001243048,NM_007489	-2.87055	3.64005	-7.15625	0.0166694	0.519312	4.54425	4.43915	4.45462	3.33541	2.60951	2.92912
11865	Arntl	GO:1903506	regulation of nucleic acid-templated transcription	biological_process	15	3.44477e-08	5.53574e-05	2.035e-06	11865	Arntl	NM_001243048,NM_007489	-2.87055	3.64005	-7.15625	0.0166694	0.519312	4.54425	4.43915	4.45462	3.33541	2.60951	2.92912
11865	Arntl	GO:1903507	negative regulation of nucleic acid-templated transcription	biological_process	8	2.55911e-05	0.0411248	0.000419641	11865	Arntl	NM_001243048,NM_007489	-2.87055	3.64005	-7.15625	0.0166694	0.519312	4.54425	4.43915	4.45462	3.33541	2.60951	2.92912
11865	Arntl	GO:1903508	positive regulation of nucleic acid-templated transcription	biological_process	8	8.78557e-05	0.141184	0.00130726	11865	Arntl	NM_001243048,NM_007489	-2.87055	3.64005	-7.15625	0.0166694	0.519312	4.54425	4.43915	4.45462	3.33541	2.60951	2.92912
11865	Arntl	GO:1903530	regulation of secretion by cell	biological_process	2	0.396301	1	1	11865	Arntl	NM_001243048,NM_007489	-2.87055	3.64005	-7.15625	0.0166694	0.519312	4.54425	4.43915	4.45462	3.33541	2.60951	2.92912
11865	Arntl	GO:2000026	regulation of multicellular organismal development	biological_process	6	0.0102344	1	0.0874824	11865	Arntl	NM_001243048,NM_007489	-2.87055	3.64005	-7.15625	0.0166694	0.519312	4.54425	4.43915	4.45462	3.33541	2.60951	2.92912
11865	Arntl	GO:2000074	regulation of type B pancreatic cell development	biological_process	1	1	1	1	11865	Arntl	NM_001243048,NM_007489	-2.87055	3.64005	-7.15625	0.0166694	0.519312	4.54425	4.43915	4.45462	3.33541	2.60951	2.92912
11865	Arntl	GO:2000112	regulation of cellular macromolecule biosynthetic process	biological_process	16	1.25261e-08	2.01294e-05	9.14975e-07	11865	Arntl	NM_001243048,NM_007489	-2.87055	3.64005	-7.15625	0.0166694	0.519312	4.54425	4.43915	4.45462	3.33541	2.60951	2.92912
11865	Arntl	GO:2000113	negative regulation of cellular macromolecule biosynthetic process	biological_process	9	4.83544e-06	0.00777056	9.59328e-05	11865	Arntl	NM_001243048,NM_007489	-2.87055	3.64005	-7.15625	0.0166694	0.519312	4.54425	4.43915	4.45462	3.33541	2.60951	2.92912
11865	Arntl	GO:2000322	regulation of glucocorticoid receptor signaling pathway	biological_process	1	1	1	1	11865	Arntl	NM_001243048,NM_007489	-2.87055	3.64005	-7.15625	0.0166694	0.519312	4.54425	4.43915	4.45462	3.33541	2.60951	2.92912
11865	Arntl	GO:2000323	negative regulation of glucocorticoid receptor signaling pathway	biological_process	1	1	1	1	11865	Arntl	NM_001243048,NM_007489	-2.87055	3.64005	-7.15625	0.0166694	0.519312	4.54425	4.43915	4.45462	3.33541	2.60951	2.92912
11865	Arntl	GO:2000772	regulation of cellular senescence	biological_process	1	1	1	1	11865	Arntl	NM_001243048,NM_007489	-2.87055	3.64005	-7.15625	0.0166694	0.519312	4.54425	4.43915	4.45462	3.33541	2.60951	2.92912
11865	Arntl	GO:2001014	regulation of skeletal muscle cell differentiation	biological_process	3	0.000187508	0.301325	0.00257543	11865	Arntl	NM_001243048,NM_007489	-2.87055	3.64005	-7.15625	0.0166694	0.519312	4.54425	4.43915	4.45462	3.33541	2.60951	2.92912
11865	Arntl	GO:2001016	positive regulation of skeletal muscle cell differentiation	biological_process	2	0.00385863	1	0.0382766	11865	Arntl	NM_001243048,NM_007489	-2.87055	3.64005	-7.15625	0.0166694	0.519312	4.54425	4.43915	4.45462	3.33541	2.60951	2.92912
11865	Arntl	GO:2001141	regulation of RNA biosynthetic process	biological_process	15	3.54573e-08	5.69799e-05	2.035e-06	11865	Arntl	NM_001243048,NM_007489	-2.87055	3.64005	-7.15625	0.0166694	0.519312	4.54425	4.43915	4.45462	3.33541	2.60951	2.92912
13170	Dbp	GO:0000975	regulatory region DNA binding	molecular_function	8	2.65621e-06	0.00426852	5.47246e-05	13170	Dbp	NM_016974	11.3777	2.22166	24.7496	1.69787e-05	0.0922522	0.878217	1.23393	1.11757	4.44351	4.76679	4.54381
13170	Dbp	GO:0000976	transcription regulatory region sequence-specific DNA binding	molecular_function	8	6.98804e-07	0.00112298	1.67609e-05	13170	Dbp	NM_016974	11.3777	2.22166	24.7496	1.69787e-05	0.0922522	0.878217	1.23393	1.11757	4.44351	4.76679	4.54381
13170	Dbp	GO:0000977	RNA polymerase II regulatory region sequence-specific DNA binding	molecular_function	5	0.00110232	1	0.0127441	13170	Dbp	NM_016974	11.3777	2.22166	24.7496	1.69787e-05	0.0922522	0.878217	1.23393	1.11757	4.44351	4.76679	4.54381
13170	Dbp	GO:0000981	RNA polymerase II transcription factor activity, sequence-specific DNA binding	molecular_function	7	1.0848e-05	0.0174327	0.00019137	13170	Dbp	NM_016974	11.3777	2.22166	24.7496	1.69787e-05	0.0922522	0.878217	1.23393	1.11757	4.44351	4.76679	4.54381
13170	Dbp	GO:0000982	transcription factor activity, RNA polymerase II core promoter proximal region sequence-specific binding	molecular_function	5	0.000190109	0.305505	0.00258902	13170	Dbp	NM_016974	11.3777	2.22166	24.7496	1.69787e-05	0.0922522	0.878217	1.23393	1.11757	4.44351	4.76679	4.54381
13170	Dbp	GO:0001012	RNA polymerase II regulatory region DNA binding	molecular_function	5	0.00114428	1	0.0131347	13170	Dbp	NM_016974	11.3777	2.22166	24.7496	1.69787e-05	0.0922522	0.878217	1.23393	1.11757	4.44351	4.76679	4.54381
13170	Dbp	GO:0001067	regulatory region nucleic acid binding	molecular_function	8	2.72196e-06	0.00437419	5.53695e-05	13170	Dbp	NM_016974	11.3777	2.22166	24.7496	1.69787e-05	0.0922522	0.878217	1.23393	1.11757	4.44351	4.76679	4.54381
13170	Dbp	GO:0001071	nucleic acid binding transcription factor activity	molecular_function	10	8.33088e-08	0.000133877	3.34693e-06	13170	Dbp	NM_016974	11.3777	2.22166	24.7496	1.69787e-05	0.0922522	0.878217	1.23393	1.11757	4.44351	4.76679	4.54381
13170	Dbp	GO:0001077	transcriptional activator activity, RNA polymerase II core promoter proximal region sequence-specific binding	molecular_function	3	0.0167064	1	0.128456	13170	Dbp	NM_016974	11.3777	2.22166	24.7496	1.69787e-05	0.0922522	0.878217	1.23393	1.11757	4.44351	4.76679	4.54381
13170	Dbp	GO:0001228	transcriptional activator activity, RNA polymerase II transcription regulatory region sequence-specific binding	molecular_function	4	0.00249107	1	0.0256612	13170	Dbp	NM_016974	11.3777	2.22166	24.7496	1.69787e-05	0.0922522	0.878217	1.23393	1.11757	4.44351	4.76679	4.54381
13170	Dbp	GO:0003676	nucleic acid binding	molecular_function	13	5.90852e-06	0.00949499	0.000114397	13170	Dbp	NM_016974	11.3777	2.22166	24.7496	1.69787e-05	0.0922522	0.878217	1.23393	1.11757	4.44351	4.76679	4.54381
13170	Dbp	GO:0003677	DNA binding	molecular_function	13	1.98805e-08	3.1948e-05	1.27792e-06	13170	Dbp	NM_016974	11.3777	2.22166	24.7496	1.69787e-05	0.0922522	0.878217	1.23393	1.11757	4.44351	4.76679	4.54381
13170	Dbp	GO:0003700	transcription factor activity, sequence-specific DNA binding	molecular_function	10	8.33088e-08	0.000133877	3.34693e-06	13170	Dbp	NM_016974	11.3777	2.22166	24.7496	1.69787e-05	0.0922522	0.878217	1.23393	1.11757	4.44351	4.76679	4.54381
13170	Dbp	GO:0005488	binding	molecular_function	29	1.75066e-09	2.81331e-06	2.81331e-07	13170	Dbp	NM_016974	11.3777	2.22166	24.7496	1.69787e-05	0.0922522	0.878217	1.23393	1.11757	4.44351	4.76679	4.54381
13170	Dbp	GO:0005622	intracellular	cellular_component	29	4.29972e-09	6.90965e-06	4.31853e-07	13170	Dbp	NM_016974	11.3777	2.22166	24.7496	1.69787e-05	0.0922522	0.878217	1.23393	1.11757	4.44351	4.76679	4.54381
13170	Dbp	GO:0005623	cell	cellular_component	32	1.13666e-09	1.82661e-06	2.02957e-07	13170	Dbp	NM_016974	11.3777	2.22166	24.7496	1.69787e-05	0.0922522	0.878217	1.23393	1.11757	4.44351	4.76679	4.54381
13170	Dbp	GO:0005634	nucleus	cellular_component	19	2.76593e-07	0.000444484	8.23119e-06	13170	Dbp	NM_016974	11.3777	2.22166	24.7496	1.69787e-05	0.0922522	0.878217	1.23393	1.11757	4.44351	4.76679	4.54381
13170	Dbp	GO:0006139	nucleobase-containing compound metabolic process	biological_process	16	1.36748e-06	0.00219754	3.01033e-05	13170	Dbp	NM_016974	11.3777	2.22166	24.7496	1.69787e-05	0.0922522	0.878217	1.23393	1.11757	4.44351	4.76679	4.54381
13170	Dbp	GO:0006351	transcription, DNA-templated	biological_process	15	3.80222e-08	6.11016e-05	2.05703e-06	13170	Dbp	NM_016974	11.3777	2.22166	24.7496	1.69787e-05	0.0922522	0.878217	1.23393	1.11757	4.44351	4.76679	4.54381
13170	Dbp	GO:0006355	regulation of transcription, DNA-templated	biological_process	15	3.17054e-08	5.09506e-05	1.95964e-06	13170	Dbp	NM_016974	11.3777	2.22166	24.7496	1.69787e-05	0.0922522	0.878217	1.23393	1.11757	4.44351	4.76679	4.54381
13170	Dbp	GO:0006357	regulation of transcription from RNA polymerase II promoter	biological_process	11	6.42554e-07	0.00103258	1.58859e-05	13170	Dbp	NM_016974	11.3777	2.22166	24.7496	1.69787e-05	0.0922522	0.878217	1.23393	1.11757	4.44351	4.76679	4.54381
13170	Dbp	GO:0006366	transcription from RNA polymerase II promoter	biological_process	11	6.94749e-07	0.00111646	1.67609e-05	13170	Dbp	NM_016974	11.3777	2.22166	24.7496	1.69787e-05	0.0922522	0.878217	1.23393	1.11757	4.44351	4.76679	4.54381
[truncated: 3,711 more rows]

## Sheet: KEGG_stat
MapID	MapName	Number_of_SigGenes	Genes	Sig.NotIn.KEGG	Genome.In.KEGG	Genome.NotIn.KEGG	PValue	Bonferroni	FDR
[truncated: 55 more rows]

[truncated: 1 more sheets: KEGG_genes]
