# Supplementary material for: Multidisciplinary and Comparative Investigations of Potential Psychobiotic Effects of Lactobacillus Strains Isolated From Newborns and Their Impact on Gut Microbiota and Ileal Transcriptome in a Healthy Murine Model
Source: Front Cell Infect Microbiol. 2019 Jul 25;9:269. doi: 10.3389/fcimb.2019.00269 (PMC6677118; doi:10.3389/fcimb.2019.00269)
Supplement: Supplementary file 5 [file Data_Sheet_5.xlsx]

## Sheet: F4_vs_Ctrl_fc2 & raw.p
Table S4. GO enrichment analysis of the Lactobacillus reuteri ATG-F4-treated group (F4) compared to the control group. Cut-off values for significant differentially expressed genes are as follows: |fold change| ≥ 2, p < 0.05).
Gene_ID	Transcript_ID	Gene_Symbol	Description	F4/Ctrl.fc	F4/Ctrl.volume	F4/Ctrl.stat_results	F4/Ctrl.raw.pval	F4/Ctrl.bh.pval	F4/Ctrl.fc.sd	F4.mean	Ctrl.mean	F4.sd	Ctrl.sd	N_Ctrl1	N_Ctrl2	N_Ctrl3	N_F4-1	N_F4-2	N_F4-3	Ctrl1_Read_Count	Ctrl2_Read_Count	Ctrl3_Read_Count	F4-1_Read_Count	F4-2_Read_Count	F4-3_Read_Count	Ctrl1_FPKM	Ctrl2_FPKM	Ctrl3_FPKM	F4-1_FPKM	F4-2_FPKM	F4-3_FPKM
11486	NM_001272052,NM_007398	Ada	adenosine deaminase	-3.55831	6.85483	-3.63563	0.0225969	0.462659	0.872398	6.00011	7.8313	0.578738	0.652795	8.47399	7.85107	7.16885	5.34448	6.2159	6.43995	38510	26909	12970	4249	6446	6242	353.367	233.363	140.964	40.0101	73.6674	81.8358
11735	NM_009670,NM_146005,NM_170687,NM_170688,NM_170689,NM_170690,NM_170728,NM_170729,NM_170730	Ank3	ankyrin 3, epithelial	2.77623	3.52693	8.47594	0.00477623	0.364893	0.301033	4.33959	2.86646	0.121283	0.27552	2.8419	2.60404	3.15344	4.4155	4.40356	4.19971	2997	2797	3339	9285	7422	5644	6.26519	5.34293	8.19131	20.312	20.1319	16.7155
11865	NM_001243048,NM_007489	Arntl	aryl hydrocarbon receptor nuclear translocator-like	-4.57525	3.19961	-10.8431	0.00697377	0.400605	0.35044	2.28549	4.47934	0.345816	0.0567446	4.54425	4.43915	4.45462	2.68436	2.10247	2.06965	4254	4200	3361	982	504	412	22.8719	21.3489	21.4404	5.43452	3.36905	3.16578
11910	NM_007498	Atf3	activating transcription factor 3	-2.372	3.67721	-3.74497	0.0395896	0.521923	0.576323	3.10657	4.35268	0.530024	0.226325	4.09351	4.51135	4.45317	2.57772	3.10424	3.63776	2062	3031	2290	611	779	979	16.2898	22.6342	21.4278	4.9569	7.66386	11.0498
12012	NM_007519	Baat	bile acid-Coenzyme A: amino acid N-acyltransferase	2.00505	1.9257	4.25691	0.0133963	0.438385	0.40836	2.49183	1.48819	0.273175	0.303535	1.19374	1.47078	1.80006	2.80028	2.28042	2.3948	166	258	274	720	391	367	1.33177	1.95317	2.60263	5.9268	3.89976	4.2029
12962	NM_001159650,NM_021352	Crybb3	crystallin, beta B3	2.48185	3.36022	6.51975	0.0223557	0.462659	0.348393	4.0793	2.76789	0.347824	0.0199001	2.78939	2.76417	2.75011	4.17337	4.37042	3.69412	316	339	262	867	824	424	6.01966	6.08071	5.93516	16.934	19.6557	11.5155
13131	NM_010014,NM_177259,NR_104385	Dab1	disabled 1	-2.78812	4.28997	-16.0165	0.00135434	0.353117	0.159973	3.61362	5.09292	0.150471	0.0543123	5.12679	5.03027	5.12169	3.69588	3.43995	3.70503	7927	7973	6786	2581	1857	1837	34.3669	32.52	34.2292	11.8867	9.92705	11.624
13170	NM_016974	Dbp	D site albumin promoter binding protein	20.9922	2.42633	21.218	0.000140288	0.199692	0.358506	5.46836	1.07657	0.309247	0.181365	0.878217	1.23393	1.11757	5.20418	5.80851	5.39238	94	171	112	3806	4770	2967	0.873367	1.50189	1.23076	36.3564	55.2915	39.4476
13434	NM_010067	Trdmt1	tRNA aspartic acid methyltransferase 1	2.3042	2.00392	6.52777	0.00304052	0.353117	0.319535	2.69457	1.4903	0.241158	0.209631	1.34927	1.39044	1.73119	2.91116	2.73784	2.4347	269	321	345	1070	781	512	1.59058	1.79407	2.4179	6.50408	5.75997	4.32473
14229	NM_010220	Fkbp5	FK506 binding protein 5	4.1915	3.18448	7.31101	0.00240106	0.353117	0.489804	4.38179	2.31433	0.38915	0.297439	2.04181	2.26955	2.63161	4.49699	3.94805	4.70034	786	1081	1134	5257	2883	4160	3.15859	4.10471	5.39811	21.7002	14.4399	23.8979
14377	NM_008061	G6pc	glucose-6-phosphatase, catalytic	-5.57343	2.2224	-6.77759	0.00424826	0.359871	0.633411	1.3053	3.78386	0.531682	0.344272	4.07949	3.40588	3.86622	1.63606	0.691996	1.58784	2333	1530	1711	310	76	204	16.1218	9.99176	14.0094	2.19976	0.650414	2.01145
14864	NM_010359	Gstm3	glutathione S-transferase, mu 3	-2.65389	5.45144	-3.65427	0.0334601	0.507845	0.667416	4.79266	6.20077	0.585255	0.320812	6.44293	6.32246	5.83691	4.41152	5.46652	4.49992	6736	6501	3650	1519	2667	1117	87.5007	79.8206	56.167	20.2558	43.1633	20.7298
15200	NM_010415	Hbegf	heparin-binding EGF-like growth factor	-2.48429	3.40957	-3.68807	0.030001	0.497652	0.616553	2.81576	4.1286	0.529656	0.315598	3.80581	4.14351	4.43647	2.38405	2.65644	3.40679	1998	2775	2717	629	654	987	13.1366	17.2384	21.1606	4.24586	5.35533	9.26889
15360	NM_008256	Hmgcs2	3-hydroxy-3-methylglutaryl-Coenzyme A synthase 2	8.31002	2.83353	4.36933	0.0386943	0.521923	1.21098	4.74642	1.69157	1.17286	0.301461	1.87474	1.34364	1.85633	4.81003	5.88618	3.54306	573	381	487	5582	9913	1524	2.7148	1.70679	2.7343	27.1692	58.542	10.3217
15417	NM_008270	Hoxb9	homeobox B9	6.31077	1.7358	3.46427	0.0258081	0.47704	1.32884	3.515	0.857186	0.917353	0.9614	0.225589	0.38235	1.96362	4.16942	3.90914	2.46645	31	59	440	2843	1946	539	0.176038	0.32192	3.01328	16.8833	14.0264	4.44922
15484	NM_008289	Hsd11b2	hydroxysteroid 11-beta dehydrogenase 2	2.40041	3.48855	3.31312	0.0420189	0.522144	0.660425	4.17691	2.91363	0.575111	0.324668	2.68774	2.76746	3.28569	4.43555	4.57729	3.51789	660	764	906	2381	2161	839	5.57153	6.09293	9.06033	20.6375	22.7343	10.1136
15493	NM_153193	Hsd3b2	hydroxy-delta-5-steroid dehydrogenase, 3 beta- and steroid delta-isomerase 2	2.15158	2.10183	3.53758	0.0382388	0.521601	0.541221	2.72598	1.62059	0.249863	0.480092	1.41327	1.27899	2.1695	2.9361	2.79215	2.4497	197	194	357	743	558	353	1.70747	1.58773	3.66454	6.6112	6.0211	4.37421
15494	NM_001012306,NM_001161742,NM_001161743,NM_001161744,NM_001161745	Hsd3b3	hydroxy-delta-5-steroid dehydrogenase, 3 beta- and steroid delta-isomerase 3	2.57952	4.50583	4.29185	0.0189478	0.448022	0.551719	5.24094	3.87384	0.288196	0.470464	3.52085	3.69271	4.40794	5.4346	5.37848	4.90974	1180	1444	1940	4623	3599	2151	10.6335	12.4109	20.8318	42.9058	40.6243	27.7829
15939	NM_010500	Ier5	immediate early response 5	-2.33949	3.98596	-6.97896	0.00223488	0.353117	0.304319	3.41974	4.64593	0.210119	0.220136	4.71266	4.82498	4.40015	3.64315	3.22608	3.38999	5421	6219	3665	2329	1416	1345	25.8852	28.0679	20.7286	11.4152	8.4218	9.17334
16780	NM_001277928,NM_008484	Lamb3	laminin, beta 3	2.86258	4.84172	4.15368	0.0209764	0.460194	0.632709	5.65946	4.14214	0.540406	0.329062	4.11881	3.82536	4.48224	6.05108	5.88438	5.04292	4315	3748	4790	17060	12189	5574	16.6168	13.6421	21.8506	67.4552	58.4756	30.6783
18010	NM_010893	Neu1	neuraminidase 1	2.24574	5.9488	3.21075	0.0426467	0.522144	0.629646	6.56095	5.39376	0.327963	0.537488	4.88887	5.33362	5.95878	6.90803	6.51859	6.25622	7197	10377	12728	28881	17655	12448	29.1894	39.7784	61.1505	120.268	89.2106	72.1448
18030	NM_017373	Nfil3	nuclear factor, interleukin 3, regulated	-4.98702	2.18355	-16.302	0.0015809	0.353117	0.246301	1.31303	3.63121	0.234354	0.0757789	3.706	3.63314	3.55448	1.58044	1.14342	1.21523	1550	1606	1198	260	130	123	12.1438	11.8943	11.1212	2.0897	1.26894	1.36706
18143	NM_008719	Npas2	neuronal PAS domain protein 2	-3.14163	3.28212	-16.2992	0.00010074	0.161739	0.1755	2.55864	4.21016	0.113047	0.134241	4.3651	4.12865	4.13672	2.6867	2.4727	2.51653	5352	4829	3853	1421	996	868	19.9943	17.047	17.0465	5.44762	4.63542	4.62836
18626	NM_001159367,NM_011065	Per1	period circadian clock 1	2.60867	2.54659	5.00348	0.0261212	0.47704	0.478862	3.33051	1.94719	0.14151	0.457475	1.42487	2.14004	2.27667	3.16791	3.42583	3.39778	515	1153	1011	2335	2355	1925	1.72246	3.65406	4.0115	8.0321	9.83138	9.21732
18627	NM_011066	Per2	period circadian clock 2	3.31638	2.71951	8.75072	0.00183747	0.353117	0.342345	3.71851	1.9889	0.28729	0.186186	1.85284	1.91278	2.20109	3.45261	3.67968	4.02324	992	1188	1183	3598	3562	3849	2.65334	3.00337	3.74595	9.88017	11.8709	14.7139
18628	NM_001289877,NM_001289878,NM_011067	Per3	period circadian clock 3	5.31043	1.95531	13.6284	0.00257734	0.353117	0.306141	3.5009	1.09207	0.292397	0.0906969	0.991355	1.11757	1.16729	3.16379	3.68566	3.65325	399	525	424	2989	3682	3014	1.03062	1.28932	1.3037	7.98764	11.9125	11.1873
18671	NM_011076	Abcb1a	ATP-binding cassette, sub-family B (MDR/TAP), member 1A	4.96337	7.45161	6.09213	0.0143847	0.438385	0.657131	8.69636	6.38504	0.225168	0.617349	5.98227	6.07705	7.09579	8.8872	8.75386	8.44801	19789	22746	35901	160665	112266	74455	62.0894	67.4488	133.424	517.564	438.83	333.81
20259	NM_001146196,NM_009132	Scin	scinderin	3.17135	6.653	6.44877	0.00694226	0.400605	0.447221	7.53744	5.87234	0.213408	0.393019	5.58451	5.7124	6.32012	7.77618	7.47093	7.3652	9085	10587	12840	40499	26784	21399	47.3903	52.1725	79.3035	216.74	174.015	159.388
20500	NM_022411	Slc13a2	solute carrier family 13 (sodium-dependent dicarboxylate transporter), member 2	3.21167	6.90232	8.02199	0.00145224	0.353117	0.363452	7.79511	6.11178	0.276544	0.23584	6.00118	5.95157	6.3826	7.50211	7.83163	8.05157	8818	9093	9757	25102	25628	24930	62.8473	61.2488	82.3673	183.685	227.553	253.887
20515	NM_001159593,NM_015747	Slc20a1	solute carrier family 20, member 1	2.19546	4.01373	4.20093	0.0419566	0.522144	0.467766	4.62087	3.48635	0.453009	0.116567	3.39619	3.61798	3.44488	4.23545	5.11986	4.50731	1828	2442	1670	3394	5302	2836	9.76119	11.7573	10.2071	17.6689	33.8473	20.8129
20531	NM_011402	Slc34a2	solute carrier family 34 (sodium phosphate), member 2	-2.92937	7.32231	-7.2189	0.00237692	0.353117	0.372037	6.58795	8.13854	0.291851	0.230726	8.39682	7.9528	8.06599	6.77177	6.25143	6.74064	88880	70374	60265	28270	16196	18976	332.52	248.829	267.062	108.588	75.4851	101.444
21665	NM_011561,NM_172552	Tdg	thymine DNA glycosylase	-2.94247	2.68833	-4.25861	0.0315956	0.502244	0.63327	2.02027	3.5773	0.229874	0.590075	2.90186	3.99265	3.83738	2.13141	2.17345	1.75595	1354	3342	2368	685	596	344	6.57464	15.3697	13.6672	3.41821	3.61063	2.38328
21685	NM_017376,NM_153484	Tef	thyrotroph embryonic factor	6.25391	3.73276	22.7798	4.97577e-05	0.137417	0.201093	5.28246	2.6377	0.116403	0.163978	2.64959	2.79541	2.4681	5.15351	5.37977	5.31409	1465	1790	1075	9151	8846	7042	5.40801	6.22965	4.70164	35.0186	40.6579	37.1182
21927	NM_001159392,NM_009395	Tnfaip1	tumor necrosis factor, alpha-induced protein 1 (endothelial)	-2.19966	5.12163	-21.7333	2.66273e-05	0.137417	0.0906361	4.58446	5.72174	0.0633589	0.0648117	5.78542	5.72394	5.65586	4.51395	4.60281	4.63662	12862	13183	9865	5074	4423	3804	54.2546	52.5563	49.2928	21.9699	23.2363	22.9247
22361	NM_011704	Vnn1	vanin 1	-2.03843	6.35821	-4.09348	0.0197037	0.456151	0.434742	5.8652	6.89266	0.361767	0.241093	7.05356	7.00894	6.61546	5.59168	5.72852	6.27539	20588	21079	12565	7184	6489	7903	133.066	128.76	96.1941	47.6727	52.2506	72.9862
26366	NM_007675	Ceacam10	carcinoembryonic antigen-related cell adhesion molecule 10	-2.10388	1.84341	-7.15522	0.00204481	0.353117	0.259751	1.38338	2.45643	0.17827	0.188919	2.41937	2.66113	2.28878	1.18097	1.51707	1.45209	298	399	230	89	104	83	4.42779	5.59964	4.05421	1.35271	1.9236	1.75417
27384	NM_013778	Akr1c13	aldo-keto reductase family 1, member C13	2.12927	5.53191	7.86781	0.00449728	0.362282	0.240035	6.10389	5.01354	0.108224	0.214253	4.88733	4.89236	5.26092	6.12597	6.19938	5.98633	2302	2482	2521	5444	4618	3265	29.1762	29.7323	37.8406	70.8385	72.9221	59.1351
53376	NM_016808,NM_198091,NM_198092	Usp2	ubiquitin specific peptidase 2	2.11844	3.67217	6.87117	0.00236566	0.353117	0.272999	4.25338	3.17038	0.197114	0.188877	3.00317	3.13271	3.37525	4.06309	4.24038	4.45668	1474	1799	1695	3182	2942	2907	7.11118	8.12122	9.69947	15.6151	17.726	20.0917
54525	NM_018801,NM_173067,NM_173068	Syt7	synaptotagmin VII	2.09612	2.91296	6.79462	0.00259269	0.353117	0.272179	3.49534	2.42761	0.179974	0.204182	2.56318	2.52688	2.19278	3.42497	3.69986	3.36117	2048	2171	1289	3865	3968	2565	5.00509	5.0385	3.7259	9.68539	12.0291	8.97308
56454	NM_019698,NM_153554	Aldh18a1	aldehyde dehydrogenase 18 family, member A1	-2.0455	5.47733	-7.8368	0.00572903	0.391437	0.228188	4.98537	6.01783	0.0931224	0.208322	6.17613	6.09554	5.78182	4.91962	4.94457	5.09193	16035	16371	10318	6456	5428	5010	71.067	68.565	54.167	29.3734	29.9643	31.7282
56485	NM_019741	Slc2a5	solute carrier family 2 (facilitated glucose transporter), member 5	2.2396	4.53715	5.38018	0.00638335	0.394384	0.374484	5.15589	3.99265	0.288985	0.238171	4.13965	4.12044	3.71786	4.82235	5.31409	5.33124	3335	3554	2101	5282	6157	5202	16.8211	16.9398	12.5474	27.3523	38.683	37.4898
63857	NM_001163028,NM_021486	Bco1	beta-carotene oxygenase 1	2.5426	2.22248	3.67481	0.037956	0.519307	0.634555	2.99533	1.64903	0.573654	0.271258	1.72288	1.34849	1.87571	3.57356	2.98608	2.42637	351	271	350	1567	843	449	2.3509	1.71111	2.78188	10.7904	6.98453	4.29542
64540	NM_001252588,NM_053082	Tspan4	tetraspanin 4	2.08934	2.67242	4.58412	0.0138365	0.438385	0.401659	3.25629	2.19325	0.333431	0.22395	2.43081	1.986	2.16292	3.53623	3.34524	2.88741	415	307	285	948	683	411	4.47876	3.20623	3.64165	10.4914	9.25103	6.26844
66811	NM_025777	Duoxa2	dual oxidase maturation factor 2	-3.17616	3.79111	-6.51428	0.0200667	0.456151	0.443306	3.04805	4.71533	0.0697496	0.437785	4.93247	5.00209	4.21142	2.98754	3.12434	3.03226	3068	3434	1548	685	636	500	30.0844	31.8342	17.9802	6.89844	7.7661	6.99844
67603	NM_026268	Dusp6	dual specificity phosphatase 6	-2.4193	4.81719	-4.93888	0.0354664	0.511602	0.446994	4.22187	5.49646	0.44226	0.0648831	5.50546	5.55637	5.42755	3.72078	4.38713	4.5577	8024	8936	6397	2116	2865	2708	44.7981	47.1515	42.2994	12.124	19.9269	21.6014
67664	NM_026301	Rnf125	ring finger protein 125	-2.5562	3.01687	-5.05364	0.00892355	0.413592	0.46406	2.4149	3.7689	0.276285	0.372852	4.1878	3.47338	3.64551	2.14157	2.40907	2.69405	1496	954	860	287	302	321	17.5065	10.5527	11.9227	3.44804	4.39616	5.36645
67972	NM_026482	Atp2b1	ATPase, Ca++ transporting, plasma membrane 1	2.39506	5.29846	4.40597	0.0154695	0.440855	0.495347	5.96582	4.70576	0.277778	0.410132	4.48224	4.45594	5.1791	6.25496	5.9415	5.701	9944	10483	13771	33923	22489	15591	21.7775	21.6984	35.7253	76.281	61.3594	48.7924
69049	NM_023493	Nat8f5	N-acetyltransferase 8 (GCN5-related) family member 5	2.71183	3.99812	16.117	0.000698585	0.327188	0.154674	4.782	3.34274	0.13996	0.0658418	3.28872	3.32342	3.41608	4.69099	4.71185	4.94317	563	630	533	1536	1272	1259	8.90369	9.42063	9.99019	24.975	25.0964	28.4781
69983	NM_001081137	Sis	sucrase isomaltase (alpha-glucosidase)	2.11424	8.86254	4.6907	0.013743	0.438385	0.398844	9.41905	8.33891	0.335891	0.215067	8.27157	8.16558	8.57959	9.32881	9.1375	9.79085	113662	113898	119642	253270	172451	228482	301.501	285.539	375.916	689.764	569.886	866.031
71661	NR_038165,NR_038166	0610005C13Rik	RIKEN cDNA 0610005C13 gene	2.29242	4.97005	5.42674	0.0184208	0.447715	0.382005	5.60439	4.40751	0.357647	0.134227	4.5418	4.40739	4.27335	5.19141	5.80938	5.81236	1584	1507	1093	2508	3183	2547	22.8104	20.8637	18.9071	36.0653	55.3835	52.6596
71898	NM_001168660,NM_173743	Apol9b	apolipoprotein L 9b	-2.94986	3.96074	-4.2989	0.0454664	0.52614	0.628793	3.25655	4.8172	0.620249	0.103305	4.92941	4.79612	4.72605	2.7394	3.08602	3.94422	2887	2810	2125	534	598	936	30.0031	27.5264	25.883	5.67653	7.54089	13.8211
75761	NM_001164640,NM_029419	Apol7a	apolipoprotein L 7a	-2.97444	4.99735	-5.69838	0.0078985	0.413592	0.478005	4.27253	5.84515	0.405767	0.252669	6.08589	5.8675	5.58204	3.86474	4.27659	4.67625	9950	9084	5878	1961	2194	2461	67.0211	57.6658	47.0732	13.5101	18.2221	23.5433
76954	NM_001001326,NM_029811,NR_037617	St5	suppression of tumorigenicity 5	-2.09485	3.37097	-10.9433	0.00292722	0.353117	0.168856	2.87949	3.94633	0.062629	0.156812	4.05415	3.76644	4.01841	2.95177	2.84523	2.84145	4411	3854	3683	1805	1415	1160	15.7593	13.0448	15.6106	6.68928	6.24311	6.02784
77864	NM_001005341	Ypel2	yippee-like 2 (Drosophila)	-2.77188	2.63224	-9.00807	0.00166832	0.353117	0.282814	1.99762	3.46848	0.153835	0.237315	3.72468	3.25618	3.42458	2.175	1.91715	1.90071	3880	2971	2668	1087	717	605	12.3576	8.94256	10.0647	3.55242	2.84506	2.75334
100689	NM_133903	Spon2	spondin 2, extracellular matrix protein	-2.61576	2.71433	-6.94763	0.00251446	0.353117	0.345838	2.10793	3.49516	0.222313	0.264917	3.80009	3.36379	3.3216	2.301	2.15792	1.86488	1874	1467	1130	555	410	266	13.0802	9.67255	9.34183	3.97621	3.56476	2.6485
105387	NM_134072	Akr1c14	aldo-keto reductase family 1, member C14	2.49343	4.70913	4.24422	0.0215074	0.460194	0.537924	5.41409	4.09596	0.26532	0.467939	3.78402	3.86984	4.63401	5.10955	5.59529	5.53743	2022	2331	3196	5179	5956	4778	12.9091	14.0678	24.1776	33.9571	47.386	43.6003
111002	NR_028405	Marcksl1-ps4	MARCKS-like 1, pseudogene 4	3.45676	2.81636	7.23862	0.00486141	0.366541	0.428171	3.84978	2.06036	0.205706	0.375521	1.75195	1.95058	2.47853	3.61401	3.99265	3.94267	162	221	268	728	798	646	2.42075	3.11318	4.74125	11.1781	14.8709	13.8089
171580	NM_001164433,NM_138315	Mical1	microtubule associated monooxygenase, calponin and LIM domain containing 1	-2.79646	4.54484	-3.59544	0.0425044	0.522144	0.714703	3.86318	5.34678	0.288058	0.654082	5.76952	5.67742	4.59338	3.53774	3.96635	4.08544	12236	12230	4529	2336	2665	2456	53.6527	50.689	23.5461	10.5075	14.5951	15.4033
193022	NR_037977	Gm53	predicted gene 53	8.48683	1.60316	4.69026	0.0101394	0.417793	1.13933	3.76742	0.682196	0.875734	0.728815	0.151953	0.381364	1.51327	4.36451	4.17565	2.76211	5	14	66	753	540	157	0.114774	0.321618	1.9519	19.5485	17.0031	5.64303
207819	NM_172450	4930539E08Rik	RIKEN cDNA 4930539E08 gene	-2.05258	4.96201	-5.27637	0.0107816	0.417793	0.340555	4.47034	5.50777	0.173841	0.292843	5.84183	5.29536	5.38612	4.66729	4.33827	4.40546	16671	12060	10173	7022	4523	3979	56.6665	38.7416	40.959	24.5066	19.1522	19.3263
214593	NM_177610	Duox2	dual oxidase 2	-2.92642	4.69518	-5.38428	0.00626196	0.394384	0.498337	3.98408	5.53321	0.38187	0.320179	5.76108	5.67142	5.16714	3.5557	4.28881	4.10772	15548	15580	8728	3024	4306	3189	53.312	50.4905	35.4479	10.6438	18.3925	15.623
217082	NM_172563	Hlf	hepatic leukemia factor	2.66684	0.809651	30.8016	6.73039e-05	0.143447	0.0795765	1.78283	0.367694	0.0702895	0.0373069	0.368338	0.404675	0.330069	1.76177	1.72547	1.86124	110	133	79	877	695	671	0.302486	0.344742	0.256945	2.48156	2.38604	2.6429
217166	NM_145434	Nr1d1	nuclear receptor subfamily 1, group D, member 1	2.44384	5.32979	4.13952	0.038355	0.521923	0.539404	6.0132	4.72405	0.167047	0.512886	5.21783	4.76034	4.19398	5.84002	6.17335	6.02624	6520	5035	2659	9893	10214	7539	36.8205	26.8736	17.7839	57.364	71.8608	60.8394
217169	NM_172564	Tns4	tensin 4	4.2123	5.08907	8.11367	0.00282866	0.353117	0.442873	6.23101	4.1564	0.227544	0.379948	3.8213	4.07871	4.56919	6.06295	6.48995	6.14014	4040	5270	5965	20165	21498	14130	13.2671	16.3542	23.2003	67.991	87.9553	66.3083
217732	NM_001289429,NM_001289430,NM_001289431,NM_001289432,NM_173735	Cipc	CLOCK interacting protein, circadian	2.44034	3.86163	10.4365	0.000996823	0.327579	0.213605	4.55843	3.27134	0.116928	0.178759	3.13237	3.20865	3.473	4.44427	4.67794	4.55307	2091	2407	2360	5369	5220	3982	7.90878	8.61717	10.4378	20.7769	24.552	21.5244
223672	NM_001162883,NM_173786	Apol9a	apolipoprotein L 9a	-3.91026	3.69574	-3.74734	0.0372943	0.517064	0.909284	2.84077	4.80803	0.826965	0.378056	5.16901	4.84014	4.41494	1.96862	2.94011	3.61357	3364	2847	1674	279	515	723	35.5409	28.3715	20.9128	2.9879	6.74959	10.879
226040	NM_183160	Tmem252	transmembrane protein 252	-3.71853	3.21317	-11.5145	0.000587593	0.327188	0.285013	2.40255	4.29729	0.163518	0.23344	4.33764	4.0463	4.50792	2.54282	2.44189	2.22296	3090	2666	2961	741	572	402	19.5969	15.9802	22.2421	4.82369	4.51599	3.6377
228775	NM_175093	Trib3	tribbles pseudokinase 3	2.24624	2.57765	4.00419	0.0162162	0.443944	0.505018	3.22668	2.05917	0.344949	0.368854	2.19637	2.33977	1.64138	2.83102	3.46425	3.38478	480	605	246	780	1068	840	3.6511	4.34814	2.21651	6.09364	10.1217	9.12956
229599	NM_001033302	Ciart	circadian associated repressor of transcription	5.5786	1.05325	14.8414	0.00189133	0.353117	0.289415	2.86686	0.386951	0.274619	0.0913553	0.40032	0.470886	0.289648	2.76506	3.17784	2.65767	30	40	17	504	582	327	0.33382	0.417545	0.222458	5.78264	8.10588	5.22187
230661	NM_146151	Tesk2	testis-specific kinase 2	2.33246	4.34858	12.076	0.00300358	0.353117	0.175249	5.00221	3.78036	0.0564802	0.165898	3.61631	3.77672	3.94805	4.94457	5.00462	5.05746	2211	2701	2431	5659	4828	4212	11.3826	13.1434	14.8261	29.9209	30.9747	30.9968
231253	NR_027961	9130230L23Rik	RIKEN cDNA 9130230L23 gene	-2.04012	2.29185	-6.95004	0.0064145	0.394384	0.256356	1.83453	2.86318	0.115418	0.228905	3.12733	2.72282	2.7394	1.75925	1.96741	1.77692	734	582	463	225	223	159	7.87326	5.90074	5.87746	2.47797	2.9767	2.43129
235320	NM_001033324	Zbtb16	zinc finger and BTB domain containing 16	2.02904	0.865552	3.74944	0.0364364	0.515059	0.471558	1.51523	0.494432	0.427026	0.200038	0.685419	0.286429	0.511449	1.48856	1.10217	1.95497	208	82	119	606	315	660	0.632435	0.234683	0.429343	1.89928	1.19604	2.87618
235527	NM_178711	Plscr4	phospholipid scramblase 4	2.30315	1.827	4.20995	0.0164228	0.445012	0.495188	2.52536	1.32175	0.400461	0.291276	1.15543	1.15175	1.65808	2.9638	2.43341	2.17888	265	298	397	1372	752	510	1.26813	1.3475	2.25033	6.74869	4.48842	3.48862
242705	NM_001305399,NM_177733	E2f2	E2F transcription factor 2	-2.11292	3.06061	-37.6726	2.95987e-05	0.137417	0.0496195	2.5682	3.64743	0.0434062	0.0240415	3.6199	3.6643	3.65809	2.61636	2.55612	2.5321	3552	3991	3163	1554	1235	1012	11.4173	12.1567	12.0401	5.12753	4.9431	4.69512
270198	NM_173019	Pfkfb4	6-phosphofructo-2-kinase/fructose-2,6-biphosphatase 4	-2.00359	5.27258	-5.75821	0.00603447	0.394384	0.301574	4.79507	5.79765	0.176057	0.244848	5.92934	5.94847	5.51514	4.59433	4.86761	4.92326	12966	13929	8124	4881	4874	4219	60.2407	61.1627	44.7087	23.2813	28.2091	28.0059
353187	NM_011584	Nr1d2	nuclear receptor subfamily 1, group D, member 2	3.82373	3.95139	17.8134	0.00290842	0.353117	0.188144	5.0356	3.10062	0.187351	0.017255	3.12037	3.08849	3.09298	4.84104	5.05095	5.2148	2328	2464	1961	8023	7626	7151	7.83381	7.83603	7.81679	27.7223	31.9725	34.3851
381269	NM_001005423	Mreg	melanoregulin	-2.37775	2.61293	-11.1864	0.00126456	0.353117	0.193482	2.06179	3.31139	0.0939341	0.16915	3.38579	3.43059	3.11779	2.15503	1.96717	2.06318	1540	1727	1076	543	382	352	9.64403	10.2187	7.9774	3.48751	2.97653	3.14886
384009	NM_027450	Glipr2	GLI pathogenesis-related 2	-2.62579	3.62436	-7.15197	0.0020584	0.353117	0.337294	2.99428	4.38703	0.24651	0.230217	4.24728	4.26108	4.65275	3.24633	2.98281	2.75371	2363	2564	2681	1070	724	508	18.2761	18.7355	24.5607	8.49186	6.96824	5.61036
387191	NR_029721	Mir196a-1	microRNA 196a-1	7.33999	1.66264	4.23816	0.0136909	0.438385	1.17527	3.63605	0.760269	0.879371	0.779724	0.248459	0.374686	1.65766	4.23478	4.04692	2.62645	2	3	13	113	82	24	0.194025	0.316605	2.24974	17.6624	15.5038	5.09873
432720	NM_001013785	Akr1c19	aldo-keto reductase family 1, member C19	3.85471	4.87389	8.54177	0.00232361	0.353117	0.394725	5.94344	3.99682	0.204964	0.337339	3.72867	3.88621	4.37557	5.79261	6.1768	5.86091	986	1201	1373	4273	4600	3026	12.3956	14.2637	20.4382	55.1584	72.042	54.352
574402	NM_001025381	Gpr17	G protein-coupled receptor 17	2.25186	1.46003	6.19959	0.00899129	0.413592	0.327189	2.15864	0.987517	0.14607	0.292773	0.72869	0.928587	1.30527	2.11831	2.03696	2.32063	228	354	432	1093	848	919	0.682953	1.0034	1.53523	3.37429	3.1762	3.94701
621156	NR_004438	Apoo-ps	apolipoprotein O, pseudogene	-2.91019	0.741472	-5.31836	0.0261308	0.47704	0.501901	0.298807	1.83992	0.119975	0.487351	1.30705	1.9497	2.26302	0.168998	0.321805	0.405618	58	125	127	5	9	9	1.51069	3.11267	3.971	0.129233	0.269187	0.334564
667373	NM_001101605,NM_001110517	Ifit1bl1	interferon induced protein with tetratricpeptide repeats 1B like 1	-2.35937	4.14696	-5.2319	0.0339389	0.510675	0.40998	3.57374	4.81214	0.408983	0.0285727	4.78303	4.81324	4.84014	3.15041	3.96668	3.60412	3952	4286	3440	1119	1696	1100	27.1827	27.8778	28.2046	7.88457	14.5963	10.8215
790911	NR_003282	Slc13a2os	solute carrier family 13 (sodium-dependent dicarboxylate transporter), member 2, opposite strand	2.83403	3.30847	5.42101	0.00626262	0.394384	0.480173	4.14416	2.6413	0.3041	0.371604	2.30464	2.57924	3.04003	3.87145	4.08894	4.47209	936	1285	1473	3069	2979	3311	4.02915	5.22871	7.51177	13.5642	15.9773	20.3683

## Sheet: gomap_stat
Namespace	GOID	Term	count	Genes	Sig.NotIn.GO	Genome.In.GO	Genome.NotIn.GO	PValue	Bonferroni	FDR
biological_process	GO:0009987	cellular process	63	Spon2, Ada, Ank3, Arntl, Atf3, Baat, Dab1, Dbp, Trdmt1, Fkbp5, G6pc, Gstm3, Hbegf, Hmgcs2, Hoxb9, Lamb3, Mical1, Neu1, Nfil3, Npas2, Per1, Per2, Per3, Abcb1a, Scin, Slc13a2, Slc20a1, Slc34a2, Duox2, Tdg, Tef, Hlf, Nr1d1, Tns4, Cipc, Tnfaip1, Vnn1, Trib3, Ciart, Tesk2, Zbtb16, Plscr4, E2f2, Ceacam10, Pfkfb4, Akr1c13, Nr1d2, Mreg, Glipr2, Mir196a-1, Usp2, Syt7, Aldh18a1, Slc2a5, Gpr17, Bco1, Tspan4…	21	14702	42183	2.07412e-20	5.23717e-17	5.23717e-17
biological_process	GO:0044699	single-organism process	58	Spon2, Ada, Ank3, Arntl, Atf3, Baat, Dab1, G6pc, Hbegf, Hmgcs2, Hoxb9, Hsd11b2, Hsd3b2, Hsd3b3, Lamb3, Mical1, Neu1, Npas2, Per1, Per3, Abcb1a, Scin, Slc13a2, Slc20a1, Slc34a2, Duox2, Tdg, Hlf, Nr1d1, Tns4, Tnfaip1, Vnn1, Trib3, Ciart, Tesk2, Zbtb16, Plscr4, E2f2, Ceacam10, Pfkfb4, Akr1c13, Nr1d2, Mreg, Glipr2, Mir196a-1, Usp2, Syt7, Aldh18a1, Slc2a5, Gpr17, Bco1, Tspan4, Ifit1bl1, Duoxa2, Dusp6,…	26	13325	43560	3.42298e-18	8.64303e-15	4.32151e-15
biological_process	GO:0048511	rhythmic process	15	Ada, Arntl, Dbp, Nfil3, Npas2, Per1, Per2, Per3, Tef, Hlf, Nr1d1, Cipc, Ciart, Nr1d2, Usp2	69	279	56606	1.2767e-17	3.22367e-14	1.07456e-14
cellular_component	GO:0043226	organelle	54	Spon2, Ada, Ank3, Arntl, Atf3, Baat, Dbp, Trdmt1, Fkbp5, G6pc, Hmgcs2, Hoxb9, Hsd11b2, Hsd3b2, Hsd3b3, Mical1, Neu1, Nfil3, Npas2, Per1, Per2, Per3, Abcb1a, Scin, Slc13a2, Slc34a2, Duox2, Tdg, Tef, Hlf, Nr1d1, Tns4, Cipc, Tnfaip1, Vnn1, Trib3, Ciart, Tesk2, Zbtb16, Plscr4, E2f2, Nr1d2, Mreg, Glipr2, Usp2, Syt7, Aldh18a1, Slc2a5, Tspan4, Duoxa2, Atp2b1, Cml5, Sis, Ypel2	30	11817	45068	2.71503e-17	6.85544e-14	1.57803e-14
biological_process	GO:0007623	circadian rhythm	13	Ada, Arntl, Dbp, Nfil3, Npas2, Per1, Per2, Per3, Nr1d1, Cipc, Ciart, Nr1d2, Usp2	71	160	56725	3.1248e-17	7.89013e-14	1.57803e-14
molecular_function	GO:0005488	binding	54	Spon2, Ada, Ank3, Arntl, Atf3, Baat, Dab1, Dbp, Trdmt1, Fkbp5, G6pc, Gstm3, Hbegf, Hoxb9, Hsd11b2, Lamb3, Mical1, Neu1, Nfil3, Npas2, Per1, Per2, Per3, Abcb1a, Scin, Slc34a2, Duox2, Tdg, Tef, Hlf, Nr1d1, Tns4, Cipc, Tnfaip1, Vnn1, Trib3, Ciart, Tesk2, Zbtb16, Plscr4, E2f2, Pfkfb4, Nr1d2, Mreg, Glipr2, Usp2, Syt7, Aldh18a1, Bco1, Tspan4, Ifit1bl1, Dusp6, Rnf125, Atp2b1	30	12135	44750	8.99267e-17	2.27065e-13	3.78442e-14
cellular_component	GO:0044464	cell part	58	Ada, Ank3, Arntl, Atf3, Baat, Dab1, Dbp, Trdmt1, Fkbp5, G6pc, Gstm3, Hbegf, Hmgcs2, Hoxb9, Hsd11b2, Hsd3b2, Hsd3b3, Mical1, Neu1, Nfil3, Npas2, Per1, Per2, Per3, Abcb1a, Scin, Slc20a1, Slc34a2, Tdg, Tef, Hlf, Nr1d1, Tns4, Cipc, Tnfaip1, Vnn1, Trib3, Ciart, Tesk2, Zbtb16, Plscr4, E2f2, Nr1d2, Mreg, Glipr2, Usp2, Syt7, Aldh18a1, Slc2a5, Gpr17, Tspan4, Ifit1bl1, Duoxa2, Dusp6, Atp2b1, Cml5, Sis, Ype…	26	14907	41978	7.93112e-16	2.00261e-12	2.62682e-13
cellular_component	GO:0005623	cell	58	Ada, Ank3, Arntl, Atf3, Baat, Dab1, Dbp, Trdmt1, Fkbp5, G6pc, Gstm3, Hbegf, Hmgcs2, Hoxb9, Hsd11b2, Hsd3b2, Hsd3b3, Mical1, Neu1, Nfil3, Npas2, Per1, Per2, Per3, Abcb1a, Scin, Slc20a1, Slc34a2, Tdg, Tef, Hlf, Nr1d1, Tns4, Cipc, Tnfaip1, Vnn1, Trib3, Ciart, Tesk2, Zbtb16, Plscr4, E2f2, Nr1d2, Mreg, Glipr2, Usp2, Syt7, Aldh18a1, Slc2a5, Gpr17, Tspan4, Ifit1bl1, Duoxa2, Dusp6, Atp2b1, Cml5, Sis, Ype…	26	14922	41963	8.32258e-16	2.10145e-12	2.62682e-13
cellular_component	GO:0043227	membrane-bounded organelle	50	Spon2, Ada, Ank3, Arntl, Atf3, Baat, Dbp, Trdmt1, Fkbp5, G6pc, Hmgcs2, Hoxb9, Hsd11b2, Hsd3b2, Hsd3b3, Neu1, Nfil3, Npas2, Per1, Per2, Per3, Abcb1a, Scin, Slc13a2, Duox2, Tdg, Tef, Hlf, Nr1d1, Cipc, Tnfaip1, Vnn1, Trib3, Ciart, Tesk2, Zbtb16, Plscr4, E2f2, Nr1d2, Mreg, Glipr2, Usp2, Syt7, Aldh18a1, Slc2a5, Duoxa2, Atp2b1, Cml5, Sis, Ypel2	34	10926	45959	1.53346e-15	3.872e-12	4.30222e-13
biological_process	GO:0008152	metabolic process	48	Ada, Ank3, Arntl, Atf3, Baat, Dab1, Dbp, Trdmt1, Fkbp5, G6pc, Gstm3, Hbegf, Hmgcs2, Hoxb9, Hsd11b2, Hsd3b2, Hsd3b3, Mical1, Neu1, Nfil3, Npas2, Per1, Per2, Per3, Duox2, Tdg, Tef, Hlf, Nr1d1, Cipc, Tnfaip1, Vnn1, Trib3, Ciart, Tesk2, Zbtb16, E2f2, Pfkfb4, Akr1c13, Nr1d2, Glipr2, Mir196a-1, Usp2, Aldh18a1, Bco1, Duoxa2, Dusp6, St5	36	10108	46777	2.46902e-15	6.23427e-12	6.23427e-13
biological_process	GO:0071704	organic substance metabolic process	46	Ada, Ank3, Arntl, Atf3, Baat, Dab1, Dbp, Trdmt1, Fkbp5, G6pc, Hbegf, Hmgcs2, Hoxb9, Hsd11b2, Hsd3b2, Hsd3b3, Mical1, Neu1, Nfil3, Npas2, Per1, Per2, Per3, Duox2, Tdg, Tef, Hlf, Nr1d1, Cipc, Tnfaip1, Vnn1, Trib3, Ciart, Tesk2, Zbtb16, E2f2, Pfkfb4, Nr1d2, Glipr2, Mir196a-1, Usp2, Aldh18a1, Bco1, Duoxa2, Dusp6, St5	38	9389	47496	5.25336e-15	1.32647e-11	1.20588e-12
biological_process	GO:0065007	biological regulation	48	Spon2, Ada, Ank3, Arntl, Atf3, Dab1, Dbp, G6pc, Hbegf, Hoxb9, Hsd11b2, Mical1, Neu1, Nfil3, Npas2, Per1, Per2, Per3, Abcb1a, Scin, Slc20a1, Slc34a2, Duox2, Tdg, Tef, Hlf, Nr1d1, Cipc, Tnfaip1, Vnn1, Trib3, Ciart, Zbtb16, Plscr4, E2f2, Nr1d2, Glipr2, Mir196a-1, Usp2, Syt7, Gpr17, Tspan4, Ifit1bl1, Duoxa2, Dusp6, Atp2b1, Cml5, St5	36	11000	45885	6.65236e-14	1.67972e-10	1.39977e-11
biological_process	GO:0044238	primary metabolic process	43	Ada, Arntl, Atf3, Baat, Dab1, Dbp, Trdmt1, Fkbp5, G6pc, Hbegf, Hmgcs2, Hoxb9, Hsd11b2, Hsd3b2, Hsd3b3, Mical1, Neu1, Nfil3, Npas2, Per1, Per2, Per3, Tdg, Tef, Hlf, Nr1d1, Cipc, Tnfaip1, Trib3, Ciart, Tesk2, Zbtb16, E2f2, Pfkfb4, Nr1d2, Glipr2, Mir196a-1, Usp2, Aldh18a1, Bco1, Duoxa2, Dusp6, St5	41	8920	47965	1.58984e-13	4.01434e-10	3.08795e-11
biological_process	GO:1901360	organic cyclic compound metabolic process	33	Ada, Arntl, Atf3, Baat, Dbp, Trdmt1, G6pc, Hmgcs2, Hoxb9, Hsd11b2, Hsd3b2, Hsd3b3, Nfil3, Npas2, Per1, Per2, Per3, Duox2, Tdg, Tef, Hlf, Nr1d1, Cipc, Tnfaip1, Trib3, Ciart, Zbtb16, E2f2, Nr1d2, Mir196a-1, Usp2, Aldh18a1, Duoxa2	51	5092	51793	2.94505e-13	7.43624e-10	5.3116e-11
biological_process	GO:0044763	single-organism cellular process	49	Ada, Ank3, Arntl, Atf3, Baat, Dab1, G6pc, Hbegf, Hmgcs2, Hoxb9, Lamb3, Mical1, Neu1, Npas2, Per1, Abcb1a, Scin, Slc13a2, Slc20a1, Slc34a2, Duox2, Tdg, Hlf, Nr1d1, Tns4, Tnfaip1, Vnn1, Trib3, Tesk2, Zbtb16, Plscr4, E2f2, Ceacam10, Nr1d2, Mreg, Glipr2, Mir196a-1, Usp2, Syt7, Aldh18a1, Slc2a5, Gpr17, Bco1, Tspan4, Ifit1bl1, Duoxa2, Dusp6, Atp2b1, St5	35	11998	44887	3.60981e-13	9.11478e-10	6.07652e-11
biological_process	GO:0044237	cellular metabolic process	42	Ada, Arntl, Atf3, Baat, Dab1, Dbp, Trdmt1, Fkbp5, G6pc, Hbegf, Hmgcs2, Hoxb9, Mical1, Nfil3, Npas2, Per1, Per2, Per3, Duox2, Tdg, Tef, Hlf, Nr1d1, Cipc, Tnfaip1, Vnn1, Trib3, Ciart, Tesk2, Zbtb16, E2f2, Pfkfb4, Akr1c13, Nr1d2, Glipr2, Mir196a-1, Usp2, Aldh18a1, Bco1, Duoxa2, Dusp6, St5	42	8850	48035	6.61408e-13	1.67006e-09	1.04378e-10
biological_process	GO:0042752	regulation of circadian rhythm	9	Ada, Arntl, Npas2, Per1, Per3, Nr1d1, Cipc, Nr1d2, Usp2	75	100	56785	4.49128e-12	1.13405e-08	6.67087e-10
molecular_function	GO:0005515	protein binding	38	Spon2, Ank3, Arntl, Atf3, Baat, Dab1, Fkbp5, Gstm3, Hbegf, Lamb3, Mical1, Neu1, Nfil3, Npas2, Per1, Per2, Per3, Scin, Slc34a2, Tdg, Tef, Nr1d1, Tns4, Cipc, Tnfaip1, Trib3, Ciart, Zbtb16, Plscr4, E2f2, Nr1d2, Mreg, Glipr2, Usp2, Syt7, Tspan4, Dusp6, Atp2b1	46	7678	49207	5.64789e-12	1.42609e-08	7.92274e-10
cellular_component	GO:0044424	intracellular part	48	Ada, Ank3, Arntl, Atf3, Baat, Dab1, Dbp, Trdmt1, Fkbp5, G6pc, Gstm3, Hmgcs2, Hoxb9, Hsd11b2, Hsd3b2, Hsd3b3, Mical1, Neu1, Nfil3, Npas2, Per1, Per2, Per3, Scin, Tdg, Tef, Hlf, Nr1d1, Tns4, Cipc, Tnfaip1, Trib3, Ciart, Tesk2, Zbtb16, E2f2, Nr1d2, Mreg, Glipr2, Usp2, Syt7, Aldh18a1, Ifit1bl1, Duoxa2, Dusp6, Atp2b1, Cml5, Ypel2	36	12470	44415	7.67881e-12	1.9389e-08	1.02047e-09
biological_process	GO:0050789	regulation of biological process	44	Spon2, Ada, Ank3, Arntl, Atf3, Dab1, Dbp, G6pc, Hbegf, Hoxb9, Mical1, Neu1, Nfil3, Npas2, Per1, Per2, Per3, Abcb1a, Scin, Slc20a1, Duox2, Tdg, Tef, Hlf, Nr1d1, Cipc, Tnfaip1, Vnn1, Trib3, Ciart, Zbtb16, E2f2, Nr1d2, Glipr2, Mir196a-1, Usp2, Syt7, Gpr17, Tspan4, Ifit1bl1, Duoxa2, Dusp6, Cml5, St5	40	10503	46382	8.46992e-12	2.13865e-08	1.06933e-09
cellular_component	GO:0005622	intracellular	48	Ada, Ank3, Arntl, Atf3, Baat, Dab1, Dbp, Trdmt1, Fkbp5, G6pc, Gstm3, Hmgcs2, Hoxb9, Hsd11b2, Hsd3b2, Hsd3b3, Mical1, Neu1, Nfil3, Npas2, Per1, Per2, Per3, Scin, Tdg, Tef, Hlf, Nr1d1, Tns4, Cipc, Tnfaip1, Trib3, Ciart, Tesk2, Zbtb16, E2f2, Nr1d2, Mreg, Glipr2, Usp2, Syt7, Aldh18a1, Ifit1bl1, Duoxa2, Dusp6, Atp2b1, Cml5, Ypel2	36	12603	44282	1.1379e-11	2.8732e-08	1.36819e-09
cellular_component	GO:0043229	intracellular organelle	44	Ada, Ank3, Arntl, Atf3, Baat, Dbp, Trdmt1, Fkbp5, G6pc, Hmgcs2, Hoxb9, Hsd11b2, Hsd3b2, Hsd3b3, Mical1, Neu1, Nfil3, Npas2, Per1, Per2, Per3, Scin, Tdg, Tef, Hlf, Nr1d1, Tns4, Cipc, Tnfaip1, Trib3, Ciart, Tesk2, Zbtb16, E2f2, Nr1d2, Mreg, Glipr2, Usp2, Syt7, Aldh18a1, Duoxa2, Atp2b1, Cml5, Ypel2	40	10799	46086	2.1801e-11	5.50476e-08	2.50216e-09
biological_process	GO:1901362	organic cyclic compound biosynthetic process	26	Ada, Arntl, Atf3, Baat, Dbp, Hmgcs2, Hoxb9, Hsd3b2, Hsd3b3, Nfil3, Npas2, Per1, Per2, Per3, Tdg, Tef, Hlf, Nr1d1, Cipc, Trib3, Ciart, Zbtb16, E2f2, Nr1d2, Usp2, Aldh18a1	58	3579	53306	2.90381e-11	7.33213e-08	3.18788e-09
biological_process	GO:0050794	regulation of cellular process	42	Ada, Ank3, Arntl, Atf3, Dab1, Dbp, Hbegf, Hoxb9, Mical1, Neu1, Nfil3, Npas2, Per1, Per2, Per3, Abcb1a, Scin, Slc20a1, Duox2, Tdg, Tef, Hlf, Nr1d1, Cipc, Tnfaip1, Vnn1, Trib3, Ciart, Zbtb16, E2f2, Nr1d2, Glipr2, Mir196a-1, Usp2, Syt7, Gpr17, Tspan4, Ifit1bl1, Duoxa2, Dusp6, Cml5, St5	42	9999	46886	3.65649e-11	9.23263e-08	3.84693e-09
cellular_component	GO:0043231	intracellular membrane-bounded organelle	41	Ada, Ank3, Arntl, Atf3, Baat, Dbp, Trdmt1, Fkbp5, G6pc, Hmgcs2, Hoxb9, Hsd11b2, Hsd3b2, Hsd3b3, Neu1, Nfil3, Npas2, Per1, Per2, Per3, Tdg, Tef, Hlf, Nr1d1, Cipc, Tnfaip1, Trib3, Ciart, Tesk2, Zbtb16, E2f2, Nr1d2, Mreg, Glipr2, Usp2, Syt7, Aldh18a1, Duoxa2, Atp2b1, Cml5, Ypel2	43	9812	47073	9.16165e-11	2.31332e-07	9.25327e-09
biological_process	GO:0060255	regulation of macromolecule metabolic process	30	Ank3, Arntl, Atf3, Dab1, Dbp, G6pc, Hbegf, Hoxb9, Mical1, Nfil3, Npas2, Per1, Per2, Per3, Tdg, Tef, Hlf, Nr1d1, Cipc, Tnfaip1, Trib3, Ciart, Zbtb16, E2f2, Nr1d2, Glipr2, Mir196a-1, Usp2, Dusp6, St5	54	5182	51703	9.53554e-11	2.40772e-07	9.26047e-09
biological_process	GO:1901576	organic substance biosynthetic process	29	Ada, Arntl, Atf3, Baat, Dbp, G6pc, Hbegf, Hmgcs2, Hoxb9, Hsd3b2, Hsd3b3, Nfil3, Npas2, Per1, Per2, Per3, Tdg, Tef, Hlf, Nr1d1, Cipc, Tnfaip1, Trib3, Ciart, Zbtb16, E2f2, Nr1d2, Usp2, Aldh18a1	55	4947	51938	1.75414e-10	4.4292e-07	1.64044e-08
biological_process	GO:0009058	biosynthetic process	29	Ada, Arntl, Atf3, Baat, Dbp, G6pc, Hbegf, Hmgcs2, Hoxb9, Hsd3b2, Hsd3b3, Nfil3, Npas2, Per1, Per2, Per3, Tdg, Tef, Hlf, Nr1d1, Cipc, Tnfaip1, Trib3, Ciart, Zbtb16, E2f2, Nr1d2, Usp2, Aldh18a1	55	5027	51858	2.53181e-10	6.39282e-07	2.28315e-08
molecular_function	GO:0003824	catalytic activity	30	Akr1c14, Ada, Baat, Trdmt1, Fkbp5, G6pc, Gstm3, Hmgcs2, Hsd11b2, Hsd3b2, Hsd3b3, Mical1, Neu1, Abcb1a, Duox2, Tdg, Tnfaip1, Vnn1, Trib3, Tesk2, Pfkfb4, Akr1c13, Usp2, Aldh18a1, Bco1, Dusp6, Rnf125, Atp2b1, Cml5, Sis	54	5417	51468	2.71808e-10	6.86316e-07	2.30411e-08
biological_process	GO:0019222	regulation of metabolic process	31	Ank3, Arntl, Atf3, Dab1, Dbp, G6pc, Hbegf, Hoxb9, Mical1, Nfil3, Npas2, Per1, Per2, Per3, Tdg, Tef, Hlf, Nr1d1, Cipc, Tnfaip1, Trib3, Ciart, Zbtb16, E2f2, Nr1d2, Glipr2, Mir196a-1, Usp2, Duoxa2, Dusp6, St5	53	5803	51082	2.73755e-10	6.91232e-07	2.30411e-08
biological_process	GO:0048523	negative regulation of cellular process	26	Ada, Ank3, Arntl, Atf3, Dab1, Hbegf, Mical1, Nfil3, Npas2, Per1, Per2, Per3, Abcb1a, Scin, Tdg, Nr1d1, Cipc, Tnfaip1, Vnn1, Trib3, Ciart, Zbtb16, Nr1d2, Usp2, Dusp6, Cml5	58	3992	52893	2.87209e-10	7.25204e-07	2.33937e-08
biological_process	GO:0048519	negative regulation of biological process	27	Ada, Ank3, Arntl, Atf3, Dab1, Hbegf, Mical1, Nfil3, Npas2, Per1, Per2, Per3, Abcb1a, Scin, Tdg, Nr1d1, Cipc, Tnfaip1, Vnn1, Trib3, Ciart, Zbtb16, Nr1d2, Mir196a-1, Usp2, Dusp6, Cml5	57	4375	52510	3.48337e-10	8.79552e-07	2.7486e-08
biological_process	GO:0032922	circadian regulation of gene expression	7	Arntl, Npas2, Per1, Per3, Nr1d1, Ciart, Usp2	77	57	56828	5.05808e-10	1.27717e-06	3.8702e-08
biological_process	GO:0006807	nitrogen compound metabolic process	30	Ada, Arntl, Atf3, Baat, Dbp, Trdmt1, G6pc, Hoxb9, Nfil3, Npas2, Per1, Per2, Per3, Duox2, Tdg, Tef, Hlf, Nr1d1, Cipc, Tnfaip1, Vnn1, Trib3, Ciart, Zbtb16, E2f2, Nr1d2, Mir196a-1, Usp2, Aldh18a1, Duoxa2	54	5630	51255	6.69588e-10	1.69071e-06	4.97268e-08
biological_process	GO:0050896	response to stimulus	36	Spon2, Ada, Ank3, Arntl, Atf3, Dab1, Gstm3, Hbegf, Hoxb9, Nfil3, Npas2, Per1, Per3, Abcb1a, Slc20a1, Duox2, Tdg, Nr1d1, Tnfaip1, Vnn1, Trib3, E2f2, Akr1c13, Nr1d2, Glipr2, Mir196a-1, Usp2, Syt7, Slc2a5, Gpr17, Tspan4, Ifit1bl1, Duoxa2, Dusp6, Rnf125, St5	48	8176	48709	7.81654e-10	1.97368e-06	5.63907e-08
biological_process	GO:0080090	regulation of primary metabolic process	28	Arntl, Atf3, Dab1, Dbp, Hbegf, Hoxb9, Mical1, Nfil3, Npas2, Per1, Per2, Per3, Tdg, Tef, Hlf, Nr1d1, Cipc, Tnfaip1, Trib3, Ciart, Zbtb16, E2f2, Nr1d2, Glipr2, Usp2, Duoxa2, Dusp6, St5	56	5065	51820	1.54972e-09	3.91304e-06	1.08696e-07
biological_process	GO:0031323	regulation of cellular metabolic process	28	Arntl, Atf3, Dab1, Dbp, Hbegf, Hoxb9, Mical1, Nfil3, Npas2, Per1, Per2, Per3, Tdg, Tef, Hlf, Nr1d1, Cipc, Tnfaip1, Trib3, Ciart, Zbtb16, E2f2, Nr1d2, Glipr2, Usp2, Duoxa2, Dusp6, St5	56	5147	51738	2.19477e-09	5.54179e-06	1.49778e-07
biological_process	GO:0006725	cellular aromatic compound metabolic process	27	Ada, Arntl, Atf3, Dbp, Trdmt1, G6pc, Hoxb9, Nfil3, Npas2, Per1, Per2, Per3, Duox2, Tdg, Tef, Hlf, Nr1d1, Cipc, Tnfaip1, Trib3, Ciart, Zbtb16, E2f2, Nr1d2, Mir196a-1, Usp2, Duoxa2	57	4898	51987	3.78137e-09	9.54795e-06	2.51262e-07
biological_process	GO:2000113	negative regulation of cellular macromolecule biosynthetic process	15	Arntl, Atf3, Hbegf, Nfil3, Per1, Per2, Per3, Tdg, Nr1d1, Cipc, Trib3, Ciart, Zbtb16, Nr1d2, Usp2	69	1249	55636	4.11648e-09	1.03941e-05	2.66515e-07
biological_process	GO:0048518	positive regulation of biological process	27	Spon2, Ada, Ank3, Arntl, Atf3, Dab1, Dbp, Hbegf, Hoxb9, Neu1, Nfil3, Npas2, Per1, Abcb1a, Scin, Slc20a1, Tef, Nr1d1, Tnfaip1, Vnn1, Trib3, Zbtb16, Nr1d2, Glipr2, Usp2, Dusp6, St5	57	4954	51931	4.78974e-09	1.20941e-05	3.02352e-07
biological_process	GO:2000112	regulation of cellular macromolecule biosynthetic process	22	Arntl, Atf3, Dbp, Hbegf, Hoxb9, Nfil3, Npas2, Per1, Per2, Per3, Tdg, Tef, Hlf, Nr1d1, Cipc, Tnfaip1, Trib3, Ciart, Zbtb16, E2f2, Nr1d2, Usp2	62	3285	53600	7.61155e-09	1.92192e-05	4.58881e-07
biological_process	GO:0044260	cellular macromolecule metabolic process	32	Arntl, Atf3, Dab1, Dbp, Trdmt1, Fkbp5, G6pc, Hbegf, Hoxb9, Mical1, Nfil3, Npas2, Per1, Per2, Per3, Tdg, Tef, Hlf, Nr1d1, Cipc, Tnfaip1, Trib3, Ciart, Tesk2, Zbtb16, E2f2, Nr1d2, Glipr2, Mir196a-1, Usp2, Dusp6, St5	52	7106	49779	7.67122e-09	1.93698e-05	4.58881e-07
biological_process	GO:0010558	negative regulation of macromolecule biosynthetic process	15	Arntl, Atf3, Hbegf, Nfil3, Per1, Per2, Per3, Tdg, Nr1d1, Cipc, Trib3, Ciart, Zbtb16, Nr1d2, Usp2	69	1315	55570	7.81461e-09	1.97319e-05	4.58881e-07
biological_process	GO:0045892	negative regulation of transcription, DNA-templated	14	Arntl, Atf3, Nfil3, Per1, Per2, Per3, Tdg, Nr1d1, Cipc, Trib3, Ciart, Zbtb16, Nr1d2, Usp2	70	1110	55775	9.373e-09	2.36668e-05	5.33317e-07
molecular_function	GO:1901363	heterocyclic compound binding	27	Ada, Arntl, Atf3, Dbp, Trdmt1, Fkbp5, Hoxb9, Hsd11b2, Mical1, Nfil3, Npas2, Per1, Abcb1a, Tdg, Tef, Hlf, Nr1d1, Trib3, Ciart, Tesk2, Zbtb16, E2f2, Pfkfb4, Nr1d2, Aldh18a1, Ifit1bl1, Atp2b1	57	5121	51764	9.50466e-09	2.39993e-05	5.33317e-07
biological_process	GO:1903507	negative regulation of nucleic acid-templated transcription	14	Arntl, Atf3, Nfil3, Per1, Per2, Per3, Tdg, Nr1d1, Cipc, Trib3, Ciart, Zbtb16, Nr1d2, Usp2	70	1134	55751	1.20189e-08	3.03478e-05	6.52206e-07
biological_process	GO:0044710	single-organism metabolic process	25	Ada, Atf3, Baat, G6pc, Hmgcs2, Hsd11b2, Hsd3b2, Hsd3b3, Mical1, Neu1, Npas2, Per1, Tdg, Nr1d1, Vnn1, Trib3, Pfkfb4, Akr1c13, Nr1d2, Glipr2, Aldh18a1, Bco1, Duoxa2, Dusp6, St5	59	4428	52457	1.22022e-08	3.08106e-05	6.52206e-07
molecular_function	GO:0097159	organic cyclic compound binding	27	Ada, Arntl, Atf3, Dbp, Trdmt1, Fkbp5, Hoxb9, Hsd11b2, Mical1, Nfil3, Npas2, Per1, Abcb1a, Tdg, Tef, Hlf, Nr1d1, Trib3, Ciart, Tesk2, Zbtb16, E2f2, Pfkfb4, Nr1d2, Aldh18a1, Ifit1bl1, Atp2b1	57	5197	51688	1.28621e-08	3.24769e-05	6.52206e-07
biological_process	GO:0031327	negative regulation of cellular biosynthetic process	15	Arntl, Atf3, Hbegf, Nfil3, Per1, Per2, Per3, Tdg, Nr1d1, Cipc, Trib3, Ciart, Zbtb16, Nr1d2, Usp2	69	1369	55516	1.28621e-08	3.24769e-05	6.52206e-07
biological_process	GO:0010556	regulation of macromolecule biosynthetic process	22	Arntl, Atf3, Dbp, Hbegf, Hoxb9, Nfil3, Npas2, Per1, Per2, Per3, Tdg, Tef, Hlf, Nr1d1, Cipc, Tnfaip1, Trib3, Ciart, Zbtb16, E2f2, Nr1d2, Usp2	62	3387	53498	1.2915e-08	3.26103e-05	6.52206e-07
biological_process	GO:0010468	regulation of gene expression	23	Ank3, Arntl, Atf3, Dbp, G6pc, Hoxb9, Nfil3, Npas2, Per1, Per2, Per3, Tdg, Tef, Hlf, Nr1d1, Cipc, Trib3, Ciart, Zbtb16, E2f2, Nr1d2, Mir196a-1, Usp2	61	3739	53146	1.36758e-08	3.45313e-05	6.66141e-07
biological_process	GO:1902679	negative regulation of RNA biosynthetic process	14	Arntl, Atf3, Nfil3, Per1, Per2, Per3, Tdg, Nr1d1, Cipc, Trib3, Ciart, Zbtb16, Nr1d2, Usp2	70	1147	55738	1.37186e-08	3.46393e-05	6.66141e-07
biological_process	GO:0070887	cellular response to chemical stimulus	18	Spon2, Ank3, Arntl, Atf3, Gstm3, Hbegf, Hoxb9, Nfil3, Duox2, Nr1d1, Vnn1, Trib3, Akr1c13, Nr1d2, Mir196a-1, Slc2a5, Ifit1bl1, Dusp6	66	2165	54720	1.42424e-08	3.5962e-05	6.78529e-07
biological_process	GO:0044249	cellular biosynthetic process	26	Ada, Arntl, Atf3, Baat, Dbp, Hbegf, Hmgcs2, Hoxb9, Nfil3, Npas2, Per1, Per2, Per3, Tdg, Tef, Hlf, Nr1d1, Cipc, Tnfaip1, Trib3, Ciart, Zbtb16, E2f2, Nr1d2, Usp2, Aldh18a1	58	4845	52040	1.46457e-08	3.69803e-05	6.84821e-07
biological_process	GO:0046483	heterocycle metabolic process	26	Ada, Arntl, Atf3, Dbp, Trdmt1, G6pc, Hoxb9, Nfil3, Npas2, Per1, Per2, Per3, Tdg, Tef, Hlf, Nr1d1, Cipc, Tnfaip1, Trib3, Ciart, Zbtb16, E2f2, Nr1d2, Mir196a-1, Usp2, Aldh18a1	58	4860	52025	1.55703e-08	3.93151e-05	7.14819e-07
biological_process	GO:0009890	negative regulation of biosynthetic process	15	Arntl, Atf3, Hbegf, Nfil3, Per1, Per2, Per3, Tdg, Nr1d1, Cipc, Trib3, Ciart, Zbtb16, Nr1d2, Usp2	69	1394	55491	1.60798e-08	4.06016e-05	7.25028e-07
biological_process	GO:0018130	heterocycle biosynthetic process	22	Ada, Arntl, Atf3, Dbp, Hoxb9, Nfil3, Npas2, Per1, Per2, Per3, Tdg, Tef, Hlf, Nr1d1, Cipc, Trib3, Ciart, Zbtb16, E2f2, Nr1d2, Usp2, Aldh18a1	62	3464	53421	1.90071e-08	4.79929e-05	8.4198e-07
biological_process	GO:0051253	negative regulation of RNA metabolic process	14	Arntl, Atf3, Nfil3, Per1, Per2, Per3, Tdg, Nr1d1, Cipc, Trib3, Ciart, Zbtb16, Nr1d2, Usp2	70	1188	55697	2.05991e-08	5.20126e-05	8.96769e-07
biological_process	GO:0034641	cellular nitrogen compound metabolic process	27	Ada, Arntl, Atf3, Dbp, Trdmt1, G6pc, Hoxb9, Nfil3, Npas2, Per1, Per2, Per3, Tdg, Tef, Hlf, Nr1d1, Cipc, Tnfaip1, Vnn1, Trib3, Ciart, Zbtb16, E2f2, Nr1d2, Mir196a-1, Usp2, Duoxa2	57	5356	51529	2.3787e-08	6.00622e-05	1.01626e-06
biological_process	GO:0010605	negative regulation of macromolecule metabolic process	18	Arntl, Atf3, Hbegf, Mical1, Nfil3, Per1, Per2, Per3, Tdg, Nr1d1, Cipc, Trib3, Ciart, Zbtb16, Nr1d2, Mir196a-1, Usp2, Dusp6	66	2247	54638	2.43679e-08	6.15289e-05	1.01626e-06
biological_process	GO:0043170	macromolecule metabolic process	33	Ank3, Arntl, Atf3, Dab1, Dbp, Trdmt1, Fkbp5, G6pc, Hbegf, Hoxb9, Mical1, Nfil3, Npas2, Per1, Per2, Per3, Tdg, Tef, Hlf, Nr1d1, Cipc, Tnfaip1, Trib3, Ciart, Tesk2, Zbtb16, E2f2, Nr1d2, Glipr2, Mir196a-1, Usp2, Dusp6, St5	51	7912	48973	2.45512e-08	6.19917e-05	1.01626e-06
biological_process	GO:0031326	regulation of cellular biosynthetic process	22	Arntl, Atf3, Dbp, Hbegf, Hoxb9, Nfil3, Npas2, Per1, Per2, Per3, Tdg, Tef, Hlf, Nr1d1, Cipc, Tnfaip1, Trib3, Ciart, Zbtb16, E2f2, Nr1d2, Usp2	62	3575	53310	3.25791e-08	8.22621e-05	1.32681e-06
biological_process	GO:0010629	negative regulation of gene expression	15	Arntl, Atf3, Nfil3, Per1, Per2, Per3, Tdg, Nr1d1, Cipc, Trib3, Ciart, Zbtb16, Nr1d2, Mir196a-1, Usp2	69	1497	55388	3.85535e-08	9.73476e-05	1.5452e-06
biological_process	GO:0009889	regulation of biosynthetic process	22	Arntl, Atf3, Dbp, Hbegf, Hoxb9, Nfil3, Npas2, Per1, Per2, Per3, Tdg, Tef, Hlf, Nr1d1, Cipc, Tnfaip1, Trib3, Ciart, Zbtb16, E2f2, Nr1d2, Usp2	62	3623	53262	4.0867e-08	0.000103189	1.61233e-06
biological_process	GO:0051171	regulation of nitrogen compound metabolic process	22	Arntl, Atf3, Dbp, Hoxb9, Nfil3, Npas2, Per1, Per2, Per3, Tdg, Tef, Hlf, Nr1d1, Cipc, Tnfaip1, Trib3, Ciart, Zbtb16, E2f2, Nr1d2, Usp2, Duoxa2	62	3651	53234	4.65638e-08	0.000117574	1.80882e-06
biological_process	GO:0051179	localization	26	Spon2, Ada, Ank3, Arntl, Dab1, G6pc, Hbegf, Hoxb9, Per1, Abcb1a, Scin, Slc13a2, Slc20a1, Slc34a2, Nr1d1, Tns4, Tnfaip1, Trib3, Zbtb16, Ceacam10, Mreg, Glipr2, Syt7, Slc2a5, Duoxa2, Atp2b1	58	5143	51742	4.73174e-08	0.000119476	1.81025e-06
biological_process	GO:0006355	regulation of transcription, DNA-templated	20	Arntl, Atf3, Dbp, Hoxb9, Nfil3, Npas2, Per1, Per2, Per3, Tdg, Tef, Hlf, Nr1d1, Cipc, Trib3, Ciart, Zbtb16, E2f2, Nr1d2, Usp2	64	2986	53899	4.91945e-08	0.000124216	1.85397e-06
biological_process	GO:1903506	regulation of nucleic acid-templated transcription	20	Arntl, Atf3, Dbp, Hoxb9, Nfil3, Npas2, Per1, Per2, Per3, Tdg, Tef, Hlf, Nr1d1, Cipc, Trib3, Ciart, Zbtb16, E2f2, Nr1d2, Usp2	64	3006	53879	5.45947e-08	0.000137852	2.00747e-06
biological_process	GO:0051716	cellular response to stimulus	30	Spon2, Ada, Ank3, Arntl, Atf3, Dab1, Gstm3, Hbegf, Hoxb9, Nfil3, Npas2, Per1, Slc20a1, Duox2, Tdg, Nr1d1, Tnfaip1, Vnn1, Trib3, E2f2, Akr1c13, Nr1d2, Glipr2, Mir196a-1, Slc2a5, Gpr17, Tspan4, Ifit1bl1, Dusp6, St5	54	6841	50044	5.48576e-08	0.000138515	2.00747e-06
biological_process	GO:2001141	regulation of RNA biosynthetic process	20	Arntl, Atf3, Dbp, Hoxb9, Nfil3, Npas2, Per1, Per2, Per3, Tdg, Tef, Hlf, Nr1d1, Cipc, Trib3, Ciart, Zbtb16, E2f2, Nr1d2, Usp2	64	3013	53872	5.66104e-08	0.000142941	2.04202e-06
biological_process	GO:0048522	positive regulation of cellular process	24	Ada, Ank3, Arntl, Atf3, Dab1, Dbp, Hbegf, Hoxb9, Neu1, Npas2, Per1, Scin, Slc20a1, Tef, Nr1d1, Tnfaip1, Vnn1, Trib3, Zbtb16, Nr1d2, Glipr2, Usp2, Dusp6, St5	60	4427	52458	5.81664e-08	0.00014687	2.0686e-06
biological_process	GO:0045934	negative regulation of nucleobase-containing compound metabolic process	14	Arntl, Atf3, Nfil3, Per1, Per2, Per3, Tdg, Nr1d1, Cipc, Trib3, Ciart, Zbtb16, Nr1d2, Usp2	70	1304	55581	6.00707e-08	0.000151679	2.10665e-06
biological_process	GO:0006351	transcription, DNA-templated	20	Arntl, Atf3, Dbp, Hoxb9, Nfil3, Npas2, Per1, Per2, Per3, Tdg, Tef, Hlf, Nr1d1, Cipc, Trib3, Ciart, Zbtb16, E2f2, Nr1d2, Usp2	64	3030	53855	6.17945e-08	0.000156031	2.13741e-06
biological_process	GO:0097659	nucleic acid-templated transcription	20	Arntl, Atf3, Dbp, Hoxb9, Nfil3, Npas2, Per1, Per2, Per3, Tdg, Tef, Hlf, Nr1d1, Cipc, Trib3, Ciart, Zbtb16, E2f2, Nr1d2, Usp2	64	3050	53835	6.84519e-08	0.000172841	2.33569e-06
biological_process	GO:0016070	RNA metabolic process	22	Arntl, Atf3, Dbp, Trdmt1, Hoxb9, Nfil3, Npas2, Per1, Per2, Per3, Tdg, Tef, Hlf, Nr1d1, Cipc, Trib3, Ciart, Zbtb16, E2f2, Nr1d2, Mir196a-1, Usp2	62	3746	53139	7.18414e-08	0.0001814	2.41018e-06
biological_process	GO:0034654	nucleobase-containing compound biosynthetic process	21	Ada, Arntl, Atf3, Dbp, Hoxb9, Nfil3, Npas2, Per1, Per2, Per3, Tdg, Tef, Hlf, Nr1d1, Cipc, Trib3, Ciart, Zbtb16, E2f2, Nr1d2, Usp2	63	3400	53485	7.29718e-08	0.000184254	2.41018e-06
biological_process	GO:0032774	RNA biosynthetic process	20	Arntl, Atf3, Dbp, Hoxb9, Nfil3, Npas2, Per1, Per2, Per3, Tdg, Tef, Hlf, Nr1d1, Cipc, Trib3, Ciart, Zbtb16, E2f2, Nr1d2, Usp2	64	3064	53821	7.34987e-08	0.000185584	2.41018e-06
biological_process	GO:0048583	regulation of response to stimulus	20	Spon2, Ada, Arntl, Atf3, Dab1, Hbegf, Npas2, Per1, Per3, Abcb1a, Slc20a1, Nr1d1, Tnfaip1, Vnn1, Trib3, Nr1d2, Glipr2, Duoxa2, Dusp6, St5	64	3074	53811	7.73109e-08	0.00019521	2.50269e-06
biological_process	GO:0019219	regulation of nucleobase-containing compound metabolic process	21	Arntl, Atf3, Dbp, Hoxb9, Nfil3, Npas2, Per1, Per2, Per3, Tdg, Tef, Hlf, Nr1d1, Cipc, Tnfaip1, Trib3, Ciart, Zbtb16, E2f2, Nr1d2, Usp2	63	3425	53460	8.21456e-08	0.000207418	2.62554e-06
biological_process	GO:0051252	regulation of RNA metabolic process	20	Arntl, Atf3, Dbp, Hoxb9, Nfil3, Npas2, Per1, Per2, Per3, Tdg, Tef, Hlf, Nr1d1, Cipc, Trib3, Ciart, Zbtb16, E2f2, Nr1d2, Usp2	64	3110	53775	9.25938e-08	0.000233799	2.92249e-06
biological_process	GO:0031324	negative regulation of cellular metabolic process	17	Arntl, Atf3, Hbegf, Mical1, Nfil3, Per1, Per2, Per3, Tdg, Nr1d1, Cipc, Trib3, Ciart, Zbtb16, Nr1d2, Usp2, Dusp6	67	2171	54714	9.53546e-08	0.00024077	2.97247e-06
biological_process	GO:0009892	negative regulation of metabolic process	18	Arntl, Atf3, Hbegf, Mical1, Nfil3, Per1, Per2, Per3, Tdg, Nr1d1, Cipc, Trib3, Ciart, Zbtb16, Nr1d2, Mir196a-1, Usp2, Dusp6	66	2480	54405	9.96013e-08	0.000251493	3.06699e-06
biological_process	GO:0019438	aromatic compound biosynthetic process	21	Ada, Arntl, Atf3, Dbp, Hoxb9, Nfil3, Npas2, Per1, Per2, Per3, Tdg, Tef, Hlf, Nr1d1, Cipc, Trib3, Ciart, Zbtb16, E2f2, Nr1d2, Usp2	63	3471	53414	1.01861e-07	0.000257198	3.09877e-06
biological_process	GO:0090304	nucleic acid metabolic process	23	Arntl, Atf3, Dbp, Trdmt1, Hoxb9, Nfil3, Npas2, Per1, Per2, Per3, Tdg, Tef, Hlf, Nr1d1, Cipc, Tnfaip1, Trib3, Ciart, Zbtb16, E2f2, Nr1d2, Mir196a-1, Usp2	61	4197	52688	1.04852e-07	0.00026475	3.15179e-06
biological_process	GO:0044767	single-organism developmental process	26	Ada, Ank3, Arntl, Atf3, Dab1, G6pc, Hbegf, Hoxb9, Lamb3, Neu1, Abcb1a, Scin, Slc34a2, Duox2, Tdg, Hlf, Nr1d1, Vnn1, Trib3, Zbtb16, Nr1d2, Mreg, Glipr2, Usp2, Dusp6, Cml5	58	5364	51521	1.06815e-07	0.000269709	3.17304e-06
biological_process	GO:0010467	gene expression	24	Ank3, Arntl, Atf3, Dbp, Trdmt1, G6pc, Hoxb9, Nfil3, Npas2, Per1, Per2, Per3, Tdg, Tef, Hlf, Nr1d1, Cipc, Trib3, Ciart, Zbtb16, E2f2, Nr1d2, Mir196a-1, Usp2	60	4584	52301	1.09179e-07	0.000275676	3.20553e-06
biological_process	GO:0032502	developmental process	26	Ada, Ank3, Arntl, Atf3, Dab1, G6pc, Hbegf, Hoxb9, Lamb3, Neu1, Abcb1a, Scin, Slc34a2, Duox2, Tdg, Hlf, Nr1d1, Vnn1, Trib3, Zbtb16, Nr1d2, Mreg, Glipr2, Usp2, Dusp6, Cml5	58	5404	51481	1.23195e-07	0.000311067	3.57549e-06
biological_process	GO:0042221	response to chemical	21	Spon2, Ada, Ank3, Arntl, Atf3, Gstm3, Hbegf, Hoxb9, Nfil3, Per1, Abcb1a, Duox2, Nr1d1, Vnn1, Trib3, Akr1c13, Nr1d2, Mir196a-1, Slc2a5, Ifit1bl1, Dusp6	63	3542	53343	1.40997e-07	0.000356018	4.04566e-06
biological_process	GO:0051172	negative regulation of nitrogen compound metabolic process	14	Arntl, Atf3, Nfil3, Per1, Per2, Per3, Tdg, Nr1d1, Cipc, Trib3, Ciart, Zbtb16, Nr1d2, Usp2	70	1410	55475	1.46004e-07	0.00036866	4.14225e-06
molecular_function	GO:0043565	sequence-specific DNA binding	12	Arntl, Atf3, Dbp, Hoxb9, Nfil3, Per1, Tef, Hlf, Nr1d1, Ciart, Zbtb16, Nr1d2	72	959	55926	1.74403e-07	0.000440368	4.89297e-06
biological_process	GO:0034645	cellular macromolecule biosynthetic process	22	Arntl, Atf3, Dbp, Hbegf, Hoxb9, Nfil3, Npas2, Per1, Per2, Per3, Tdg, Tef, Hlf, Nr1d1, Cipc, Tnfaip1, Trib3, Ciart, Zbtb16, E2f2, Nr1d2, Usp2	62	3961	52924	1.825e-07	0.000460814	5.01907e-06
biological_process	GO:0006139	nucleobase-containing compound metabolic process	24	Ada, Arntl, Atf3, Dbp, Trdmt1, Hoxb9, Nfil3, Npas2, Per1, Per2, Per3, Tdg, Tef, Hlf, Nr1d1, Cipc, Tnfaip1, Trib3, Ciart, Zbtb16, E2f2, Nr1d2, Mir196a-1, Usp2	60	4718	52167	1.82873e-07	0.000461755	5.01907e-06
biological_process	GO:0006357	regulation of transcription from RNA polymerase II promoter	15	Arntl, Atf3, Dbp, Hoxb9, Nfil3, Npas2, Per1, Per2, Per3, Tdg, Tef, Nr1d1, Trib3, Zbtb16, Usp2	69	1723	55162	2.1086e-07	0.000532422	5.72497e-06
biological_process	GO:0006366	transcription from RNA polymerase II promoter	15	Arntl, Atf3, Dbp, Hoxb9, Nfil3, Npas2, Per1, Per2, Per3, Tdg, Tef, Nr1d1, Trib3, Zbtb16, Usp2	69	1738	55147	2.33864e-07	0.000590506	6.28197e-06
biological_process	GO:0044707	single-multicellular organism process	29	Spon2, Ada, Ank3, Arntl, Atf3, Dab1, G6pc, Hbegf, Hoxb9, Hsd11b2, Neu1, Npas2, Per1, Per3, Scin, Slc34a2, Duox2, Tdg, Hlf, Nr1d1, Vnn1, Ciart, Zbtb16, Nr1d2, Mreg, Glipr2, Usp2, Dusp6, Cml5	55	6928	49957	2.78859e-07	0.00070412	7.41179e-06
molecular_function	GO:0044212	transcription regulatory region DNA binding	11	Arntl, Atf3, Dbp, Nfil3, Per1, Tef, Nr1d1, Ciart, Zbtb16, E2f2, Nr1d2	73	794	56091	2.85283e-07	0.00072034	7.50354e-06
molecular_function	GO:0000975	regulatory region DNA binding	11	Arntl, Atf3, Dbp, Nfil3, Per1, Tef, Nr1d1, Ciart, Zbtb16, E2f2, Nr1d2	73	797	56088	2.95132e-07	0.000745208	7.68256e-06
molecular_function	GO:0001067	regulatory region nucleic acid binding	11	Arntl, Atf3, Dbp, Nfil3, Per1, Tef, Nr1d1, Ciart, Zbtb16, E2f2, Nr1d2	73	800	56085	3.05278e-07	0.000770828	7.83714e-06
biological_process	GO:0009059	macromolecule biosynthetic process	22	Arntl, Atf3, Dbp, Hbegf, Hoxb9, Nfil3, Npas2, Per1, Per2, Per3, Tdg, Tef, Hlf, Nr1d1, Cipc, Tnfaip1, Trib3, Ciart, Zbtb16, E2f2, Nr1d2, Usp2	62	4088	52797	3.07278e-07	0.000775877	7.83714e-06
cellular_component	GO:0005737	cytoplasm	35	Ada, Ank3, Arntl, Baat, Dab1, Trdmt1, Fkbp5, G6pc, Gstm3, Hmgcs2, Hoxb9, Hsd11b2, Hsd3b2, Hsd3b3, Mical1, Neu1, Npas2, Per1, Per2, Per3, Scin, Nr1d1, Tns4, Tnfaip1, Tesk2, Zbtb16, Mreg, Glipr2, Usp2, Syt7, Aldh18a1, Ifit1bl1, Duoxa2, Dusp6, Cml5	49	9773	47112	4.53774e-07	0.00114578	1.14578e-05
biological_process	GO:0032501	multicellular organismal process	29	Spon2, Ada, Ank3, Arntl, Atf3, Dab1, G6pc, Hbegf, Hoxb9, Hsd11b2, Neu1, Npas2, Per1, Per3, Scin, Slc34a2, Duox2, Tdg, Hlf, Nr1d1, Vnn1, Ciart, Zbtb16, Nr1d2, Mreg, Glipr2, Usp2, Dusp6, Cml5	55	7128	49757	5.01065e-07	0.00126519	1.25266e-05
molecular_function	GO:0000976	transcription regulatory region sequence-specific DNA binding	10	Arntl, Atf3, Dbp, Nfil3, Per1, Tef, Nr1d1, Ciart, Zbtb16, Nr1d2	74	650	56235	5.39364e-07	0.00136189	1.33519e-05
biological_process	GO:1902531	regulation of intracellular signal transduction	13	Ada, Arntl, Atf3, Dab1, Hbegf, Per1, Slc20a1, Tnfaip1, Vnn1, Trib3, Glipr2, Dusp6, St5	71	1354	55531	6.95483e-07	0.00175609	1.70495e-05
molecular_function	GO:0033764	steroid dehydrogenase activity, acting on the CH-OH group of donors, NAD or NADP as acceptor	5	Akr1c14, Hsd11b2, Hsd3b2, Hsd3b3, Akr1c13	79	44	56841	7.76049e-07	0.00195952	1.88416e-05
biological_process	GO:0044271	cellular nitrogen compound biosynthetic process	21	Ada, Arntl, Atf3, Dbp, Hoxb9, Nfil3, Npas2, Per1, Per2, Per3, Tdg, Tef, Hlf, Nr1d1, Cipc, Trib3, Ciart, Zbtb16, E2f2, Nr1d2, Usp2	63	3950	52935	7.88232e-07	0.00199029	1.89551e-05
molecular_function	GO:0003677	DNA binding	15	Arntl, Atf3, Dbp, Hoxb9, Nfil3, Npas2, Per1, Tdg, Tef, Hlf, Nr1d1, Ciart, Zbtb16, E2f2, Nr1d2	69	1944	54941	8.79073e-07	0.00221966	2.09402e-05
biological_process	GO:0048512	circadian behavior	5	Ada, Npas2, Per3, Ciart, Usp2	79	48	56837	1.07496e-06	0.00271428	2.53671e-05
biological_process	GO:0010604	positive regulation of macromolecule metabolic process	17	Ank3, Arntl, Atf3, Dab1, Dbp, Hoxb9, Nfil3, Npas2, Per1, Tef, Nr1d1, Tnfaip1, Trib3, Zbtb16, Nr1d2, Glipr2, St5	67	2612	54273	1.09993e-06	0.00277733	2.5716e-05
molecular_function	GO:0016229	steroid dehydrogenase activity	5	Akr1c14, Hsd11b2, Hsd3b2, Hsd3b3, Akr1c13	79	49	56836	1.16143e-06	0.0029326	2.69046e-05
biological_process	GO:0007622	rhythmic behavior	5	Ada, Npas2, Per3, Ciart, Usp2	79	50	56835	1.25295e-06	0.0031637	2.87609e-05
biological_process	GO:0000122	negative regulation of transcription from RNA polymerase II promoter	10	Atf3, Nfil3, Per1, Per2, Per3, Tdg, Nr1d1, Trib3, Zbtb16, Usp2	74	729	56156	1.3701e-06	0.00345951	3.11667e-05
cellular_component	GO:0005634	nucleus	26	Arntl, Atf3, Dbp, Trdmt1, Fkbp5, Hoxb9, Nfil3, Npas2, Per1, Per2, Per3, Tdg, Tef, Hlf, Nr1d1, Cipc, Tnfaip1, Trib3, Ciart, Tesk2, Zbtb16, E2f2, Nr1d2, Usp2, Atp2b1, Ypel2	58	6175	50710	1.50086e-06	0.00378967	3.38363e-05
molecular_function	GO:0001071	nucleic acid binding transcription factor activity	11	Arntl, Atf3, Dbp, Nfil3, Npas2, Tef, Hlf, Nr1d1, Zbtb16, E2f2, Nr1d2	73	1025	55860	2.75455e-06	0.00695524	6.10109e-05
molecular_function	GO:0003700	transcription factor activity, sequence-specific DNA binding	11	Arntl, Atf3, Dbp, Nfil3, Npas2, Tef, Hlf, Nr1d1, Zbtb16, E2f2, Nr1d2	73	1025	55860	2.75455e-06	0.00695524	6.10109e-05
biological_process	GO:0008202	steroid metabolic process	7	Baat, G6pc, Hmgcs2, Hsd11b2, Hsd3b2, Hsd3b3, Nr1d1	77	264	56621	2.98069e-06	0.00752623	6.54455e-05
molecular_function	GO:0043167	ion binding	23	Spon2, Ada, Dab1, G6pc, Hbegf, Mical1, Npas2, Abcb1a, Scin, Slc34a2, Duox2, Nr1d1, Vnn1, Trib3, Tesk2, Pfkfb4, Nr1d2, Usp2, Syt7, Aldh18a1, Bco1, Rnf125, Atp2b1	61	5145	51740	3.23217e-06	0.00816122	7.03554e-05
molecular_function	GO:0001047	core promoter binding	6	Arntl, Nfil3, Nr1d1, Ciart, E2f2, Nr1d2	78	155	56730	3.99285e-06	0.0100819	8.61704e-05
biological_process	GO:0048856	anatomical structure development	22	Ada, Ank3, Arntl, Atf3, Dab1, Hbegf, Hoxb9, Neu1, Abcb1a, Scin, Slc34a2, Duox2, Tdg, Hlf, Vnn1, Zbtb16, Nr1d2, Mreg, Glipr2, Usp2, Dusp6, Cml5	62	4821	52064	4.31608e-06	0.0108981	9.23568e-05
molecular_function	GO:0003676	nucleic acid binding	18	Arntl, Atf3, Dbp, Trdmt1, Hoxb9, Nfil3, Npas2, Per1, Tdg, Tef, Hlf, Nr1d1, Ciart, Zbtb16, E2f2, Nr1d2, Aldh18a1, Ifit1bl1	66	3329	53556	5.57488e-06	0.0140766	0.00011829
biological_process	GO:0006629	lipid metabolic process	11	Baat, G6pc, Hmgcs2, Hsd11b2, Hsd3b2, Hsd3b3, Neu1, Nr1d1, Trib3, Nr1d2, Bco1	73	1125	55760	6.18536e-06	0.015618	0.00013015
biological_process	GO:0044700	single organism signaling	24	Ada, Ank3, Arntl, Atf3, Dab1, Hbegf, Hoxb9, Per1, Slc20a1, Duox2, Nr1d1, Tnfaip1, Vnn1, Trib3, E2f2, Nr1d2, Glipr2, Mir196a-1, Syt7, Gpr17, Tspan4, Ifit1bl1, Dusp6, St5	60	5805	51080	6.49118e-06	0.0163902	0.000135456
biological_process	GO:0023052	signaling	24	Ada, Ank3, Arntl, Atf3, Dab1, Hbegf, Hoxb9, Per1, Slc20a1, Duox2, Nr1d1, Tnfaip1, Vnn1, Trib3, E2f2, Nr1d2, Glipr2, Mir196a-1, Syt7, Gpr17, Tspan4, Ifit1bl1, Dusp6, St5	60	5810	51075	6.58435e-06	0.0166255	0.000136274
biological_process	GO:0007275	multicellular organismal development	21	Ada, Ank3, Arntl, Atf3, Dab1, Hbegf, Hoxb9, Neu1, Scin, Slc34a2, Duox2, Tdg, Hlf, Vnn1, Zbtb16, Nr1d2, Mreg, Glipr2, Usp2, Dusp6, Cml5	63	4573	52312	7.29281e-06	0.0184143	0.00014971
biological_process	GO:0007165	signal transduction	23	Ada, Ank3, Arntl, Atf3, Dab1, Hbegf, Hoxb9, Per1, Slc20a1, Duox2, Nr1d1, Tnfaip1, Vnn1, Trib3, E2f2, Nr1d2, Glipr2, Mir196a-1, Gpr17, Tspan4, Ifit1bl1, Dusp6, St5	61	5425	51460	7.58599e-06	0.0191546	0.000154473
cellular_component	GO:0031982	vesicle	18	Spon2, Ada, Fkbp5, Neu1, Abcb1a, Scin, Slc13a2, Slc34a2, Duox2, Vnn1, Plscr4, Mreg, Glipr2, Syt7, Slc2a5, Tspan4, Atp2b1, Sis	66	3427	53458	8.15178e-06	0.0205832	0.000164666
biological_process	GO:0009893	positive regulation of metabolic process	17	Ank3, Arntl, Atf3, Dab1, Dbp, Hoxb9, Nfil3, Npas2, Per1, Tef, Nr1d1, Tnfaip1, Trib3, Zbtb16, Nr1d2, Glipr2, St5	67	3071	53814	8.59866e-06	0.0217116	0.000172314
biological_process	GO:0035556	intracellular signal transduction	14	Ada, Arntl, Atf3, Dab1, Hbegf, Per1, Slc20a1, Tnfaip1, Vnn1, Trib3, E2f2, Glipr2, Dusp6, St5	70	2104	54781	1.16118e-05	0.0293197	0.000230864
biological_process	GO:0007154	cell communication	24	Ada, Ank3, Arntl, Atf3, Dab1, Hbegf, Hoxb9, Per1, Slc20a1, Duox2, Nr1d1, Tnfaip1, Vnn1, Trib3, E2f2, Nr1d2, Glipr2, Mir196a-1, Syt7, Gpr17, Tspan4, Ifit1bl1, Dusp6, St5	60	6023	50862	1.18941e-05	0.0300326	0.00023463
molecular_function	GO:0016491	oxidoreductase activity	9	Akr1c14, Hsd11b2, Hsd3b2, Hsd3b3, Mical1, Duox2, Akr1c13, Aldh18a1, Bco1	75	737	56148	1.37132e-05	0.0346258	0.000268417
biological_process	GO:0030154	cell differentiation	18	Ada, Ank3, Arntl, Atf3, Dab1, Lamb3, Neu1, Abcb1a, Scin, Hlf, Nr1d1, Vnn1, Trib3, Zbtb16, Nr1d2, Mreg, Glipr2, Dusp6	66	3608	53277	1.58611e-05	0.0400494	0.000307717
molecular_function	GO:0001046	core promoter sequence-specific DNA binding	5	Arntl, Nfil3, Nr1d1, Ciart, Nr1d2	79	98	56787	1.59647e-05	0.0403109	0.000307717
cellular_component	GO:0044421	extracellular region part	18	Spon2, Ada, Fkbp5, Hbegf, Lamb3, Neu1, Abcb1a, Scin, Slc13a2, Duox2, Vnn1, Plscr4, Glipr2, Syt7, Slc2a5, Atp2b1, Cml5, Sis	66	3626	53259	1.69056e-05	0.0426866	0.000323383
biological_process	GO:0045595	regulation of cell differentiation	12	Ada, Arntl, Dab1, Neu1, Scin, Nr1d1, Vnn1, Trib3, Zbtb16, Nr1d2, Glipr2, Dusp6	72	1559	55326	1.76453e-05	0.0445543	0.000334995
biological_process	GO:0009966	regulation of signal transduction	14	Ada, Arntl, Atf3, Dab1, Hbegf, Per1, Slc20a1, Nr1d1, Tnfaip1, Vnn1, Trib3, Glipr2, Dusp6, St5	70	2201	54684	1.85977e-05	0.0469591	0.000350441
biological_process	GO:0051239	regulation of multicellular organismal process	15	Spon2, Ada, Arntl, Dab1, Hbegf, Neu1, Per1, Per3, Scin, Vnn1, Zbtb16, Nr1d2, Glipr2, Usp2, Dusp6	69	2570	54315	2.09286e-05	0.0528448	0.000391443
biological_process	GO:0010646	regulation of cell communication	15	Ada, Ank3, Arntl, Atf3, Dab1, Hbegf, Per1, Slc20a1, Nr1d1, Tnfaip1, Vnn1, Trib3, Glipr2, Dusp6, St5	69	2590	54295	2.27849e-05	0.0575318	0.000423028
biological_process	GO:0048513	organ development	16	Ada, Arntl, Atf3, Dab1, Hoxb9, Scin, Duox2, Hlf, Vnn1, Zbtb16, Nr1d2, Mreg, Glipr2, Usp2, Dusp6, Cml5	68	2997	53888	2.72944e-05	0.0689184	0.000502954
cellular_component	GO:0005576	extracellular region	19	Spon2, Ada, Fkbp5, Hbegf, Lamb3, Neu1, Abcb1a, Scin, Slc13a2, Duox2, Vnn1, Plscr4, Ceacam10, Glipr2, Syt7, Slc2a5, Atp2b1, Cml5, Sis	65	4170	52715	2.74882e-05	0.0694076	0.000502954
cellular_component	GO:0016020	membrane	30	Ada, Ank3, Dab1, Fkbp5, G6pc, Hbegf, Hmgcs2, Hsd3b2, Hsd3b3, Neu1, Abcb1a, Slc13a2, Slc20a1, Slc34a2, Tdg, Vnn1, Tmem252, Zbtb16, Plscr4, Mreg, Glipr2, Syt7, Aldh18a1, Slc2a5, Gpr17, Tspan4, Duoxa2, Atp2b1, Cml5, Sis	54	9105	47780	2.85388e-05	0.0720605	0.000518421
biological_process	GO:0031325	positive regulation of cellular metabolic process	15	Arntl, Atf3, Dab1, Dbp, Hoxb9, Npas2, Per1, Tef, Nr1d1, Tnfaip1, Trib3, Zbtb16, Nr1d2, Glipr2, St5	69	2651	54234	2.93762e-05	0.0741748	0.00052982
biological_process	GO:1902532	negative regulation of intracellular signal transduction	7	Arntl, Atf3, Dab1, Per1, Tnfaip1, Vnn1, Dusp6	77	400	56485	3.00065e-05	0.0757665	0.000537351
biological_process	GO:0009605	response to external stimulus	13	Spon2, Ada, Ank3, Atf3, Hbegf, Hoxb9, Per1, Duox2, Nr1d1, Nr1d2, Usp2, Ifit1bl1, Duoxa2	71	1979	54906	3.12956e-05	0.0790215	0.000556489
biological_process	GO:0065008	regulation of biological quality	16	Ada, Ank3, Arntl, G6pc, Hsd11b2, Abcb1a, Scin, Slc34a2, Duox2, Nr1d1, Plscr4, Nr1d2, Usp2, Syt7, Duoxa2, Atp2b1	68	3035	53850	3.15375e-05	0.0796321	0.000556868
biological_process	GO:0010628	positive regulation of gene expression	12	Ank3, Arntl, Atf3, Dbp, Hoxb9, Nfil3, Npas2, Per1, Tef, Nr1d1, Zbtb16, Nr1d2	72	1664	55221	3.1872e-05	0.0804768	0.000558866
biological_process	GO:0048869	cellular developmental process	18	Ada, Ank3, Arntl, Atf3, Dab1, Lamb3, Neu1, Abcb1a, Scin, Hlf, Nr1d1, Vnn1, Trib3, Zbtb16, Nr1d2, Mreg, Glipr2, Dusp6	66	3872	53013	3.88098e-05	0.0979947	0.000673469
molecular_function	GO:0016616	oxidoreductase activity, acting on the CH-OH group of donors, NAD or NADP as acceptor	5	Akr1c14, Hsd11b2, Hsd3b2, Hsd3b3, Akr1c13	79	124	56761	3.89412e-05	0.0983265	0.000673469
cellular_component	GO:0044444	cytoplasmic part	24	Ada, Ank3, Arntl, Baat, Dab1, Fkbp5, G6pc, Hmgcs2, Hoxb9, Hsd11b2, Hsd3b2, Hsd3b3, Neu1, Tnfaip1, Zbtb16, Mreg, Glipr2, Usp2, Syt7, Aldh18a1, Ifit1bl1, Duoxa2, Dusp6, Cml5	60	6545	50340	4.49201e-05	0.113423	0.000771586
molecular_function	GO:0000981	RNA polymerase II transcription factor activity, sequence-specific DNA binding	8	Arntl, Atf3, Dbp, Nfil3, Tef, Nr1d1, Zbtb16, Nr1d2	76	647	56238	4.96863e-05	0.125458	0.000847688
biological_process	GO:1902578	single-organism localization	17	Spon2, Ada, Ank3, Arntl, G6pc, Per1, Abcb1a, Scin, Slc13a2, Slc20a1, Slc34a2, Nr1d1, Trib3, Mreg, Syt7, Slc2a5, Atp2b1	67	3552	53333	5.0384e-05	0.12722	0.000850428
biological_process	GO:0044283	small molecule biosynthetic process	7	Atf3, Baat, G6pc, Hmgcs2, Nr1d1, Trib3, Aldh18a1	77	440	56445	5.05204e-05	0.127564	0.000850428
biological_process	GO:0055114	oxidation-reduction process	9	G6pc, Hsd11b2, Hsd3b2, Hsd3b3, Mical1, Nr1d1, Akr1c13, Aldh18a1, Bco1	75	891	55994	5.18178e-05	0.13084	0.00086649
biological_process	GO:0009888	tissue development	12	Ada, Arntl, Atf3, Hbegf, Duox2, Hlf, Zbtb16, Nr1d2, Mreg, Glipr2, Usp2, Dusp6	72	1760	55125	5.26671e-05	0.132984	0.000874898
biological_process	GO:0051240	positive regulation of multicellular organismal process	11	Spon2, Ada, Arntl, Dab1, Hbegf, Neu1, Scin, Vnn1, Zbtb16, Glipr2, Usp2	73	1474	55411	6.05316e-05	0.152842	0.00099897
biological_process	GO:0006694	steroid biosynthetic process	5	Baat, Hmgcs2, Hsd3b2, Hsd3b3, Nr1d1	79	140	56745	6.16085e-05	0.155561	0.00101014
biological_process	GO:0048731	system development	18	Ada, Ank3, Arntl, Atf3, Dab1, Hoxb9, Neu1, Scin, Duox2, Hlf, Vnn1, Zbtb16, Nr1d2, Mreg, Glipr2, Usp2, Dusp6, Cml5	66	4031	52854	6.39724e-05	0.16153	0.00104213
biological_process	GO:0009968	negative regulation of signal transduction	9	Ada, Arntl, Atf3, Dab1, Per1, Nr1d1, Tnfaip1, Vnn1, Dusp6	75	929	55956	6.9112e-05	0.174508	0.00111864
biological_process	GO:0008219	cell death	12	Ada, Atf3, Mical1, Npas2, Abcb1a, Scin, Tns4, Vnn1, Trib3, Zbtb16, E2f2, Dusp6	72	1827	55058	7.33327e-05	0.185165	0.00117939
biological_process	GO:0016265	death	12	Ada, Atf3, Mical1, Npas2, Abcb1a, Scin, Tns4, Vnn1, Trib3, Zbtb16, E2f2, Dusp6	72	1832	55053	7.51213e-05	0.189681	0.00120052
biological_process	GO:0023051	regulation of signaling	14	Ada, Arntl, Atf3, Dab1, Hbegf, Per1, Slc20a1, Nr1d1, Tnfaip1, Vnn1, Trib3, Glipr2, Dusp6, St5	70	2551	54334	8.37098e-05	0.211367	0.00132583
molecular_function	GO:0016614	oxidoreductase activity, acting on CH-OH group of donors	5	Akr1c14, Hsd11b2, Hsd3b2, Hsd3b3, Akr1c13	79	152	56733	8.40127e-05	0.212132	0.00132583
biological_process	GO:0050793	regulation of developmental process	13	Ada, Arntl, Dab1, Neu1, Scin, Nr1d1, Vnn1, Trib3, Zbtb16, Nr1d2, Glipr2, Usp2, Dusp6	71	2212	54673	9.02183e-05	0.227801	0.00141491
biological_process	GO:0010557	positive regulation of macromolecule biosynthetic process	11	Arntl, Atf3, Dbp, Hoxb9, Npas2, Per1, Tef, Nr1d1, Tnfaip1, Zbtb16, Nr1d2	73	1555	55330	9.37931e-05	0.236828	0.0014619
cellular_component	GO:0070062	extracellular exosome	14	Spon2, Fkbp5, Neu1, Abcb1a, Scin, Slc13a2, Duox2, Vnn1, Plscr4, Glipr2, Syt7, Slc2a5, Atp2b1, Sis	70	2586	54299	9.58819e-05	0.242102	0.00148529
cellular_component	GO:0065010	extracellular membrane-bounded organelle	14	Spon2, Fkbp5, Neu1, Abcb1a, Scin, Slc13a2, Duox2, Vnn1, Plscr4, Glipr2, Syt7, Slc2a5, Atp2b1, Sis	70	2593	54292	9.84927e-05	0.248694	0.00151643
cellular_component	GO:1903561	extracellular vesicle	14	Spon2, Fkbp5, Neu1, Abcb1a, Scin, Slc13a2, Duox2, Vnn1, Plscr4, Glipr2, Syt7, Slc2a5, Atp2b1, Sis	70	2599	54286	0.000100779	0.254468	0.00154223
biological_process	GO:0044765	single-organism transport	16	Spon2, Ada, Ank3, Arntl, G6pc, Per1, Abcb1a, Slc13a2, Slc20a1, Slc34a2, Nr1d1, Trib3, Mreg, Syt7, Slc2a5, Atp2b1	68	3367	53518	0.000101429	0.256107	0.00154281
cellular_component	GO:0043230	extracellular organelle	14	Spon2, Fkbp5, Neu1, Abcb1a, Scin, Slc13a2, Duox2, Vnn1, Plscr4, Glipr2, Syt7, Slc2a5, Atp2b1, Sis	70	2606	54279	0.000103505	0.261351	0.00156498
biological_process	GO:0044711	single-organism biosynthetic process	10	Ada, Atf3, Baat, G6pc, Hmgcs2, Hsd3b2, Hsd3b3, Nr1d1, Trib3, Aldh18a1	74	1273	55612	0.000106449	0.268782	0.0015999
biological_process	GO:0015672	monovalent inorganic cation transport	7	Ada, Ank3, Per1, Abcb1a, Slc13a2, Slc20a1, Slc34a2	77	510	56375	0.000112275	0.283495	0.00167748
biological_process	GO:0007519	skeletal muscle tissue development	5	Arntl, Atf3, Hlf, Nr1d2, Usp2	79	170	56715	0.000127987	0.323166	0.00190098
biological_process	GO:0010033	response to organic substance	13	Spon2, Ada, Atf3, Gstm3, Nfil3, Per1, Duox2, Nr1d1, Trib3, Nr1d2, Slc2a5, Ifit1bl1, Dusp6	71	2305	54580	0.000132428	0.334379	0.00195544
biological_process	GO:0045935	positive regulation of nucleobase-containing compound metabolic process	11	Arntl, Atf3, Dbp, Hoxb9, Npas2, Per1, Tef, Nr1d1, Tnfaip1, Zbtb16, Nr1d2	73	1631	55254	0.000138018	0.348495	0.00202614
biological_process	GO:0048584	positive regulation of response to stimulus	11	Spon2, Ada, Arntl, Atf3, Hbegf, Npas2, Abcb1a, Slc20a1, Nr1d1, Glipr2, St5	73	1649	55236	0.000150752	0.380648	0.00220028
biological_process	GO:0060538	skeletal muscle organ development	5	Arntl, Atf3, Hlf, Nr1d2, Usp2	79	180	56705	0.000158588	0.400434	0.00230135
biological_process	GO:0006793	phosphorus metabolic process	14	Ada, Atf3, Baat, Dab1, G6pc, Mical1, Per1, Trib3, Tesk2, Pfkfb4, Glipr2, Aldh18a1, Dusp6, St5	70	2727	54158	0.000161834	0.408632	0.00233504
biological_process	GO:0023057	negative regulation of signaling	9	Ada, Arntl, Atf3, Dab1, Per1, Nr1d1, Tnfaip1, Vnn1, Dusp6	75	1063	55822	0.000172777	0.436261	0.00247875
cellular_component	GO:0031988	membrane-bounded vesicle	15	Spon2, Fkbp5, Neu1, Abcb1a, Scin, Slc13a2, Duox2, Vnn1, Plscr4, Mreg, Glipr2, Syt7, Slc2a5, Atp2b1, Sis	69	3141	53744	0.000177276	0.447623	0.00252894
biological_process	GO:0010648	negative regulation of cell communication	9	Ada, Arntl, Atf3, Dab1, Per1, Nr1d1, Tnfaip1, Vnn1, Dusp6	75	1072	55813	0.000182844	0.461682	0.00259372
biological_process	GO:0045444	fat cell differentiation	5	Arntl, Lamb3, Nr1d1, Trib3, Zbtb16	79	188	56697	0.000186624	0.471226	0.00262327
biological_process	GO:0031328	positive regulation of cellular biosynthetic process	11	Arntl, Atf3, Dbp, Hoxb9, Npas2, Per1, Tef, Nr1d1, Tnfaip1, Zbtb16, Nr1d2	73	1694	55191	0.000187005	0.472188	0.00262327
biological_process	GO:0045893	positive regulation of transcription, DNA-templated	10	Arntl, Atf3, Dbp, Hoxb9, Npas2, Per1, Tef, Nr1d1, Zbtb16, Nr1d2	74	1381	55504	0.000194625	0.491429	0.00270016
biological_process	GO:1903508	positive regulation of nucleic acid-templated transcription	10	Arntl, Atf3, Dbp, Hoxb9, Npas2, Per1, Tef, Nr1d1, Zbtb16, Nr1d2	74	1381	55504	0.000194625	0.491429	0.00270016
biological_process	GO:1902680	positive regulation of RNA biosynthetic process	10	Arntl, Atf3, Dbp, Hoxb9, Npas2, Per1, Tef, Nr1d1, Zbtb16, Nr1d2	74	1384	55501	0.000197753	0.499325	0.00272855
biological_process	GO:0071310	cellular response to organic substance	11	Spon2, Atf3, Gstm3, Nfil3, Duox2, Nr1d1, Trib3, Nr1d2, Slc2a5, Ifit1bl1, Dusp6	73	1709	55176	0.000200616	0.506555	0.00275302
biological_process	GO:0051173	positive regulation of nitrogen compound metabolic process	11	Arntl, Atf3, Dbp, Hoxb9, Npas2, Per1, Tef, Nr1d1, Tnfaip1, Zbtb16, Nr1d2	73	1714	55171	0.000205334	0.518469	0.00279904
biological_process	GO:2000026	regulation of multicellular organismal development	11	Ada, Arntl, Dab1, Neu1, Scin, Vnn1, Zbtb16, Nr1d2, Glipr2, Usp2, Dusp6	73	1715	55170	0.000206289	0.52088	0.00279904
biological_process	GO:0006810	transport	17	Spon2, Ada, Ank3, Arntl, G6pc, Per1, Abcb1a, Slc13a2, Slc20a1, Slc34a2, Nr1d1, Trib3, Mreg, Syt7, Slc2a5, Duoxa2, Atp2b1	67	4013	52872	0.000207295	0.523421	0.00279904
biological_process	GO:0006814	sodium ion transport	5	Ank3, Per1, Slc13a2, Slc20a1, Slc34a2	79	194	56691	0.000209877	0.52994	0.00281883
molecular_function	GO:0000982	transcription factor activity, RNA polymerase II core promoter proximal region sequence-specific binding	6	Arntl, Atf3, Dbp, Nfil3, Tef, Nr1d1	78	364	56521	0.000212948	0.537694	0.00284494
molecular_function	GO:0022804	active transmembrane transporter activity	6	Abcb1a, Slc13a2, Slc20a1, Slc34a2, Slc2a5, Atp2b1	78	365	56520	0.00021562	0.544442	0.00286548
biological_process	GO:0009891	positive regulation of biosynthetic process	11	Arntl, Atf3, Dbp, Hoxb9, Npas2, Per1, Tef, Nr1d1, Tnfaip1, Zbtb16, Nr1d2	73	1727	55158	0.000218042	0.550557	0.0028825
molecular_function	GO:0000977	RNA polymerase II regulatory region sequence-specific DNA binding	7	Atf3, Dbp, Nfil3, Per1, Tef, Nr1d1, Zbtb16	77	584	56301	0.000231234	0.583866	0.0030382
biological_process	GO:0080134	regulation of response to stress	9	Ada, Arntl, Hbegf, Npas2, Per1, Nr1d1, Vnn1, Nr1d2, Duoxa2	75	1111	55774	0.000232227	0.586372	0.0030382
biological_process	GO:0035914	skeletal muscle cell differentiation	4	Arntl, Atf3, Hlf, Nr1d2	80	79	56806	0.000243035	0.613663	0.00316049
molecular_function	GO:0001012	RNA polymerase II regulatory region DNA binding	7	Atf3, Dbp, Nfil3, Per1, Tef, Nr1d1, Zbtb16	77	590	56295	0.000244077	0.616295	0.00316049
biological_process	GO:0051254	positive regulation of RNA metabolic process	10	Arntl, Atf3, Dbp, Hoxb9, Npas2, Per1, Tef, Nr1d1, Zbtb16, Nr1d2	74	1427	55458	0.000247388	0.624655	0.00318701
molecular_function	GO:0043168	anion binding	13	Dab1, G6pc, Hbegf, Mical1, Abcb1a, Slc34a2, Vnn1, Trib3, Tesk2, Pfkfb4, Syt7, Aldh18a1, Atp2b1	71	2478	54407	0.000257045	0.649039	0.00328878
biological_process	GO:0044281	small molecule metabolic process	11	Ada, Atf3, Baat, G6pc, Hmgcs2, Nr1d1, Vnn1, Trib3, Pfkfb4, Aldh18a1, Duoxa2	73	1764	55121	0.000257893	0.651179	0.00328878
molecular_function	GO:0046872	metal ion binding	15	Spon2, Ada, Mical1, Npas2, Scin, Slc34a2, Duox2, Nr1d1, Tesk2, Nr1d2, Usp2, Syt7, Bco1, Rnf125, Atp2b1	69	3284	53601	0.000279374	0.705419	0.00354482
biological_process	GO:0045475	locomotor rhythm	3	Npas2, Ciart, Usp2	81	15	56870	0.000281192	0.71001	0.00355005
biological_process	GO:0051234	establishment of localization	17	Spon2, Ada, Ank3, Arntl, G6pc, Per1, Abcb1a, Slc13a2, Slc20a1, Slc34a2, Nr1d1, Trib3, Mreg, Syt7, Slc2a5, Duoxa2, Atp2b1	67	4146	52739	0.000298971	0.754903	0.00375573
biological_process	GO:0045597	positive regulation of cell differentiation	8	Ada, Arntl, Dab1, Neu1, Scin, Vnn1, Zbtb16, Glipr2	76	884	56001	0.00033135	0.836659	0.00414188
molecular_function	GO:0043169	cation binding	15	Spon2, Ada, Mical1, Npas2, Scin, Slc34a2, Duox2, Nr1d1, Tesk2, Nr1d2, Usp2, Syt7, Bco1, Rnf125, Atp2b1	69	3371	53514	0.000363616	0.91813	0.00452281
biological_process	GO:0051094	positive regulation of developmental process	9	Ada, Arntl, Dab1, Neu1, Scin, Vnn1, Zbtb16, Glipr2, Usp2	75	1221	55664	0.000433303	1	0.00536319
biological_process	GO:0006950	response to stress	14	Spon2, Ada, Arntl, Atf3, Hbegf, Npas2, Per1, Tdg, Vnn1, Trib3, Nr1d2, Syt7, Ifit1bl1, Duoxa2	70	3026	53859	0.000439485	1	0.00541317
biological_process	GO:0048585	negative regulation of response to stimulus	9	Ada, Arntl, Atf3, Dab1, Per1, Nr1d1, Tnfaip1, Vnn1, Dusp6	75	1235	55650	0.000466819	1	0.00572193
biological_process	GO:0016310	phosphorylation	11	Atf3, Dab1, Mical1, Per1, Trib3, Tesk2, Pfkfb4, Glipr2, Aldh18a1, Dusp6, St5	73	1906	54979	0.000472307	1	0.00576124
biological_process	GO:0006812	cation transport	8	Ada, Ank3, Per1, Abcb1a, Slc13a2, Slc20a1, Slc34a2, Atp2b1	76	948	55937	0.000500665	1	0.00607778
molecular_function	GO:0019904	protein domain specific binding	7	Dab1, Mical1, Slc34a2, Tdg, Tnfaip1, Zbtb16, Atp2b1	77	679	56206	0.000509478	1	0.00615517
biological_process	GO:0007155	cell adhesion	9	Spon2, Ada, Ank3, Dab1, Lamb3, Vnn1, Tesk2, Zbtb16, Cml5	75	1257	55628	0.000523726	1	0.00629351
biological_process	GO:0044708	single-organism behavior	6	Ada, Dab1, Npas2, Per3, Ciart, Usp2	78	445	56440	0.000526614	1	0.00629351
biological_process	GO:0006796	phosphate-containing compound metabolic process	13	Ada, Atf3, Dab1, G6pc, Mical1, Per1, Trib3, Tesk2, Pfkfb4, Glipr2, Aldh18a1, Dusp6, St5	71	2686	54199	0.000528406	1	0.00629351
cellular_component	GO:0071944	cell periphery	18	Ada, Ank3, Hbegf, Neu1, Abcb1a, Slc20a1, Slc34a2, Tdg, Vnn1, Zbtb16, Plscr4, Mreg, Usp2, Syt7, Slc2a5, Gpr17, Tspan4, Atp2b1	66	4835	52050	0.000552689	1	0.00653929
biological_process	GO:0022610	biological adhesion	9	Spon2, Ada, Ank3, Dab1, Lamb3, Vnn1, Tesk2, Zbtb16, Cml5	75	1268	55617	0.000554221	1	0.00653929
biological_process	GO:0045598	regulation of fat cell differentiation	4	Arntl, Nr1d1, Trib3, Zbtb16	80	109	56776	0.000606117	1	0.00711835
molecular_function	GO:0016787	hydrolase activity	12	Ada, Baat, G6pc, Neu1, Abcb1a, Tdg, Vnn1, Pfkfb4, Usp2, Dusp6, Atp2b1, Sis	72	2389	54496	0.000718135	1	0.00839487
cellular_component	GO:0031974	membrane-enclosed lumen	14	Arntl, Atf3, Fkbp5, Hmgcs2, Hoxb9, Hsd3b2, Hsd3b3, Per2, Tdg, Nr1d1, Tnfaip1, Trib3, Tesk2, Zbtb16	70	3207	53678	0.00075508	1	0.00878607
biological_process	GO:0006915	apoptotic process	10	Ada, Atf3, Mical1, Scin, Tns4, Vnn1, Trib3, Zbtb16, E2f2, Dusp6	74	1680	55205	0.000795042	1	0.00920863
cellular_component	GO:0005903	brush border	4	Dab1, Scin, Slc34a2, Sis	80	122	56763	0.000833584	1	0.00961095
biological_process	GO:0008610	lipid biosynthetic process	6	Baat, Hmgcs2, Hsd3b2, Hsd3b3, Nr1d1, Trib3	78	499	56386	0.000875184	1	0.0100447
biological_process	GO:0012501	programmed cell death	10	Ada, Atf3, Mical1, Scin, Tns4, Vnn1, Trib3, Zbtb16, E2f2, Dusp6	74	1707	55178	0.000888732	1	0.0101541
biological_process	GO:0043412	macromolecule modification	14	Atf3, Dab1, Trdmt1, Fkbp5, Mical1, Per1, Tdg, Tnfaip1, Trib3, Tesk2, Glipr2, Usp2, Dusp6, St5	70	3273	53612	0.000910143	1	0.0103518
biological_process	GO:0009790	embryo development	8	Ada, Hbegf, Hoxb9, Slc34a2, Tdg, Zbtb16, Dusp6, Cml5	76	1056	55829	0.000937018	1	0.0106097
biological_process	GO:0042745	circadian sleep/wake cycle	3	Ada, Npas2, Per3	81	31	56854	0.00107529	1	0.012121
molecular_function	GO:0016740	transferase activity	11	Baat, Trdmt1, G6pc, Gstm3, Hmgcs2, Tnfaip1, Trib3, Tesk2, Pfkfb4, Aldh18a1, Cml5	73	2144	54741	0.0011545	1	0.0129561
molecular_function	GO:0070888	E-box binding	3	Arntl, Per1, Ciart	81	33	56852	0.00120944	1	0.0135126
molecular_function	GO:0015293	symporter activity	4	Slc13a2, Slc20a1, Slc34a2, Slc2a5	80	143	56742	0.00130394	1	0.0145042
cellular_component	GO:0030054	cell junction	8	Ada, Ank3, Neu1, Abcb1a, Tns4, Syt7, Tspan4, Atp2b1	76	1126	55759	0.00135167	1	0.0149692
biological_process	GO:0010941	regulation of cell death	9	Ada, Atf3, Mical1, Npas2, Abcb1a, Scin, Vnn1, Zbtb16, Dusp6	75	1470	55415	0.00142256	1	0.0156854
molecular_function	GO:0046983	protein dimerization activity	8	Arntl, Atf3, Gstm3, Npas2, Tdg, Tef, Zbtb16, Glipr2	76	1154	55731	0.00155301	1	0.0170494
biological_process	GO:0034112	positive regulation of homotypic cell-cell adhesion	4	Ada, Ank3, Vnn1, Zbtb16	80	156	56729	0.00166429	1	0.0181919
biological_process	GO:0014070	response to organic cyclic compound	6	Ada, Gstm3, Per1, Duox2, Nr1d1, Nr1d2	78	581	56304	0.00169994	1	0.0185015
cellular_component	GO:0044425	membrane part	21	Ada, Ank3, Fkbp5, G6pc, Hbegf, Hsd3b2, Hsd3b3, Abcb1a, Slc13a2, Slc20a1, Slc34a2, Vnn1, Tmem252, Plscr4, Syt7, Slc2a5, Gpr17, Tspan4, Duoxa2, Atp2b1, Sis	63	6722	50163	0.00172697	1	0.018715
biological_process	GO:0030155	regulation of cell adhesion	6	Ada, Ank3, Dab1, Vnn1, Zbtb16, Cml5	78	588	56297	0.0017901	1	0.0193162
biological_process	GO:0007517	muscle organ development	5	Arntl, Atf3, Hlf, Nr1d2, Usp2	79	350	56535	0.00183084	1	0.0196718
biological_process	GO:0009611	response to wounding	6	Ada, Hbegf, Per1, Nr1d2, Syt7, Duoxa2	78	594	56291	0.00187013	1	0.0200088
biological_process	GO:0001932	regulation of protein phosphorylation	8	Atf3, Dab1, Mical1, Per1, Trib3, Glipr2, Dusp6, St5	76	1199	55686	0.00192491	1	0.020508
cellular_component	GO:0005886	plasma membrane	17	Ada, Ank3, Hbegf, Neu1, Abcb1a, Slc20a1, Slc34a2, Tdg, Vnn1, Zbtb16, Plscr4, Mreg, Syt7, Slc2a5, Gpr17, Tspan4, Atp2b1	67	4723	52162	0.00195922	1	0.0207859
biological_process	GO:1903034	regulation of response to wounding	5	Ada, Hbegf, Per1, Nr1d2, Duoxa2	79	358	56527	0.00198529	1	0.0209743
biological_process	GO:0043408	regulation of MAPK cascade	6	Atf3, Per1, Trib3, Glipr2, Dusp6, St5	78	605	56280	0.00202363	1	0.0212903
cellular_component	GO:0044422	organelle part	20	Ank3, Arntl, Atf3, Fkbp5, G6pc, Hmgcs2, Hoxb9, Hsd3b2, Hsd3b3, Per2, Tdg, Nr1d1, Tnfaip1, Trib3, Tesk2, Zbtb16, Glipr2, Usp2, Aldh18a1, Duoxa2	64	6187	50698	0.00206026	1	0.0215544
biological_process	GO:0001933	negative regulation of protein phosphorylation	5	Atf3, Mical1, Per1, Trib3, Dusp6	79	362	56523	0.00206581	1	0.0215544
cellular_component	GO:0045177	apical part of cell	5	Dab1, Abcb1a, Slc34a2, Slc2a5, Atp2b1	79	367	56518	0.00216959	1	0.022544
biological_process	GO:0014706	striated muscle tissue development	5	Arntl, Atf3, Hlf, Nr1d2, Usp2	79	369	56516	0.00221209	1	0.0228915
biological_process	GO:1903708	positive regulation of hemopoiesis	4	Ada, Scin, Vnn1, Zbtb16	80	173	56712	0.00222162	1	0.0228963
biological_process	GO:0051246	regulation of protein metabolic process	11	Arntl, Atf3, Dab1, Hbegf, Mical1, Per1, Trib3, Glipr2, Usp2, Dusp6, St5	73	2353	54532	0.00228403	1	0.0234438
molecular_function	GO:0001227	transcriptional repressor activity, RNA polymerase II transcription regulatory region sequence-specific binding	4	Atf3, Nfil3, Nr1d1, Zbtb16	80	178	56707	0.00240496	1	0.0245852
biological_process	GO:0006082	organic acid metabolic process	7	Baat, G6pc, Nr1d1, Vnn1, Trib3, Aldh18a1, Duoxa2	77	925	55960	0.00243506	1	0.0247706
biological_process	GO:0006575	cellular modified amino acid metabolic process	4	Duox2, Vnn1, Aldh18a1, Duoxa2	80	179	56706	0.00244272	1	0.0247706
biological_process	GO:0006468	protein phosphorylation	9	Atf3, Dab1, Mical1, Per1, Trib3, Tesk2, Glipr2, Dusp6, St5	75	1625	55260	0.00264096	1	0.0266737
biological_process	GO:0060537	muscle tissue development	5	Arntl, Atf3, Hlf, Nr1d2, Usp2	79	390	56495	0.00269361	1	0.027097
biological_process	GO:0022409	positive regulation of cell-cell adhesion	4	Ada, Ank3, Vnn1, Zbtb16	80	190	56695	0.00288246	1	0.0288818
biological_process	GO:0010498	proteasomal protein catabolic process	5	Arntl, Nr1d1, Tnfaip1, Trib3, Usp2	79	398	56487	0.00289455	1	0.0288883
biological_process	GO:0042326	negative regulation of phosphorylation	5	Atf3, Mical1, Per1, Trib3, Dusp6	79	399	56486	0.00292037	1	0.0290313
biological_process	GO:0042325	regulation of phosphorylation	8	Atf3, Dab1, Mical1, Per1, Trib3, Glipr2, Dusp6, St5	76	1295	55590	0.0029478	1	0.029189
biological_process	GO:0000165	MAPK cascade	6	Atf3, Per1, Trib3, Glipr2, Dusp6, St5	78	669	56216	0.00310562	1	0.0306316
cellular_component	GO:0044446	intracellular organelle part	19	Arntl, Atf3, Fkbp5, G6pc, Hmgcs2, Hoxb9, Hsd3b2, Hsd3b3, Per2, Tdg, Nr1d1, Tnfaip1, Trib3, Tesk2, Zbtb16, Glipr2, Usp2, Aldh18a1, Duoxa2	65	5986	50899	0.00327598	1	0.0320778
molecular_function	GO:0097367	carbohydrate derivative binding	10	Spon2, Ada, Hbegf, Abcb1a, Vnn1, Trib3, Tesk2, Pfkfb4, Aldh18a1, Atp2b1	74	2070	54815	0.00327765	1	0.0320778
biological_process	GO:0023014	signal transduction by protein phosphorylation	6	Atf3, Per1, Trib3, Glipr2, Dusp6, St5	78	681	56204	0.00334747	1	0.0326346
biological_process	GO:0019318	hexose metabolic process	4	Atf3, G6pc, Nr1d1, Pfkfb4	80	203	56682	0.00346131	1	0.0336146
biological_process	GO:0045944	positive regulation of transcription from RNA polymerase II promoter	7	Arntl, Atf3, Dbp, Hoxb9, Npas2, Per1, Tef	77	1002	55883	0.00359587	1	0.0347354
biological_process	GO:0070372	regulation of ERK1 and ERK2 cascade	4	Atf3, Glipr2, Dusp6, St5	80	206	56679	0.00360423	1	0.0347354
biological_process	GO:0006094	gluconeogenesis	3	Atf3, G6pc, Nr1d1	81	59	56826	0.00362963	1	0.0348472
biological_process	GO:0007166	cell surface receptor signaling pathway	10	Ada, Arntl, Atf3, Hbegf, Hoxb9, Duox2, Mir196a-1, Tspan4, Ifit1bl1, Dusp6	74	2104	54781	0.00364575	1	0.0348693
biological_process	GO:0055085	transmembrane transport	7	Ank3, Abcb1a, Slc13a2, Slc20a1, Slc34a2, Slc2a5, Atp2b1	77	1008	55877	0.00370104	1	0.0352647
biological_process	GO:0048641	regulation of skeletal muscle tissue development	3	Arntl, Nr1d2, Usp2	81	60	56825	0.00374709	1	0.0355692
biological_process	GO:0010647	positive regulation of cell communication	8	Ada, Ank3, Arntl, Atf3, Hbegf, Slc20a1, Glipr2, St5	76	1357	55528	0.00380243	1	0.0359593
biological_process	GO:1901615	organic hydroxy compound metabolic process	5	Baat, Hmgcs2, Duox2, Nr1d1, Duoxa2	79	431	56454	0.0038322	1	0.0361056
biological_process	GO:0002684	positive regulation of immune system process	6	Spon2, Ada, Scin, Nr1d1, Vnn1, Zbtb16	78	705	56180	0.00387147	1	0.03634
biological_process	GO:0019319	hexose biosynthetic process	3	Atf3, G6pc, Nr1d1	81	62	56823	0.00398726	1	0.0372882
biological_process	GO:0006811	ion transport	8	Ada, Ank3, Per1, Abcb1a, Slc13a2, Slc20a1, Slc34a2, Atp2b1	76	1389	55496	0.0043115	1	0.0401717
biological_process	GO:0007626	locomotory behavior	4	Dab1, Npas2, Ciart, Usp2	80	222	56663	0.00442728	1	0.0410988
biological_process	GO:0070371	ERK1 and ERK2 cascade	4	Atf3, Glipr2, Dusp6, St5	80	223	56662	0.00448217	1	0.041456
molecular_function	GO:0000989	transcription factor activity, transcription factor binding	5	Arntl, Per1, Per2, Tdg, Trib3	79	453	56432	0.00456039	1	0.0420255
molecular_function	GO:0000988	transcription factor activity, protein binding	5	Arntl, Per1, Per2, Tdg, Trib3	79	456	56429	0.00466641	1	0.0428461
biological_process	GO:0010817	regulation of hormone levels	5	Arntl, Abcb1a, Duox2, Nr1d1, Duoxa2	79	457	56428	0.00470211	1	0.0429449
molecular_function	GO:0042803	protein homodimerization activity	6	Atf3, Gstm3, Tdg, Tef, Zbtb16, Glipr2	78	739	56146	0.00471118	1	0.0429449
biological_process	GO:0046364	monosaccharide biosynthetic process	3	Atf3, G6pc, Nr1d1	81	68	56817	0.00474949	1	0.0431383
biological_process	GO:0030001	metal ion transport	6	Ank3, Per1, Slc13a2, Slc20a1, Slc34a2, Atp2b1	78	748	56137	0.00495357	1	0.0448307
biological_process	GO:0040011	locomotion	8	Ada, Ank3, Dab1, Hbegf, Hoxb9, Tnfaip1, Ceacam10, Glipr2	76	1432	55453	0.00507514	1	0.045604
cellular_component	GO:0005783	endoplasmic reticulum	8	Ank3, Fkbp5, G6pc, Hsd11b2, Hsd3b2, Hsd3b3, Duoxa2, Cml5	76	1432	55453	0.00507514	1	0.045604
biological_process	GO:0050727	regulation of inflammatory response	4	Ada, Per1, Nr1d2, Duoxa2	80	239	56646	0.00541713	1	0.0483331
biological_process	GO:0005996	monosaccharide metabolic process	4	Atf3, G6pc, Nr1d1, Pfkfb4	80	239	56646	0.00541713	1	0.0483331
biological_process	GO:0007610	behavior	6	Ada, Dab1, Npas2, Per3, Ciart, Usp2	78	777	56108	0.00579492	1	0.0515218
biological_process	GO:1901575	organic substance catabolic process	8	Ada, Arntl, G6pc, Neu1, Nr1d1, Tnfaip1, Trib3, Usp2	76	1470	55415	0.00583131	1	0.0516634
biological_process	GO:0045582	positive regulation of T cell differentiation	3	Ada, Vnn1, Zbtb16	81	76	56809	0.00586158	1	0.05175
molecular_function	GO:0015291	secondary active transmembrane transporter activity	4	Slc13a2, Slc20a1, Slc34a2, Slc2a5	80	247	56638	0.00592527	1	0.0521299
molecular_function	GO:0031625	ubiquitin protein ligase binding	4	Per1, Per3, Trib3, Usp2	80	248	56637	0.00599072	1	0.0523399
cellular_component	GO:0070013	intracellular organelle lumen	12	Arntl, Atf3, Fkbp5, Hmgcs2, Hoxb9, Per2, Tdg, Nr1d1, Tnfaip1, Trib3, Tesk2, Zbtb16	72	3143	53742	0.00600418	1	0.0523399
biological_process	GO:0006464	cellular protein modification process	12	Atf3, Dab1, Fkbp5, Mical1, Per1, Tnfaip1, Trib3, Tesk2, Glipr2, Usp2, Dusp6, St5	72	3145	53740	0.00603204	1	0.0523399
biological_process	GO:0036211	protein modification process	12	Atf3, Dab1, Fkbp5, Mical1, Per1, Tnfaip1, Trib3, Tesk2, Glipr2, Usp2, Dusp6, St5	72	3145	53740	0.00603204	1	0.0523399
cellular_component	GO:0043233	organelle lumen	12	Arntl, Atf3, Fkbp5, Hmgcs2, Hoxb9, Per2, Tdg, Nr1d1, Tnfaip1, Trib3, Tesk2, Zbtb16	72	3149	53736	0.00608807	1	0.0526451
molecular_function	GO:0044389	ubiquitin-like protein ligase binding	4	Per1, Per3, Trib3, Usp2	80	252	56633	0.00625686	1	0.05392
biological_process	GO:0016053	organic acid biosynthetic process	4	Baat, Nr1d1, Trib3, Aldh18a1	80	255	56630	0.00646104	1	0.0553021
biological_process	GO:0046394	carboxylic acid biosynthetic process	4	Baat, Nr1d1, Trib3, Aldh18a1	80	255	56630	0.00646104	1	0.0553021
molecular_function	GO:0005215	transporter activity	7	Abcb1a, Slc13a2, Slc20a1, Slc34a2, Plscr4, Slc2a5, Atp2b1	77	1146	55739	0.00680864	1	0.0580804
biological_process	GO:0006928	movement of cell or subcellular component	8	Ada, Ank3, Dab1, Hbegf, Hoxb9, Tnfaip1, Ceacam10, Glipr2	76	1515	55370	0.00683285	1	0.0580907
biological_process	GO:0009967	positive regulation of signal transduction	7	Ada, Arntl, Atf3, Hbegf, Slc20a1, Glipr2, St5	77	1157	55728	0.00711906	1	0.0603209
biological_process	GO:0019220	regulation of phosphate metabolic process	8	Atf3, Dab1, Mical1, Per1, Trib3, Glipr2, Dusp6, St5	76	1530	55355	0.00719364	1	0.0605601
molecular_function	GO:0008134	transcription factor binding	5	Arntl, Per1, Tdg, Nr1d1, E2f2	79	517	56368	0.00719555	1	0.0605601
biological_process	GO:0034110	regulation of homotypic cell-cell adhesion	4	Ada, Ank3, Vnn1, Zbtb16	80	266	56619	0.00724354	1	0.0605601
molecular_function	GO:0004769	steroid delta-isomerase activity	2	Hsd3b2, Hsd3b3	82	4	56881	0.00726385	1	0.0605601
biological_process	GO:0051174	regulation of phosphorus metabolic process	8	Atf3, Dab1, Mical1, Per1, Trib3, Glipr2, Dusp6, St5	76	1535	55350	0.007317	1	0.0605601
biological_process	GO:0031347	regulation of defense response	5	Ada, Per1, Nr1d1, Nr1d2, Duoxa2	79	520	56365	0.00733917	1	0.0605601
biological_process	GO:0010563	negative regulation of phosphorus metabolic process	5	Atf3, Mical1, Per1, Trib3, Dusp6	79	520	56365	0.00733917	1	0.0605601
biological_process	GO:0045936	negative regulation of phosphate metabolic process	5	Atf3, Mical1, Per1, Trib3, Dusp6	79	520	56365	0.00733917	1	0.0605601
biological_process	GO:0031399	regulation of protein modification process	8	Atf3, Dab1, Mical1, Per1, Trib3, Glipr2, Dusp6, St5	76	1540	55345	0.00744193	1	0.061208
biological_process	GO:0045621	positive regulation of lymphocyte differentiation	3	Ada, Vnn1, Zbtb16	81	88	56797	0.0077297	1	0.0633685
biological_process	GO:0019752	carboxylic acid metabolic process	6	Baat, Nr1d1, Vnn1, Trib3, Aldh18a1, Duoxa2	78	838	56047	0.00788568	1	0.064438
molecular_function	GO:0043566	structure-specific DNA binding	4	Per1, Tdg, Tef, Zbtb16	80	279	56606	0.00823781	1	0.0669069
biological_process	GO:0006954	inflammatory response	5	Ada, Per1, Vnn1, Nr1d2, Duoxa2	79	538	56347	0.00824081	1	0.0669069
cellular_component	GO:0016021	integral component of membrane	17	G6pc, Hbegf, Hsd3b2, Hsd3b3, Abcb1a, Slc13a2, Slc20a1, Slc34a2, Vnn1, Tmem252, Plscr4, Syt7, Slc2a5, Gpr17, Tspan4, Duoxa2, Atp2b1	67	5584	51301	0.00833418	1	0.0674481
biological_process	GO:0044267	cellular protein metabolic process	14	Arntl, Atf3, Dab1, Fkbp5, Mical1, Per1, Nr1d1, Tnfaip1, Trib3, Tesk2, Glipr2, Usp2, Dusp6, St5	70	4101	52784	0.00838739	1	0.0675303
biological_process	GO:0031400	negative regulation of protein modification process	5	Atf3, Mical1, Per1, Trib3, Dusp6	79	541	56344	0.00839782	1	0.0675303
molecular_function	GO:0031072	heat shock protein binding	3	Arntl, Fkbp5, Npas2	81	93	56792	0.00857713	1	0.0687532
molecular_function	GO:0015294	solute:cation symporter activity	3	Slc20a1, Slc34a2, Slc2a5	81	94	56791	0.0087514	1	0.0698247
biological_process	GO:0048870	cell motility	7	Ada, Dab1, Hbegf, Hoxb9, Tnfaip1, Ceacam10, Glipr2	77	1211	55674	0.00879377	1	0.0698247
biological_process	GO:0051674	localization of cell	7	Ada, Dab1, Hbegf, Hoxb9, Tnfaip1, Ceacam10, Glipr2	77	1211	55674	0.00879377	1	0.0698247
biological_process	GO:0006952	defense response	7	Spon2, Ada, Per1, Vnn1, Nr1d2, Ifit1bl1, Duoxa2	77	1216	55669	0.00896198	1	0.0707157
biological_process	GO:1901700	response to oxygen-containing compound	7	Spon2, Ada, Per1, Duox2, Nr1d1, Trib3, Slc2a5	77	1216	55669	0.00896198	1	0.0707157
biological_process	GO:0009719	response to endogenous stimulus	7	Ada, Per1, Duox2, Nr1d1, Trib3, Nr1d2, Dusp6	77	1226	55659	0.00930534	1	0.0731962
biological_process	GO:0019538	protein metabolic process	15	Arntl, Atf3, Dab1, Fkbp5, Hbegf, Mical1, Per1, Nr1d1, Tnfaip1, Trib3, Tesk2, Glipr2, Usp2, Dusp6, St5	69	4751	52134	0.00939854	1	0.0736998
biological_process	GO:0051603	proteolysis involved in cellular protein catabolic process	5	Arntl, Nr1d1, Tnfaip1, Trib3, Usp2	79	561	56324	0.00949493	1	0.0742251
molecular_function	GO:0042802	identical protein binding	7	Atf3, Gstm3, Tdg, Tef, Zbtb16, Glipr2, Usp2	77	1233	55652	0.00955123	1	0.0744348
cellular_component	GO:0031981	nuclear lumen	11	Arntl, Atf3, Fkbp5, Hoxb9, Per2, Tdg, Nr1d1, Tnfaip1, Trib3, Tesk2, Zbtb16	73	2896	53989	0.00958276	1	0.0744506
cellular_component	GO:0031224	intrinsic component of membrane	17	G6pc, Hbegf, Hsd3b2, Hsd3b3, Abcb1a, Slc13a2, Slc20a1, Slc34a2, Vnn1, Tmem252, Plscr4, Syt7, Slc2a5, Gpr17, Tspan4, Duoxa2, Atp2b1	67	5724	51161	0.00967504	1	0.0749371
biological_process	GO:2000323	negative regulation of glucocorticoid receptor signaling pathway	2	Arntl, Per1	82	6	56879	0.0101548	1	0.0784122
biological_process	GO:0044723	single-organism carbohydrate metabolic process	5	Atf3, G6pc, Neu1, Nr1d1, Pfkfb4	79	580	56305	0.0106201	1	0.0817551
biological_process	GO:0043436	oxoacid metabolic process	6	Baat, Nr1d1, Vnn1, Trib3, Aldh18a1, Duoxa2	78	908	55977	0.0108746	1	0.0834598
biological_process	GO:0061061	muscle structure development	5	Arntl, Atf3, Hlf, Nr1d2, Usp2	79	587	56298	0.0110554	1	0.0845906
biological_process	GO:0044257	cellular protein catabolic process	5	Arntl, Nr1d1, Tnfaip1, Trib3, Usp2	79	588	56297	0.0111185	1	0.0848166
biological_process	GO:0035725	sodium ion transmembrane transport	3	Ank3, Slc20a1, Slc34a2	81	107	56778	0.0111593	1	0.084871
biological_process	GO:0002376	immune system process	9	Spon2, Ada, Nfil3, Scin, Nr1d1, Vnn1, Zbtb16, Ifit1bl1, Rnf125	75	2089	54796	0.0114171	1	0.086571
molecular_function	GO:0022857	transmembrane transporter activity	6	Abcb1a, Slc13a2, Slc20a1, Slc34a2, Slc2a5, Atp2b1	78	920	55965	0.0114551	1	0.0865994
biological_process	GO:0042303	molting cycle	3	Arntl, Per1, Mreg	81	110	56775	0.0117518	1	0.0883135
biological_process	GO:0042633	hair cycle	3	Arntl, Per1, Mreg	81	110	56775	0.0117518	1	0.0883135
molecular_function	GO:0008289	lipid binding	5	Spon2, Dab1, Hsd11b2, Vnn1, Syt7	79	605	56280	0.0122274	1	0.0916146
biological_process	GO:1901564	organonitrogen compound metabolic process	8	Ada, Baat, G6pc, Per1, Duox2, Vnn1, Aldh18a1, Duoxa2	76	1708	55177	0.0126327	1	0.0943714
biological_process	GO:1903706	regulation of hemopoiesis	4	Ada, Scin, Vnn1, Zbtb16	80	329	56556	0.0127852	1	0.0952291
biological_process	GO:0048878	chemical homeostasis	6	Ank3, G6pc, Slc34a2, Nr1d1, Nr1d2, Atp2b1	78	949	55936	0.0129449	1	0.0959684
biological_process	GO:0045580	regulation of T cell differentiation	3	Ada, Vnn1, Zbtb16	81	116	56769	0.0129775	1	0.0959684
biological_process	GO:0009057	macromolecule catabolic process	6	Arntl, G6pc, Nr1d1, Tnfaip1, Trib3, Usp2	78	950	55935	0.0129985	1	0.0959684
biological_process	GO:0051775	response to redox state	2	Arntl, Npas2	82	8	56877	0.0130374	1	0.0959749
biological_process	GO:0045785	positive regulation of cell adhesion	4	Ada, Ank3, Vnn1, Zbtb16	80	333	56552	0.0131997	1	0.0968873
biological_process	GO:0055088	lipid homeostasis	3	G6pc, Nr1d1, Nr1d2	81	118	56767	0.0133979	1	0.0980573
molecular_function	GO:0001078	transcriptional repressor activity, RNA polymerase II core promoter proximal region sequence-specific binding	3	Atf3, Nfil3, Nr1d1	81	119	56766	0.0136103	1	0.0993241
cellular_component	GO:0031090	organelle membrane	8	Fkbp5, G6pc, Hmgcs2, Hsd3b2, Hsd3b3, Glipr2, Aldh18a1, Duoxa2	76	1737	55148	0.0137419	1	0.0999954
biological_process	GO:0023056	positive regulation of signaling	7	Ada, Arntl, Atf3, Hbegf, Slc20a1, Glipr2, St5	77	1339	55546	0.013866	1	0.100608
biological_process	GO:0051248	negative regulation of protein metabolic process	6	Atf3, Hbegf, Mical1, Per1, Trib3, Dusp6	78	967	55918	0.0139329	1	0.100804
molecular_function	GO:0019899	enzyme binding	8	Mical1, Per1, Per3, Tdg, Tnfaip1, Trib3, Plscr4, Usp2	76	1743	55142	0.0139799	1	0.100855
biological_process	GO:0022407	regulation of cell-cell adhesion	4	Ada, Ank3, Vnn1, Zbtb16	80	342	56543	0.0141602	1	0.101865
biological_process	GO:0042981	regulation of apoptotic process	7	Ada, Atf3, Mical1, Scin, Vnn1, Zbtb16, Dusp6	77	1348	55537	0.0142861	1	0.102478
molecular_function	GO:0000978	RNA polymerase II core promoter proximal region sequence-specific DNA binding	4	Atf3, Per1, Tef, Nr1d1	80	344	56541	0.0143789	1	0.102852
molecular_function	GO:0003854	3-beta-hydroxy-delta5-steroid dehydrogenase activity	2	Hsd3b2, Hsd3b3	82	9	56876	0.0144756	1	0.10296
molecular_function	GO:0005436	sodium:phosphate symporter activity	2	Slc20a1, Slc34a2	82	9	56876	0.0144756	1	0.10296
biological_process	GO:0032268	regulation of cellular protein metabolic process	9	Atf3, Dab1, Mical1, Per1, Trib3, Glipr2, Usp2, Dusp6, St5	75	2184	54701	0.0145811	1	0.103419
biological_process	GO:0051704	multi-organism process	8	Spon2, Ada, Arntl, Hsd11b2, Duox2, Nr1d1, Zbtb16, Ifit1bl1	76	1761	55124	0.0147117	1	0.104053
biological_process	GO:0008283	cell proliferation	8	Ada, Atf3, Hbegf, Neu1, Abcb1a, Scin, Nr1d1, Zbtb16	76	1769	55116	0.0150456	1	0.105888
biological_process	GO:0043067	regulation of programmed cell death	7	Ada, Atf3, Mical1, Scin, Vnn1, Zbtb16, Dusp6	77	1364	55521	0.0150549	1	0.105888
biological_process	GO:0016202	regulation of striated muscle tissue development	3	Arntl, Nr1d2, Usp2	81	129	56756	0.0158144	1	0.110921
molecular_function	GO:0050308	sugar-phosphatase activity	2	G6pc, Pfkfb4	82	10	56875	0.0159117	1	0.111294
biological_process	GO:0005975	carbohydrate metabolic process	5	Atf3, G6pc, Neu1, Nr1d1, Pfkfb4	79	657	56228	0.0160514	1	0.111961
biological_process	GO:0048634	regulation of muscle organ development	3	Arntl, Nr1d2, Usp2	81	131	56754	0.0162724	1	0.11319
molecular_function	GO:0000987	core promoter proximal region sequence-specific DNA binding	4	Atf3, Per1, Tef, Nr1d1	80	362	56523	0.0164338	1	0.113998
biological_process	GO:1901861	regulation of muscle tissue development	3	Arntl, Nr1d2, Usp2	81	132	56753	0.0165035	1	0.114168
molecular_function	GO:0001159	core promoter proximal region DNA binding	4	Atf3, Per1, Tef, Nr1d1	80	364	56521	0.0166718	1	0.115017
biological_process	GO:0043161	proteasome-mediated ubiquitin-dependent protein catabolic process	4	Arntl, Tnfaip1, Trib3, Usp2	80	367	56518	0.0170323	1	0.116969
biological_process	GO:0071702	organic substance transport	9	Ada, Ank3, Arntl, G6pc, Abcb1a, Nr1d1, Trib3, Slc2a5, Duoxa2	75	2248	54637	0.0170473	1	0.116969
biological_process	GO:2000322	regulation of glucocorticoid receptor signaling pathway	2	Arntl, Per1	82	11	56874	0.0173457	1	0.118054
molecular_function	GO:0019203	carbohydrate phosphatase activity	2	G6pc, Pfkfb4	82	11	56874	0.0173457	1	0.118054
molecular_function	GO:0042301	phosphate ion binding	2	G6pc, Slc34a2	82	11	56874	0.0173457	1	0.118054
biological_process	GO:0016337	single organismal cell-cell adhesion	5	Ada, Ank3, Dab1, Vnn1, Zbtb16	79	675	56210	0.0175317	1	0.118999
molecular_function	GO:0003690	double-stranded DNA binding	3	Tdg, Tef, Zbtb16	81	137	56748	0.0176801	1	0.119684
biological_process	GO:0006955	immune response	6	Spon2, Ada, Nfil3, Vnn1, Ifit1bl1, Rnf125	78	1030	55855	0.0177892	1	0.120101
cellular_component	GO:0005743	mitochondrial inner membrane	4	Hmgcs2, Hsd3b2, Hsd3b3, Aldh18a1	80	374	56511	0.0178907	1	0.120337
biological_process	GO:0010565	regulation of cellular ketone metabolic process	3	Nr1d1, Trib3, Duoxa2	81	138	56747	0.0179196	1	0.120337
biological_process	GO:1902107	positive regulation of leukocyte differentiation	3	Ada, Vnn1, Zbtb16	81	139	56746	0.0181604	1	0.121398
biological_process	GO:0032879	regulation of localization	9	Ada, Ank3, Arntl, Hbegf, Per1, Nr1d1, Trib3, Glipr2, Syt7	75	2275	54610	0.0181736	1	0.121398
biological_process	GO:0043409	negative regulation of MAPK cascade	3	Atf3, Per1, Dusp6	81	141	56744	0.0186463	1	0.124226
biological_process	GO:0035435	phosphate ion transmembrane transport	2	Slc20a1, Slc34a2	82	12	56873	0.0187777	1	0.124773
molecular_function	GO:0016853	isomerase activity	3	Fkbp5, Hsd3b2, Hsd3b3	81	142	56743	0.0188912	1	0.125198
biological_process	GO:0042127	regulation of cell proliferation	7	Ada, Atf3, Hbegf, Neu1, Scin, Nr1d1, Zbtb16	77	1440	55445	0.0191034	1	0.126273
biological_process	GO:0009056	catabolic process	8	Ada, Arntl, G6pc, Neu1, Nr1d1, Tnfaip1, Trib3, Usp2	76	1862	55023	0.0193353	1	0.127191
biological_process	GO:0045619	regulation of lymphocyte differentiation	3	Ada, Vnn1, Zbtb16	81	144	56741	0.0193852	1	0.127191
biological_process	GO:0042592	homeostatic process	7	Ada, Ank3, G6pc, Slc34a2, Nr1d1, Nr1d2, Atp2b1	77	1445	55440	0.0193935	1	0.127191
biological_process	GO:0032844	regulation of homeostatic process	4	Ada, Ank3, Nr1d1, Nr1d2	80	389	56496	0.0198101	1	0.129587
biological_process	GO:0050870	positive regulation of T cell activation	3	Ada, Vnn1, Zbtb16	81	151	56734	0.0211567	1	0.138038
biological_process	GO:0033089	positive regulation of T cell differentiation in thymus	2	Ada, Vnn1	82	14	56871	0.0216355	1	0.140436
biological_process	GO:2000400	positive regulation of thymocyte aggregation	2	Ada, Vnn1	82	14	56871	0.0216355	1	0.140436
biological_process	GO:0030163	protein catabolic process	5	Arntl, Nr1d1, Tnfaip1, Trib3, Usp2	79	726	56159	0.0221795	1	0.143598
biological_process	GO:0098602	single organism cell adhesion	5	Ada, Ank3, Dab1, Vnn1, Zbtb16	79	727	56158	0.0222775	1	0.143863
cellular_component	GO:0019866	organelle inner membrane	4	Hmgcs2, Hsd3b2, Hsd3b3, Aldh18a1	80	409	56476	0.0225398	1	0.145186
biological_process	GO:1903039	positive regulation of leukocyte cell-cell adhesion	3	Ada, Vnn1, Zbtb16	81	157	56728	0.0227267	1	0.146018
biological_process	GO:0042754	negative regulation of circadian rhythm	2	Ada, Cipc	82	15	56870	0.0230613	1	0.147045
biological_process	GO:0042921	glucocorticoid receptor signaling pathway	2	Arntl, Per1	82	15	56870	0.0230613	1	0.147045
molecular_function	GO:0016863	intramolecular oxidoreductase activity, transposing C=C bonds	2	Hsd3b2, Hsd3b3	82	15	56870	0.0230613	1	0.147045
biological_process	GO:0016051	carbohydrate biosynthetic process	3	Atf3, G6pc, Nr1d1	81	160	56725	0.0235293	1	0.149651
biological_process	GO:0002682	regulation of immune system process	6	Spon2, Ada, Scin, Nr1d1, Vnn1, Zbtb16	78	1112	55773	0.0237893	1	0.150924
biological_process	GO:0016477	cell migration	6	Ada, Dab1, Hbegf, Hoxb9, Tnfaip1, Glipr2	78	1114	55771	0.0239501	1	0.151564
cellular_component	GO:0042995	cell projection	8	Ada, Ank3, Dab1, Scin, Slc34a2, Nr1d1, Atp2b1, Sis	76	1953	54932	0.0243046	1	0.153423
molecular_function	GO:0015114	phosphate ion transmembrane transporter activity	2	Slc20a1, Slc34a2	82	16	56869	0.0244851	1	0.154177
biological_process	GO:0044265	cellular macromolecule catabolic process	5	Arntl, Nr1d1, Tnfaip1, Trib3, Usp2	79	757	56128	0.0253403	1	0.159165
cellular_component	GO:0000323	lytic vacuole	4	Ada, Ank3, Neu1, Syt7	80	430	56455	0.0256158	1	0.160099
cellular_component	GO:0005764	lysosome	4	Ada, Ank3, Neu1, Syt7	80	430	56455	0.0256158	1	0.160099
molecular_function	GO:0036094	small molecule binding	9	Ada, Hsd11b2, Mical1, Abcb1a, Trib3, Tesk2, Pfkfb4, Aldh18a1, Atp2b1	75	2432	54453	0.0258095	1	0.160911
biological_process	GO:0006817	phosphate ion transport	2	Slc20a1, Slc34a2	82	17	56868	0.0259068	1	0.16112
biological_process	GO:0098609	cell-cell adhesion	5	Ada, Ank3, Dab1, Vnn1, Zbtb16	79	764	56121	0.0260897	1	0.161859
biological_process	GO:0031958	corticosteroid receptor signaling pathway	2	Arntl, Per1	82	18	56867	0.0273265	1	0.168291
biological_process	GO:0006699	bile acid biosynthetic process	2	Baat, Nr1d1	82	18	56867	0.0273265	1	0.168291
biological_process	GO:0043153	entrainment of circadian clock by photoperiod	2	Per1, Usp2	82	18	56867	0.0273265	1	0.168291
biological_process	GO:1902533	positive regulation of intracellular signal transduction	5	Ada, Hbegf, Slc20a1, Glipr2, St5	79	778	56107	0.0276285	1	0.169737
biological_process	GO:0006006	glucose metabolic process	3	Atf3, G6pc, Nr1d1	81	175	56710	0.0277132	1	0.169844
cellular_component	GO:0045202	synapse	5	Ank3, Dab1, Nr1d1, Syt7, Atp2b1	79	784	56101	0.0283043	1	0.173047
biological_process	GO:0009648	photoperiodism	2	Per1, Usp2	82	19	56866	0.0287441	1	0.175311
cellular_component	GO:0044428	nuclear part	11	Arntl, Atf3, Fkbp5, Hoxb9, Per2, Tdg, Nr1d1, Tnfaip1, Trib3, Tesk2, Zbtb16	73	3298	53587	0.0288338	1	0.175434
biological_process	GO:0044248	cellular catabolic process	7	Ada, Arntl, G6pc, Nr1d1, Tnfaip1, Trib3, Usp2	77	1590	55295	0.0291661	1	0.177
biological_process	GO:0007389	pattern specification process	4	Hoxb9, Zbtb16, Dusp6, Cml5	80	453	56432	0.0292313	1	0.177
biological_process	GO:0072330	monocarboxylic acid biosynthetic process	3	Baat, Nr1d1, Trib3	81	181	56704	0.0294645	1	0.177986
biological_process	GO:0009653	anatomical structure morphogenesis	9	Ada, Ank3, Dab1, Hbegf, Duox2, Zbtb16, Glipr2, Dusp6, Cml5	75	2499	54386	0.0296705	1	0.17826
cellular_component	GO:0036477	somatodendritic compartment	5	Ada, Ank3, Dab1, Nr1d1, Atp2b1	79	796	56089	0.0296855	1	0.17826
biological_process	GO:0098662	inorganic cation transmembrane transport	4	Ank3, Slc20a1, Slc34a2, Atp2b1	80	456	56429	0.0297218	1	0.17826
biological_process	GO:0044703	multi-organism reproductive process	5	Ada, Arntl, Hsd11b2, Duox2, Zbtb16	79	797	56088	0.0298023	1	0.17832
biological_process	GO:0033554	cellular response to stress	7	Arntl, Atf3, Npas2, Per1, Tdg, Vnn1, Trib3	77	1611	55274	0.0308089	1	0.183907
biological_process	GO:0042403	thyroid hormone metabolic process	2	Duox2, Duoxa2	82	21	56864	0.0315732	1	0.187673
cellular_component	GO:0009986	cell surface	5	Ada, Ank3, Hbegf, Neu1, Abcb1a	79	812	56073	0.0315884	1	0.187673
biological_process	GO:0009649	entrainment of circadian clock	2	Per1, Usp2	82	22	56863	0.0329847	1	0.195508
biological_process	GO:1901617	organic hydroxy compound biosynthetic process	3	Baat, Hmgcs2, Nr1d1	81	193	56692	0.0330956	1	0.195706
biological_process	GO:0006511	ubiquitin-dependent protein catabolic process	4	Arntl, Tnfaip1, Trib3, Usp2	80	482	56403	0.0341553	1	0.201254
biological_process	GO:0044255	cellular lipid metabolic process	5	Baat, G6pc, Hmgcs2, Trib3, Bco1	79	833	56052	0.0341932	1	0.201254
biological_process	GO:0042180	cellular ketone metabolic process	3	Nr1d1, Trib3, Duoxa2	81	199	56686	0.0349737	1	0.203791
biological_process	GO:0051093	negative regulation of developmental process	5	Arntl, Dab1, Trib3, Zbtb16, Usp2	79	840	56045	0.0350886	1	0.203791
biological_process	GO:0019941	modification-dependent protein catabolic process	4	Arntl, Tnfaip1, Trib3, Usp2	80	489	56396	0.0354044	1	0.203791
molecular_function	GO:0000166	nucleotide binding	8	Hsd11b2, Mical1, Abcb1a, Trib3, Tesk2, Pfkfb4, Aldh18a1, Atp2b1	76	2121	54764	0.0356772	1	0.203791
molecular_function	GO:1901265	nucleoside phosphate binding	8	Hsd11b2, Mical1, Abcb1a, Trib3, Tesk2, Pfkfb4, Aldh18a1, Atp2b1	76	2121	54764	0.0356772	1	0.203791
molecular_function	GO:0001883	purine nucleoside binding	7	Ada, Abcb1a, Trib3, Tesk2, Pfkfb4, Aldh18a1, Atp2b1	77	1670	55215	0.035747	1	0.203791
biological_process	GO:2001014	regulation of skeletal muscle cell differentiation	2	Arntl, Nr1d2	82	24	56861	0.0358016	1	0.203791
biological_process	GO:0051049	regulation of transport	7	Ada, Ank3, Arntl, Per1, Nr1d1, Trib3, Syt7	77	1671	55214	0.0358348	1	0.203791
biological_process	GO:0034109	homotypic cell-cell adhesion	4	Ada, Ank3, Vnn1, Zbtb16	80	494	56391	0.0363111	1	0.203791
molecular_function	GO:0001882	nucleoside binding	7	Ada, Abcb1a, Trib3, Tesk2, Pfkfb4, Aldh18a1, Atp2b1	77	1678	55207	0.0364537	1	0.203791
biological_process	GO:0043632	modification-dependent macromolecule catabolic process	4	Arntl, Tnfaip1, Trib3, Usp2	80	496	56389	0.0366771	1	0.203791
biological_process	GO:0042634	regulation of hair cycle	2	Arntl, Per1	82	25	56860	0.037207	1	0.203791
biological_process	GO:0048643	positive regulation of skeletal muscle tissue development	2	Arntl, Usp2	82	25	56860	0.037207	1	0.203791
molecular_function	GO:0000252	C-3 sterol dehydrogenase (C-4 sterol decarboxylase) activity	2	Hsd11b2, Akr1c13	82	25	56860	0.037207	1	0.203791
molecular_function	GO:0004495	mevaldate reductase activity	2	Hsd11b2, Akr1c13	82	25	56860	0.037207	1	0.203791
molecular_function	GO:0008875	gluconate dehydrogenase activity	2	Hsd11b2, Akr1c13	82	25	56860	0.037207	1	0.203791
molecular_function	GO:0018451	epoxide dehydrogenase activity	2	Hsd11b2, Akr1c13	82	25	56860	0.037207	1	0.203791
molecular_function	GO:0018452	5-exo-hydroxycamphor dehydrogenase activity	2	Hsd11b2, Akr1c13	82	25	56860	0.037207	1	0.203791
molecular_function	GO:0018453	2-hydroxytetrahydrofuran dehydrogenase activity	2	Hsd11b2, Akr1c13	82	25	56860	0.037207	1	0.203791
molecular_function	GO:0019152	acetoin dehydrogenase activity	2	Hsd11b2, Akr1c13	82	25	56860	0.037207	1	0.203791
molecular_function	GO:0032442	phenylcoumaran benzylic ether reductase activity	2	Hsd11b2, Akr1c13	82	25	56860	0.037207	1	0.203791
molecular_function	GO:0032866	D-xylose:NADP reductase activity	2	Hsd11b2, Akr1c13	82	25	56860	0.037207	1	0.203791
molecular_function	GO:0032867	L-arabinose:NADP reductase activity	2	Hsd11b2, Akr1c13	82	25	56860	0.037207	1	0.203791
molecular_function	GO:0033709	D-arabinitol dehydrogenase, D-ribulose forming (NADP+) activity	2	Hsd11b2, Akr1c13	82	25	56860	0.037207	1	0.203791
molecular_function	GO:0034831	(R)-(-)-1,2,3,4-tetrahydronaphthol dehydrogenase activity	2	Hsd11b2, Akr1c13	82	25	56860	0.037207	1	0.203791
molecular_function	GO:0034840	3-hydroxymenthone dehydrogenase activity	2	Hsd11b2, Akr1c13	82	25	56860	0.037207	1	0.203791
molecular_function	GO:0035380	very long-chain-3-hydroxyacyl-CoA dehydrogenase activity	2	Hsd11b2, Akr1c13	82	25	56860	0.037207	1	0.203791
molecular_function	GO:0043713	(R)-2-hydroxyisocaproate dehydrogenase activity	2	Hsd11b2, Akr1c13	82	25	56860	0.037207	1	0.203791
molecular_function	GO:0044103	L-arabinose 1-dehydrogenase (NADP+) activity	2	Hsd11b2, Akr1c13	82	25	56860	0.037207	1	0.203791
molecular_function	GO:0044105	L-xylulose reductase (NAD+) activity	2	Hsd11b2, Akr1c13	82	25	56860	0.037207	1	0.203791
molecular_function	GO:0048258	3-ketoglucose-reductase activity	2	Hsd11b2, Akr1c13	82	25	56860	0.037207	1	0.203791
molecular_function	GO:0052677	D-arabinitol dehydrogenase, D-xylulose forming (NADP+) activity	2	Hsd11b2, Akr1c13	82	25	56860	0.037207	1	0.203791
cellular_component	GO:0005773	vacuole	4	Ada, Ank3, Neu1, Syt7	80	500	56385	0.0374148	1	0.204486
cellular_component	GO:0005654	nucleoplasm	8	Arntl, Fkbp5, Hoxb9, Per2, Tdg, Trib3, Tesk2, Zbtb16	76	2154	54731	0.0382675	1	0.208694
biological_process	GO:0045187	regulation of circadian sleep/wake cycle, sleep	2	Ada, Per3	82	26	56859	0.0386104	1	0.209209
molecular_function	GO:0035410	dihydrotestosterone 17-beta-dehydrogenase activity	2	Hsd11b2, Akr1c13	82	26	56859	0.0386104	1	0.209209
molecular_function	GO:0051990	(R)-2-hydroxyglutarate dehydrogenase activity	2	Hsd11b2, Akr1c13	82	26	56859	0.0386104	1	0.209209
biological_process	GO:0098655	cation transmembrane transport	4	Ank3, Slc20a1, Slc34a2, Atp2b1	80	510	56375	0.0392923	1	0.212448
biological_process	GO:0098660	inorganic ion transmembrane transport	4	Ank3, Slc20a1, Slc34a2, Atp2b1	80	511	56374	0.0394827	1	0.213021
biological_process	GO:0050802	circadian sleep/wake cycle, sleep	2	Ada, Per3	82	27	56858	0.0400118	1	0.214741
molecular_function	GO:0051879	Hsp90 protein binding	2	Arntl, Npas2	82	27	56858	0.0400118	1	0.214741
cellular_component	GO:0031966	mitochondrial membrane	4	Hmgcs2, Hsd3b2, Hsd3b3, Aldh18a1	80	514	56371	0.0400566	1	0.214741
molecular_function	GO:0016772	transferase activity, transferring phosphorus-containing groups	5	G6pc, Trib3, Tesk2, Pfkfb4, Aldh18a1	79	886	55999	0.0413113	1	0.220998
biological_process	GO:0042749	regulation of circadian sleep/wake cycle	2	Ada, Per3	82	28	56857	0.0414111	1	0.221064
biological_process	GO:0030217	T cell differentiation	3	Ada, Vnn1, Zbtb16	81	220	56665	0.0418608	1	0.222993
biological_process	GO:0030036	actin cytoskeleton organization	4	Mical1, Scin, Tnfaip1, Tesk2	80	528	56357	0.0427909	1	0.226607
biological_process	GO:0022410	circadian sleep/wake cycle process	2	Ada, Per3	82	29	56856	0.0428085	1	0.226607
molecular_function	GO:0033765	steroid dehydrogenase activity, acting on the CH-CH group of donors	2	Hsd11b2, Akr1c13	82	29	56856	0.0428085	1	0.226607
biological_process	GO:0060548	negative regulation of cell death	5	Ada, Mical1, Npas2, Abcb1a, Vnn1	79	903	55982	0.0437601	1	0.230677
biological_process	GO:0032269	negative regulation of cellular protein metabolic process	5	Atf3, Mical1, Per1, Trib3, Dusp6	79	903	55982	0.0437601	1	0.230677
biological_process	GO:0033081	regulation of T cell differentiation in thymus	2	Ada, Vnn1	82	30	56855	0.0442038	1	0.231864
biological_process	GO:2000398	regulation of thymocyte aggregation	2	Ada, Vnn1	82	30	56855	0.0442038	1	0.231864
molecular_function	GO:0016798	hydrolase activity, acting on glycosyl bonds	3	Neu1, Tdg, Sis	81	227	56658	0.0442608	1	0.231864
biological_process	GO:0043065	positive regulation of apoptotic process	4	Atf3, Scin, Zbtb16, Dusp6	80	539	56346	0.0450036	1	0.235267
biological_process	GO:0044092	negative regulation of molecular function	5	Ank3, Mical1, Tdg, Trib3, Dusp6	79	915	55970	0.0455371	1	0.237387
molecular_function	GO:0004448	isocitrate dehydrogenase activity	2	Hsd11b2, Akr1c13	82	31	56854	0.0455971	1	0.237387
biological_process	GO:0043068	positive regulation of programmed cell death	4	Atf3, Scin, Zbtb16, Dusp6	80	544	56341	0.046028	1	0.239137
cellular_component	GO:0016604	nuclear body	3	Arntl, Tdg, Zbtb16	81	233	56652	0.0463579	1	0.240294
biological_process	GO:0080135	regulation of cellular response to stress	4	Arntl, Npas2, Per1, Vnn1	80	546	56339	0.046441	1	0.240294
biological_process	GO:0032787	monocarboxylic acid metabolic process	4	Baat, Nr1d1, Vnn1, Trib3	80	547	56338	0.0466482	1	0.240872
biological_process	GO:0033144	negative regulation of intracellular steroid hormone receptor signaling pathway	2	Arntl, Per1	82	32	56853	0.0469884	1	0.242034
biological_process	GO:0051251	positive regulation of lymphocyte activation	3	Ada, Vnn1, Zbtb16	81	235	56650	0.0470649	1	0.242034
molecular_function	GO:0016746	transferase activity, transferring acyl groups	3	Baat, Hmgcs2, Cml5	81	236	56649	0.0474199	1	0.243364
cellular_component	GO:0005740	mitochondrial envelope	4	Hmgcs2, Hsd3b2, Hsd3b3, Aldh18a1	80	553	56332	0.047901	1	0.245335
molecular_function	GO:0005524	ATP binding	6	Abcb1a, Trib3, Tesk2, Pfkfb4, Aldh18a1, Atp2b1	78	1350	55535	0.0480835	1	0.245526
biological_process	GO:1902105	regulation of leukocyte differentiation	3	Ada, Vnn1, Zbtb16	81	238	56647	0.0481329	1	0.245526
molecular_function	GO:0004032	alditol:NADP+ 1-oxidoreductase activity	2	Hsd11b2, Akr1c13	82	33	56852	0.0483777	1	0.246278
biological_process	GO:0008206	bile acid metabolic process	2	Baat, Nr1d1	82	34	56851	0.049765	1	0.25283
biological_process	GO:0050863	regulation of T cell activation	3	Ada, Vnn1, Zbtb16	81	245	56640	0.0506591	1	0.256406
biological_process	GO:0030029	actin filament-based process	4	Mical1, Scin, Tnfaip1, Tesk2	80	566	56319	0.050672	1	0.256406
cellular_component	GO:0044463	cell projection part	5	Ada, Ank3, Slc34a2, Nr1d1, Atp2b1	79	950	55935	0.050949	1	0.257292
biological_process	GO:0097190	apoptotic signaling pathway	4	Atf3, Vnn1, Trib3, E2f2	80	571	56314	0.0517582	1	0.260857
biological_process	GO:0030431	sleep	2	Ada, Per3	82	36	56849	0.0525336	1	0.264238
molecular_function	GO:0032559	adenyl ribonucleotide binding	6	Abcb1a, Trib3, Tesk2, Pfkfb4, Aldh18a1, Atp2b1	78	1388	55497	0.0529596	1	0.265851
biological_process	GO:0016043	cellular component organization	14	Ank3, Dab1, Hbegf, Mical1, Neu1, Per1, Scin, Tdg, Tnfaip1, Tesk2, Plscr4, Glipr2, Syt7, Tspan4	70	5192	51693	0.0531311	1	0.265889
biological_process	GO:1903037	regulation of leukocyte cell-cell adhesion	3	Ada, Vnn1, Zbtb16	81	253	56632	0.0536036	1	0.265889
molecular_function	GO:0001077	transcriptional activator activity, RNA polymerase II core promoter proximal region sequence-specific binding	3	Arntl, Dbp, Tef	81	253	56632	0.0536036	1	0.265889
cellular_component	GO:0012505	endomembrane system	10	Ank3, Fkbp5, G6pc, Hsd11b2, Hsd3b2, Hsd3b3, Tnfaip1, Glipr2, Duoxa2, Cml5	74	3228	53657	0.0536038	1	0.265889
biological_process	GO:0010942	positive regulation of cell death	4	Atf3, Scin, Zbtb16, Dusp6	80	580	56305	0.0537419	1	0.265889
molecular_function	GO:0008324	cation transmembrane transporter activity	4	Slc20a1, Slc34a2, Slc2a5, Atp2b1	80	580	56305	0.0537419	1	0.265889
molecular_function	GO:0030554	adenyl nucleotide binding	6	Abcb1a, Trib3, Tesk2, Pfkfb4, Aldh18a1, Atp2b1	78	1395	55490	0.0538884	1	0.265889
biological_process	GO:0046638	positive regulation of alpha-beta T cell differentiation	2	Ada, Zbtb16	82	37	56848	0.0539149	1	0.265889
molecular_function	GO:0008106	alcohol dehydrogenase (NADP+) activity	2	Hsd11b2, Akr1c13	82	37	56848	0.0539149	1	0.265889
molecular_function	GO:0008270	zinc ion binding	5	Ada, Mical1, Nr1d1, Nr1d2, Rnf125	79	971	55914	0.0543592	1	0.267557
molecular_function	GO:0016791	phosphatase activity	3	G6pc, Pfkfb4, Dusp6	81	257	56628	0.0550982	1	0.270667
cellular_component	GO:0044456	synapse part	4	Ank3, Dab1, Nr1d1, Atp2b1	80	591	56294	0.0562158	1	0.275621
molecular_function	GO:0004033	aldo-keto reductase (NADP) activity	2	Hsd11b2, Akr1c13	82	40	56845	0.058047	1	0.283362
molecular_function	GO:0022892	substrate-specific transporter activity	5	Slc20a1, Slc34a2, Plscr4, Slc2a5, Atp2b1	79	993	55892	0.0580623	1	0.283362
biological_process	GO:0002696	positive regulation of leukocyte activation	3	Ada, Vnn1, Zbtb16	81	265	56620	0.0581313	1	0.283362
biological_process	GO:0071840	cellular component organization or biogenesis	14	Ank3, Dab1, Hbegf, Mical1, Neu1, Per1, Scin, Tdg, Tnfaip1, Tesk2, Plscr4, Glipr2, Syt7, Tspan4	70	5337	51548	0.0583525	1	0.283892
biological_process	GO:0044262	cellular carbohydrate metabolic process	3	G6pc, Nr1d1, Pfkfb4	81	266	56619	0.0585144	1	0.284133
biological_process	GO:0010243	response to organonitrogen compound	4	Ada, Per1, Duox2, Trib3	80	602	56283	0.0587433	1	0.284696
biological_process	GO:0007009	plasma membrane organization	3	Ank3, Plscr4, Syt7	81	268	56617	0.0592834	1	0.286764
biological_process	GO:0097193	intrinsic apoptotic signaling pathway	3	Vnn1, Trib3, E2f2	81	271	56614	0.0604435	1	0.291816
cellular_component	GO:0016324	apical plasma membrane	3	Slc34a2, Slc2a5, Atp2b1	81	275	56610	0.0620024	1	0.298771
biological_process	GO:0050867	positive regulation of cell activation	3	Ada, Vnn1, Zbtb16	81	277	56608	0.062787	1	0.301401
biological_process	GO:0019216	regulation of lipid metabolic process	3	Nr1d1, Trib3, Nr1d2	81	277	56608	0.062787	1	0.301401
biological_process	GO:0045599	negative regulation of fat cell differentiation	2	Arntl, Trib3	82	44	56841	0.0635286	1	0.304383
molecular_function	GO:0005102	receptor binding	6	Spon2, Arntl, Baat, Hbegf, Plscr4, Tspan4	78	1470	55415	0.0644371	1	0.308151
biological_process	GO:0006520	cellular amino acid metabolic process	3	Baat, Aldh18a1, Duoxa2	81	282	56603	0.0647633	1	0.309125
biological_process	GO:0048589	developmental growth	4	G6pc, Hbegf, Duox2, Dusp6	80	628	56257	0.0649276	1	0.309325
biological_process	GO:0006508	proteolysis	6	Arntl, Mical1, Nr1d1, Tnfaip1, Trib3, Usp2	78	1475	55410	0.0651791	1	0.309938
molecular_function	GO:0019900	kinase binding	4	Per1, Per3, Tdg, Trib3	80	632	56253	0.0659049	1	0.3128
biological_process	GO:0045596	negative regulation of cell differentiation	4	Arntl, Dab1, Trib3, Zbtb16	80	634	56251	0.066396	1	0.31454
biological_process	GO:1901264	carbohydrate derivative transport	2	G6pc, Abcb1a	82	47	56838	0.0676191	1	0.319735
biological_process	GO:0009615	response to virus	3	Spon2, Duox2, Ifit1bl1	81	290	56595	0.0679686	1	0.320786
biological_process	GO:0046637	regulation of alpha-beta T cell differentiation	2	Ada, Zbtb16	82	48	56837	0.0689787	1	0.324946
molecular_function	GO:0016860	intramolecular oxidoreductase activity	2	Hsd3b2, Hsd3b3	82	49	56836	0.0703364	1	0.33011
molecular_function	GO:0015296	anion:cation symporter activity	2	Slc20a1, Slc34a2	82	49	56836	0.0703364	1	0.33011
cellular_component	GO:0098589	membrane region	5	Ank3, Slc34a2, Slc2a5, Atp2b1, Sis	79	1063	55822	0.0707234	1	0.331311
biological_process	GO:0030042	actin filament depolymerization	2	Mical1, Scin	82	50	56835	0.071692	1	0.335227
biological_process	GO:0007015	actin filament organization	3	Mical1, Scin, Tnfaip1	81	302	56583	0.0728729	1	0.340119
cellular_component	GO:0043005	neuron projection	5	Ada, Ank3, Dab1, Nr1d1, Atp2b1	79	1076	55809	0.0732198	1	0.341107
biological_process	GO:0022414	reproductive process	5	Ada, Arntl, Hsd11b2, Duox2, Zbtb16	79	1080	55805	0.073997	1	0.344093
biological_process	GO:0048468	cell development	7	Ank3, Arntl, Dab1, Neu1, Abcb1a, Zbtb16, Glipr2	77	2018	54867	0.0750843	1	0.348507
biological_process	GO:0046635	positive regulation of alpha-beta T cell activation	2	Ada, Zbtb16	82	54	56831	0.0770952	1	0.35653
molecular_function	GO:0003707	steroid hormone receptor activity	2	Nr1d1, Nr1d2	82	54	56831	0.0770952	1	0.35653
biological_process	GO:0070373	negative regulation of ERK1 and ERK2 cascade	2	Atf3, Dusp6	82	55	56830	0.0784411	1	0.362091
biological_process	GO:0043009	chordate embryonic development	4	Ada, Hbegf, Hoxb9, Slc34a2	80	685	56200	0.0794829	1	0.366231
molecular_function	GO:0016773	phosphotransferase activity, alcohol group as acceptor	4	G6pc, Trib3, Tesk2, Pfkfb4	80	689	56196	0.080554	1	0.37049
biological_process	GO:0043401	steroid hormone mediated signaling pathway	2	Nr1d1, Nr1d2	82	57	56828	0.0811272	1	0.37217
biological_process	GO:0009792	embryo development ending in birth or egg hatching	4	Ada, Hbegf, Hoxb9, Slc34a2	80	692	56193	0.0813615	1	0.37217
biological_process	GO:0019953	sexual reproduction	4	Ada, Arntl, Duox2, Zbtb16	80	692	56193	0.0813615	1	0.37217
biological_process	GO:1901698	response to nitrogen compound	4	Ada, Per1, Duox2, Trib3	80	695	56190	0.0821725	1	0.3752
biological_process	GO:0071705	nitrogen compound transport	4	Ada, Arntl, Abcb1a, Nr1d1	80	697	56188	0.0827151	1	0.376996
biological_process	GO:0009914	hormone transport	3	Arntl, Abcb1a, Nr1d1	81	326	56559	0.0830094	1	0.377656
biological_process	GO:0051046	regulation of secretion	4	Ada, Arntl, Nr1d1, Syt7	80	699	56186	0.0832593	1	0.378111
biological_process	GO:0051591	response to cAMP	2	Per1, Duox2	82	59	56826	0.0838055	1	0.379908
cellular_component	GO:0044429	mitochondrial part	4	Hmgcs2, Hsd3b2, Hsd3b3, Aldh18a1	80	702	56183	0.0840785	1	0.380463
molecular_function	GO:0005543	phospholipid binding	3	Dab1, Vnn1, Syt7	81	330	56555	0.0847391	1	0.382766
biological_process	GO:0045844	positive regulation of striated muscle tissue development	2	Arntl, Usp2	82	60	56825	0.0851418	1	0.383214
biological_process	GO:0048636	positive regulation of muscle organ development	2	Arntl, Usp2	82	60	56825	0.0851418	1	0.383214
biological_process	GO:1901863	positive regulation of muscle tissue development	2	Arntl, Usp2	82	61	56824	0.0864761	1	0.387166
biological_process	GO:0030098	lymphocyte differentiation	3	Ada, Vnn1, Zbtb16	81	334	56551	0.0864798	1	0.387166
biological_process	GO:0071407	cellular response to organic cyclic compound	3	Gstm3, Nr1d1, Nr1d2	81	334	56551	0.0864798	1	0.387166
biological_process	GO:0003002	regionalization	3	Hoxb9, Zbtb16, Dusp6	81	340	56545	0.089111	1	0.397661
cellular_component	GO:0005758	mitochondrial intermembrane space	2	Hsd3b2, Hsd3b3	82	63	56822	0.089139	1	0.397661
molecular_function	GO:0001228	transcriptional activator activity, RNA polymerase II transcription regulatory region sequence-specific binding	3	Arntl, Dbp, Tef	81	345	56540	0.0913219	1	0.40668
cellular_component	GO:0005667	transcription factor complex	3	Arntl, Npas2, E2f2	81	346	56539	0.091766	1	0.40706
biological_process	GO:0033143	regulation of intracellular steroid hormone receptor signaling pathway	2	Arntl, Per1	82	65	56820	0.0917943	1	0.40706
molecular_function	GO:0016788	hydrolase activity, acting on ester bonds	4	Baat, G6pc, Pfkfb4, Dusp6	80	730	56155	0.0918907	1	0.40706
biological_process	GO:0042632	cholesterol homeostasis	2	G6pc, Nr1d1	82	67	56818	0.0944419	1	0.416898
biological_process	GO:0055092	sterol homeostasis	2	G6pc, Nr1d1	82	67	56818	0.0944419	1	0.416898
molecular_function	GO:0035639	purine ribonucleoside triphosphate binding	6	Abcb1a, Trib3, Tesk2, Pfkfb4, Aldh18a1, Atp2b1	78	1653	55232	0.0947086	1	0.417346
biological_process	GO:0098661	inorganic anion transmembrane transport	2	Slc20a1, Slc34a2	82	68	56817	0.0957628	1	0.421256
molecular_function	GO:0016301	kinase activity	4	Trib3, Tesk2, Pfkfb4, Aldh18a1	80	747	56138	0.0967769	1	0.424977
cellular_component	GO:0016605	PML body	2	Tdg, Zbtb16	82	69	56816	0.0970818	1	0.425576
molecular_function	GO:0032550	purine ribonucleoside binding	6	Abcb1a, Trib3, Tesk2, Pfkfb4, Aldh18a1, Atp2b1	78	1667	55218	0.0972829	1	0.425718
molecular_function	GO:0032549	ribonucleoside binding	6	Abcb1a, Trib3, Tesk2, Pfkfb4, Aldh18a1, Atp2b1	78	1670	55215	0.0978392	1	0.427412
biological_process	GO:0032101	regulation of response to external stimulus	4	Ada, Per1, Nr1d2, Duoxa2	80	759	56126	0.100289	1	0.436752
biological_process	GO:0016311	dephosphorylation	3	G6pc, Pfkfb4, Dusp6	81	365	56520	0.100323	1	0.436752
biological_process	GO:0051641	cellular localization	8	Ank3, Arntl, Dab1, Scin, Nr1d1, Zbtb16, Mreg, Syt7	76	2547	54338	0.101003	1	0.438045
molecular_function	GO:0046914	transition metal ion binding	5	Ada, Mical1, Nr1d1, Nr1d2, Rnf125	79	1208	55677	0.101042	1	0.438045
cellular_component	GO:0043228	non-membrane-bounded organelle	10	Ank3, Arntl, Atf3, Mical1, Scin, Nr1d1, Tns4, Tnfaip1, Zbtb16, Usp2	74	3487	53398	0.101314	1	0.438045
cellular_component	GO:0043232	intracellular non-membrane-bounded organelle	10	Ank3, Arntl, Atf3, Mical1, Scin, Nr1d1, Tns4, Tnfaip1, Zbtb16, Usp2	74	3487	53398	0.101314	1	0.438045
biological_process	GO:0051249	regulation of lymphocyte activation	3	Ada, Vnn1, Zbtb16	81	368	56517	0.101694	1	0.438073
biological_process	GO:0002683	negative regulation of immune system process	3	Ada, Nr1d1, Zbtb16	81	369	56516	0.102153	1	0.438073
biological_process	GO:0005977	glycogen metabolic process	2	G6pc, Nr1d1	82	73	56812	0.102339	1	0.438073
biological_process	GO:0006073	cellular glucan metabolic process	2	G6pc, Nr1d1	82	73	56812	0.102339	1	0.438073
biological_process	GO:0044042	glucan metabolic process	2	G6pc, Nr1d1	82	73	56812	0.102339	1	0.438073
biological_process	GO:0034220	ion transmembrane transport	4	Ank3, Slc20a1, Slc34a2, Atp2b1	80	766	56119	0.102362	1	0.438073
biological_process	GO:0016055	Wnt signaling pathway	3	Arntl, Hoxb9, Mir196a-1	81	371	56514	0.103071	1	0.439115
molecular_function	GO:0003779	actin binding	3	Mical1, Scin, Tns4	81	371	56514	0.103071	1	0.439115
molecular_function	GO:0032555	purine ribonucleotide binding	6	Abcb1a, Trib3, Tesk2, Pfkfb4, Aldh18a1, Atp2b1	78	1700	55185	0.103492	1	0.439115
cellular_component	GO:0005789	endoplasmic reticulum membrane	3	Fkbp5, G6pc, Duoxa2	81	372	56513	0.103531	1	0.439115
biological_process	GO:0002028	regulation of sodium ion transport	2	Ank3, Per1	82	74	56811	0.103649	1	0.439115
biological_process	GO:0006720	isoprenoid metabolic process	2	Hmgcs2, Bco1	82	74	56811	0.103649	1	0.439115
biological_process	GO:0042176	regulation of protein catabolic process	3	Arntl, Trib3, Usp2	81	374	56511	0.104452	1	0.441779
biological_process	GO:0046634	regulation of alpha-beta T cell activation	2	Ada, Zbtb16	82	75	56810	0.104956	1	0.442428
biological_process	GO:0032507	maintenance of protein location in cell	2	Ank3, Scin	82	75	56810	0.104956	1	0.442428
molecular_function	GO:0017076	purine nucleotide binding	6	Abcb1a, Trib3, Tesk2, Pfkfb4, Aldh18a1, Atp2b1	78	1709	55176	0.105219	1	0.442797
cellular_component	GO:0031970	organelle envelope lumen	2	Hsd3b2, Hsd3b3	82	76	56809	0.106262	1	0.446189
molecular_function	GO:0032553	ribonucleotide binding	6	Abcb1a, Trib3, Tesk2, Pfkfb4, Aldh18a1, Atp2b1	78	1715	55170	0.106379	1	0.446189
molecular_function	GO:0015075	ion transmembrane transporter activity	4	Slc20a1, Slc34a2, Slc2a5, Atp2b1	80	784	56101	0.107769	1	0.451273
molecular_function	GO:0008092	cytoskeletal protein binding	4	Ank3, Mical1, Scin, Tns4	80	786	56099	0.108377	1	0.453067
cellular_component	GO:0044459	plasma membrane part	8	Ada, Ank3, Hbegf, Slc20a1, Slc34a2, Slc2a5, Tspan4, Atp2b1	76	2630	54255	0.109306	1	0.456195
molecular_function	GO:0042578	phosphoric ester hydrolase activity	3	G6pc, Pfkfb4, Dusp6	81	385	56500	0.109561	1	0.456506
molecular_function	GO:0016627	oxidoreductase activity, acting on the CH-CH group of donors	2	Hsd11b2, Akr1c13	82	79	56806	0.110168	1	0.458277
cellular_component	GO:0042175	nuclear outer membrane-endoplasmic reticulum membrane network	3	Fkbp5, G6pc, Duoxa2	81	387	56498	0.110497	1	0.458891
biological_process	GO:0071396	cellular response to lipid	3	Spon2, Nr1d1, Nr1d2	81	391	56494	0.112376	1	0.465162
biological_process	GO:0051640	organelle localization	3	Dab1, Mreg, Syt7	81	391	56494	0.112376	1	0.465162
biological_process	GO:0006112	energy reserve metabolic process	2	G6pc, Nr1d1	82	81	56804	0.112763	1	0.466
cellular_component	GO:0098794	postsynapse	3	Ank3, Dab1, Nr1d1	81	393	56492	0.113318	1	0.466767
molecular_function	GO:0046873	metal ion transmembrane transporter activity	3	Slc20a1, Slc34a2, Atp2b1	81	393	56492	0.113318	1	0.466767
biological_process	GO:0030097	hemopoiesis	4	Ada, Scin, Vnn1, Zbtb16	80	805	56080	0.114217	1	0.469453
biological_process	GO:0043207	response to external biotic stimulus	4	Spon2, Duox2, Nr1d1, Ifit1bl1	80	806	56079	0.114528	1	0.469453
biological_process	GO:0051707	response to other organism	4	Spon2, Duox2, Nr1d1, Ifit1bl1	80	806	56079	0.114528	1	0.469453
biological_process	GO:0033077	T cell differentiation in thymus	2	Ada, Vnn1	82	83	56802	0.11535	1	0.471292
biological_process	GO:0071594	thymocyte aggregation	2	Ada, Vnn1	82	83	56802	0.11535	1	0.471292
biological_process	GO:0048732	gland development	3	Ada, Hoxb9, Duox2	81	399	56486	0.116158	1	0.473501
biological_process	GO:0046632	alpha-beta T cell differentiation	2	Ada, Zbtb16	82	84	56801	0.116641	1	0.473501
biological_process	GO:0045185	maintenance of protein location	2	Ank3, Scin	82	84	56801	0.116641	1	0.473501
biological_process	GO:0046683	response to organophosphorus	2	Per1, Duox2	82	84	56801	0.116641	1	0.473501
biological_process	GO:0051651	maintenance of location in cell	2	Ank3, Scin	82	86	56799	0.119217	1	0.482408
biological_process	GO:0044264	cellular polysaccharide metabolic process	2	G6pc, Nr1d1	82	86	56799	0.119217	1	0.482408
biological_process	GO:1901701	cellular response to oxygen-containing compound	4	Spon2, Nr1d1, Trib3, Slc2a5	80	828	56057	0.121444	1	0.490635
biological_process	GO:0008015	blood circulation	3	Ada, Hbegf, Hsd11b2	81	412	56473	0.122372	1	0.493592
biological_process	GO:0003013	circulatory system process	3	Ada, Hbegf, Hsd11b2	81	415	56470	0.123817	1	0.498626
molecular_function	GO:0022891	substrate-specific transmembrane transporter activity	4	Slc20a1, Slc34a2, Slc2a5, Atp2b1	80	839	56046	0.12496	1	0.502426
biological_process	GO:0001824	blastocyst development	2	Ada, Hbegf	82	91	56794	0.125624	1	0.503102
biological_process	GO:0071345	cellular response to cytokine stimulus	3	Nfil3, Duox2, Ifit1bl1	81	419	56466	0.125751	1	0.503102
biological_process	GO:0032870	cellular response to hormone stimulus	3	Nr1d1, Trib3, Nr1d2	81	419	56466	0.125751	1	0.503102
biological_process	GO:0009607	response to biotic stimulus	4	Spon2, Duox2, Nr1d1, Ifit1bl1	80	842	56043	0.125925	1	0.503102
biological_process	GO:0042110	T cell activation	3	Ada, Vnn1, Zbtb16	81	422	56463	0.127206	1	0.506619
biological_process	GO:0070489	T cell aggregation	3	Ada, Vnn1, Zbtb16	81	422	56463	0.127206	1	0.506619
biological_process	GO:0071593	lymphocyte aggregation	3	Ada, Vnn1, Zbtb16	81	423	56462	0.127692	1	0.507754
biological_process	GO:0050778	positive regulation of immune response	3	Spon2, Ada, Nr1d1	81	426	56459	0.129153	1	0.511182
biological_process	GO:0001701	in utero embryonic development	3	Ada, Hbegf, Slc34a2	81	426	56459	0.129153	1	0.511182
biological_process	GO:0048534	hematopoietic or lymphoid organ development	4	Ada, Scin, Vnn1, Zbtb16	80	852	56033	0.129162	1	0.511182
biological_process	GO:0018958	phenol-containing compound metabolic process	2	Duox2, Duoxa2	82	94	56791	0.129447	1	0.511507
cellular_component	GO:0005615	extracellular space	5	Spon2, Ada, Hbegf, Vnn1, Cml5	79	1329	55556	0.130236	1	0.513823
biological_process	GO:0070486	leukocyte aggregation	3	Ada, Vnn1, Zbtb16	81	429	56456	0.130618	1	0.514524
biological_process	GO:0002694	regulation of leukocyte activation	3	Ada, Vnn1, Zbtb16	81	430	56455	0.131107	1	0.515646
biological_process	GO:0023061	signal release	3	Arntl, Nr1d1, Syt7	81	431	56454	0.131596	1	0.516766
biological_process	GO:0014074	response to purine-containing compound	2	Per1, Duox2	82	96	56789	0.131986	1	0.517139
cellular_component	GO:0098590	plasma membrane region	4	Ank3, Slc34a2, Slc2a5, Atp2b1	80	861	56024	0.132101	1	0.517139
cellular_component	GO:0097458	neuron part	5	Ada, Ank3, Dab1, Nr1d1, Atp2b1	79	1339	55546	0.132794	1	0.518409
biological_process	GO:0008104	protein localization	7	Ank3, Arntl, Scin, Nr1d1, Tns4, Zbtb16, Duoxa2	77	2124	54761	0.132836	1	0.518409
biological_process	GO:0015696	ammonium transport	2	Ada, Abcb1a	82	97	56788	0.133253	1	0.518433
biological_process	GO:0010634	positive regulation of epithelial cell migration	2	Hbegf, Glipr2	82	97	56788	0.133253	1	0.518433
biological_process	GO:0009755	hormone-mediated signaling pathway	2	Nr1d1, Nr1d2	82	98	56787	0.134518	1	0.52255
biological_process	GO:0065009	regulation of molecular function	7	Ank3, Dab1, Mical1, Tdg, Trib3, Dusp6, St5	77	2147	54738	0.134981	1	0.52343
biological_process	GO:0030518	intracellular steroid hormone receptor signaling pathway	2	Arntl, Per1	82	99	56786	0.135781	1	0.52343
biological_process	GO:0005976	polysaccharide metabolic process	2	G6pc, Nr1d1	82	99	56786	0.135781	1	0.52343
biological_process	GO:0071326	cellular response to monosaccharide stimulus	2	Nr1d1, Slc2a5	82	99	56786	0.135781	1	0.52343
biological_process	GO:0071331	cellular response to hexose stimulus	2	Nr1d1, Slc2a5	82	99	56786	0.135781	1	0.52343
cellular_component	GO:0031967	organelle envelope	4	Hmgcs2, Hsd3b2, Hsd3b3, Aldh18a1	80	873	56012	0.136056	1	0.52369
cellular_component	GO:0031975	envelope	4	Hmgcs2, Hsd3b2, Hsd3b3, Aldh18a1	80	876	56009	0.137051	1	0.526718
biological_process	GO:0051261	protein depolymerization	2	Mical1, Scin	82	101	56784	0.138302	1	0.530717
biological_process	GO:0000003	reproduction	4	Ada, Arntl, Duox2, Zbtb16	80	881	56004	0.138715	1	0.531497
molecular_function	GO:0003823	antigen binding	2	Spon2, Tspan4	82	102	56783	0.13956	1	0.533921
biological_process	GO:0044724	single-organism carbohydrate catabolic process	2	G6pc, Neu1	82	104	56781	0.14207	1	0.541881
biological_process	GO:0071322	cellular response to carbohydrate stimulus	2	Nr1d1, Slc2a5	82	104	56781	0.14207	1	0.541881
molecular_function	GO:0042626	ATPase activity, coupled to transmembrane movement of substances	2	Abcb1a, Atp2b1	82	105	56780	0.143322	1	0.54475
biological_process	GO:0007159	leukocyte cell-cell adhesion	3	Ada, Vnn1, Zbtb16	81	455	56430	0.143469	1	0.54475
biological_process	GO:0010256	endomembrane system organization	3	Ank3, Plscr4, Syt7	81	455	56430	0.143469	1	0.54475
biological_process	GO:0002520	immune system development	4	Ada, Scin, Vnn1, Zbtb16	80	898	55987	0.144426	1	0.547294
molecular_function	GO:0016820	hydrolase activity, acting on acid anhydrides, catalyzing transmembrane movement of substances	2	Abcb1a, Atp2b1	82	106	56779	0.144572	1	0.547294
biological_process	GO:0007049	cell cycle	5	Ank3, Arntl, Abcb1a, E2f2, Usp2	79	1391	55494	0.146425	1	0.552828
cellular_component	GO:0044432	endoplasmic reticulum part	3	Fkbp5, G6pc, Duoxa2	81	461	56424	0.146472	1	0.552828
biological_process	GO:0050865	regulation of cell activation	3	Ada, Vnn1, Zbtb16	81	464	56421	0.147979	1	0.55768
biological_process	GO:0060284	regulation of cell development	4	Arntl, Dab1, Neu1, Glipr2	80	913	55972	0.149529	1	0.562684
biological_process	GO:0022603	regulation of anatomical structure morphogenesis	4	Ada, Dab1, Glipr2, Dusp6	80	916	55969	0.150557	1	0.564932
molecular_function	GO:0015399	primary active transmembrane transporter activity	2	Abcb1a, Atp2b1	82	111	56774	0.150798	1	0.564932
molecular_function	GO:0015405	P-P-bond-hydrolysis-driven transmembrane transporter activity	2	Abcb1a, Atp2b1	82	111	56774	0.150798	1	0.564932
biological_process	GO:0016052	carbohydrate catabolic process	2	G6pc, Neu1	82	112	56773	0.152037	1	0.567891
biological_process	GO:0015758	glucose transport	2	Trib3, Slc2a5	82	112	56773	0.152037	1	0.567891
molecular_function	GO:0015103	inorganic anion transmembrane transporter activity	2	Slc20a1, Slc34a2	82	114	56771	0.154511	1	0.575429
biological_process	GO:0008645	hexose transport	2	Trib3, Slc2a5	82	114	56771	0.154511	1	0.575429
biological_process	GO:0043624	cellular protein complex disassembly	2	Mical1, Scin	82	115	56770	0.155746	1	0.578662
biological_process	GO:0002521	leukocyte differentiation	3	Ada, Vnn1, Zbtb16	81	480	56405	0.156067	1	0.578662
biological_process	GO:0006935	chemotaxis	3	Ank3, Hbegf, Hoxb9	81	480	56405	0.156067	1	0.578662
biological_process	GO:0042330	taxis	3	Ank3, Hbegf, Hoxb9	81	481	56404	0.156575	1	0.579696
biological_process	GO:0015749	monosaccharide transport	2	Trib3, Slc2a5	82	116	56769	0.156978	1	0.579878
molecular_function	GO:0022890	inorganic cation transmembrane transporter activity	3	Slc20a1, Slc34a2, Atp2b1	81	482	56403	0.157084	1	0.579878
molecular_function	GO:0046982	protein heterodimerization activity	3	Arntl, Atf3, Tef	81	485	56400	0.158612	1	0.584664
molecular_function	GO:0016410	N-acyltransferase activity	2	Baat, Cml5	82	118	56767	0.159438	1	0.586853
biological_process	GO:0046631	alpha-beta T cell activation	2	Ada, Zbtb16	82	119	56766	0.160665	1	0.589651
molecular_function	GO:0043492	ATPase activity, coupled to movement of substances	2	Abcb1a, Atp2b1	82	119	56766	0.160665	1	0.589651
biological_process	GO:1901135	carbohydrate derivative metabolic process	4	Ada, G6pc, Hbegf, Pfkfb4	80	952	55933	0.163065	1	0.596904
biological_process	GO:0015698	inorganic anion transport	2	Slc20a1, Slc34a2	82	121	56764	0.163114	1	0.596904
biological_process	GO:0045087	innate immune response	3	Spon2, Vnn1, Ifit1bl1	81	498	56387	0.165266	1	0.603901
molecular_function	GO:0015081	sodium ion transmembrane transporter activity	2	Slc20a1, Slc34a2	82	125	56760	0.167991	1	0.612975
biological_process	GO:0071495	cellular response to endogenous stimulus	4	Nr1d1, Trib3, Nr1d2, Dusp6	80	967	55918	0.168368	1	0.613463
biological_process	GO:0033036	macromolecule localization	7	Ank3, Arntl, Scin, Nr1d1, Tns4, Zbtb16, Duoxa2	77	2423	54462	0.169901	1	0.618155
biological_process	GO:0040007	growth	4	G6pc, Hbegf, Duox2, Dusp6	80	978	55907	0.17229	1	0.624352
biological_process	GO:0034097	response to cytokine	3	Nfil3, Duox2, Ifit1bl1	81	512	56373	0.172486	1	0.624352
molecular_function	GO:0016810	hydrolase activity, acting on carbon-nitrogen (but not peptide) bonds	2	Ada, Vnn1	82	129	56756	0.172841	1	0.624352
molecular_function	GO:0001076	transcription factor activity, RNA polymerase II transcription factor binding	2	Arntl, Tdg	82	129	56756	0.172841	1	0.624352
biological_process	GO:0035270	endocrine system development	2	Arntl, Duox2	82	129	56756	0.172841	1	0.624352
biological_process	GO:0046903	secretion	4	Ada, Arntl, Nr1d1, Syt7	80	986	55899	0.175158	1	0.631821
cellular_component	GO:0030425	dendrite	3	Ada, Ank3, Nr1d1	81	521	56364	0.177155	1	0.638113
biological_process	GO:0044702	single organism reproductive process	4	Ada, Arntl, Duox2, Zbtb16	80	995	55890	0.178402	1	0.641517
biological_process	GO:0043241	protein complex disassembly	2	Mical1, Scin	82	134	56751	0.178863	1	0.641517
biological_process	GO:0070374	positive regulation of ERK1 and ERK2 cascade	2	Glipr2, St5	82	134	56751	0.178863	1	0.641517
biological_process	GO:0031401	positive regulation of protein modification process	4	Dab1, Trib3, Glipr2, St5	80	1000	55885	0.180211	1	0.645436
biological_process	GO:0046890	regulation of lipid biosynthetic process	2	Nr1d1, Trib3	82	136	56749	0.181259	1	0.648271
biological_process	GO:0010720	positive regulation of cell development	3	Dab1, Neu1, Glipr2	81	532	56353	0.18289	1	0.653177
biological_process	GO:0050776	regulation of immune response	3	Spon2, Ada, Nr1d1	81	535	56350	0.184458	1	0.657849
biological_process	GO:0007010	cytoskeleton organization	4	Mical1, Scin, Tnfaip1, Tesk2	80	1014	55871	0.185304	1	0.659933
biological_process	GO:0008643	carbohydrate transport	2	Trib3, Slc2a5	82	140	56745	0.186032	1	0.661592
biological_process	GO:1902580	single-organism cellular localization	4	Ank3, Arntl, Mreg, Syt7	80	1018	55867	0.186766	1	0.663019
molecular_function	GO:0004497	monooxygenase activity	2	Mical1, Bco1	82	141	56744	0.187221	1	0.663019
biological_process	GO:0009746	response to hexose	2	Nr1d1, Slc2a5	82	141	56744	0.187221	1	0.663019
biological_process	GO:0034284	response to monosaccharide	2	Nr1d1, Slc2a5	82	142	56743	0.188408	1	0.666289
biological_process	GO:0032984	macromolecular complex disassembly	2	Mical1, Scin	82	145	56740	0.191959	1	0.676951
biological_process	GO:0071383	cellular response to steroid hormone stimulus	2	Nr1d1, Nr1d2	82	145	56740	0.191959	1	0.676951
biological_process	GO:0071241	cellular response to inorganic substance	2	Ank3, Mir196a-1	82	146	56739	0.193139	1	0.680163
biological_process	GO:0051241	negative regulation of multicellular organismal process	4	Ada, Dab1, Zbtb16, Usp2	80	1039	55846	0.194493	1	0.683976
cellular_component	GO:0031410	cytoplasmic vesicle	4	Ada, Neu1, Mreg, Syt7	80	1040	55845	0.194863	1	0.684324
biological_process	GO:0002065	columnar/cuboidal epithelial cell differentiation	2	Arntl, Mreg	82	149	56736	0.19667	1	0.689711
molecular_function	GO:0005509	calcium ion binding	3	Scin, Duox2, Syt7	81	562	56323	0.198663	1	0.69504
biological_process	GO:0008016	regulation of heart contraction	2	Ada, Hbegf	82	151	56734	0.199015	1	0.69504
biological_process	GO:0009743	response to carbohydrate	2	Nr1d1, Slc2a5	82	151	56734	0.199015	1	0.69504
biological_process	GO:0051054	positive regulation of DNA metabolic process	2	Npas2, Tnfaip1	82	152	56733	0.200186	1	0.698161
biological_process	GO:0042445	hormone metabolic process	2	Duox2, Duoxa2	82	153	56732	0.201354	1	0.701267
biological_process	GO:0008154	actin polymerization or depolymerization	2	Mical1, Scin	82	157	56728	0.206011	1	0.716498
biological_process	GO:0007399	nervous system development	6	Ank3, Arntl, Dab1, Neu1, Duox2, Zbtb16	78	1921	54964	0.207347	1	0.720153
cellular_component	GO:0043025	neuronal cell body	3	Ada, Dab1, Atp2b1	81	579	56306	0.207675	1	0.720301
biological_process	GO:0010632	regulation of epithelial cell migration	2	Hbegf, Glipr2	82	159	56726	0.208329	1	0.721579
biological_process	GO:0051130	positive regulation of cellular component organization	4	Ank3, Neu1, Scin, Glipr2	80	1079	55806	0.209427	1	0.724388
biological_process	GO:0098771	inorganic ion homeostasis	3	Ank3, Slc34a2, Atp2b1	81	583	56302	0.209802	1	0.724405
biological_process	GO:0009725	response to hormone	3	Nr1d1, Trib3, Nr1d2	81	584	56301	0.210334	1	0.724405
biological_process	GO:0044706	multi-multicellular organism process	2	Arntl, Hsd11b2	82	161	56724	0.210641	1	0.724405
biological_process	GO:0007369	gastrulation	2	Dusp6, Cml5	82	161	56724	0.210641	1	0.724405
cellular_component	GO:0044451	nucleoplasm part	3	Arntl, Tdg, Zbtb16	81	585	56300	0.210866	1	0.724405
biological_process	GO:0043393	regulation of protein binding	2	Tdg, Trib3	82	162	56723	0.211794	1	0.726604
biological_process	GO:0050796	regulation of insulin secretion	2	Arntl, Nr1d1	82	164	56721	0.214096	1	0.733504
biological_process	GO:0048598	embryonic morphogenesis	3	Zbtb16, Dusp6, Cml5	81	597	56288	0.217265	1	0.743352
molecular_function	GO:0050839	cell adhesion molecule binding	2	Ank3, Tspan4	82	169	56716	0.219821	1	0.750458
biological_process	GO:0045859	regulation of protein kinase activity	3	Dab1, Trib3, Dusp6	81	602	56283	0.219936	1	0.750458
biological_process	GO:0051650	establishment of vesicle localization	2	Mreg, Syt7	82	172	56713	0.223237	1	0.760691
biological_process	GO:0055082	cellular chemical homeostasis	3	Slc34a2, Nr1d1, Atp2b1	81	610	56275	0.224216	1	0.763001
biological_process	GO:0009894	regulation of catabolic process	3	Arntl, Trib3, Usp2	81	620	56265	0.229576	1	0.780188
biological_process	GO:0046649	lymphocyte activation	3	Ada, Vnn1, Zbtb16	81	622	56263	0.230649	1	0.782781
biological_process	GO:0051128	regulation of cellular component organization	6	Ank3, Dab1, Hbegf, Neu1, Scin, Glipr2	78	2076	54809	0.232356	1	0.787516
biological_process	GO:0033993	response to lipid	3	Spon2, Nr1d1, Nr1d2	81	628	56257	0.233871	1	0.791586
biological_process	GO:0060047	heart contraction	2	Ada, Hbegf	82	182	56703	0.234515	1	0.791644
biological_process	GO:0045637	regulation of myeloid cell differentiation	2	Scin, Zbtb16	82	182	56703	0.234515	1	0.791644
biological_process	GO:0003015	heart process	2	Ada, Hbegf	82	184	56701	0.236751	1	0.798125
biological_process	GO:0043122	regulation of I-kappaB kinase/NF-kappaB signaling	2	Per1, Slc20a1	82	185	56700	0.237866	1	0.800817
biological_process	GO:0035264	multicellular organism growth	2	G6pc, Duox2	82	186	56699	0.23898	1	0.802428
biological_process	GO:0051648	vesicle localization	2	Mreg, Syt7	82	186	56699	0.23898	1	0.802428
biological_process	GO:0050801	ion homeostasis	3	Ank3, Slc34a2, Atp2b1	81	639	56246	0.239784	1	0.80296
biological_process	GO:0030522	intracellular receptor signaling pathway	2	Arntl, Per1	82	187	56698	0.240093	1	0.80296
biological_process	GO:0034599	cellular response to oxidative stress	2	Arntl, Vnn1	82	187	56698	0.240093	1	0.80296
biological_process	GO:0071222	cellular response to lipopolysaccharide	2	Spon2, Nr1d1	82	188	56697	0.241204	1	0.804543
biological_process	GO:0098656	anion transmembrane transport	2	Slc20a1, Slc34a2	82	188	56697	0.241204	1	0.804543
molecular_function	GO:0050662	coenzyme binding	2	Hsd11b2, Mical1	82	189	56696	0.242313	1	0.807177
cellular_component	GO:0044297	cell body	3	Ada, Dab1, Atp2b1	81	646	56239	0.243551	1	0.810232
biological_process	GO:0030334	regulation of cell migration	3	Ada, Hbegf, Glipr2	81	648	56237	0.244628	1	0.811675
biological_process	GO:1903530	regulation of secretion by cell	3	Arntl, Nr1d1, Syt7	81	648	56237	0.244628	1	0.811675
biological_process	GO:0006469	negative regulation of protein kinase activity	2	Trib3, Dusp6	82	193	56692	0.246734	1	0.817589
biological_process	GO:0051235	maintenance of location	2	Ank3, Scin	82	195	56690	0.248935	1	0.82234
biological_process	GO:0043549	regulation of kinase activity	3	Dab1, Trib3, Dusp6	81	656	56229	0.248937	1	0.82234
biological_process	GO:0044802	single-organism membrane organization	3	Ank3, Plscr4, Syt7	81	657	56228	0.249476	1	0.82234
cellular_component	GO:0098588	bounding membrane of organelle	4	Fkbp5, G6pc, Glipr2, Duoxa2	80	1184	55701	0.249732	1	0.82234
biological_process	GO:0034976	response to endoplasmic reticulum stress	2	Atf3, Trib3	82	196	56689	0.250033	1	0.82234
biological_process	GO:0060341	regulation of cellular localization	4	Ank3, Arntl, Nr1d1, Syt7	80	1185	55700	0.250122	1	0.82234
biological_process	GO:0071219	cellular response to molecule of bacterial origin	2	Spon2, Nr1d1	82	197	56688	0.251129	1	0.823508
biological_process	GO:0030073	insulin secretion	2	Arntl, Nr1d1	82	197	56688	0.251129	1	0.823508
biological_process	GO:0043933	macromolecular complex subunit organization	6	Mical1, Per1, Scin, Tdg, Tnfaip1, Tspan4	78	2178	54707	0.251879	1	0.824895
molecular_function	GO:0004553	hydrolase activity, hydrolyzing O-glycosyl compounds	2	Neu1, Sis	82	200	56685	0.254409	1	0.832102
biological_process	GO:0030162	regulation of proteolysis	3	Mical1, Trib3, Usp2	81	667	56218	0.254867	1	0.832522
cellular_component	GO:0016323	basolateral plasma membrane	2	Ank3, Atp2b1	82	202	56683	0.256588	1	0.83598
biological_process	GO:0090276	regulation of peptide hormone secretion	2	Arntl, Nr1d1	82	202	56683	0.256588	1	0.83598
biological_process	GO:0002252	immune effector process	3	Spon2, Ada, Ifit1bl1	81	676	56209	0.259722	1	0.84441
biological_process	GO:0015980	energy derivation by oxidation of organic compounds	2	G6pc, Nr1d1	82	205	56680	0.259844	1	0.84441
biological_process	GO:0043086	negative regulation of catalytic activity	3	Mical1, Trib3, Dusp6	81	678	56207	0.260801	1	0.844665
molecular_function	GO:0016747	transferase activity, transferring acyl groups other than amino-acyl groups	2	Baat, Cml5	82	206	56679	0.260926	1	0.844665
biological_process	GO:0010631	epithelial cell migration	2	Hbegf, Glipr2	82	206	56679	0.260926	1	0.844665
biological_process	GO:2000145	regulation of cell motility	3	Ada, Hbegf, Glipr2	81	680	56205	0.26188	1	0.845156
biological_process	GO:0002791	regulation of peptide secretion	2	Arntl, Nr1d1	82	207	56678	0.262007	1	0.845156
biological_process	GO:0048609	multicellular organismal reproductive process	3	Ada, Arntl, Zbtb16	81	681	56204	0.262419	1	0.845156
biological_process	GO:0033500	carbohydrate homeostasis	2	G6pc, Nr1d1	82	208	56677	0.263086	1	0.845156
biological_process	GO:0042593	glucose homeostasis	2	G6pc, Nr1d1	82	208	56677	0.263086	1	0.845156
biological_process	GO:0090132	epithelium migration	2	Hbegf, Glipr2	82	208	56677	0.263086	1	0.845156
biological_process	GO:1901605	alpha-amino acid metabolic process	2	Baat, Aldh18a1	82	210	56675	0.26524	1	0.848835
biological_process	GO:0090130	tissue migration	2	Hbegf, Glipr2	82	210	56675	0.26524	1	0.848835
biological_process	GO:0007249	I-kappaB kinase/NF-kappaB signaling	2	Per1, Slc20a1	82	210	56675	0.26524	1	0.848835
biological_process	GO:0033673	negative regulation of kinase activity	2	Trib3, Dusp6	82	211	56674	0.266314	1	0.850119
biological_process	GO:0061136	regulation of proteasomal protein catabolic process	2	Trib3, Usp2	82	211	56674	0.266314	1	0.850119
biological_process	GO:0060326	cell chemotaxis	2	Hbegf, Hoxb9	82	212	56673	0.267387	1	0.851391
biological_process	GO:0009952	anterior/posterior pattern specification	2	Hoxb9, Zbtb16	82	212	56673	0.267387	1	0.851391
biological_process	GO:0032504	multicellular organism reproduction	3	Ada, Arntl, Zbtb16	81	695	56190	0.269974	1	0.857466
biological_process	GO:0070647	protein modification by small protein conjugation or removal	3	Tnfaip1, Trib3, Usp2	81	695	56190	0.269974	1	0.857466
biological_process	GO:0071216	cellular response to biotic stimulus	2	Spon2, Nr1d1	82	215	56670	0.270597	1	0.858363
biological_process	GO:0051223	regulation of protein transport	3	Ank3, Arntl, Nr1d1	81	697	56188	0.271054	1	0.858734
biological_process	GO:0019725	cellular homeostasis	3	Slc34a2, Nr1d1, Atp2b1	81	699	56186	0.272133	1	0.861073
biological_process	GO:0060070	canonical Wnt signaling pathway	2	Arntl, Hoxb9	82	217	56668	0.272729	1	0.861878
biological_process	GO:0007162	negative regulation of cell adhesion	2	Dab1, Cml5	82	222	56663	0.278032	1	0.877538
biological_process	GO:0007417	central nervous system development	3	Dab1, Duox2, Zbtb16	81	721	56164	0.284002	1	0.895226
molecular_function	GO:0017016	Ras GTPase binding	2	Mical1, Tnfaip1	82	228	56657	0.284345	1	0.895226
biological_process	GO:1903522	regulation of blood circulation	2	Ada, Hbegf	82	230	56655	0.286437	1	0.900386
biological_process	GO:0000904	cell morphogenesis involved in differentiation	3	Ank3, Dab1, Glipr2	81	726	56159	0.286697	1	0.900386
cellular_component	GO:0005829	cytosol	5	Baat, Dab1, Zbtb16, Ifit1bl1, Dusp6	79	1521	55364	0.287727	1	0.901529
cellular_component	GO:0005730	nucleolus	3	Atf3, Tnfaip1, Zbtb16	81	728	56157	0.287775	1	0.901529
biological_process	GO:0045321	leukocyte activation	3	Ada, Vnn1, Zbtb16	81	731	56154	0.289392	1	0.90377
biological_process	GO:0002757	immune response-activating signal transduction	2	Ada, Nr1d1	82	233	56652	0.289564	1	0.90377
biological_process	GO:1903050	regulation of proteolysis involved in cellular protein catabolic process	2	Trib3, Usp2	82	233	56652	0.289564	1	0.90377
biological_process	GO:0050767	regulation of neurogenesis	3	Arntl, Dab1, Neu1	81	733	56152	0.29047	1	0.905477
cellular_component	GO:0005887	integral component of plasma membrane	5	Hbegf, Slc20a1, Slc2a5, Tspan4, Atp2b1	79	1551	55334	0.29189	1	0.908781
biological_process	GO:0051338	regulation of transferase activity	3	Dab1, Trib3, Dusp6	81	739	56146	0.293702	1	0.913296
cellular_component	GO:0098805	whole membrane	5	Ank3, Slc34a2, Slc2a5, Atp2b1, Sis	79	1580	55305	0.296232	1	0.919402
biological_process	GO:0070201	regulation of establishment of protein localization	3	Ank3, Arntl, Nr1d1	81	744	56141	0.296393	1	0.919402
cellular_component	GO:0031253	cell projection membrane	2	Slc34a2, Atp2b1	82	241	56644	0.297837	1	0.921616
biological_process	GO:0043405	regulation of MAP kinase activity	2	Trib3, Dusp6	82	241	56644	0.297837	1	0.921616
biological_process	GO:0000278	mitotic cell cycle	3	Ank3, Abcb1a, Usp2	81	748	56137	0.298546	1	0.922084
molecular_function	GO:0031267	small GTPase binding	2	Mical1, Tnfaip1	82	242	56643	0.298865	1	0.922084
biological_process	GO:0040012	regulation of locomotion	3	Ada, Hbegf, Glipr2	81	749	56136	0.299084	1	0.922084
biological_process	GO:0090087	regulation of peptide transport	2	Arntl, Nr1d1	82	243	56642	0.29989	1	0.922319
biological_process	GO:0048545	response to steroid hormone	2	Nr1d1, Nr1d2	82	243	56642	0.29989	1	0.922319
cellular_component	GO:0031226	intrinsic component of plasma membrane	5	Hbegf, Slc20a1, Slc2a5, Tspan4, Atp2b1	79	1613	55272	0.301534	1	0.925234
biological_process	GO:0002764	immune response-regulating signaling pathway	2	Ada, Nr1d1	82	245	56640	0.301938	1	0.925234
biological_process	GO:0030072	peptide hormone secretion	2	Arntl, Nr1d1	82	245	56640	0.301938	1	0.925234
biological_process	GO:0051270	regulation of cellular component movement	3	Ada, Hbegf, Glipr2	81	755	56130	0.302311	1	0.925254
biological_process	GO:0061024	membrane organization	3	Ank3, Plscr4, Syt7	81	758	56127	0.303923	1	0.929063
biological_process	GO:1903362	regulation of cellular protein catabolic process	2	Trib3, Usp2	82	251	56634	0.308044	1	0.940523
biological_process	GO:0002790	peptide secretion	2	Arntl, Nr1d1	82	253	56632	0.310068	1	0.944865
biological_process	GO:0050790	regulation of catalytic activity	5	Dab1, Mical1, Trib3, Dusp6, St5	79	1667	55218	0.310985	1	0.944865
biological_process	GO:0051348	negative regulation of transferase activity	2	Trib3, Dusp6	82	254	56631	0.311078	1	0.944865
biological_process	GO:0006259	DNA metabolic process	3	Npas2, Tdg, Tnfaip1	81	772	56113	0.31144	1	0.944865
biological_process	GO:0051607	defense response to virus	2	Spon2, Ifit1bl1	82	255	56630	0.312086	1	0.944865
biological_process	GO:0050795	regulation of behavior	2	Ada, Per3	82	255	56630	0.312086	1	0.944865
biological_process	GO:0009416	response to light stimulus	2	Per1, Usp2	82	255	56630	0.312086	1	0.944865
cellular_component	GO:0005739	mitochondrion	5	Hmgcs2, Hoxb9, Hsd3b2, Hsd3b3, Aldh18a1	79	1681	55204	0.313582	1	0.948258
biological_process	GO:0042493	response to drug	2	Gstm3, Abcb1a	82	257	56628	0.314098	1	0.948682
biological_process	GO:0046883	regulation of hormone secretion	2	Arntl, Nr1d1	82	259	56626	0.316105	1	0.953601
molecular_function	GO:0048037	cofactor binding	2	Hsd11b2, Mical1	82	261	56624	0.318105	1	0.958491
molecular_function	GO:0008509	anion transmembrane transporter activity	2	Slc20a1, Slc34a2	82	263	56622	0.3201	1	0.963352
biological_process	GO:0006790	sulfur compound metabolic process	2	Baat, Mical1	82	268	56617	0.325061	1	0.977119
molecular_function	GO:0051020	GTPase binding	2	Mical1, Tnfaip1	82	269	56616	0.32605	1	0.978924
biological_process	GO:0051726	regulation of cell cycle	3	Arntl, E2f2, Usp2	81	801	56084	0.326957	1	0.979557
biological_process	GO:0051098	regulation of binding	2	Tdg, Trib3	82	270	56615	0.327036	1	0.979557
biological_process	GO:0008284	positive regulation of cell proliferation	3	Ada, Atf3, Hbegf	81	804	56081	0.328557	1	0.981959
biological_process	GO:0006732	coenzyme metabolic process	2	Baat, Vnn1	82	272	56613	0.329005	1	0.981959
biological_process	GO:0040029	regulation of gene expression, epigenetic	2	Tdg, Mir196a-1	82	272	56613	0.329005	1	0.981959
biological_process	GO:0043066	negative regulation of apoptotic process	3	Ada, Mical1, Vnn1	81	811	56074	0.332288	1	0.990587
biological_process	GO:0031175	neuron projection development	3	Ank3, Dab1, Neu1	81	819	56066	0.336545	1	1
biological_process	GO:0006091	generation of precursor metabolites and energy	2	G6pc, Nr1d1	82	281	56604	0.337795	1	1
biological_process	GO:0001934	positive regulation of protein phosphorylation	3	Dab1, Glipr2, St5	81	822	56063	0.338139	1	1
biological_process	GO:0043069	negative regulation of programmed cell death	3	Ada, Mical1, Vnn1	81	825	56060	0.339733	1	1
biological_process	GO:0002253	activation of immune response	2	Ada, Nr1d1	82	283	56602	0.339733	1	1
cellular_component	GO:0005856	cytoskeleton	5	Ank3, Mical1, Scin, Tns4, Usp2	79	1811	55074	0.340253	1	1
biological_process	GO:0051656	establishment of organelle localization	2	Mreg, Syt7	82	284	56601	0.3407	1	1
biological_process	GO:0051960	regulation of nervous system development	3	Arntl, Dab1, Neu1	81	831	56054	0.342916	1	1
biological_process	GO:0009628	response to abiotic stimulus	3	Ada, Per1, Usp2	81	838	56047	0.346624	1	1
biological_process	GO:0019221	cytokine-mediated signaling pathway	2	Duox2, Ifit1bl1	82	291	56594	0.347428	1	1
biological_process	GO:0032496	response to lipopolysaccharide	2	Spon2, Nr1d1	82	292	56593	0.348384	1	1
biological_process	GO:0051052	regulation of DNA metabolic process	2	Npas2, Tnfaip1	82	292	56593	0.348384	1	1
biological_process	GO:0001775	cell activation	3	Ada, Vnn1, Zbtb16	81	842	56043	0.34874	1	1
biological_process	GO:0015833	peptide transport	2	Arntl, Nr1d1	82	304	56581	0.359744	1	1
biological_process	GO:0042327	positive regulation of phosphorylation	3	Dab1, Glipr2, St5	81	863	56022	0.359811	1	1
biological_process	GO:0048871	multicellular organismal homeostasis	2	Nr1d1, Nr1d2	82	306	56579	0.361619	1	1
cellular_component	GO:0045121	membrane raft	2	Atp2b1, Sis	82	306	56579	0.361619	1	1
biological_process	GO:0032940	secretion by cell	3	Arntl, Nr1d1, Syt7	81	870	56015	0.363487	1	1
biological_process	GO:0002237	response to molecule of bacterial origin	2	Spon2, Nr1d1	82	308	56577	0.363488	1	1
biological_process	GO:0050878	regulation of body fluid levels	2	Ada, Hsd11b2	82	308	56577	0.363488	1	1
molecular_function	GO:0042623	ATPase activity, coupled	2	Abcb1a, Atp2b1	82	308	56577	0.363488	1	1
biological_process	GO:0032880	regulation of protein localization	3	Ank3, Arntl, Nr1d1	81	876	56009	0.366631	1	1
biological_process	GO:0034504	protein localization to nucleus	2	Arntl, Zbtb16	82	313	56572	0.368136	1	1
biological_process	GO:0006979	response to oxidative stress	2	Arntl, Vnn1	82	316	56569	0.370909	1	1
biological_process	GO:0001667	ameboidal-type cell migration	2	Hbegf, Glipr2	82	316	56569	0.370909	1	1
biological_process	GO:0046879	hormone secretion	2	Arntl, Nr1d1	82	317	56568	0.371831	1	1
biological_process	GO:0042060	wound healing	2	Hbegf, Syt7	82	318	56567	0.372752	1	1
biological_process	GO:0007267	cell-cell signaling	3	Arntl, Nr1d1, Syt7	81	891	55994	0.374468	1	1
biological_process	GO:0051186	cofactor metabolic process	2	Baat, Vnn1	82	321	56564	0.375505	1	1
biological_process	GO:0042886	amide transport	2	Arntl, Nr1d1	82	323	56562	0.377333	1	1
biological_process	GO:0019637	organophosphate metabolic process	3	Ada, G6pc, Pfkfb4	81	899	55986	0.378632	1	1
molecular_function	GO:0015077	monovalent inorganic cation transmembrane transporter activity	2	Slc20a1, Slc34a2	82	329	56556	0.382788	1	1
biological_process	GO:0010959	regulation of metal ion transport	2	Ank3, Per1	82	333	56552	0.386398	1	1
biological_process	GO:0010769	regulation of cell morphogenesis involved in differentiation	2	Dab1, Glipr2	82	334	56551	0.387297	1	1
biological_process	GO:0030900	forebrain development	2	Dab1, Duox2	82	336	56549	0.389092	1	1
cellular_component	GO:0043234	protein complex	9	Arntl, Atf3, Lamb3, Npas2, Scin, Tnfaip1, Zbtb16, E2f2, Mreg	75	4110	52775	0.391689	1	1
cellular_component	GO:0005578	proteinaceous extracellular matrix	2	Spon2, Lamb3	82	342	56543	0.394445	1	1
biological_process	GO:0045666	positive regulation of neuron differentiation	2	Dab1, Neu1	82	343	56542	0.395332	1	1
biological_process	GO:0030099	myeloid cell differentiation	2	Scin, Zbtb16	82	345	56540	0.397104	1	1
biological_process	GO:0009314	response to radiation	2	Per1, Usp2	82	351	56534	0.402387	1	1
biological_process	GO:0002250	adaptive immune response	2	Ada, Rnf125	82	353	56532	0.404138	1	1
cellular_component	GO:0005925	focal adhesion	2	Tns4, Tspan4	82	354	56531	0.405012	1	1
biological_process	GO:0006631	fatty acid metabolic process	2	Baat, Trib3	82	356	56529	0.406755	1	1
cellular_component	GO:0005924	cell-substrate adherens junction	2	Tns4, Tspan4	82	359	56526	0.409361	1	1
cellular_component	GO:0030055	cell-substrate junction	2	Tns4, Tspan4	82	364	56521	0.413678	1	1
biological_process	GO:0071900	regulation of protein serine/threonine kinase activity	2	Trib3, Dusp6	82	367	56518	0.416254	1	1
biological_process	GO:0010035	response to inorganic substance	2	Ank3, Mir196a-1	82	370	56515	0.418818	1	1
biological_process	GO:0001503	ossification	2	Duox2, Zbtb16	82	370	56515	0.418818	1	1
biological_process	GO:2001233	regulation of apoptotic signaling pathway	2	Atf3, Vnn1	82	371	56514	0.41967	1	1
biological_process	GO:0050708	regulation of protein secretion	2	Arntl, Nr1d1	82	373	56512	0.421371	1	1
biological_process	GO:0010608	posttranscriptional regulation of gene expression	2	Per1, Mir196a-1	82	375	56510	0.423067	1	1
cellular_component	GO:0032991	macromolecular complex	10	Arntl, Atf3, Lamb3, Npas2, Scin, Nr1d1, Tnfaip1, Zbtb16, E2f2, Mreg	74	4806	52079	0.426401	1	1
biological_process	GO:0032270	positive regulation of cellular protein metabolic process	4	Dab1, Trib3, Glipr2, St5	80	1234	55651	0.430813	1	1
biological_process	GO:0072507	divalent inorganic cation homeostasis	2	Ank3, Atp2b1	82	386	56499	0.432308	1	1
biological_process	GO:0022411	cellular component disassembly	2	Mical1, Scin	82	388	56497	0.433972	1	1
biological_process	GO:0044093	positive regulation of molecular function	4	Ank3, Dab1, Trib3, St5	80	1256	55629	0.434293	1	1
biological_process	GO:0006281	DNA repair	2	Npas2, Tdg	82	389	56496	0.434802	1	1
biological_process	GO:0007409	axonogenesis	2	Ank3, Dab1	82	390	56495	0.435632	1	1
cellular_component	GO:0005911	cell-cell junction	2	Ank3, Abcb1a	82	391	56494	0.436459	1	1
biological_process	GO:0030335	positive regulation of cell migration	2	Hbegf, Glipr2	82	391	56494	0.436459	1	1
molecular_function	GO:0016887	ATPase activity	2	Abcb1a, Atp2b1	82	399	56486	0.44304	1	1
cellular_component	GO:0031012	extracellular matrix	2	Spon2, Lamb3	82	401	56484	0.444673	1	1
biological_process	GO:0034613	cellular protein localization	4	Ank3, Arntl, Scin, Zbtb16	80	1316	55569	0.444748	1	1
biological_process	GO:0070727	cellular macromolecule localization	4	Ank3, Arntl, Scin, Zbtb16	80	1324	55561	0.44624	1	1
biological_process	GO:2000147	positive regulation of cell motility	2	Hbegf, Glipr2	82	403	56482	0.446302	1	1
biological_process	GO:0043410	positive regulation of MAPK cascade	2	Glipr2, St5	82	403	56482	0.446302	1	1
biological_process	GO:0051247	positive regulation of protein metabolic process	4	Dab1, Trib3, Glipr2, St5	80	1334	55551	0.448136	1	1
molecular_function	GO:0003712	transcription cofactor activity	2	Tdg, Trib3	82	406	56479	0.448736	1	1
biological_process	GO:0048699	generation of neurons	4	Ank3, Arntl, Dab1, Neu1	80	1360	55525	0.453217	1	1
biological_process	GO:0051272	positive regulation of cellular component movement	2	Hbegf, Glipr2	82	412	56473	0.453572	1	1
biological_process	GO:0061564	axon development	2	Ank3, Dab1	82	416	56469	0.456772	1	1
cellular_component	GO:0005912	adherens junction	2	Tns4, Tspan4	82	418	56467	0.458366	1	1
biological_process	GO:0040017	positive regulation of locomotion	2	Hbegf, Glipr2	82	423	56462	0.462329	1	1
cellular_component	GO:0070161	anchoring junction	2	Tns4, Tspan4	82	434	56451	0.470948	1	1
biological_process	GO:0050769	positive regulation of neurogenesis	2	Dab1, Neu1	82	435	56450	0.471725	1	1
biological_process	GO:0022008	neurogenesis	4	Ank3, Arntl, Dab1, Neu1	80	1448	55437	0.471866	1	1
biological_process	GO:0007283	spermatogenesis	2	Arntl, Zbtb16	82	436	56449	0.472501	1	1
biological_process	GO:0048232	male gamete generation	2	Arntl, Zbtb16	82	437	56448	0.473275	1	1
biological_process	GO:0010975	regulation of neuron projection development	2	Dab1, Neu1	82	442	56443	0.477131	1	1
biological_process	GO:0071822	protein complex subunit organization	4	Mical1, Scin, Tnfaip1, Tspan4	80	1474	55411	0.477747	1	1
biological_process	GO:0031667	response to nutrient levels	2	Ada, Atf3	82	447	56438	0.480958	1	1
molecular_function	GO:0044877	macromolecular complex binding	4	Lamb3, Per1, Scin, Tspan4	80	1498	55387	0.483305	1	1
biological_process	GO:0001501	skeletal system development	2	Hoxb9, Zbtb16	82	455	56430	0.487025	1	1
biological_process	GO:0044057	regulation of system process	2	Ada, Hbegf	82	460	56425	0.490781	1	1
biological_process	GO:0007264	small GTPase mediated signal transduction	2	Dab1, Tnfaip1	82	460	56425	0.490781	1	1
biological_process	GO:0009306	protein secretion	2	Arntl, Nr1d1	82	462	56423	0.492276	1	1
biological_process	GO:0051347	positive regulation of transferase activity	2	Dab1, Trib3	82	467	56418	0.495994	1	1
biological_process	GO:0051051	negative regulation of transport	2	Ada, Ank3	82	469	56416	0.497474	1	1
biological_process	GO:0015031	protein transport	4	Ank3, Arntl, Nr1d1, Duoxa2	80	1560	55325	0.498168	1	1
biological_process	GO:0072521	purine-containing compound metabolic process	2	Ada, G6pc	82	472	56413	0.499686	1	1
biological_process	GO:0009991	response to extracellular stimulus	2	Ada, Atf3	82	474	56411	0.501155	1	1
cellular_component	GO:0098552	side of membrane	2	Ada, Atp2b1	82	487	56398	0.5106	1	1
biological_process	GO:0007169	transmembrane receptor protein tyrosine kinase signaling pathway	2	Hbegf, Dusp6	82	488	56397	0.511319	1	1
biological_process	GO:0006873	cellular ion homeostasis	2	Slc34a2, Atp2b1	82	494	56391	0.515612	1	1
biological_process	GO:0055065	metal ion homeostasis	2	Ank3, Atp2b1	82	497	56388	0.517745	1	1
molecular_function	GO:0005198	structural molecule activity	2	Ank3, Crybb3	82	498	56387	0.518454	1	1
biological_process	GO:0001817	regulation of cytokine production	2	Spon2, Per1	82	500	56385	0.519868	1	1
biological_process	GO:0097285	cell-type specific apoptotic process	2	Ada, E2f2	82	502	56383	0.521279	1	1
biological_process	GO:0048667	cell morphogenesis involved in neuron differentiation	2	Ank3, Dab1	82	503	56382	0.521983	1	1
biological_process	GO:0051962	positive regulation of nervous system development	2	Dab1, Neu1	82	503	56382	0.521983	1	1
biological_process	GO:0098542	defense response to other organism	2	Spon2, Ifit1bl1	82	504	56381	0.522685	1	1
biological_process	GO:0022604	regulation of cell morphogenesis	2	Dab1, Glipr2	82	506	56379	0.524088	1	1
biological_process	GO:0031329	regulation of cellular catabolic process	2	Trib3, Usp2	82	511	56374	0.527575	1	1
biological_process	GO:0007186	G-protein coupled receptor signaling pathway	2	Ada, Gpr17	82	1861	55024	0.528618	1	1
biological_process	GO:0006820	anion transport	2	Slc20a1, Slc34a2	82	520	56365	0.53379	1	1
biological_process	GO:0009617	response to bacterium	2	Spon2, Nr1d1	82	523	56362	0.535844	1	1
biological_process	GO:0007420	brain development	2	Dab1, Duox2	82	529	56356	0.539924	1	1
biological_process	GO:0006605	protein targeting	2	Ank3, Arntl	82	530	56355	0.540601	1	1
biological_process	GO:0007507	heart development	2	Dusp6, Cml5	82	537	56348	0.54531	1	1
biological_process	GO:0048812	neuron projection morphogenesis	2	Ank3, Dab1	82	539	56346	0.546646	1	1
biological_process	GO:0022607	cellular component assembly	5	Ank3, Scin, Tnfaip1, Tesk2, Tspan4	79	2082	54803	0.549349	1	1
cellular_component	GO:0048471	perinuclear region of cytoplasm	2	Dab1, Usp2	82	549	56336	0.553271	1	1
biological_process	GO:0016568	chromatin modification	2	Per1, Tdg	82	550	56335	0.553928	1	1
biological_process	GO:0007276	gamete generation	2	Arntl, Zbtb16	82	551	56334	0.554585	1	1
biological_process	GO:0031344	regulation of cell projection organization	2	Dab1, Neu1	82	555	56330	0.5572	1	1
biological_process	GO:0016567	protein ubiquitination	2	Tnfaip1, Trib3	82	556	56329	0.557852	1	1
biological_process	GO:0001816	cytokine production	2	Spon2, Per1	82	557	56328	0.558502	1	1
biological_process	GO:0051649	establishment of localization in cell	5	Ank3, Arntl, Nr1d1, Mreg, Syt7	79	2158	54727	0.559031	1	1
biological_process	GO:0030855	epithelial cell differentiation	2	Arntl, Mreg	82	559	56326	0.5598	1	1
biological_process	GO:0051129	negative regulation of cellular component organization	2	Dab1, Scin	82	561	56324	0.561095	1	1
biological_process	GO:0055080	cation homeostasis	2	Ank3, Atp2b1	82	564	56321	0.56303	1	1
molecular_function	GO:0019901	protein kinase binding	2	Tdg, Trib3	82	569	56316	0.566235	1	1
biological_process	GO:0060322	head development	2	Dab1, Duox2	82	572	56313	0.568148	1	1
biological_process	GO:0043269	regulation of ion transport	2	Ank3, Per1	82	578	56307	0.571947	1	1
biological_process	GO:0044085	cellular component biogenesis	5	Ank3, Scin, Tnfaip1, Tesk2, Tspan4	79	2269	54616	0.575024	1	1
molecular_function	GO:0004672	protein kinase activity	2	Trib3, Tesk2	82	584	56301	0.575714	1	1
biological_process	GO:1902589	single-organism organelle organization	5	Mical1, Per1, Scin, Tnfaip1, Tesk2	79	2284	54601	0.577331	1	1
biological_process	GO:0032446	protein modification by small protein conjugation	2	Tnfaip1, Trib3	82	592	56293	0.580685	1	1
biological_process	GO:1901137	carbohydrate derivative biosynthetic process	2	Ada, Hbegf	82	598	56287	0.584376	1	1
biological_process	GO:0045664	regulation of neuron differentiation	2	Dab1, Neu1	82	598	56287	0.584376	1	1
biological_process	GO:0008285	negative regulation of cell proliferation	2	Scin, Zbtb16	82	601	56284	0.586209	1	1
biological_process	GO:0051301	cell division	2	Ank3, Zbtb16	82	612	56273	0.592863	1	1
biological_process	GO:0006974	cellular response to DNA damage stimulus	2	Npas2, Tdg	82	625	56260	0.600591	1	1
biological_process	GO:0040008	regulation of growth	2	Hbegf, Dusp6	82	633	56252	0.605274	1	1
biological_process	GO:1903047	mitotic cell cycle process	2	Ank3, Abcb1a	82	639	56246	0.608751	1	1
biological_process	GO:0003006	developmental process involved in reproduction	2	Ada, Zbtb16	82	650	56235	0.615046	1	1
biological_process	GO:0033365	protein localization to organelle	2	Arntl, Zbtb16	82	669	56216	0.625686	1	1
biological_process	GO:0044712	single-organism catabolic process	3	Ada, G6pc, Neu1	81	960	55925	0.653019	1	1
biological_process	GO:0048666	neuron development	3	Ank3, Dab1, Neu1	81	964	55921	0.653612	1	1
biological_process	GO:0043085	positive regulation of catalytic activity	3	Dab1, Trib3, St5	81	989	55896	0.657432	1	1
biological_process	GO:0010562	positive regulation of phosphorus metabolic process	3	Dab1, Glipr2, St5	81	998	55887	0.658852	1	1
biological_process	GO:0045937	positive regulation of phosphate metabolic process	3	Dab1, Glipr2, St5	81	998	55887	0.658852	1	1
molecular_function	GO:0032403	protein complex binding	3	Lamb3, Scin, Tspan4	81	1002	55883	0.65949	1	1
biological_process	GO:0060429	epithelium development	3	Arntl, Hbegf, Mreg	81	1047	55838	0.666955	1	1
biological_process	GO:0016192	vesicle-mediated transport	3	Spon2, Ank3, Syt7	81	1073	55812	0.67148	1	1
biological_process	GO:1901566	organonitrogen compound biosynthetic process	3	Ada, Per1, Aldh18a1	81	1079	55806	0.672543	1	1
biological_process	GO:0000902	cell morphogenesis	3	Ank3, Dab1, Glipr2	81	1160	55725	0.687504	1	1
biological_process	GO:0006461	protein complex assembly	3	Scin, Tnfaip1, Tspan4	81	1161	55724	0.687694	1	1
biological_process	GO:0070271	protein complex biogenesis	3	Scin, Tnfaip1, Tspan4	81	1161	55724	0.687694	1	1
biological_process	GO:0030182	neuron differentiation	3	Ank3, Dab1, Neu1	81	1219	55666	0.698938	1	1
biological_process	GO:0030030	cell projection organization	3	Ank3, Dab1, Neu1	81	1227	55658	0.700513	1	1
biological_process	GO:0032989	cellular component morphogenesis	3	Ank3, Dab1, Glipr2	81	1241	55644	0.703281	1	1
biological_process	GO:0046907	intracellular transport	2	Ank3, Arntl	82	1436	55449	0.726422	1	1
biological_process	GO:0045184	establishment of protein localization	4	Ank3, Arntl, Nr1d1, Duoxa2	80	1683	55202	0.738349	1	1
molecular_function	GO:0038023	signaling receptor activity	3	Nr1d1, Nr1d2, Gpr17	81	2077	54808	0.771673	1	1
molecular_function	GO:0004872	receptor activity	3	Nr1d1, Nr1d2, Gpr17	81	2230	54655	0.774021	1	1
biological_process	GO:0006996	organelle organization	6	Mical1, Per1, Scin, Tdg, Tnfaip1, Tesk2	78	3139	53746	0.807615	1	1
biological_process	GO:0022402	cell cycle process	2	Ank3, Abcb1a	82	1020	55865	1	1	1
molecular_function	GO:0017111	nucleoside-triphosphatase activity	2	Abcb1a, Atp2b1	82	702	56183	1	1	1
biological_process	GO:0003008	system process	4	Ada, Ank3, Hbegf, Hsd11b2	80	2506	54379	1	1	1
molecular_function	GO:0004871	signal transducer activity	4	Slc20a1, Nr1d1, Nr1d2, Gpr17	80	2290	54595	1	1	1
molecular_function	GO:0060089	molecular transducer activity	4	Slc20a1, Nr1d1, Nr1d2, Gpr17	80	2442	54443	1	1	1
molecular_function	GO:0003723	RNA binding	3	Trdmt1, Aldh18a1, Ifit1bl1	81	1515	55370	1	1	1
biological_process	GO:0065003	macromolecular complex assembly	3	Scin, Tnfaip1, Tspan4	81	1356	55529	1	1	1
biological_process	GO:0048646	anatomical structure formation involved in morphogenesis	2	Ada, Dusp6	82	1133	55752	1	1	1
biological_process	GO:0006886	intracellular protein transport	2	Ank3, Arntl	82	839	56046	1	1	1
biological_process	GO:0016482	cytoplasmic transport	2	Ank3, Arntl	82	874	56011	1	1	1
biological_process	GO:0032990	cell part morphogenesis	2	Ank3, Dab1	82	788	56097	1	1	1
biological_process	GO:0048858	cell projection morphogenesis	2	Ank3, Dab1	82	767	56118	1	1	1
biological_process	GO:1902582	single-organism intracellular transport	2	Ank3, Arntl	82	1249	55636	1	1	1
biological_process	GO:0018193	peptidyl-amino acid modification	2	Fkbp5, Per1	82	950	55935	1	1	1
biological_process	GO:0007167	enzyme linked receptor protein signaling pathway	2	Hbegf, Dusp6	82	793	56092	1	1	1
biological_process	GO:0051336	regulation of hydrolase activity	2	Mical1, St5	82	879	56006	1	1	1
biological_process	GO:0006325	chromatin organization	2	Per1, Tdg	82	679	56206	1	1	1
biological_process	GO:0043603	cellular amide metabolic process	2	Per1, Vnn1	82	721	56164	1	1	1
biological_process	GO:0051276	chromosome organization	2	Per1, Tdg	82	929	55956	1	1	1
molecular_function	GO:0016462	pyrophosphatase activity	2	Abcb1a, Atp2b1	82	741	56144	1	1	1
molecular_function	GO:0016817	hydrolase activity, acting on acid anhydrides	2	Abcb1a, Atp2b1	82	744	56141	1	1	1
molecular_function	GO:0016818	hydrolase activity, acting on acid anhydrides, in phosphorus-containing anhydrides	2	Abcb1a, Atp2b1	82	743	56142	1	1	1
molecular_function	GO:0098772	molecular function regulator	2	Trib3, St5	82	1102	55783	1	1	1
cellular_component	GO:0005794	Golgi apparatus	2	Glipr2, Cml5	82	1255	55630	1	1	1
biological_process	GO:0072358	cardiovascular system development	2	Dusp6, Cml5	82	953	55932	1	1	1
biological_process	GO:0072359	circulatory system development	2	Dusp6, Cml5	82	953	55932	1	1	1
molecular_function	GO:0001530	lipopolysaccharide binding	1	Spon2	83	20	56865	1	1	1
biological_process	GO:0001819	positive regulation of cytokine production	1	Spon2	83	333	56552	1	1	1
biological_process	GO:0002367	cytokine production involved in immune response	1	Spon2	83	63	56822	1	1	1
biological_process	GO:0002440	production of molecular mediator of immune response	1	Spon2	83	147	56738	1	1	1
biological_process	GO:0002443	leukocyte mediated immunity	1	Spon2	83	298	56587	1	1	1
biological_process	GO:0002444	myeloid leukocyte mediated immunity	1	Spon2	83	77	56808	1	1	1
biological_process	GO:0002448	mast cell mediated immunity	1	Spon2	83	44	56841	1	1	1
biological_process	GO:0002697	regulation of immune effector process	1	Spon2	83	379	56506	1	1	1
biological_process	GO:0002699	positive regulation of immune effector process	1	Spon2	83	166	56719	1	1	1
biological_process	GO:0002700	regulation of production of molecular mediator of immune response	1	Spon2	83	102	56783	1	1	1
biological_process	GO:0002702	positive regulation of production of molecular mediator of immune response	1	Spon2	83	65	56820	1	1	1
biological_process	GO:0002718	regulation of cytokine production involved in immune response	1	Spon2	83	51	56834	1	1	1
biological_process	GO:0002720	positive regulation of cytokine production involved in immune response	1	Spon2	83	29	56856	1	1	1
biological_process	GO:0006897	endocytosis	1	Spon2	83	483	56402	1	1	1
biological_process	GO:0006909	phagocytosis	1	Spon2	83	159	56726	1	1	1
biological_process	GO:0006959	humoral immune response	1	Spon2	83	172	56713	1	1	1
biological_process	GO:0008228	opsonization	1	Spon2	83	4	56881	1	1	1
biological_process	GO:0009620	response to fungus	1	Spon2	83	39	56846	1	1	1
biological_process	GO:0010934	macrophage cytokine production	1	Spon2	83	14	56871	1	1	1
biological_process	GO:0010935	regulation of macrophage cytokine production	1	Spon2	83	13	56872	1	1	1
biological_process	GO:0019730	antimicrobial humoral response	1	Spon2	83	43	56842	1	1	1
biological_process	GO:0019731	antibacterial humoral response	1	Spon2	83	39	56846	1	1	1
biological_process	GO:0032635	interleukin-6 production	1	Spon2	83	108	56777	1	1	1
biological_process	GO:0032640	tumor necrosis factor production	1	Spon2	83	108	56777	1	1	1
biological_process	GO:0032675	regulation of interleukin-6 production	1	Spon2	83	105	56780	1	1	1
biological_process	GO:0032680	regulation of tumor necrosis factor production	1	Spon2	83	107	56778	1	1	1
biological_process	GO:0032755	positive regulation of interleukin-6 production	1	Spon2	83	68	56817	1	1	1
biological_process	GO:0032760	positive regulation of tumor necrosis factor production	1	Spon2	83	62	56823	1	1	1
biological_process	GO:0042742	defense response to bacterium	1	Spon2	83	248	56637	1	1	1
biological_process	GO:0043152	induction of bacterial agglutination	1	Spon2	83	3	56882	1	1	1
biological_process	GO:0050832	defense response to fungus	1	Spon2	83	26	56859	1	1	1
biological_process	GO:0060907	positive regulation of macrophage cytokine production	1	Spon2	83	8	56877	1	1	1
biological_process	GO:0061081	positive regulation of myeloid leukocyte cytokine production involved in immune response	1	Spon2	83	11	56874	1	1	1
biological_process	GO:0061082	myeloid leukocyte cytokine production	1	Spon2	83	21	56864	1	1	1
biological_process	GO:0071706	tumor necrosis factor superfamily cytokine production	1	Spon2	83	111	56774	1	1	1
biological_process	GO:1903555	regulation of tumor necrosis factor superfamily cytokine production	1	Spon2	83	109	56776	1	1	1
biological_process	GO:1903557	positive regulation of tumor necrosis factor superfamily cytokine production	1	Spon2	83	63	56822	1	1	1
molecular_function	GO:0047023	androsterone dehydrogenase activity	1	Akr1c14	83	4	56881	1	1	1
biological_process	GO:0001666	response to hypoxia	1	Ada	83	173	56712	1	1	1
biological_process	GO:0001776	leukocyte homeostasis	1	Ada	83	96	56789	1	1	1
biological_process	GO:0001782	B cell homeostasis	1	Ada	83	35	56850	1	1	1
biological_process	GO:0001783	B cell apoptotic process	1	Ada	83	39	56846	1	1	1
biological_process	GO:0001821	histamine secretion	1	Ada	83	13	56872	1	1	1
biological_process	GO:0001825	blastocyst formation	1	Ada	83	40	56845	1	1	1
biological_process	GO:0001829	trophectodermal cell differentiation	1	Ada	83	22	56863	1	1	1
biological_process	GO:0001889	liver development	1	Ada	83	96	56789	1	1	1
biological_process	GO:0001890	placenta development	1	Ada	83	155	56730	1	1	1
biological_process	GO:0001973	adenosine receptor signaling pathway	1	Ada	83	11	56874	1	1	1
biological_process	GO:0002027	regulation of heart rate	1	Ada	83	83	56802	1	1	1
biological_process	GO:0002260	lymphocyte homeostasis	1	Ada	83	74	56811	1	1	1
biological_process	GO:0002263	cell activation involved in immune response	1	Ada	83	214	56671	1	1	1
biological_process	GO:0002285	lymphocyte activation involved in immune response	1	Ada	83	155	56730	1	1	1
biological_process	GO:0002312	B cell activation involved in immune response	1	Ada	83	60	56825	1	1	1
biological_process	GO:0002313	mature B cell differentiation involved in immune response	1	Ada	83	13	56872	1	1	1
biological_process	GO:0002314	germinal center B cell differentiation	1	Ada	83	2	56883	1	1	1
biological_process	GO:0002335	mature B cell differentiation	1	Ada	83	18	56867	1	1	1
biological_process	GO:0002366	leukocyte activation involved in immune response	1	Ada	83	212	56673	1	1	1
biological_process	GO:0002429	immune response-activating cell surface receptor signaling pathway	1	Ada	83	138	56747	1	1	1
biological_process	GO:0002460	adaptive immune response based on somatic recombination of immune receptors built from immunoglobulin superfamily domains	1	Ada	83	237	56648	1	1	1
biological_process	GO:0002467	germinal center formation	1	Ada	83	16	56869	1	1	1
biological_process	GO:0002634	regulation of germinal center formation	1	Ada	83	10	56875	1	1	1
biological_process	GO:0002636	positive regulation of germinal center formation	1	Ada	83	5	56880	1	1	1
biological_process	GO:0002685	regulation of leukocyte migration	1	Ada	83	149	56736	1	1	1
biological_process	GO:0002686	negative regulation of leukocyte migration	1	Ada	83	26	56859	1	1	1
biological_process	GO:0002768	immune response-regulating cell surface receptor signaling pathway	1	Ada	83	148	56737	1	1	1
biological_process	GO:0002819	regulation of adaptive immune response	1	Ada	83	126	56759	1	1	1
biological_process	GO:0002821	positive regulation of adaptive immune response	1	Ada	83	84	56801	1	1	1
biological_process	GO:0002822	regulation of adaptive immune response based on somatic recombination of immune receptors built from immunoglobulin superfamily domains	1	Ada	83	119	56766	1	1	1
biological_process	GO:0002824	positive regulation of adaptive immune response based on somatic recombination of immune receptors built from immunoglobulin superfamily domains	1	Ada	83	82	56803	1	1	1
biological_process	GO:0002901	mature B cell apoptotic process	1	Ada	83	5	56880	1	1	1
biological_process	GO:0002902	regulation of B cell apoptotic process	1	Ada	83	30	56855	1	1	1
biological_process	GO:0002903	negative regulation of B cell apoptotic process	1	Ada	83	23	56862	1	1	1
biological_process	GO:0002905	regulation of mature B cell apoptotic process	1	Ada	83	5	56880	1	1	1
biological_process	GO:0002906	negative regulation of mature B cell apoptotic process	1	Ada	83	5	56880	1	1	1
biological_process	GO:0003012	muscle system process	1	Ada	83	298	56587	1	1	1
molecular_function	GO:0004000	adenosine deaminase activity	1	Ada	83	14	56871	1	1	1
biological_process	GO:0006144	purine nucleobase metabolic process	1	Ada	83	17	56868	1	1	1
biological_process	GO:0006152	purine nucleoside catabolic process	1	Ada	83	12	56873	1	1	1
biological_process	GO:0006154	adenosine catabolic process	1	Ada	83	2	56883	1	1	1
biological_process	GO:0006157	deoxyadenosine catabolic process	1	Ada	83	1	56884	1	1	1
biological_process	GO:0006163	purine nucleotide metabolic process	1	Ada	83	425	56460	1	1	1
biological_process	GO:0006164	purine nucleotide biosynthetic process	1	Ada	83	241	56644	1	1	1
biological_process	GO:0006195	purine nucleotide catabolic process	1	Ada	83	33	56852	1	1	1
biological_process	GO:0006753	nucleoside phosphate metabolic process	1	Ada	83	571	56314	1	1	1
biological_process	GO:0006936	muscle contraction	1	Ada	83	230	56655	1	1	1
biological_process	GO:0006937	regulation of muscle contraction	1	Ada	83	140	56745	1	1	1
biological_process	GO:0006939	smooth muscle contraction	1	Ada	83	98	56787	1	1	1
biological_process	GO:0006940	regulation of smooth muscle contraction	1	Ada	83	59	56826	1	1	1
biological_process	GO:0007584	response to nutrient	1	Ada	83	53	56832	1	1	1
biological_process	GO:0007589	body fluid secretion	1	Ada	83	81	56804	1	1	1
biological_process	GO:0007618	mating	1	Ada	83	51	56834	1	1	1
biological_process	GO:0007620	copulation	1	Ada	83	26	56859	1	1	1
biological_process	GO:0008277	regulation of G-protein coupled receptor protein signaling pathway	1	Ada	83	94	56791	1	1	1
biological_process	GO:0009112	nucleobase metabolic process	1	Ada	83	32	56853	1	1	1
biological_process	GO:0009113	purine nucleobase biosynthetic process	1	Ada	83	7	56878	1	1	1
biological_process	GO:0009116	nucleoside metabolic process	1	Ada	83	269	56616	1	1	1
biological_process	GO:0009117	nucleotide metabolic process	1	Ada	83	561	56324	1	1	1
biological_process	GO:0009119	ribonucleoside metabolic process	1	Ada	83	255	56630	1	1	1
biological_process	GO:0009120	deoxyribonucleoside metabolic process	1	Ada	83	8	56877	1	1	1
biological_process	GO:0009123	nucleoside monophosphate metabolic process	1	Ada	83	204	56681	1	1	1
biological_process	GO:0009124	nucleoside monophosphate biosynthetic process	1	Ada	83	70	56815	1	1	1
biological_process	GO:0009126	purine nucleoside monophosphate metabolic process	1	Ada	83	191	56694	1	1	1
biological_process	GO:0009127	purine nucleoside monophosphate biosynthetic process	1	Ada	83	60	56825	1	1	1
biological_process	GO:0009141	nucleoside triphosphate metabolic process	1	Ada	83	204	56681	1	1	1
biological_process	GO:0009143	nucleoside triphosphate catabolic process	1	Ada	83	12	56873	1	1	1
biological_process	GO:0009144	purine nucleoside triphosphate metabolic process	1	Ada	83	187	56698	1	1	1
biological_process	GO:0009146	purine nucleoside triphosphate catabolic process	1	Ada	83	6	56879	1	1	1
biological_process	GO:0009151	purine deoxyribonucleotide metabolic process	1	Ada	83	14	56871	1	1	1
biological_process	GO:0009155	purine deoxyribonucleotide catabolic process	1	Ada	83	6	56879	1	1	1
biological_process	GO:0009156	ribonucleoside monophosphate biosynthetic process	1	Ada	83	63	56822	1	1	1
biological_process	GO:0009161	ribonucleoside monophosphate metabolic process	1	Ada	83	193	56692	1	1	1
biological_process	GO:0009163	nucleoside biosynthetic process	1	Ada	83	91	56794	1	1	1
biological_process	GO:0009164	nucleoside catabolic process	1	Ada	83	20	56865	1	1	1
biological_process	GO:0009165	nucleotide biosynthetic process	1	Ada	83	293	56592	1	1	1
biological_process	GO:0009166	nucleotide catabolic process	1	Ada	83	81	56804	1	1	1
biological_process	GO:0009167	purine ribonucleoside monophosphate metabolic process	1	Ada	83	190	56695	1	1	1
biological_process	GO:0009168	purine ribonucleoside monophosphate biosynthetic process	1	Ada	83	60	56825	1	1	1
biological_process	GO:0009200	deoxyribonucleoside triphosphate metabolic process	1	Ada	83	18	56867	1	1	1
biological_process	GO:0009204	deoxyribonucleoside triphosphate catabolic process	1	Ada	83	6	56879	1	1	1
biological_process	GO:0009215	purine deoxyribonucleoside triphosphate metabolic process	1	Ada	83	13	56872	1	1	1
biological_process	GO:0009217	purine deoxyribonucleoside triphosphate catabolic process	1	Ada	83	5	56880	1	1	1
biological_process	GO:0009262	deoxyribonucleotide metabolic process	1	Ada	83	28	56857	1	1	1
biological_process	GO:0009264	deoxyribonucleotide catabolic process	1	Ada	83	10	56875	1	1	1
biological_process	GO:0009394	2'-deoxyribonucleotide metabolic process	1	Ada	83	23	56862	1	1	1
cellular_component	GO:0009897	external side of plasma membrane	1	Ada	83	319	56566	1	1	1
biological_process	GO:0010460	positive regulation of heart rate	1	Ada	83	23	56862	1	1	1
biological_process	GO:0014072	response to isoquinoline alkaloid	1	Ada	83	14	56871	1	1	1
molecular_function	GO:0016814	hydrolase activity, acting on carbon-nitrogen (but not peptide) bonds, in cyclic amidines	1	Ada	83	27	56858	1	1	1
molecular_function	GO:0019239	deaminase activity	1	Ada	83	31	56854	1	1	1
biological_process	GO:0019439	aromatic compound catabolic process	1	Ada	83	306	56579	1	1	1
biological_process	GO:0019692	deoxyribose phosphate metabolic process	1	Ada	83	23	56862	1	1	1
biological_process	GO:0019722	calcium-mediated signaling	1	Ada	83	117	56768	1	1	1
biological_process	GO:0019932	second-messenger-mediated signaling	1	Ada	83	191	56694	1	1	1
biological_process	GO:0030183	B cell differentiation	1	Ada	83	129	56756	1	1	1
biological_process	GO:0030323	respiratory tube development	1	Ada	83	212	56673	1	1	1
biological_process	GO:0030324	lung development	1	Ada	83	209	56676	1	1	1
biological_process	GO:0030336	negative regulation of cell migration	1	Ada	83	195	56690	1	1	1
biological_process	GO:0030888	regulation of B cell proliferation	1	Ada	83	61	56824	1	1	1
biological_process	GO:0030890	positive regulation of B cell proliferation	1	Ada	83	41	56844	1	1	1
biological_process	GO:0031348	negative regulation of defense response	1	Ada	83	144	56741	1	1	1
biological_process	GO:0032102	negative regulation of response to external stimulus	1	Ada	83	265	56620	1	1	1
biological_process	GO:0032261	purine nucleotide salvage	1	Ada	83	5	56880	1	1	1
cellular_component	GO:0032838	cell projection cytoplasm	1	Ada	83	122	56763	1	1	1
cellular_component	GO:0032839	dendrite cytoplasm	1	Ada	83	21	56864	1	1	1
biological_process	GO:0032845	negative regulation of homeostatic process	1	Ada	83	156	56729	1	1	1
biological_process	GO:0032941	secretion by tissue	1	Ada	83	77	56808	1	1	1
biological_process	GO:0032943	mononuclear cell proliferation	1	Ada	83	276	56609	1	1	1
biological_process	GO:0032944	regulation of mononuclear cell proliferation	1	Ada	83	191	56694	1	1	1
biological_process	GO:0032946	positive regulation of mononuclear cell proliferation	1	Ada	83	118	56767	1	1	1
biological_process	GO:0033197	response to vitamin E	1	Ada	83	2	56883	1	1	1
biological_process	GO:0033273	response to vitamin	1	Ada	83	24	56861	1	1	1
biological_process	GO:0033627	cell adhesion mediated by integrin	1	Ada	83	44	56841	1	1	1
biological_process	GO:0033628	regulation of cell adhesion mediated by integrin	1	Ada	83	32	56853	1	1	1
biological_process	GO:0033631	cell-cell adhesion mediated by integrin	1	Ada	83	12	56873	1	1	1
biological_process	GO:0033632	regulation of cell-cell adhesion mediated by integrin	1	Ada	83	8	56877	1	1	1
biological_process	GO:0034655	nucleobase-containing compound catabolic process	1	Ada	83	264	56621	1	1	1
biological_process	GO:0035295	tube development	1	Ada	83	620	56265	1	1	1
biological_process	GO:0035587	purinergic receptor signaling pathway	1	Ada	83	19	56866	1	1	1
biological_process	GO:0035588	G-protein coupled purinergic receptor signaling pathway	1	Ada	83	15	56870	1	1	1
biological_process	GO:0036293	response to decreased oxygen levels	1	Ada	83	177	56708	1	1	1
biological_process	GO:0040013	negative regulation of locomotion	1	Ada	83	259	56626	1	1	1
biological_process	GO:0042100	B cell proliferation	1	Ada	83	108	56777	1	1	1
biological_process	GO:0042113	B cell activation	1	Ada	83	262	56623	1	1	1
biological_process	GO:0042278	purine nucleoside metabolic process	1	Ada	83	245	56640	1	1	1
biological_process	GO:0042321	negative regulation of circadian sleep/wake cycle, sleep	1	Ada	83	7	56878	1	1	1
biological_process	GO:0042323	negative regulation of circadian sleep/wake cycle, non-REM sleep	1	Ada	83	2	56883	1	1	1
biological_process	GO:0042440	pigment metabolic process	1	Ada	83	59	56826	1	1	1
biological_process	GO:0042451	purine nucleoside biosynthetic process	1	Ada	83	81	56804	1	1	1
biological_process	GO:0042454	ribonucleoside catabolic process	1	Ada	83	18	56867	1	1	1
biological_process	GO:0042455	ribonucleoside biosynthetic process	1	Ada	83	89	56796	1	1	1
biological_process	GO:0042748	circadian sleep/wake cycle, non-REM sleep	1	Ada	83	14	56871	1	1	1
biological_process	GO:0043084	penile erection	1	Ada	83	15	56870	1	1	1
biological_process	GO:0043094	cellular metabolic compound salvage	1	Ada	83	22	56863	1	1	1
biological_process	GO:0043096	purine nucleobase salvage	1	Ada	83	3	56882	1	1	1
biological_process	GO:0043101	purine-containing compound salvage	1	Ada	83	10	56875	1	1	1
biological_process	GO:0043103	hypoxanthine salvage	1	Ada	83	2	56883	1	1	1
biological_process	GO:0043173	nucleotide salvage	1	Ada	83	7	56878	1	1	1
biological_process	GO:0043278	response to morphine	1	Ada	83	14	56871	1	1	1
biological_process	GO:0043279	response to alkaloid	1	Ada	83	78	56807	1	1	1
biological_process	GO:0043900	regulation of multi-organism process	1	Ada	83	391	56494	1	1	1
biological_process	GO:0043901	negative regulation of multi-organism process	1	Ada	83	143	56742	1	1	1
biological_process	GO:0044270	cellular nitrogen compound catabolic process	1	Ada	83	291	56594	1	1	1
biological_process	GO:0045117	azole transport	1	Ada	83	20	56865	1	1	1
biological_process	GO:0045188	regulation of circadian sleep/wake cycle, non-REM sleep	1	Ada	83	13	56872	1	1	1
biological_process	GO:0045744	negative regulation of G-protein coupled receptor protein signaling pathway	1	Ada	83	41	56844	1	1	1
biological_process	GO:0045823	positive regulation of heart contraction	1	Ada	83	36	56849	1	1	1
biological_process	GO:0045933	positive regulation of muscle contraction	1	Ada	83	44	56841	1	1	1
biological_process	GO:0045987	positive regulation of smooth muscle contraction	1	Ada	83	33	56852	1	1	1
biological_process	GO:0046060	dATP metabolic process	1	Ada	83	8	56877	1	1	1
biological_process	GO:0046061	dATP catabolic process	1	Ada	83	3	56882	1	1	1
biological_process	GO:0046085	adenosine metabolic process	1	Ada	83	10	56875	1	1	1
biological_process	GO:0046090	deoxyadenosine metabolic process	1	Ada	83	1	56884	1	1	1
biological_process	GO:0046100	hypoxanthine metabolic process	1	Ada	83	3	56882	1	1	1
biological_process	GO:0046101	hypoxanthine biosynthetic process	1	Ada	83	3	56882	1	1	1
biological_process	GO:0046102	inosine metabolic process	1	Ada	83	4	56881	1	1	1
biological_process	GO:0046103	inosine biosynthetic process	1	Ada	83	3	56882	1	1	1
biological_process	GO:0046110	xanthine metabolic process	1	Ada	83	2	56883	1	1	1
biological_process	GO:0046111	xanthine biosynthetic process	1	Ada	83	1	56884	1	1	1
biological_process	GO:0046112	nucleobase biosynthetic process	1	Ada	83	13	56872	1	1	1
biological_process	GO:0046121	deoxyribonucleoside catabolic process	1	Ada	83	4	56881	1	1	1
biological_process	GO:0046122	purine deoxyribonucleoside metabolic process	1	Ada	83	3	56882	1	1	1
biological_process	GO:0046124	purine deoxyribonucleoside catabolic process	1	Ada	83	2	56883	1	1	1
biological_process	GO:0046128	purine ribonucleoside metabolic process	1	Ada	83	241	56644	1	1	1
biological_process	GO:0046129	purine ribonucleoside biosynthetic process	1	Ada	83	81	56804	1	1	1
biological_process	GO:0046130	purine ribonucleoside catabolic process	1	Ada	83	12	56873	1	1	1
biological_process	GO:0046148	pigment biosynthetic process	1	Ada	83	47	56838	1	1	1
biological_process	GO:0046386	deoxyribose phosphate catabolic process	1	Ada	83	9	56876	1	1	1
biological_process	GO:0046434	organophosphate catabolic process	1	Ada	83	147	56738	1	1	1
biological_process	GO:0046651	lymphocyte proliferation	1	Ada	83	274	56611	1	1	1
biological_process	GO:0046700	heterocycle catabolic process	1	Ada	83	297	56588	1	1	1
biological_process	GO:0048286	lung alveolus development	1	Ada	83	56	56829	1	1	1
biological_process	GO:0048521	negative regulation of behavior	1	Ada	83	69	56816	1	1	1
biological_process	GO:0048537	mucosal-associated lymphoid tissue development	1	Ada	83	13	56872	1	1	1
biological_process	GO:0048541	Peyer's patch development	1	Ada	83	13	56872	1	1	1
biological_process	GO:0048565	digestive tract development	1	Ada	83	119	56766	1	1	1
biological_process	GO:0048566	embryonic digestive tract development	1	Ada	83	33	56852	1	1	1
biological_process	GO:0048568	embryonic organ development	1	Ada	83	454	56431	1	1	1
biological_process	GO:0048608	reproductive structure development	1	Ada	83	398	56487	1	1	1
biological_process	GO:0048872	homeostasis of number of cells	1	Ada	83	271	56614	1	1	1
biological_process	GO:0050670	regulation of lymphocyte proliferation	1	Ada	83	189	56696	1	1	1
biological_process	GO:0050671	positive regulation of lymphocyte proliferation	1	Ada	83	116	56769	1	1	1
biological_process	GO:0050728	negative regulation of inflammatory response	1	Ada	83	103	56782	1	1	1
biological_process	GO:0050848	regulation of calcium-mediated signaling	1	Ada	83	52	56833	1	1	1
biological_process	GO:0050850	positive regulation of calcium-mediated signaling	1	Ada	83	32	56853	1	1	1
biological_process	GO:0050851	antigen receptor-mediated signaling pathway	1	Ada	83	122	56763	1	1	1
biological_process	GO:0050852	T cell receptor signaling pathway	1	Ada	83	67	56818	1	1	1
biological_process	GO:0050854	regulation of antigen receptor-mediated signaling pathway	1	Ada	83	41	56844	1	1	1
biological_process	GO:0050856	regulation of T cell receptor signaling pathway	1	Ada	83	29	56856	1	1	1
biological_process	GO:0050857	positive regulation of antigen receptor-mediated signaling pathway	1	Ada	83	14	56871	1	1	1
biological_process	GO:0050862	positive regulation of T cell receptor signaling pathway	1	Ada	83	6	56879	1	1	1
biological_process	GO:0050864	regulation of B cell activation	1	Ada	83	132	56753	1	1	1
biological_process	GO:0050871	positive regulation of B cell activation	1	Ada	83	92	56793	1	1	1
biological_process	GO:0050900	leukocyte migration	1	Ada	83	247	56638	1	1	1
biological_process	GO:0051048	negative regulation of secretion	1	Ada	83	215	56670	1	1	1
biological_process	GO:0051271	negative regulation of cellular component movement	1	Ada	83	233	56652	1	1	1
biological_process	GO:0051608	histamine transport	1	Ada	83	15	56870	1	1	1
biological_process	GO:0055086	nucleobase-containing small molecule metabolic process	1	Ada	83	615	56270	1	1	1
biological_process	GO:0055123	digestive system development	1	Ada	83	131	56754	1	1	1
biological_process	GO:0060167	regulation of adenosine receptor signaling pathway	1	Ada	83	3	56882	1	1	1
biological_process	GO:0060169	negative regulation of adenosine receptor signaling pathway	1	Ada	83	1	56884	1	1	1
biological_process	GO:0060359	response to ammonium ion	1	Ada	83	53	56832	1	1	1
biological_process	GO:0060405	regulation of penile erection	1	Ada	83	10	56875	1	1	1
biological_process	GO:0060407	negative regulation of penile erection	1	Ada	83	1	56884	1	1	1
biological_process	GO:0060541	respiratory system development	1	Ada	83	239	56646	1	1	1
biological_process	GO:0061008	hepaticobiliary system development	1	Ada	83	99	56786	1	1	1
biological_process	GO:0061458	reproductive system development	1	Ada	83	403	56482	1	1	1
biological_process	GO:0070227	lymphocyte apoptotic process	1	Ada	83	90	56795	1	1	1
biological_process	GO:0070228	regulation of lymphocyte apoptotic process	1	Ada	83	71	56814	1	1	1
biological_process	GO:0070229	negative regulation of lymphocyte apoptotic process	1	Ada	83	45	56840	1	1	1
biological_process	GO:0070231	T cell apoptotic process	1	Ada	83	53	56832	1	1	1
biological_process	GO:0070232	regulation of T cell apoptotic process	1	Ada	83	39	56846	1	1	1
biological_process	GO:0070233	negative regulation of T cell apoptotic process	1	Ada	83	23	56862	1	1	1
biological_process	GO:0070242	thymocyte apoptotic process	1	Ada	83	22	56863	1	1	1
biological_process	GO:0070243	regulation of thymocyte apoptotic process	1	Ada	83	16	56869	1	1	1
biological_process	GO:0070244	negative regulation of thymocyte apoptotic process	1	Ada	83	9	56876	1	1	1
biological_process	GO:0070254	mucus secretion	1	Ada	83	15	56870	1	1	1
biological_process	GO:0070255	regulation of mucus secretion	1	Ada	83	13	56872	1	1	1
biological_process	GO:0070256	negative regulation of mucus secretion	1	Ada	83	2	56883	1	1	1
biological_process	GO:0070482	response to oxygen levels	1	Ada	83	227	56658	1	1	1
biological_process	GO:0070661	leukocyte proliferation	1	Ada	83	286	56599	1	1	1
biological_process	GO:0070663	regulation of leukocyte proliferation	1	Ada	83	197	56688	1	1	1
biological_process	GO:0070665	positive regulation of leukocyte proliferation	1	Ada	83	122	56763	1	1	1
biological_process	GO:0071887	leukocyte apoptotic process	1	Ada	83	120	56765	1	1	1
biological_process	GO:0072522	purine-containing compound biosynthetic process	1	Ada	83	249	56636	1	1	1
biological_process	GO:0072523	purine-containing compound catabolic process	1	Ada	83	40	56845	1	1	1
biological_process	GO:0090257	regulation of muscle system process	1	Ada	83	190	56695	1	1	1
biological_process	GO:0090407	organophosphate biosynthetic process	1	Ada	83	473	56412	1	1	1
biological_process	GO:1901136	carbohydrate derivative catabolic process	1	Ada	83	118	56767	1	1	1
biological_process	GO:1901292	nucleoside phosphate catabolic process	1	Ada	83	92	56793	1	1	1
biological_process	GO:1901293	nucleoside phosphate biosynthetic process	1	Ada	83	302	56583	1	1	1
biological_process	GO:1901361	organic cyclic compound catabolic process	1	Ada	83	330	56555	1	1	1
biological_process	GO:1901565	organonitrogen compound catabolic process	1	Ada	83	226	56659	1	1	1
biological_process	GO:1901657	glycosyl compound metabolic process	1	Ada	83	284	56601	1	1	1
biological_process	GO:1901658	glycosyl compound catabolic process	1	Ada	83	27	56858	1	1	1
biological_process	GO:1901659	glycosyl compound biosynthetic process	1	Ada	83	93	56792	1	1	1
biological_process	GO:1903035	negative regulation of response to wounding	1	Ada	83	156	56729	1	1	1
biological_process	GO:1903524	positive regulation of blood circulation	1	Ada	83	102	56783	1	1	1
biological_process	GO:2000106	regulation of leukocyte apoptotic process	1	Ada	83	99	56786	1	1	1
biological_process	GO:2000107	negative regulation of leukocyte apoptotic process	1	Ada	83	64	56821	1	1	1
biological_process	GO:2000146	negative regulation of cell motility	1	Ada	83	204	56681	1	1	1
biological_process	GO:2000241	regulation of reproductive process	1	Ada	83	106	56779	1	1	1
biological_process	GO:2000242	negative regulation of reproductive process	1	Ada	83	43	56842	1	1	1
biological_process	GO:0000281	mitotic cytokinesis	1	Ank3	83	27	56858	1	1	1
biological_process	GO:0000910	cytokinesis	1	Ank3	83	149	56736	1	1	1
biological_process	GO:0001508	action potential	1	Ank3	83	114	56771	1	1	1
biological_process	GO:0003254	regulation of membrane depolarization	1	Ank3	83	40	56845	1	1	1
molecular_function	GO:0005200	structural constituent of cytoskeleton	1	Ank3	83	59	56826	1	1	1
cellular_component	GO:0005923	bicellular tight junction	1	Ank3	83	108	56777	1	1	1
biological_process	GO:0006612	protein targeting to membrane	1	Ank3	83	90	56795	1	1	1
biological_process	GO:0006813	potassium ion transport	1	Ank3	83	207	56678	1	1	1
biological_process	GO:0006892	post-Golgi vesicle-mediated transport	1	Ank3	83	74	56811	1	1	1
biological_process	GO:0006893	Golgi to plasma membrane transport	1	Ank3	83	45	56840	1	1	1
biological_process	GO:0007411	axon guidance	1	Ank3	83	188	56697	1	1	1
cellular_component	GO:0009925	basal plasma membrane	1	Ank3	83	37	56848	1	1	1
biological_process	GO:0010038	response to metal ion	1	Ank3	83	199	56686	1	1	1
biological_process	GO:0010644	cell communication by electrical coupling	1	Ank3	83	11	56874	1	1	1
biological_process	GO:0010649	regulation of cell communication by electrical coupling	1	Ank3	83	6	56879	1	1	1
biological_process	GO:0010650	positive regulation of cell communication by electrical coupling	1	Ank3	83	1	56884	1	1	1
biological_process	GO:0010765	positive regulation of sodium ion transport	1	Ank3	83	37	56848	1	1	1
biological_process	GO:0010960	magnesium ion homeostasis	1	Ank3	83	12	56873	1	1	1
cellular_component	GO:0014704	intercalated disc	1	Ank3	83	54	56831	1	1	1
cellular_component	GO:0014731	spectrin-associated cytoskeleton	1	Ank3	83	6	56879	1	1	1
cellular_component	GO:0016328	lateral plasma membrane	1	Ank3	83	48	56837	1	1	1
cellular_component	GO:0016528	sarcoplasm	1	Ank3	83	69	56816	1	1	1
cellular_component	GO:0016529	sarcoplasmic reticulum	1	Ank3	83	61	56824	1	1	1
biological_process	GO:0019226	transmission of nerve impulse	1	Ank3	83	69	56816	1	1	1
biological_process	GO:0019228	neuronal action potential	1	Ank3	83	37	56848	1	1	1
biological_process	GO:0022898	regulation of transmembrane transporter activity	1	Ank3	83	173	56712	1	1	1
cellular_component	GO:0030016	myofibril	1	Ank3	83	183	56702	1	1	1
cellular_component	GO:0030017	sarcomere	1	Ank3	83	160	56725	1	1	1
cellular_component	GO:0030018	Z disc	1	Ank3	83	102	56783	1	1	1
cellular_component	GO:0030315	T-tubule	1	Ank3	83	56	56829	1	1	1
cellular_component	GO:0030424	axon	1	Ank3	83	481	56404	1	1	1
molecular_function	GO:0030507	spectrin binding	1	Ank3	83	28	56857	1	1	1
molecular_function	GO:0030674	protein binding, bridging	1	Ank3	83	95	56790	1	1	1
cellular_component	GO:0031594	neuromuscular junction	1	Ank3	83	60	56825	1	1	1
cellular_component	GO:0031674	I band	1	Ank3	83	117	56768	1	1	1
biological_process	GO:0032026	response to magnesium ion	1	Ank3	83	11	56874	1	1	1
biological_process	GO:0032386	regulation of intracellular transport	1	Ank3	83	518	56367	1	1	1
biological_process	GO:0032388	positive regulation of intracellular transport	1	Ank3	83	310	56575	1	1	1
biological_process	GO:0032409	regulation of transporter activity	1	Ank3	83	183	56702	1	1	1
biological_process	GO:0032410	negative regulation of transporter activity	1	Ank3	83	52	56833	1	1	1
biological_process	GO:0032411	positive regulation of transporter activity	1	Ank3	83	68	56817	1	1	1
biological_process	GO:0032412	regulation of ion transmembrane transporter activity	1	Ank3	83	168	56717	1	1	1
biological_process	GO:0032413	negative regulation of ion transmembrane transporter activity	1	Ank3	83	43	56842	1	1	1
biological_process	GO:0032414	positive regulation of ion transmembrane transporter activity	1	Ank3	83	62	56823	1	1	1
biological_process	GO:0033157	regulation of intracellular protein transport	1	Ank3	83	346	56539	1	1	1
cellular_component	GO:0033267	axon part	1	Ank3	83	259	56626	1	1	1
cellular_component	GO:0033268	node of Ranvier	1	Ank3	83	16	56869	1	1	1
cellular_component	GO:0033270	paranode region of axon	1	Ank3	83	15	56870	1	1	1
biological_process	GO:0034762	regulation of transmembrane transport	1	Ank3	83	358	56527	1	1	1
biological_process	GO:0034763	negative regulation of transmembrane transport	1	Ank3	83	76	56809	1	1	1
biological_process	GO:0034764	positive regulation of transmembrane transport	1	Ank3	83	104	56781	1	1	1
biological_process	GO:0034765	regulation of ion transmembrane transport	1	Ank3	83	342	56543	1	1	1
biological_process	GO:0034766	negative regulation of ion transmembrane transport	1	Ank3	83	69	56816	1	1	1
biological_process	GO:0034767	positive regulation of ion transmembrane transport	1	Ank3	83	97	56788	1	1	1
biological_process	GO:0035637	multicellular organismal signaling	1	Ank3	83	106	56779	1	1	1
cellular_component	GO:0042383	sarcolemma	1	Ank3	83	136	56749	1	1	1
biological_process	GO:0042391	regulation of membrane potential	1	Ank3	83	358	56527	1	1	1
biological_process	GO:0043001	Golgi to plasma membrane protein transport	1	Ank3	83	31	56854	1	1	1
cellular_component	GO:0043194	axon initial segment	1	Ank3	83	13	56872	1	1	1
biological_process	GO:0043266	regulation of potassium ion transport	1	Ank3	83	82	56803	1	1	1
biological_process	GO:0043267	negative regulation of potassium ion transport	1	Ank3	83	32	56853	1	1	1
biological_process	GO:0043270	positive regulation of ion transport	1	Ank3	83	248	56637	1	1	1
biological_process	GO:0043271	negative regulation of ion transport	1	Ank3	83	130	56755	1	1	1
cellular_component	GO:0043292	contractile fiber	1	Ank3	83	196	56689	1	1	1
cellular_component	GO:0043296	apical junction complex	1	Ank3	83	121	56764	1	1	1
biological_process	GO:0044091	membrane biogenesis	1	Ank3	83	30	56855	1	1	1
cellular_component	GO:0044291	cell-cell contact zone	1	Ank3	83	67	56818	1	1	1
cellular_component	GO:0044304	main axon	1	Ank3	83	73	56812	1	1	1
molecular_function	GO:0044325	ion channel binding	1	Ank3	83	112	56773	1	1	1
cellular_component	GO:0044449	contractile fiber part	1	Ank3	83	173	56712	1	1	1
cellular_component	GO:0045178	basal part of cell	1	Ank3	83	57	56828	1	1	1
cellular_component	GO:0045211	postsynaptic membrane	1	Ank3	83	210	56675	1	1	1
molecular_function	GO:0045296	cadherin binding	1	Ank3	83	30	56855	1	1	1
biological_process	GO:0045760	positive regulation of action potential	1	Ank3	83	14	56871	1	1	1
biological_process	GO:0045838	positive regulation of membrane potential	1	Ank3	83	13	56872	1	1	1
biological_process	GO:0048193	Golgi vesicle transport	1	Ank3	83	184	56701	1	1	1
biological_process	GO:0050808	synapse organization	1	Ank3	83	216	56669	1	1	1
biological_process	GO:0050877	neurological system process	1	Ank3	83	1961	54924	1	1	1
biological_process	GO:0051050	positive regulation of transport	1	Ank3	83	914	55971	1	1	1
biological_process	GO:0051222	positive regulation of protein transport	1	Ank3	83	435	56450	1	1	1
biological_process	GO:0051899	membrane depolarization	1	Ank3	83	88	56797	1	1	1
molecular_function	GO:0060090	binding, bridging	1	Ank3	83	117	56768	1	1	1
biological_process	GO:0061640	cytoskeleton-dependent cytokinesis	1	Ank3	83	37	56848	1	1	1
cellular_component	GO:0070160	occluding junction	1	Ank3	83	109	56776	1	1	1
biological_process	GO:0071248	cellular response to metal ion	1	Ank3	83	86	56799	1	1	1
biological_process	GO:0071286	cellular response to magnesium ion	1	Ank3	83	4	56881	1	1	1
biological_process	GO:0071709	membrane assembly	1	Ank3	83	24	56861	1	1	1
biological_process	GO:0071804	cellular potassium ion transport	1	Ank3	83	161	56724	1	1	1
biological_process	GO:0071805	potassium ion transmembrane transport	1	Ank3	83	161	56724	1	1	1
biological_process	GO:0072657	protein localization to membrane	1	Ank3	83	361	56524	1	1	1
biological_process	GO:0072658	maintenance of protein location in membrane	1	Ank3	83	2	56883	1	1	1
biological_process	GO:0072659	protein localization to plasma membrane	1	Ank3	83	206	56679	1	1	1
biological_process	GO:0072660	maintenance of protein location in plasma membrane	1	Ank3	83	2	56883	1	1	1
biological_process	GO:0072661	protein targeting to plasma membrane	1	Ank3	83	24	56861	1	1	1
biological_process	GO:0086001	cardiac muscle cell action potential	1	Ank3	83	37	56848	1	1	1
biological_process	GO:0086010	membrane depolarization during action potential	1	Ank3	83	38	56847	1	1	1
biological_process	GO:0086012	membrane depolarization during cardiac muscle cell action potential	1	Ank3	83	9	56876	1	1	1
biological_process	GO:0090002	establishment of protein localization to plasma membrane	1	Ank3	83	129	56756	1	1	1
biological_process	GO:0090150	establishment of protein localization to membrane	1	Ank3	83	228	56657	1	1	1
biological_process	GO:0090313	regulation of protein targeting to membrane	1	Ank3	83	26	56859	1	1	1
biological_process	GO:0090314	positive regulation of protein targeting to membrane	1	Ank3	83	20	56865	1	1	1
biological_process	GO:0090316	positive regulation of intracellular protein transport	1	Ank3	83	235	56650	1	1	1
cellular_component	GO:0097060	synaptic membrane	1	Ank3	83	259	56626	1	1	1
biological_process	GO:0097485	neuron projection guidance	1	Ank3	83	189	56696	1	1	1
biological_process	GO:0098900	regulation of action potential	1	Ank3	83	40	56845	1	1	1
biological_process	GO:0098901	regulation of cardiac muscle cell action potential	1	Ank3	83	17	56868	1	1	1
biological_process	GO:0098902	regulation of membrane depolarization during action potential	1	Ank3	83	4	56881	1	1	1
biological_process	GO:1900825	regulation of membrane depolarization during cardiac muscle cell action potential	1	Ank3	83	3	56882	1	1	1
biological_process	GO:1900827	positive regulation of membrane depolarization during cardiac muscle cell action potential	1	Ank3	83	1	56884	1	1	1
biological_process	GO:1901016	regulation of potassium ion transmembrane transporter activity	1	Ank3	83	39	56846	1	1	1
biological_process	GO:1901017	negative regulation of potassium ion transmembrane transporter activity	1	Ank3	83	15	56870	1	1	1
biological_process	GO:1901379	regulation of potassium ion transmembrane transport	1	Ank3	83	59	56826	1	1	1
biological_process	GO:1901380	negative regulation of potassium ion transmembrane transport	1	Ank3	83	20	56865	1	1	1
biological_process	GO:1902259	regulation of delayed rectifier potassium channel activity	1	Ank3	83	16	56869	1	1	1
biological_process	GO:1902260	negative regulation of delayed rectifier potassium channel activity	1	Ank3	83	8	56877	1	1	1
biological_process	GO:1902305	regulation of sodium ion transmembrane transport	1	Ank3	83	48	56837	1	1	1
biological_process	GO:1902307	positive regulation of sodium ion transmembrane transport	1	Ank3	83	17	56868	1	1	1
biological_process	GO:1903533	regulation of protein targeting	1	Ank3	83	276	56609	1	1	1
biological_process	GO:1903817	negative regulation of voltage-gated potassium channel activity	1	Ank3	83	8	56877	1	1	1
biological_process	GO:1903827	regulation of cellular protein localization	1	Ank3	83	473	56412	1	1	1
biological_process	GO:1903829	positive regulation of cellular protein localization	1	Ank3	83	297	56588	1	1	1
biological_process	GO:1904062	regulation of cation transmembrane transport	1	Ank3	83	161	56724	1	1	1
biological_process	GO:1904063	negative regulation of cation transmembrane transport	1	Ank3	83	49	56836	1	1	1
biological_process	GO:1904064	positive regulation of cation transmembrane transport	1	Ank3	83	68	56817	1	1	1
biological_process	GO:1904181	positive regulation of membrane depolarization	1	Ank3	83	10	56875	1	1	1
biological_process	GO:1990778	protein localization to cell periphery	1	Ank3	83	208	56677	1	1	1
biological_process	GO:2000021	regulation of ion homeostasis	1	Ank3	83	176	56709	1	1	1
biological_process	GO:2000649	regulation of sodium ion transmembrane transporter activity	1	Ank3	83	39	56846	1	1	1
biological_process	GO:2000651	positive regulation of sodium ion transmembrane transporter activity	1	Ank3	83	12	56873	1	1	1
biological_process	GO:2001257	regulation of cation channel activity	1	Ank3	83	79	56806	1	1	1
biological_process	GO:2001258	negative regulation of cation channel activity	1	Ank3	83	26	56859	1	1	1
biological_process	GO:2001259	positive regulation of cation channel activity	1	Ank3	83	35	56850	1	1	1
biological_process	GO:0000060	protein import into nucleus, translocation	1	Arntl	83	52	56833	1	1	1
molecular_function	GO:0001190	transcriptional activator activity, RNA polymerase II transcription factor binding	1	Arntl	83	53	56832	1	1	1
molecular_function	GO:0001191	transcriptional repressor activity, RNA polymerase II transcription factor binding	1	Arntl	83	85	56800	1	1	1
biological_process	GO:0002064	epithelial cell development	1	Arntl	83	223	56662	1	1	1
biological_process	GO:0002066	columnar/cuboidal epithelial cell development	1	Arntl	83	63	56822	1	1	1
biological_process	GO:0002067	glandular epithelial cell differentiation	1	Arntl	83	52	56833	1	1	1
biological_process	GO:0002068	glandular epithelial cell development	1	Arntl	83	24	56861	1	1	1
biological_process	GO:0003309	type B pancreatic cell differentiation	1	Arntl	83	27	56858	1	1	1
biological_process	GO:0003323	type B pancreatic cell development	1	Arntl	83	20	56865	1	1	1
biological_process	GO:0006606	protein import into nucleus	1	Arntl	83	247	56638	1	1	1
biological_process	GO:0006913	nucleocytoplasmic transport	1	Arntl	83	358	56527	1	1	1
biological_process	GO:0007567	parturition	1	Arntl	83	7	56878	1	1	1
biological_process	GO:0007568	aging	1	Arntl	83	139	56746	1	1	1
biological_process	GO:0007569	cell aging	1	Arntl	83	76	56809	1	1	1
biological_process	GO:0017038	protein import	1	Arntl	83	289	56596	1	1	1
molecular_function	GO:0017162	aryl hydrocarbon receptor binding	1	Arntl	83	4	56881	1	1	1
biological_process	GO:0030111	regulation of Wnt signaling pathway	1	Arntl	83	226	56659	1	1	1
biological_process	GO:0030177	positive regulation of Wnt signaling pathway	1	Arntl	83	97	56788	1	1	1
cellular_component	GO:0030529	ribonucleoprotein complex	1	Arntl	83	685	56200	1	1	1
biological_process	GO:0030856	regulation of epithelial cell differentiation	1	Arntl	83	126	56759	1	1	1
biological_process	GO:0031016	pancreas development	1	Arntl	83	82	56803	1	1	1
biological_process	GO:0031018	endocrine pancreas development	1	Arntl	83	48	56837	1	1	1
biological_process	GO:0031929	TOR signaling	1	Arntl	83	76	56809	1	1	1
biological_process	GO:0032006	regulation of TOR signaling	1	Arntl	83	65	56820	1	1	1
biological_process	GO:0032007	negative regulation of TOR signaling	1	Arntl	83	28	56857	1	1	1
cellular_component	GO:0033391	chromatoid body	1	Arntl	83	14	56871	1	1	1
cellular_component	GO:0035770	ribonucleoprotein granule	1	Arntl	83	132	56753	1	1	1
biological_process	GO:0035883	enteroendocrine cell differentiation	1	Arntl	83	30	56855	1	1	1
cellular_component	GO:0036464	cytoplasmic ribonucleoprotein granule	1	Arntl	83	125	56760	1	1	1
biological_process	GO:0042753	positive regulation of circadian rhythm	1	Arntl	83	24	56861	1	1	1
molecular_function	GO:0043425	bHLH transcription factor binding	1	Arntl	83	30	56855	1	1	1
biological_process	GO:0044744	protein targeting to nucleus	1	Arntl	83	247	56638	1	1	1
biological_process	GO:0051169	nuclear transport	1	Arntl	83	362	56523	1	1	1
biological_process	GO:0051170	nuclear import	1	Arntl	83	248	56637	1	1	1
biological_process	GO:0060137	maternal process involved in parturition	1	Arntl	83	3	56882	1	1	1
biological_process	GO:0060828	regulation of canonical Wnt signaling pathway	1	Arntl	83	161	56724	1	1	1
molecular_function	GO:0070491	repressing transcription factor binding	1	Arntl	83	55	56830	1	1	1
biological_process	GO:0072594	establishment of protein localization to organelle	1	Arntl	83	466	56419	1	1	1
biological_process	GO:0090263	positive regulation of canonical Wnt signaling pathway	1	Arntl	83	63	56822	1	1	1
biological_process	GO:0090342	regulation of cell aging	1	Arntl	83	29	56856	1	1	1
biological_process	GO:0090398	cellular senescence	1	Arntl	83	44	56841	1	1	1
biological_process	GO:0090400	stress-induced premature senescence	1	Arntl	83	7	56878	1	1	1
biological_process	GO:0090403	oxidative stress-induced premature senescence	1	Arntl	83	4	56881	1	1	1
molecular_function	GO:0098811	transcriptional repressor activity, RNA polymerase II activating transcription factor binding	1	Arntl	83	53	56832	1	1	1
biological_process	GO:1902593	single-organism nuclear import	1	Arntl	83	247	56638	1	1	1
biological_process	GO:2000074	regulation of type B pancreatic cell development	1	Arntl	83	5	56880	1	1	1
biological_process	GO:2000772	regulation of cellular senescence	1	Arntl	83	22	56863	1	1	1
biological_process	GO:2001016	positive regulation of skeletal muscle cell differentiation	1	Arntl	83	4	56881	1	1	1
biological_process	GO:0006986	response to unfolded protein	1	Atf3	83	88	56797	1	1	1
biological_process	GO:0008625	extrinsic apoptotic signaling pathway via death domain receptors	1	Atf3	83	77	56808	1	1	1
biological_process	GO:0009267	cellular response to starvation	1	Atf3	83	330	56555	1	1	1
biological_process	GO:0030968	endoplasmic reticulum unfolded protein response	1	Atf3	83	59	56826	1	1	1
biological_process	GO:0031668	cellular response to extracellular stimulus	1	Atf3	83	379	56506	1	1	1
biological_process	GO:0031669	cellular response to nutrient levels	1	Atf3	83	354	56531	1	1	1
biological_process	GO:0034198	cellular response to amino acid starvation	1	Atf3	83	17	56868	1	1	1
biological_process	GO:0034620	cellular response to unfolded protein	1	Atf3	83	61	56824	1	1	1
biological_process	GO:0035966	response to topologically incorrect protein	1	Atf3	83	99	56786	1	1	1
biological_process	GO:0035967	cellular response to topologically incorrect protein	1	Atf3	83	70	56815	1	1	1
biological_process	GO:0036003	positive regulation of transcription from RNA polymerase II promoter in response to stress	1	Atf3	83	19	56866	1	1	1
biological_process	GO:0036462	TRAIL-activated apoptotic signaling pathway	1	Atf3	83	5	56880	1	1	1
biological_process	GO:0042594	response to starvation	1	Atf3	83	342	56543	1	1	1
biological_process	GO:0043618	regulation of transcription from RNA polymerase II promoter in response to stress	1	Atf3	83	38	56847	1	1	1
biological_process	GO:0043620	regulation of DNA-templated transcription in response to stress	1	Atf3	83	42	56843	1	1	1
biological_process	GO:0071496	cellular response to external stimulus	1	Atf3	83	399	56486	1	1	1
biological_process	GO:0097191	extrinsic apoptotic signaling pathway	1	Atf3	83	229	56656	1	1	1
biological_process	GO:1902041	regulation of extrinsic apoptotic signaling pathway via death domain receptors	1	Atf3	83	45	56840	1	1	1
biological_process	GO:1902043	positive regulation of extrinsic apoptotic signaling pathway via death domain receptors	1	Atf3	83	16	56869	1	1	1
biological_process	GO:1903121	regulation of TRAIL-activated apoptotic signaling pathway	1	Atf3	83	2	56883	1	1	1
biological_process	GO:1903984	positive regulation of TRAIL-activated apoptotic signaling pathway	1	Atf3	83	1	56884	1	1	1
biological_process	GO:1990440	positive regulation of transcription from RNA polymerase II promoter in response to endoplasmic reticulum stress	1	Atf3	83	11	56874	1	1	1
cellular_component	GO:1990622	CHOP-ATF3 complex	1	Atf3	83	2	56883	1	1	1
biological_process	GO:2001235	positive regulation of apoptotic signaling pathway	1	Atf3	83	167	56718	1	1	1
biological_process	GO:2001236	regulation of extrinsic apoptotic signaling pathway	1	Atf3	83	155	56730	1	1	1
biological_process	GO:2001238	positive regulation of extrinsic apoptotic signaling pathway	1	Atf3	83	59	56826	1	1	1
biological_process	GO:0002152	bile acid conjugation	1	Baat	83	1	56884	1	1	1
cellular_component	GO:0005777	peroxisome	1	Baat	83	143	56742	1	1	1
biological_process	GO:0006544	glycine metabolic process	1	Baat	83	14	56871	1	1	1
biological_process	GO:0006637	acyl-CoA metabolic process	1	Baat	83	67	56818	1	1	1
biological_process	GO:0009069	serine family amino acid metabolic process	1	Baat	83	36	56849	1	1	1
molecular_function	GO:0016289	CoA hydrolase activity	1	Baat	83	30	56855	1	1	1
molecular_function	GO:0016290	palmitoyl-CoA hydrolase activity	1	Baat	83	15	56870	1	1	1
molecular_function	GO:0016790	thiolester hydrolase activity	1	Baat	83	45	56840	1	1	1
biological_process	GO:0019530	taurine metabolic process	1	Baat	83	7	56878	1	1	1
biological_process	GO:0035383	thioester metabolic process	1	Baat	83	67	56818	1	1	1
cellular_component	GO:0042579	microbody	1	Baat	83	143	56742	1	1	1
molecular_function	GO:0047617	acyl-CoA hydrolase activity	1	Baat	83	27	56858	1	1	1
molecular_function	GO:0047963	glycine N-choloyltransferase activity	1	Baat	83	1	56884	1	1	1
molecular_function	GO:0052689	carboxylic ester hydrolase activity	1	Baat	83	160	56725	1	1	1
molecular_function	GO:0052815	medium-chain acyl-CoA hydrolase activity	1	Baat	83	2	56883	1	1	1
molecular_function	GO:0052816	long-chain acyl-CoA hydrolase activity	1	Baat	83	1	56884	1	1	1
molecular_function	GO:0052817	very long chain acyl-CoA hydrolase activity	1	Baat	83	1	56884	1	1	1
molecular_function	GO:0005212	structural constituent of eye lens	1	Crybb3	83	24	56861	1	1	1
biological_process	GO:0001764	neuron migration	1	Dab1	83	152	56733	1	1	1
biological_process	GO:0007259	JAK-STAT cascade	1	Dab1	83	115	56770	1	1	1
biological_process	GO:0007628	adult walking behavior	1	Dab1	83	41	56844	1	1	1
biological_process	GO:0008344	adult locomotory behavior	1	Dab1	83	98	56787	1	1	1
biological_process	GO:0008347	glial cell migration	1	Dab1	83	43	56842	1	1	1
biological_process	GO:0010001	glial cell differentiation	1	Dab1	83	193	56692	1	1	1
biological_process	GO:0010721	negative regulation of cell development	1	Dab1	83	312	56573	1	1	1
biological_process	GO:0010771	negative regulation of cell morphogenesis involved in differentiation	1	Dab1	83	106	56779	1	1	1
biological_process	GO:0010977	negative regulation of neuron projection development	1	Dab1	83	124	56761	1	1	1
biological_process	GO:0014013	regulation of gliogenesis	1	Dab1	83	110	56775	1	1	1
biological_process	GO:0014014	negative regulation of gliogenesis	1	Dab1	83	41	56844	1	1	1
cellular_component	GO:0014069	postsynaptic density	1	Dab1	83	199	56686	1	1	1
biological_process	GO:0016358	dendrite development	1	Dab1	83	224	56661	1	1	1
biological_process	GO:0021535	cell migration in hindbrain	1	Dab1	83	17	56868	1	1	1
biological_process	GO:0021537	telencephalon development	1	Dab1	83	212	56673	1	1	1
biological_process	GO:0021543	pallium development	1	Dab1	83	137	56748	1	1	1
biological_process	GO:0021549	cerebellum development	1	Dab1	83	83	56802	1	1	1
biological_process	GO:0021575	hindbrain morphogenesis	1	Dab1	83	50	56835	1	1	1
biological_process	GO:0021577	hindbrain structural organization	1	Dab1	83	2	56883	1	1	1
biological_process	GO:0021587	cerebellum morphogenesis	1	Dab1	83	46	56839	1	1	1
biological_process	GO:0021589	cerebellum structural organization	1	Dab1	83	2	56883	1	1	1
biological_process	GO:0021795	cerebral cortex cell migration	1	Dab1	83	51	56834	1	1	1
biological_process	GO:0021799	cerebral cortex radially oriented cell migration	1	Dab1	83	33	56852	1	1	1
biological_process	GO:0021801	cerebral cortex radial glia guided migration	1	Dab1	83	21	56864	1	1	1
biological_process	GO:0021812	neuronal-glial interaction involved in cerebral cortex radial glia guided migration	1	Dab1	83	2	56883	1	1	1
biological_process	GO:0021813	cell-cell adhesion involved in neuronal-glial interactions involved in cerebral cortex radial glia guided migration	1	Dab1	83	1	56884	1	1	1
biological_process	GO:0021885	forebrain cell migration	1	Dab1	83	68	56817	1	1	1
biological_process	GO:0021932	hindbrain radial glia guided cell migration	1	Dab1	83	13	56872	1	1	1
biological_process	GO:0021942	radial glia guided migration of Purkinje cell	1	Dab1	83	7	56878	1	1	1
biological_process	GO:0021987	cerebral cortex development	1	Dab1	83	100	56785	1	1	1
biological_process	GO:0022029	telencephalon cell migration	1	Dab1	83	65	56820	1	1	1
biological_process	GO:0022030	telencephalon glial cell migration	1	Dab1	83	21	56864	1	1	1
biological_process	GO:0022037	metencephalon development	1	Dab1	83	95	56790	1	1	1
biological_process	GO:0030534	adult behavior	1	Dab1	83	162	56723	1	1	1
biological_process	GO:0030902	hindbrain development	1	Dab1	83	138	56747	1	1	1
biological_process	GO:0031345	negative regulation of cell projection organization	1	Dab1	83	140	56745	1	1	1
biological_process	GO:0033674	positive regulation of kinase activity	1	Dab1	83	422	56463	1	1	1
biological_process	GO:0042063	gliogenesis	1	Dab1	83	249	56636	1	1	1
molecular_function	GO:0042169	SH2 domain binding	1	Dab1	83	32	56853	1	1	1
molecular_function	GO:0043548	phosphatidylinositol 3-kinase binding	1	Dab1	83	38	56847	1	1	1
biological_process	GO:0045665	negative regulation of neuron differentiation	1	Dab1	83	197	56688	1	1	1
biological_process	GO:0045685	regulation of glial cell differentiation	1	Dab1	83	74	56811	1	1	1
biological_process	GO:0045686	negative regulation of glial cell differentiation	1	Dab1	83	31	56854	1	1	1
biological_process	GO:0045860	positive regulation of protein kinase activity	1	Dab1	83	392	56493	1	1	1
biological_process	GO:0046425	regulation of JAK-STAT cascade	1	Dab1	83	136	56749	1	1	1
biological_process	GO:0046426	negative regulation of JAK-STAT cascade	1	Dab1	83	23	56862	1	1	1
biological_process	GO:0048532	anatomical structure arrangement	1	Dab1	83	22	56863	1	1	1
biological_process	GO:0048708	astrocyte differentiation	1	Dab1	83	69	56816	1	1	1
biological_process	GO:0048710	regulation of astrocyte differentiation	1	Dab1	83	31	56854	1	1	1
biological_process	GO:0048712	negative regulation of astrocyte differentiation	1	Dab1	83	17	56868	1	1	1
biological_process	GO:0050768	negative regulation of neurogenesis	1	Dab1	83	255	56630	1	1	1
biological_process	GO:0050770	regulation of axonogenesis	1	Dab1	83	165	56720	1	1	1
biological_process	GO:0050771	negative regulation of axonogenesis	1	Dab1	83	57	56828	1	1	1
biological_process	GO:0051645	Golgi localization	1	Dab1	83	13	56872	1	1	1
biological_process	GO:0051961	negative regulation of nervous system development	1	Dab1	83	276	56609	1	1	1
biological_process	GO:0090659	walking behavior	1	Dab1	83	41	56844	1	1	1
biological_process	GO:0097475	motor neuron migration	1	Dab1	83	4	56881	1	1	1
biological_process	GO:0097476	spinal cord motor neuron migration	1	Dab1	83	4	56881	1	1	1
biological_process	GO:0097477	lateral motor column neuron migration	1	Dab1	83	3	56882	1	1	1
biological_process	GO:0098742	cell-cell adhesion via plasma-membrane adhesion molecules	1	Dab1	83	123	56762	1	1	1
biological_process	GO:0001510	RNA methylation	1	Trdmt1	83	39	56846	1	1	1
biological_process	GO:0006396	RNA processing	1	Trdmt1	83	691	56194	1	1	1
biological_process	GO:0006399	tRNA metabolic process	1	Trdmt1	83	145	56740	1	1	1
biological_process	GO:0006400	tRNA modification	1	Trdmt1	83	48	56837	1	1	1
biological_process	GO:0008033	tRNA processing	1	Trdmt1	83	98	56787	1	1	1
molecular_function	GO:0008168	methyltransferase activity	1	Trdmt1	83	197	56688	1	1	1
molecular_function	GO:0008173	RNA methyltransferase activity	1	Trdmt1	83	105	56780	1	1	1
molecular_function	GO:0008175	tRNA methyltransferase activity	1	Trdmt1	83	97	56788	1	1	1
biological_process	GO:0009451	RNA modification	1	Trdmt1	83	96	56789	1	1	1
molecular_function	GO:0016741	transferase activity, transferring one-carbon groups	1	Trdmt1	83	205	56680	1	1	1
biological_process	GO:0030488	tRNA methylation	1	Trdmt1	83	15	56870	1	1	1
biological_process	GO:0032259	methylation	1	Trdmt1	83	301	56584	1	1	1
biological_process	GO:0034470	ncRNA processing	1	Trdmt1	83	264	56621	1	1	1
biological_process	GO:0034660	ncRNA metabolic process	1	Trdmt1	83	355	56530	1	1	1
biological_process	GO:0043414	macromolecule methylation	1	Trdmt1	83	217	56668	1	1	1
biological_process	GO:0000413	protein peptidyl-prolyl isomerization	1	Fkbp5	83	34	56851	1	1	1
molecular_function	GO:0003755	peptidyl-prolyl cis-trans isomerase activity	1	Fkbp5	83	37	56848	1	1	1
molecular_function	GO:0005527	macrolide binding	1	Fkbp5	83	18	56867	1	1	1
molecular_function	GO:0005528	FK506 binding	1	Fkbp5	83	18	56867	1	1	1
biological_process	GO:0006457	protein folding	1	Fkbp5	83	151	56734	1	1	1
molecular_function	GO:0008144	drug binding	1	Fkbp5	83	130	56755	1	1	1
molecular_function	GO:0016859	cis-trans isomerase activity	1	Fkbp5	83	39	56846	1	1	1
biological_process	GO:0018208	peptidyl-proline modification	1	Fkbp5	83	46	56839	1	1	1
biological_process	GO:0061077	chaperone-mediated protein folding	1	Fkbp5	83	45	56840	1	1	1
biological_process	GO:0000272	polysaccharide catabolic process	1	G6pc	83	22	56863	1	1	1
molecular_function	GO:0004346	glucose-6-phosphatase activity	1	G6pc	83	3	56882	1	1	1
biological_process	GO:0005980	glycogen catabolic process	1	G6pc	83	18	56867	1	1	1
biological_process	GO:0006638	neutral lipid metabolic process	1	G6pc	83	102	56783	1	1	1
biological_process	GO:0006639	acylglycerol metabolic process	1	G6pc	83	100	56785	1	1	1
biological_process	GO:0006641	triglyceride metabolic process	1	G6pc	83	87	56798	1	1	1
biological_process	GO:0009251	glucan catabolic process	1	G6pc	83	18	56867	1	1	1
biological_process	GO:0015712	hexose phosphate transport	1	G6pc	83	3	56882	1	1	1
biological_process	GO:0015748	organophosphate ester transport	1	G6pc	83	77	56808	1	1	1
biological_process	GO:0015760	glucose-6-phosphate transport	1	G6pc	83	3	56882	1	1	1
cellular_component	GO:0030176	integral component of endoplasmic reticulum membrane	1	G6pc	83	94	56791	1	1	1
cellular_component	GO:0031227	intrinsic component of endoplasmic reticulum membrane	1	G6pc	83	99	56786	1	1	1
cellular_component	GO:0031300	intrinsic component of organelle membrane	1	G6pc	83	230	56655	1	1	1
cellular_component	GO:0031301	integral component of organelle membrane	1	G6pc	83	220	56665	1	1	1
biological_process	GO:0044247	cellular polysaccharide catabolic process	1	G6pc	83	19	56866	1	1	1
biological_process	GO:0044275	cellular carbohydrate catabolic process	1	G6pc	83	59	56826	1	1	1
biological_process	GO:0046415	urate metabolic process	1	G6pc	83	11	56874	1	1	1
biological_process	GO:0046486	glycerolipid metabolic process	1	G6pc	83	264	56621	1	1	1
biological_process	GO:0046838	phosphorylated carbohydrate dephosphorylation	1	G6pc	83	15	56870	1	1	1
molecular_function	GO:0050309	sugar-terminal-phosphatase activity	1	G6pc	83	3	56882	1	1	1
biological_process	GO:0051156	glucose 6-phosphate metabolic process	1	G6pc	83	19	56866	1	1	1
molecular_function	GO:0004364	glutathione transferase activity	1	Gstm3	83	31	56854	1	1	1
molecular_function	GO:0016765	transferase activity, transferring alkyl or aryl (other than methyl) groups	1	Gstm3	83	58	56827	1	1	1
biological_process	GO:0035690	cellular response to drug	1	Gstm3	83	47	56838	1	1	1
biological_process	GO:0001558	regulation of cell growth	1	Hbegf	83	369	56516	1	1	1
biological_process	GO:0001832	blastocyst growth	1	Hbegf	83	27	56858	1	1	1
biological_process	GO:0002009	morphogenesis of an epithelium	1	Hbegf	83	493	56392	1	1	1
biological_process	GO:0002011	morphogenesis of an epithelial sheet	1	Hbegf	83	47	56838	1	1	1
molecular_function	GO:0005154	epidermal growth factor receptor binding	1	Hbegf	83	33	56852	1	1	1
molecular_function	GO:0005539	glycosaminoglycan binding	1	Hbegf	83	182	56703	1	1	1
biological_process	GO:0007173	epidermal growth factor receptor signaling pathway	1	Hbegf	83	84	56801	1	1	1
molecular_function	GO:0008083	growth factor activity	1	Hbegf	83	143	56742	1	1	1
molecular_function	GO:0008201	heparin binding	1	Hbegf	83	138	56747	1	1	1
biological_process	GO:0009100	glycoprotein metabolic process	1	Hbegf	83	292	56593	1	1	1
biological_process	GO:0009101	glycoprotein biosynthetic process	1	Hbegf	83	254	56631	1	1	1
biological_process	GO:0010559	regulation of glycoprotein biosynthetic process	1	Hbegf	83	34	56851	1	1	1
biological_process	GO:0010561	negative regulation of glycoprotein biosynthetic process	1	Hbegf	83	10	56875	1	1	1
biological_process	GO:0016049	cell growth	1	Hbegf	83	459	56426	1	1	1
biological_process	GO:0030307	positive regulation of cell growth	1	Hbegf	83	156	56729	1	1	1
biological_process	GO:0033002	muscle cell proliferation	1	Hbegf	83	177	56708	1	1	1
biological_process	GO:0035313	wound healing, spreading of epidermal cells	1	Hbegf	83	16	56869	1	1	1
biological_process	GO:0038127	ERBB signaling pathway	1	Hbegf	83	92	56793	1	1	1
biological_process	GO:0043491	protein kinase B signaling	1	Hbegf	83	150	56735	1	1	1
biological_process	GO:0044319	wound healing, spreading of cells	1	Hbegf	83	22	56863	1	1	1
biological_process	GO:0045927	positive regulation of growth	1	Hbegf	83	255	56630	1	1	1
biological_process	GO:0048659	smooth muscle cell proliferation	1	Hbegf	83	124	56761	1	1	1
biological_process	GO:0048660	regulation of smooth muscle cell proliferation	1	Hbegf	83	119	56766	1	1	1
biological_process	GO:0048661	positive regulation of smooth muscle cell proliferation	1	Hbegf	83	75	56810	1	1	1
biological_process	GO:0048729	tissue morphogenesis	1	Hbegf	83	636	56249	1	1	1
biological_process	GO:0051541	elastin metabolic process	1	Hbegf	83	5	56880	1	1	1
biological_process	GO:0051542	elastin biosynthetic process	1	Hbegf	83	2	56883	1	1	1
biological_process	GO:0051543	regulation of elastin biosynthetic process	1	Hbegf	83	1	56884	1	1	1
biological_process	GO:0051545	negative regulation of elastin biosynthetic process	1	Hbegf	83	1	56884	1	1	1
biological_process	GO:0051546	keratinocyte migration	1	Hbegf	83	12	56873	1	1	1
biological_process	GO:0051547	regulation of keratinocyte migration	1	Hbegf	83	8	56877	1	1	1
biological_process	GO:0051549	positive regulation of keratinocyte migration	1	Hbegf	83	8	56877	1	1	1
biological_process	GO:0051896	regulation of protein kinase B signaling	1	Hbegf	83	125	56760	1	1	1
biological_process	GO:0051897	positive regulation of protein kinase B signaling	1	Hbegf	83	80	56805	1	1	1
biological_process	GO:0061041	regulation of wound healing	1	Hbegf	83	117	56768	1	1	1
molecular_function	GO:0070851	growth factor receptor binding	1	Hbegf	83	137	56748	1	1	1
biological_process	GO:0090303	positive regulation of wound healing	1	Hbegf	83	45	56840	1	1	1
biological_process	GO:0090504	epiboly	1	Hbegf	83	23	56862	1	1	1
biological_process	GO:0090505	epiboly involved in wound healing	1	Hbegf	83	22	56863	1	1	1
molecular_function	GO:1901681	sulfur compound binding	1	Hbegf	83	230	56655	1	1	1
biological_process	GO:1903018	regulation of glycoprotein metabolic process	1	Hbegf	83	38	56847	1	1	1
biological_process	GO:1903019	negative regulation of glycoprotein metabolic process	1	Hbegf	83	13	56872	1	1	1
biological_process	GO:1903036	positive regulation of response to wounding	1	Hbegf	83	139	56746	1	1	1
molecular_function	GO:0004421	hydroxymethylglutaryl-CoA synthase activity	1	Hmgcs2	83	2	56883	1	1	1
cellular_component	GO:0005759	mitochondrial matrix	1	Hmgcs2	83	207	56678	1	1	1
biological_process	GO:0006066	alcohol metabolic process	1	Hmgcs2	83	282	56603	1	1	1
biological_process	GO:0006695	cholesterol biosynthetic process	1	Hmgcs2	83	43	56842	1	1	1
biological_process	GO:0008203	cholesterol metabolic process	1	Hmgcs2	83	112	56773	1	1	1
biological_process	GO:0008299	isoprenoid biosynthetic process	1	Hmgcs2	83	28	56857	1	1	1
biological_process	GO:0016125	sterol metabolic process	1	Hmgcs2	83	118	56767	1	1	1
biological_process	GO:0016126	sterol biosynthetic process	1	Hmgcs2	83	48	56837	1	1	1
biological_process	GO:0046165	alcohol biosynthetic process	1	Hmgcs2	83	125	56760	1	1	1
molecular_function	GO:0046912	transferase activity, transferring acyl groups, acyl groups converted into alkyl on transfer	1	Hmgcs2	83	5	56880	1	1	1
biological_process	GO:1902652	secondary alcohol metabolic process	1	Hmgcs2	83	113	56772	1	1	1
biological_process	GO:1902653	secondary alcohol biosynthetic process	1	Hmgcs2	83	43	56842	1	1	1
biological_process	GO:0030879	mammary gland development	1	Hoxb9	83	126	56759	1	1	1
biological_process	GO:0048706	embryonic skeletal system development	1	Hoxb9	83	133	56752	1	1	1
biological_process	GO:0001977	renal system process involved in regulation of blood volume	1	Hsd11b2	83	15	56870	1	1	1
biological_process	GO:0001990	regulation of systemic arterial blood pressure by hormone	1	Hsd11b2	83	43	56842	1	1	1
biological_process	GO:0002017	regulation of blood volume by renal aldosterone	1	Hsd11b2	83	3	56882	1	1	1
biological_process	GO:0003014	renal system process	1	Hsd11b2	83	90	56795	1	1	1
biological_process	GO:0003044	regulation of systemic arterial blood pressure mediated by a chemical signal	1	Hsd11b2	83	50	56835	1	1	1
biological_process	GO:0003071	renal system process involved in regulation of systemic arterial blood pressure	1	Hsd11b2	83	24	56861	1	1	1
biological_process	GO:0003073	regulation of systemic arterial blood pressure	1	Hsd11b2	83	93	56792	1	1	1
biological_process	GO:0003084	positive regulation of systemic arterial blood pressure	1	Hsd11b2	83	19	56866	1	1	1
molecular_function	GO:0003845	11-beta-hydroxysteroid dehydrogenase [NAD(P)] activity	1	Hsd11b2	83	2	56883	1	1	1
molecular_function	GO:0005496	steroid binding	1	Hsd11b2	83	86	56799	1	1	1
biological_process	GO:0007565	female pregnancy	1	Hsd11b2	83	112	56773	1	1	1
biological_process	GO:0008211	glucocorticoid metabolic process	1	Hsd11b2	83	22	56863	1	1	1
biological_process	GO:0008217	regulation of blood pressure	1	Hsd11b2	83	172	56713	1	1	1
biological_process	GO:0045777	positive regulation of blood pressure	1	Hsd11b2	83	49	56836	1	1	1
biological_process	GO:0050886	endocrine process	1	Hsd11b2	83	94	56791	1	1	1
molecular_function	GO:0051287	NAD binding	1	Hsd11b2	83	59	56826	1	1	1
cellular_component	GO:0005604	basement membrane	1	Lamb3	83	104	56781	1	1	1
cellular_component	GO:0005605	basal lamina	1	Lamb3	83	22	56863	1	1	1
cellular_component	GO:0005610	laminin-5 complex	1	Lamb3	83	4	56881	1	1	1
cellular_component	GO:0043256	laminin complex	1	Lamb3	83	8	56877	1	1	1
cellular_component	GO:0044420	extracellular matrix component	1	Lamb3	83	134	56751	1	1	1
biological_process	GO:0050873	brown fat cell differentiation	1	Lamb3	83	37	56848	1	1	1
molecular_function	GO:0008688	3-(3-hydroxyphenyl)propionate hydroxylase activity	1	Mical1	83	7	56878	1	1	1
biological_process	GO:0010466	negative regulation of peptidase activity	1	Mical1	83	238	56647	1	1	1
biological_process	GO:0010951	negative regulation of endopeptidase activity	1	Mical1	83	181	56704	1	1	1
molecular_function	GO:0016705	oxidoreductase activity, acting on paired donors, with incorporation or reduction of molecular oxygen	1	Mical1	83	213	56672	1	1	1
molecular_function	GO:0016709	oxidoreductase activity, acting on paired donors, with incorporation or reduction of molecular oxygen, NAD(P)H as one donor, and incorporation of one atom of oxygen	1	Mical1	83	46	56839	1	1	1
molecular_function	GO:0017124	SH3 domain binding	1	Mical1	83	114	56771	1	1	1
molecular_function	GO:0017137	Rab GTPase binding	1	Mical1	83	93	56792	1	1	1
molecular_function	GO:0018471	4-chlorobenzaldehyde oxidase activity	1	Mical1	83	7	56878	1	1	1
molecular_function	GO:0018630	3,5-xylenol methylhydroxylase activity	1	Mical1	83	7	56878	1	1	1
molecular_function	GO:0018631	phenylacetate hydroxylase activity	1	Mical1	83	7	56878	1	1	1
molecular_function	GO:0018632	4-nitrophenol 4-monooxygenase activity	1	Mical1	83	7	56878	1	1	1
molecular_function	GO:0018633	dimethyl sulfide monooxygenase activity	1	Mical1	83	7	56878	1	1	1
molecular_function	GO:0018634	alpha-pinene monooxygenase [NADH] activity	1	Mical1	83	7	56878	1	1	1
molecular_function	GO:0018636	phenanthrene 9,10-monooxygenase activity	1	Mical1	83	9	56876	1	1	1
molecular_function	GO:0018637	1-hydroxy-2-naphthoate hydroxylase activity	1	Mical1	83	7	56878	1	1	1
molecular_function	GO:0018638	toluene 4-monooxygenase activity	1	Mical1	83	7	56878	1	1	1
molecular_function	GO:0018639	xylene monooxygenase activity	1	Mical1	83	7	56878	1	1	1
molecular_function	GO:0018640	dibenzothiophene monooxygenase activity	1	Mical1	83	7	56878	1	1	1
molecular_function	GO:0018641	6-hydroxy-3-methyl-2-oxo-1,2-dihydroquinoline 6-monooxygenase activity	1	Mical1	83	7	56878	1	1	1
molecular_function	GO:0018642	chlorophenol 4-monooxygenase activity	1	Mical1	83	7	56878	1	1	1
molecular_function	GO:0018643	carbon disulfide oxygenase activity	1	Mical1	83	7	56878	1	1	1
molecular_function	GO:0018644	toluene 2-monooxygenase activity	1	Mical1	83	7	56878	1	1	1
molecular_function	GO:0018646	1-hydroxy-2-oxolimonene 1,2-monooxygenase activity	1	Mical1	83	7	56878	1	1	1
molecular_function	GO:0018647	phenanthrene 1,2-monooxygenase activity	1	Mical1	83	7	56878	1	1	1
molecular_function	GO:0018649	tetrahydrofuran hydroxylase activity	1	Mical1	83	7	56878	1	1	1
molecular_function	GO:0018650	styrene monooxygenase activity	1	Mical1	83	7	56878	1	1	1
molecular_function	GO:0018651	toluene-4-sulfonate monooxygenase activity	1	Mical1	83	7	56878	1	1	1
molecular_function	GO:0018652	toluene-sulfonate methyl-monooxygenase activity	1	Mical1	83	7	56878	1	1	1
molecular_function	GO:0018653	3-methyl-2-oxo-1,2-dihydroquinoline 6-monooxygenase activity	1	Mical1	83	7	56878	1	1	1
molecular_function	GO:0018654	2-hydroxy-phenylacetate hydroxylase activity	1	Mical1	83	7	56878	1	1	1
molecular_function	GO:0018655	2-oxo-delta3-4,5,5-trimethylcyclopentenylacetyl-CoA 1,2-monooxygenase activity	1	Mical1	83	7	56878	1	1	1
molecular_function	GO:0018656	phenanthrene 3,4-monooxygenase activity	1	Mical1	83	7	56878	1	1	1
molecular_function	GO:0018657	toluene 3-monooxygenase activity	1	Mical1	83	7	56878	1	1	1
molecular_function	GO:0018660	4-hydroxyphenylacetate,NADH:oxygen oxidoreductase (3-hydroxylating) activity	1	Mical1	83	7	56878	1	1	1
molecular_function	GO:0019113	limonene monooxygenase activity	1	Mical1	83	7	56878	1	1	1
biological_process	GO:0019417	sulfur oxidation	1	Mical1	83	2	56883	1	1	1
molecular_function	GO:0034526	2-methylnaphthalene hydroxylase activity	1	Mical1	83	7	56878	1	1	1
molecular_function	GO:0034534	1-methylnaphthalene hydroxylase activity	1	Mical1	83	7	56878	1	1	1
molecular_function	GO:0034560	bisphenol A hydroxylase A activity	1	Mical1	83	7	56878	1	1	1
molecular_function	GO:0034785	salicylate 5-hydroxylase activity	1	Mical1	83	7	56878	1	1	1
molecular_function	GO:0034791	isobutylamine N-hydroxylase activity	1	Mical1	83	7	56878	1	1	1
molecular_function	GO:0034802	branched-chain dodecylbenzene sulfonate monooxygenase activity	1	Mical1	83	7	56878	1	1	1
molecular_function	GO:0034819	3-HSA hydroxylase activity	1	Mical1	83	7	56878	1	1	1
molecular_function	GO:0034894	4-hydroxypyridine-3-hydroxylase activity	1	Mical1	83	7	56878	1	1	1
biological_process	GO:0043154	negative regulation of cysteine-type endopeptidase activity involved in apoptotic process	1	Mical1	83	85	56800	1	1	1
biological_process	GO:0043281	regulation of cysteine-type endopeptidase activity involved in apoptotic process	1	Mical1	83	194	56691	1	1	1
molecular_function	GO:0043719	2-octaprenyl-3-methyl-6-methoxy-1,4-benzoquinol hydroxylase activity	1	Mical1	83	7	56878	1	1	1
molecular_function	GO:0043731	6-hydroxynicotinate 3-monooxygenase activity	1	Mical1	83	7	56878	1	1	1
biological_process	GO:0045861	negative regulation of proteolysis	1	Mical1	83	330	56555	1	1	1
molecular_function	GO:0050660	flavin adenine dinucleotide binding	1	Mical1	83	75	56810	1	1	1
biological_process	GO:0051346	negative regulation of hydrolase activity	1	Mical1	83	378	56507	1	1	1
biological_process	GO:0052547	regulation of peptidase activity	1	Mical1	83	368	56517	1	1	1
biological_process	GO:0052548	regulation of endopeptidase activity	1	Mical1	83	306	56579	1	1	1
molecular_function	GO:0052872	tocotrienol omega-hydroxylase activity	1	Mical1	83	8	56877	1	1	1
molecular_function	GO:0071949	FAD binding	1	Mical1	83	12	56873	1	1	1
molecular_function	GO:0080014	thalianol hydroxylase activity	1	Mical1	83	7	56878	1	1	1
biological_process	GO:2000116	regulation of cysteine-type endopeptidase activity	1	Mical1	83	206	56679	1	1	1
biological_process	GO:2000117	negative regulation of cysteine-type endopeptidase activity	1	Mical1	83	87	56798	1	1	1
molecular_function	GO:0004308	exo-alpha-sialidase activity	1	Neu1	83	4	56881	1	1	1
biological_process	GO:0009311	oligosaccharide metabolic process	1	Neu1	83	59	56826	1	1	1
biological_process	GO:0009313	oligosaccharide catabolic process	1	Neu1	83	9	56876	1	1	1
biological_process	GO:0010976	positive regulation of neuron projection development	1	Neu1	83	257	56628	1	1	1
biological_process	GO:0016042	lipid catabolic process	1	Neu1	83	248	56637	1	1	1
molecular_function	GO:0016997	alpha-sialidase activity	1	Neu1	83	4	56881	1	1	1
biological_process	GO:0031346	positive regulation of cell projection organization	1	Neu1	83	324	56561	1	1	1
biological_process	GO:0051450	myoblast proliferation	1	Neu1	83	17	56868	1	1	1
molecular_function	GO:0052794	exo-alpha-(2->3)-sialidase activity	1	Neu1	83	4	56881	1	1	1
molecular_function	GO:0052795	exo-alpha-(2->6)-sialidase activity	1	Neu1	83	4	56881	1	1	1
molecular_function	GO:0052796	exo-alpha-(2->8)-sialidase activity	1	Neu1	83	4	56881	1	1	1
biological_process	GO:2000291	regulation of myoblast proliferation	1	Neu1	83	12	56873	1	1	1
molecular_function	GO:0000979	RNA polymerase II core promoter sequence-specific DNA binding	1	Nfil3	83	60	56825	1	1	1
biological_process	GO:0070670	response to interleukin-4	1	Nfil3	83	27	56858	1	1	1
biological_process	GO:0071353	cellular response to interleukin-4	1	Nfil3	83	25	56860	1	1	1
biological_process	GO:0006282	regulation of DNA repair	1	Npas2	83	68	56817	1	1	1
biological_process	GO:0045739	positive regulation of DNA repair	1	Npas2	83	36	56849	1	1	1
biological_process	GO:2001020	regulation of response to DNA damage stimulus	1	Npas2	83	135	56750	1	1	1
biological_process	GO:2001022	positive regulation of response to DNA damage stimulus	1	Npas2	83	63	56822	1	1	1
biological_process	GO:0002532	production of molecular mediator involved in inflammatory response	1	Per1	83	43	56842	1	1	1
biological_process	GO:0002534	cytokine production involved in inflammatory response	1	Per1	83	17	56868	1	1	1
molecular_function	GO:0003682	chromatin binding	1	Per1	83	488	56397	1	1	1
biological_process	GO:0006412	translation	1	Per1	83	479	56406	1	1	1
biological_process	GO:0006417	regulation of translation	1	Per1	83	254	56631	1	1	1
biological_process	GO:0006473	protein acetylation	1	Per1	83	167	56718	1	1	1
biological_process	GO:0006475	internal protein amino acid acetylation	1	Per1	83	144	56741	1	1	1
biological_process	GO:0006476	protein deacetylation	1	Per1	83	67	56818	1	1	1
biological_process	GO:0006518	peptide metabolic process	1	Per1	83	586	56299	1	1	1
biological_process	GO:0007254	JNK cascade	1	Per1	83	172	56713	1	1	1
biological_process	GO:0016569	covalent chromatin modification	1	Per1	83	381	56504	1	1	1
biological_process	GO:0016570	histone modification	1	Per1	83	370	56515	1	1	1
biological_process	GO:0016573	histone acetylation	1	Per1	83	133	56752	1	1	1
biological_process	GO:0016575	histone deacetylation	1	Per1	83	55	56830	1	1	1
biological_process	GO:0018205	peptidyl-lysine modification	1	Per1	83	281	56604	1	1	1
biological_process	GO:0018393	internal peptidyl-lysine acetylation	1	Per1	83	138	56747	1	1	1
biological_process	GO:0018394	peptidyl-lysine acetylation	1	Per1	83	145	56740	1	1	1
biological_process	GO:0031098	stress-activated protein kinase signaling cascade	1	Per1	83	239	56646	1	1	1
molecular_function	GO:0031490	chromatin DNA binding	1	Per1	83	79	56806	1	1	1
biological_process	GO:0032872	regulation of stress-activated MAPK cascade	1	Per1	83	184	56701	1	1	1
biological_process	GO:0032873	negative regulation of stress-activated MAPK cascade	1	Per1	83	39	56846	1	1	1
biological_process	GO:0034248	regulation of cellular amide metabolic process	1	Per1	83	276	56609	1	1	1
biological_process	GO:0035601	protein deacylation	1	Per1	83	77	56808	1	1	1
biological_process	GO:0038066	p38MAPK cascade	1	Per1	83	25	56860	1	1	1
biological_process	GO:0043043	peptide biosynthetic process	1	Per1	83	499	56386	1	1	1
biological_process	GO:0043124	negative regulation of I-kappaB kinase/NF-kappaB signaling	1	Per1	83	48	56837	1	1	1
biological_process	GO:0043543	protein acylation	1	Per1	83	199	56686	1	1	1
biological_process	GO:0043604	amide biosynthetic process	1	Per1	83	572	56313	1	1	1
biological_process	GO:0043966	histone H3 acetylation	1	Per1	83	58	56827	1	1	1
biological_process	GO:0043967	histone H4 acetylation	1	Per1	83	60	56825	1	1	1
biological_process	GO:0046328	regulation of JNK cascade	1	Per1	83	152	56733	1	1	1
biological_process	GO:0046329	negative regulation of JNK cascade	1	Per1	83	32	56853	1	1	1
biological_process	GO:0051403	stress-activated MAPK cascade	1	Per1	83	210	56675	1	1	1
biological_process	GO:0070302	regulation of stress-activated protein kinase signaling cascade	1	Per1	83	185	56700	1	1	1
biological_process	GO:0070303	negative regulation of stress-activated protein kinase signaling cascade	1	Per1	83	39	56846	1	1	1
biological_process	GO:0070932	histone H3 deacetylation	1	Per1	83	12	56873	1	1	1
biological_process	GO:0097167	circadian regulation of translation	1	Per1	83	3	56882	1	1	1
biological_process	GO:0098732	macromolecule deacylation	1	Per1	83	78	56807	1	1	1
biological_process	GO:1900015	regulation of cytokine production involved in inflammatory response	1	Per1	83	15	56870	1	1	1
biological_process	GO:1900744	regulation of p38MAPK cascade	1	Per1	83	23	56862	1	1	1
biological_process	GO:0000086	G2/M transition of mitotic cell cycle	1	Abcb1a	83	82	56803	1	1	1
biological_process	GO:0006855	drug transmembrane transport	1	Abcb1a	83	19	56866	1	1	1
molecular_function	GO:0008559	xenobiotic-transporting ATPase activity	1	Abcb1a	83	5	56880	1	1	1
molecular_function	GO:0015238	drug transmembrane transporter activity	1	Abcb1a	83	21	56864	1	1	1
biological_process	GO:0015695	organic cation transport	1	Abcb1a	83	13	56872	1	1	1
biological_process	GO:0015893	drug transport	1	Abcb1a	83	29	56856	1	1	1
molecular_function	GO:0042910	xenobiotic transporter activity	1	Abcb1a	83	6	56879	1	1	1
biological_process	GO:0043215	daunorubicin transport	1	Abcb1a	83	2	56883	1	1	1
biological_process	GO:0044770	cell cycle phase transition	1	Abcb1a	83	296	56589	1	1	1
biological_process	GO:0044772	mitotic cell cycle phase transition	1	Abcb1a	83	278	56607	1	1	1
biological_process	GO:0044839	cell cycle G2/M phase transition	1	Abcb1a	83	85	56800	1	1	1
cellular_component	GO:0046581	intercellular canaliculus	1	Abcb1a	83	10	56875	1	1	1
biological_process	GO:0046618	drug export	1	Abcb1a	83	5	56880	1	1	1
biological_process	GO:0060856	establishment of blood-brain barrier	1	Abcb1a	83	11	56874	1	1	1
biological_process	GO:0072089	stem cell proliferation	1	Abcb1a	83	163	56722	1	1	1
molecular_function	GO:0090484	drug transporter activity	1	Abcb1a	83	26	56859	1	1	1
biological_process	GO:1901656	glycoside transport	1	Abcb1a	83	3	56882	1	1	1
biological_process	GO:2001023	regulation of response to drug	1	Abcb1a	83	5	56880	1	1	1
biological_process	GO:2001025	positive regulation of response to drug	1	Abcb1a	83	3	56882	1	1	1
biological_process	GO:0002244	hematopoietic progenitor cell differentiation	1	Scin	83	188	56697	1	1	1
biological_process	GO:0008064	regulation of actin polymerization or depolymerization	1	Scin	83	152	56733	1	1	1
biological_process	GO:0010638	positive regulation of organelle organization	1	Scin	83	498	56387	1	1	1
biological_process	GO:0010639	negative regulation of organelle organization	1	Scin	83	284	56601	1	1	1
biological_process	GO:0030041	actin filament polymerization	1	Scin	83	130	56755	1	1	1
biological_process	GO:0030219	megakaryocyte differentiation	1	Scin	83	47	56838	1	1	1
biological_process	GO:0030832	regulation of actin filament length	1	Scin	83	153	56732	1	1	1
biological_process	GO:0030833	regulation of actin filament polymerization	1	Scin	83	133	56752	1	1	1
biological_process	GO:0030834	regulation of actin filament depolymerization	1	Scin	83	47	56838	1	1	1
biological_process	GO:0030835	negative regulation of actin filament depolymerization	1	Scin	83	37	56848	1	1	1
biological_process	GO:0030837	negative regulation of actin filament polymerization	1	Scin	83	48	56837	1	1	1
biological_process	GO:0030838	positive regulation of actin filament polymerization	1	Scin	83	78	56807	1	1	1
biological_process	GO:0031333	negative regulation of protein complex assembly	1	Scin	83	104	56781	1	1	1
biological_process	GO:0031334	positive regulation of protein complex assembly	1	Scin	83	176	56709	1	1	1
biological_process	GO:0032271	regulation of protein polymerization	1	Scin	83	163	56722	1	1	1
biological_process	GO:0032272	negative regulation of protein polymerization	1	Scin	83	59	56826	1	1	1
biological_process	GO:0032273	positive regulation of protein polymerization	1	Scin	83	94	56791	1	1	1
biological_process	GO:0032535	regulation of cellular component size	1	Scin	83	339	56546	1	1	1
biological_process	GO:0032956	regulation of actin cytoskeleton organization	1	Scin	83	268	56617	1	1	1
biological_process	GO:0032970	regulation of actin filament-based process	1	Scin	83	317	56568	1	1	1
biological_process	GO:0033043	regulation of organelle organization	1	Scin	83	952	55933	1	1	1
biological_process	GO:0034622	cellular macromolecular complex assembly	1	Scin	83	729	56156	1	1	1
biological_process	GO:0042989	sequestering of actin monomers	1	Scin	83	10	56875	1	1	1
biological_process	GO:0043242	negative regulation of protein complex disassembly	1	Scin	83	66	56819	1	1	1
biological_process	GO:0043244	regulation of protein complex disassembly	1	Scin	83	87	56798	1	1	1
biological_process	GO:0043254	regulation of protein complex assembly	1	Scin	83	331	56554	1	1	1
biological_process	GO:0043623	cellular protein complex assembly	1	Scin	83	444	56441	1	1	1
biological_process	GO:0044087	regulation of cellular component biogenesis	1	Scin	83	678	56207	1	1	1
biological_process	GO:0044089	positive regulation of cellular component biogenesis	1	Scin	83	378	56507	1	1	1
biological_process	GO:0045010	actin nucleation	1	Scin	83	38	56847	1	1	1
biological_process	GO:0045639	positive regulation of myeloid cell differentiation	1	Scin	83	84	56801	1	1	1
biological_process	GO:0045652	regulation of megakaryocyte differentiation	1	Scin	83	27	56858	1	1	1
biological_process	GO:0045654	positive regulation of megakaryocyte differentiation	1	Scin	83	8	56877	1	1	1
biological_process	GO:0051014	actin filament severing	1	Scin	83	10	56875	1	1	1
molecular_function	GO:0051015	actin filament binding	1	Scin	83	114	56771	1	1	1
biological_process	GO:0051125	regulation of actin nucleation	1	Scin	83	21	56864	1	1	1
biological_process	GO:0051127	positive regulation of actin nucleation	1	Scin	83	11	56874	1	1	1
biological_process	GO:0051258	protein polymerization	1	Scin	83	215	56670	1	1	1
biological_process	GO:0051493	regulation of cytoskeleton organization	1	Scin	83	398	56487	1	1	1
biological_process	GO:0051494	negative regulation of cytoskeleton organization	1	Scin	83	124	56761	1	1	1
biological_process	GO:0051495	positive regulation of cytoskeleton organization	1	Scin	83	168	56717	1	1	1
biological_process	GO:0051693	actin filament capping	1	Scin	83	32	56853	1	1	1
biological_process	GO:0090066	regulation of anatomical structure size	1	Scin	83	490	56395	1	1	1
biological_process	GO:1901532	regulation of hematopoietic progenitor cell differentiation	1	Scin	83	44	56841	1	1	1
biological_process	GO:1901534	positive regulation of hematopoietic progenitor cell differentiation	1	Scin	83	11	56874	1	1	1
biological_process	GO:1901879	regulation of protein depolymerization	1	Scin	83	77	56808	1	1	1
biological_process	GO:1901880	negative regulation of protein depolymerization	1	Scin	83	64	56821	1	1	1
molecular_function	GO:0005315	inorganic phosphate transmembrane transporter activity	1	Slc20a1	83	4	56881	1	1	1
molecular_function	GO:0005316	high-affinity inorganic phosphate:sodium symporter activity	1	Slc20a1	83	1	56884	1	1	1
molecular_function	GO:0015319	sodium:inorganic phosphate symporter activity	1	Slc20a1	83	3	56882	1	1	1
molecular_function	GO:0015370	solute:sodium symporter activity	1	Slc20a1	83	48	56837	1	1	1
biological_process	GO:0043123	positive regulation of I-kappaB kinase/NF-kappaB signaling	1	Slc20a1	83	134	56751	1	1	1
molecular_function	GO:1901677	phosphate transmembrane transporter activity	1	Slc20a1	83	23	56862	1	1	1
cellular_component	GO:0005902	microvillus	1	Slc34a2	83	97	56788	1	1	1
molecular_function	GO:0015321	sodium-dependent phosphate transmembrane transporter activity	1	Slc34a2	83	8	56877	1	1	1
biological_process	GO:0030002	cellular anion homeostasis	1	Slc34a2	83	17	56868	1	1	1
biological_process	GO:0030320	cellular monovalent inorganic anion homeostasis	1	Slc34a2	83	17	56868	1	1	1
biological_process	GO:0030643	cellular phosphate ion homeostasis	1	Slc34a2	83	8	56877	1	1	1
molecular_function	GO:0031402	sodium ion binding	1	Slc34a2	83	16	56869	1	1	1
molecular_function	GO:0031420	alkali metal ion binding	1	Slc34a2	83	23	56862	1	1	1
cellular_component	GO:0031526	brush border membrane	1	Slc34a2	83	61	56824	1	1	1
cellular_component	GO:0031528	microvillus membrane	1	Slc34a2	83	15	56870	1	1	1
biological_process	GO:0044341	sodium-dependent phosphate transport	1	Slc34a2	83	6	56879	1	1	1
biological_process	GO:0055062	phosphate ion homeostasis	1	Slc34a2	83	17	56868	1	1	1
biological_process	GO:0055081	anion homeostasis	1	Slc34a2	83	49	56836	1	1	1
biological_process	GO:0055083	monovalent inorganic anion homeostasis	1	Slc34a2	83	27	56858	1	1	1
biological_process	GO:0072501	cellular divalent inorganic anion homeostasis	1	Slc34a2	83	9	56876	1	1	1
biological_process	GO:0072502	cellular trivalent inorganic anion homeostasis	1	Slc34a2	83	8	56877	1	1	1
biological_process	GO:0072505	divalent inorganic anion homeostasis	1	Slc34a2	83	18	56867	1	1	1
biological_process	GO:0072506	trivalent inorganic anion homeostasis	1	Slc34a2	83	17	56868	1	1	1
biological_process	GO:0007423	sensory organ development	1	Duox2	83	530	56355	1	1	1
biological_process	GO:0009566	fertilization	1	Duox2	83	148	56737	1	1	1
biological_process	GO:0009887	organ morphogenesis	1	Duox2	83	943	55942	1	1	1
molecular_function	GO:0016174	NAD(P)H oxidase activity	1	Duox2	83	5	56880	1	1	1
molecular_function	GO:0016651	oxidoreductase activity, acting on NAD(P)H	1	Duox2	83	71	56814	1	1	1
biological_process	GO:0021536	diencephalon development	1	Duox2	83	65	56820	1	1	1
biological_process	GO:0021983	pituitary gland development	1	Duox2	83	38	56847	1	1	1
biological_process	GO:0021984	adenohypophysis development	1	Duox2	83	14	56871	1	1	1
biological_process	GO:0022612	gland morphogenesis	1	Duox2	83	138	56747	1	1	1
biological_process	GO:0030282	bone mineralization	1	Duox2	83	98	56787	1	1	1
biological_process	GO:0030878	thyroid gland development	1	Duox2	83	26	56859	1	1	1
biological_process	GO:0031214	biomineral tissue development	1	Duox2	83	126	56759	1	1	1
biological_process	GO:0043583	ear development	1	Duox2	83	215	56670	1	1	1
biological_process	GO:0048839	inner ear development	1	Duox2	83	186	56699	1	1	1
biological_process	GO:0048850	hypophysis morphogenesis	1	Duox2	83	3	56882	1	1	1
biological_process	GO:0048852	diencephalon morphogenesis	1	Duox2	83	6	56879	1	1	1
biological_process	GO:0048853	forebrain morphogenesis	1	Duox2	83	17	56868	1	1	1
biological_process	GO:0048854	brain morphogenesis	1	Duox2	83	36	56849	1	1	1
biological_process	GO:0048855	adenohypophysis morphogenesis	1	Duox2	83	1	56884	1	1	1
molecular_function	GO:0050664	oxidoreductase activity, acting on NAD(P)H, oxygen as acceptor	1	Duox2	83	12	56873	1	1	1
molecular_function	GO:0000700	mismatch base pair DNA N-glycosylase activity	1	Tdg	83	13	56872	1	1	1
molecular_function	GO:0001104	RNA polymerase II transcription cofactor activity	1	Tdg	83	85	56800	1	1	1
molecular_function	GO:0004844	uracil DNA N-glycosylase activity	1	Tdg	83	14	56871	1	1	1
molecular_function	GO:0005080	protein kinase C binding	1	Tdg	83	54	56831	1	1	1
biological_process	GO:0006284	base-excision repair	1	Tdg	83	36	56849	1	1	1
biological_process	GO:0006285	base-excision repair, AP site formation	1	Tdg	83	3	56882	1	1	1
biological_process	GO:0006298	mismatch repair	1	Tdg	83	20	56865	1	1	1
biological_process	GO:0006304	DNA modification	1	Tdg	83	76	56809	1	1	1
molecular_function	GO:0008263	pyrimidine-specific mismatch base pair DNA N-glycosylase activity	1	Tdg	83	2	56883	1	1	1
molecular_function	GO:0016799	hydrolase activity, hydrolyzing N-glycosyl compounds	1	Tdg	83	24	56861	1	1	1
molecular_function	GO:0019104	DNA N-glycosylase activity	1	Tdg	83	17	56868	1	1	1
molecular_function	GO:0030983	mismatched DNA binding	1	Tdg	83	9	56876	1	1	1
biological_process	GO:0032091	negative regulation of protein binding	1	Tdg	83	69	56816	1	1	1
molecular_function	GO:0032182	ubiquitin-like protein binding	1	Tdg	83	106	56779	1	1	1
molecular_function	GO:0032183	SUMO binding	1	Tdg	83	14	56871	1	1	1
biological_process	GO:0035510	DNA dealkylation	1	Tdg	83	16	56869	1	1	1
biological_process	GO:0035561	regulation of chromatin binding	1	Tdg	83	18	56867	1	1	1
biological_process	GO:0035562	negative regulation of chromatin binding	1	Tdg	83	9	56876	1	1	1
biological_process	GO:0044728	DNA methylation or demethylation	1	Tdg	83	67	56818	1	1	1
biological_process	GO:0051100	negative regulation of binding	1	Tdg	83	117	56768	1	1	1
biological_process	GO:0070988	demethylation	1	Tdg	83	46	56839	1	1	1
biological_process	GO:0080111	DNA demethylation	1	Tdg	83	14	56871	1	1	1
molecular_function	GO:0097506	deaminated base DNA N-glycosylase activity	1	Tdg	83	14	56871	1	1	1
cellular_component	GO:0000228	nuclear chromosome	1	Nr1d1	83	503	56382	1	1	1
biological_process	GO:0000271	polysaccharide biosynthetic process	1	Nr1d1	83	61	56824	1	1	1
cellular_component	GO:0000785	chromatin	1	Nr1d1	83	468	56417	1	1	1
cellular_component	GO:0000790	nuclear chromatin	1	Nr1d1	83	313	56572	1	1	1
molecular_function	GO:0001221	transcription cofactor binding	1	Nr1d1	83	26	56859	1	1	1
molecular_function	GO:0001222	transcription corepressor binding	1	Nr1d1	83	9	56876	1	1	1
biological_process	GO:0001659	temperature homeostasis	1	Nr1d1	83	39	56846	1	1	1
biological_process	GO:0001678	cellular glucose homeostasis	1	Nr1d1	83	112	56773	1	1	1
biological_process	GO:0002218	activation of innate immune response	1	Nr1d1	83	111	56774	1	1	1
biological_process	GO:0002221	pattern recognition receptor signaling pathway	1	Nr1d1	83	101	56784	1	1	1
biological_process	GO:0002224	toll-like receptor signaling pathway	1	Nr1d1	83	76	56809	1	1	1
biological_process	GO:0002758	innate immune response-activating signal transduction	1	Nr1d1	83	104	56781	1	1	1
cellular_component	GO:0005694	chromosome	1	Nr1d1	83	861	56024	1	1	1
biological_process	GO:0005978	glycogen biosynthetic process	1	Nr1d1	83	40	56845	1	1	1
biological_process	GO:0006109	regulation of carbohydrate metabolic process	1	Nr1d1	83	164	56721	1	1	1
biological_process	GO:0006111	regulation of gluconeogenesis	1	Nr1d1	83	38	56847	1	1	1
biological_process	GO:0009250	glucan biosynthetic process	1	Nr1d1	83	40	56845	1	1	1
biological_process	GO:0009749	response to glucose	1	Nr1d1	83	139	56746	1	1	1
biological_process	GO:0010675	regulation of cellular carbohydrate metabolic process	1	Nr1d1	83	154	56731	1	1	1
biological_process	GO:0010869	regulation of receptor biosynthetic process	1	Nr1d1	83	19	56866	1	1	1
biological_process	GO:0010871	negative regulation of receptor biosynthetic process	1	Nr1d1	83	6	56879	1	1	1
biological_process	GO:0010893	positive regulation of steroid biosynthetic process	1	Nr1d1	83	23	56862	1	1	1
biological_process	GO:0010906	regulation of glucose metabolic process	1	Nr1d1	83	105	56780	1	1	1
biological_process	GO:0019218	regulation of steroid metabolic process	1	Nr1d1	83	90	56795	1	1	1
molecular_function	GO:0020037	heme binding	1	Nr1d1	83	139	56746	1	1	1
biological_process	GO:0031349	positive regulation of defense response	1	Nr1d1	83	244	56641	1	1	1
biological_process	GO:0032800	receptor biosynthetic process	1	Nr1d1	83	24	56861	1	1	1
[truncated: 526 more rows]

## Sheet: gomap_genes
InID	OutID	GOID	Term	Namespace	count	PValue	Bonferroni	FDR	Gene_ID	Gene_Symbol	Transcript_ID	F4/Ctrl.fc	F4/Ctrl.volume	F4/Ctrl.stat_results	F4/Ctrl.raw.pval	F4/Ctrl.bh.pval	N_Ctrl1	N_Ctrl2	N_Ctrl3	N_F4-1	N_F4-2	N_F4-3
100689	Spon2	GO:0001530	lipopolysaccharide binding	molecular_function	1	1	1	1	100689	Spon2	NM_133903	-2.61576	2.71433	-6.94763	0.00251446	0.353117	3.80009	3.36379	3.3216	2.301	2.15792	1.86488
100689	Spon2	GO:0001816	cytokine production	biological_process	2	0.558502	1	1	100689	Spon2	NM_133903	-2.61576	2.71433	-6.94763	0.00251446	0.353117	3.80009	3.36379	3.3216	2.301	2.15792	1.86488
100689	Spon2	GO:0001817	regulation of cytokine production	biological_process	2	0.519868	1	1	100689	Spon2	NM_133903	-2.61576	2.71433	-6.94763	0.00251446	0.353117	3.80009	3.36379	3.3216	2.301	2.15792	1.86488
100689	Spon2	GO:0001819	positive regulation of cytokine production	biological_process	1	1	1	1	100689	Spon2	NM_133903	-2.61576	2.71433	-6.94763	0.00251446	0.353117	3.80009	3.36379	3.3216	2.301	2.15792	1.86488
100689	Spon2	GO:0002237	response to molecule of bacterial origin	biological_process	2	0.363488	1	1	100689	Spon2	NM_133903	-2.61576	2.71433	-6.94763	0.00251446	0.353117	3.80009	3.36379	3.3216	2.301	2.15792	1.86488
100689	Spon2	GO:0002252	immune effector process	biological_process	3	0.259722	1	0.84441	100689	Spon2	NM_133903	-2.61576	2.71433	-6.94763	0.00251446	0.353117	3.80009	3.36379	3.3216	2.301	2.15792	1.86488
100689	Spon2	GO:0002367	cytokine production involved in immune response	biological_process	1	1	1	1	100689	Spon2	NM_133903	-2.61576	2.71433	-6.94763	0.00251446	0.353117	3.80009	3.36379	3.3216	2.301	2.15792	1.86488
100689	Spon2	GO:0002376	immune system process	biological_process	9	0.0114171	1	0.086571	100689	Spon2	NM_133903	-2.61576	2.71433	-6.94763	0.00251446	0.353117	3.80009	3.36379	3.3216	2.301	2.15792	1.86488
100689	Spon2	GO:0002440	production of molecular mediator of immune response	biological_process	1	1	1	1	100689	Spon2	NM_133903	-2.61576	2.71433	-6.94763	0.00251446	0.353117	3.80009	3.36379	3.3216	2.301	2.15792	1.86488
100689	Spon2	GO:0002443	leukocyte mediated immunity	biological_process	1	1	1	1	100689	Spon2	NM_133903	-2.61576	2.71433	-6.94763	0.00251446	0.353117	3.80009	3.36379	3.3216	2.301	2.15792	1.86488
100689	Spon2	GO:0002444	myeloid leukocyte mediated immunity	biological_process	1	1	1	1	100689	Spon2	NM_133903	-2.61576	2.71433	-6.94763	0.00251446	0.353117	3.80009	3.36379	3.3216	2.301	2.15792	1.86488
100689	Spon2	GO:0002448	mast cell mediated immunity	biological_process	1	1	1	1	100689	Spon2	NM_133903	-2.61576	2.71433	-6.94763	0.00251446	0.353117	3.80009	3.36379	3.3216	2.301	2.15792	1.86488
100689	Spon2	GO:0002682	regulation of immune system process	biological_process	6	0.0237893	1	0.150924	100689	Spon2	NM_133903	-2.61576	2.71433	-6.94763	0.00251446	0.353117	3.80009	3.36379	3.3216	2.301	2.15792	1.86488
100689	Spon2	GO:0002684	positive regulation of immune system process	biological_process	6	0.00387147	1	0.03634	100689	Spon2	NM_133903	-2.61576	2.71433	-6.94763	0.00251446	0.353117	3.80009	3.36379	3.3216	2.301	2.15792	1.86488
100689	Spon2	GO:0002697	regulation of immune effector process	biological_process	1	1	1	1	100689	Spon2	NM_133903	-2.61576	2.71433	-6.94763	0.00251446	0.353117	3.80009	3.36379	3.3216	2.301	2.15792	1.86488
100689	Spon2	GO:0002699	positive regulation of immune effector process	biological_process	1	1	1	1	100689	Spon2	NM_133903	-2.61576	2.71433	-6.94763	0.00251446	0.353117	3.80009	3.36379	3.3216	2.301	2.15792	1.86488
100689	Spon2	GO:0002700	regulation of production of molecular mediator of immune response	biological_process	1	1	1	1	100689	Spon2	NM_133903	-2.61576	2.71433	-6.94763	0.00251446	0.353117	3.80009	3.36379	3.3216	2.301	2.15792	1.86488
100689	Spon2	GO:0002702	positive regulation of production of molecular mediator of immune response	biological_process	1	1	1	1	100689	Spon2	NM_133903	-2.61576	2.71433	-6.94763	0.00251446	0.353117	3.80009	3.36379	3.3216	2.301	2.15792	1.86488
100689	Spon2	GO:0002718	regulation of cytokine production involved in immune response	biological_process	1	1	1	1	100689	Spon2	NM_133903	-2.61576	2.71433	-6.94763	0.00251446	0.353117	3.80009	3.36379	3.3216	2.301	2.15792	1.86488
100689	Spon2	GO:0002720	positive regulation of cytokine production involved in immune response	biological_process	1	1	1	1	100689	Spon2	NM_133903	-2.61576	2.71433	-6.94763	0.00251446	0.353117	3.80009	3.36379	3.3216	2.301	2.15792	1.86488
100689	Spon2	GO:0003823	antigen binding	molecular_function	2	0.13956	1	0.533921	100689	Spon2	NM_133903	-2.61576	2.71433	-6.94763	0.00251446	0.353117	3.80009	3.36379	3.3216	2.301	2.15792	1.86488
100689	Spon2	GO:0005102	receptor binding	molecular_function	6	0.0644371	1	0.308151	100689	Spon2	NM_133903	-2.61576	2.71433	-6.94763	0.00251446	0.353117	3.80009	3.36379	3.3216	2.301	2.15792	1.86488
100689	Spon2	GO:0005488	binding	molecular_function	54	8.99267e-17	2.27065e-13	3.78442e-14	100689	Spon2	NM_133903	-2.61576	2.71433	-6.94763	0.00251446	0.353117	3.80009	3.36379	3.3216	2.301	2.15792	1.86488
100689	Spon2	GO:0005515	protein binding	molecular_function	38	5.64789e-12	1.42609e-08	7.92274e-10	100689	Spon2	NM_133903	-2.61576	2.71433	-6.94763	0.00251446	0.353117	3.80009	3.36379	3.3216	2.301	2.15792	1.86488
100689	Spon2	GO:0005576	extracellular region	cellular_component	19	2.74882e-05	0.0694076	0.000502954	100689	Spon2	NM_133903	-2.61576	2.71433	-6.94763	0.00251446	0.353117	3.80009	3.36379	3.3216	2.301	2.15792	1.86488
100689	Spon2	GO:0005578	proteinaceous extracellular matrix	cellular_component	2	0.394445	1	1	100689	Spon2	NM_133903	-2.61576	2.71433	-6.94763	0.00251446	0.353117	3.80009	3.36379	3.3216	2.301	2.15792	1.86488
100689	Spon2	GO:0005615	extracellular space	cellular_component	5	0.130236	1	0.513823	100689	Spon2	NM_133903	-2.61576	2.71433	-6.94763	0.00251446	0.353117	3.80009	3.36379	3.3216	2.301	2.15792	1.86488
100689	Spon2	GO:0006810	transport	biological_process	17	0.000207295	0.523421	0.00279904	100689	Spon2	NM_133903	-2.61576	2.71433	-6.94763	0.00251446	0.353117	3.80009	3.36379	3.3216	2.301	2.15792	1.86488
100689	Spon2	GO:0006897	endocytosis	biological_process	1	1	1	1	100689	Spon2	NM_133903	-2.61576	2.71433	-6.94763	0.00251446	0.353117	3.80009	3.36379	3.3216	2.301	2.15792	1.86488
100689	Spon2	GO:0006909	phagocytosis	biological_process	1	1	1	1	100689	Spon2	NM_133903	-2.61576	2.71433	-6.94763	0.00251446	0.353117	3.80009	3.36379	3.3216	2.301	2.15792	1.86488
100689	Spon2	GO:0006950	response to stress	biological_process	14	0.000439485	1	0.00541317	100689	Spon2	NM_133903	-2.61576	2.71433	-6.94763	0.00251446	0.353117	3.80009	3.36379	3.3216	2.301	2.15792	1.86488
100689	Spon2	GO:0006952	defense response	biological_process	7	0.00896198	1	0.0707157	100689	Spon2	NM_133903	-2.61576	2.71433	-6.94763	0.00251446	0.353117	3.80009	3.36379	3.3216	2.301	2.15792	1.86488
100689	Spon2	GO:0006955	immune response	biological_process	6	0.0177892	1	0.120101	100689	Spon2	NM_133903	-2.61576	2.71433	-6.94763	0.00251446	0.353117	3.80009	3.36379	3.3216	2.301	2.15792	1.86488
100689	Spon2	GO:0006959	humoral immune response	biological_process	1	1	1	1	100689	Spon2	NM_133903	-2.61576	2.71433	-6.94763	0.00251446	0.353117	3.80009	3.36379	3.3216	2.301	2.15792	1.86488
100689	Spon2	GO:0007155	cell adhesion	biological_process	9	0.000523726	1	0.00629351	100689	Spon2	NM_133903	-2.61576	2.71433	-6.94763	0.00251446	0.353117	3.80009	3.36379	3.3216	2.301	2.15792	1.86488
100689	Spon2	GO:0008228	opsonization	biological_process	1	1	1	1	100689	Spon2	NM_133903	-2.61576	2.71433	-6.94763	0.00251446	0.353117	3.80009	3.36379	3.3216	2.301	2.15792	1.86488
100689	Spon2	GO:0008289	lipid binding	molecular_function	5	0.0122274	1	0.0916146	100689	Spon2	NM_133903	-2.61576	2.71433	-6.94763	0.00251446	0.353117	3.80009	3.36379	3.3216	2.301	2.15792	1.86488
100689	Spon2	GO:0009605	response to external stimulus	biological_process	13	3.12956e-05	0.0790215	0.000556489	100689	Spon2	NM_133903	-2.61576	2.71433	-6.94763	0.00251446	0.353117	3.80009	3.36379	3.3216	2.301	2.15792	1.86488
100689	Spon2	GO:0009607	response to biotic stimulus	biological_process	4	0.125925	1	0.503102	100689	Spon2	NM_133903	-2.61576	2.71433	-6.94763	0.00251446	0.353117	3.80009	3.36379	3.3216	2.301	2.15792	1.86488
100689	Spon2	GO:0009615	response to virus	biological_process	3	0.0679686	1	0.320786	100689	Spon2	NM_133903	-2.61576	2.71433	-6.94763	0.00251446	0.353117	3.80009	3.36379	3.3216	2.301	2.15792	1.86488
100689	Spon2	GO:0009617	response to bacterium	biological_process	2	0.535844	1	1	100689	Spon2	NM_133903	-2.61576	2.71433	-6.94763	0.00251446	0.353117	3.80009	3.36379	3.3216	2.301	2.15792	1.86488
100689	Spon2	GO:0009620	response to fungus	biological_process	1	1	1	1	100689	Spon2	NM_133903	-2.61576	2.71433	-6.94763	0.00251446	0.353117	3.80009	3.36379	3.3216	2.301	2.15792	1.86488
100689	Spon2	GO:0009987	cellular process	biological_process	63	2.07412e-20	5.23717e-17	5.23717e-17	100689	Spon2	NM_133903	-2.61576	2.71433	-6.94763	0.00251446	0.353117	3.80009	3.36379	3.3216	2.301	2.15792	1.86488
100689	Spon2	GO:0010033	response to organic substance	biological_process	13	0.000132428	0.334379	0.00195544	100689	Spon2	NM_133903	-2.61576	2.71433	-6.94763	0.00251446	0.353117	3.80009	3.36379	3.3216	2.301	2.15792	1.86488
100689	Spon2	GO:0010934	macrophage cytokine production	biological_process	1	1	1	1	100689	Spon2	NM_133903	-2.61576	2.71433	-6.94763	0.00251446	0.353117	3.80009	3.36379	3.3216	2.301	2.15792	1.86488
100689	Spon2	GO:0010935	regulation of macrophage cytokine production	biological_process	1	1	1	1	100689	Spon2	NM_133903	-2.61576	2.71433	-6.94763	0.00251446	0.353117	3.80009	3.36379	3.3216	2.301	2.15792	1.86488
100689	Spon2	GO:0016192	vesicle-mediated transport	biological_process	3	0.67148	1	1	100689	Spon2	NM_133903	-2.61576	2.71433	-6.94763	0.00251446	0.353117	3.80009	3.36379	3.3216	2.301	2.15792	1.86488
100689	Spon2	GO:0019730	antimicrobial humoral response	biological_process	1	1	1	1	100689	Spon2	NM_133903	-2.61576	2.71433	-6.94763	0.00251446	0.353117	3.80009	3.36379	3.3216	2.301	2.15792	1.86488
100689	Spon2	GO:0019731	antibacterial humoral response	biological_process	1	1	1	1	100689	Spon2	NM_133903	-2.61576	2.71433	-6.94763	0.00251446	0.353117	3.80009	3.36379	3.3216	2.301	2.15792	1.86488
100689	Spon2	GO:0022610	biological adhesion	biological_process	9	0.000554221	1	0.00653929	100689	Spon2	NM_133903	-2.61576	2.71433	-6.94763	0.00251446	0.353117	3.80009	3.36379	3.3216	2.301	2.15792	1.86488
100689	Spon2	GO:0031012	extracellular matrix	cellular_component	2	0.444673	1	1	100689	Spon2	NM_133903	-2.61576	2.71433	-6.94763	0.00251446	0.353117	3.80009	3.36379	3.3216	2.301	2.15792	1.86488
100689	Spon2	GO:0031982	vesicle	cellular_component	18	8.15178e-06	0.0205832	0.000164666	100689	Spon2	NM_133903	-2.61576	2.71433	-6.94763	0.00251446	0.353117	3.80009	3.36379	3.3216	2.301	2.15792	1.86488
100689	Spon2	GO:0031988	membrane-bounded vesicle	cellular_component	15	0.000177276	0.447623	0.00252894	100689	Spon2	NM_133903	-2.61576	2.71433	-6.94763	0.00251446	0.353117	3.80009	3.36379	3.3216	2.301	2.15792	1.86488
100689	Spon2	GO:0032496	response to lipopolysaccharide	biological_process	2	0.348384	1	1	100689	Spon2	NM_133903	-2.61576	2.71433	-6.94763	0.00251446	0.353117	3.80009	3.36379	3.3216	2.301	2.15792	1.86488
100689	Spon2	GO:0032501	multicellular organismal process	biological_process	29	5.01065e-07	0.00126519	1.25266e-05	100689	Spon2	NM_133903	-2.61576	2.71433	-6.94763	0.00251446	0.353117	3.80009	3.36379	3.3216	2.301	2.15792	1.86488
100689	Spon2	GO:0032635	interleukin-6 production	biological_process	1	1	1	1	100689	Spon2	NM_133903	-2.61576	2.71433	-6.94763	0.00251446	0.353117	3.80009	3.36379	3.3216	2.301	2.15792	1.86488
100689	Spon2	GO:0032640	tumor necrosis factor production	biological_process	1	1	1	1	100689	Spon2	NM_133903	-2.61576	2.71433	-6.94763	0.00251446	0.353117	3.80009	3.36379	3.3216	2.301	2.15792	1.86488
100689	Spon2	GO:0032675	regulation of interleukin-6 production	biological_process	1	1	1	1	100689	Spon2	NM_133903	-2.61576	2.71433	-6.94763	0.00251446	0.353117	3.80009	3.36379	3.3216	2.301	2.15792	1.86488
100689	Spon2	GO:0032680	regulation of tumor necrosis factor production	biological_process	1	1	1	1	100689	Spon2	NM_133903	-2.61576	2.71433	-6.94763	0.00251446	0.353117	3.80009	3.36379	3.3216	2.301	2.15792	1.86488
100689	Spon2	GO:0032755	positive regulation of interleukin-6 production	biological_process	1	1	1	1	100689	Spon2	NM_133903	-2.61576	2.71433	-6.94763	0.00251446	0.353117	3.80009	3.36379	3.3216	2.301	2.15792	1.86488
100689	Spon2	GO:0032760	positive regulation of tumor necrosis factor production	biological_process	1	1	1	1	100689	Spon2	NM_133903	-2.61576	2.71433	-6.94763	0.00251446	0.353117	3.80009	3.36379	3.3216	2.301	2.15792	1.86488
100689	Spon2	GO:0033993	response to lipid	biological_process	3	0.233871	1	0.791586	100689	Spon2	NM_133903	-2.61576	2.71433	-6.94763	0.00251446	0.353117	3.80009	3.36379	3.3216	2.301	2.15792	1.86488
100689	Spon2	GO:0042221	response to chemical	biological_process	21	1.40997e-07	0.000356018	4.04566e-06	100689	Spon2	NM_133903	-2.61576	2.71433	-6.94763	0.00251446	0.353117	3.80009	3.36379	3.3216	2.301	2.15792	1.86488
100689	Spon2	GO:0042742	defense response to bacterium	biological_process	1	1	1	1	100689	Spon2	NM_133903	-2.61576	2.71433	-6.94763	0.00251446	0.353117	3.80009	3.36379	3.3216	2.301	2.15792	1.86488
100689	Spon2	GO:0043152	induction of bacterial agglutination	biological_process	1	1	1	1	100689	Spon2	NM_133903	-2.61576	2.71433	-6.94763	0.00251446	0.353117	3.80009	3.36379	3.3216	2.301	2.15792	1.86488
100689	Spon2	GO:0043167	ion binding	molecular_function	23	3.23217e-06	0.00816122	7.03554e-05	100689	Spon2	NM_133903	-2.61576	2.71433	-6.94763	0.00251446	0.353117	3.80009	3.36379	3.3216	2.301	2.15792	1.86488
100689	Spon2	GO:0043169	cation binding	molecular_function	15	0.000363616	0.91813	0.00452281	100689	Spon2	NM_133903	-2.61576	2.71433	-6.94763	0.00251446	0.353117	3.80009	3.36379	3.3216	2.301	2.15792	1.86488
100689	Spon2	GO:0043207	response to external biotic stimulus	biological_process	4	0.114528	1	0.469453	100689	Spon2	NM_133903	-2.61576	2.71433	-6.94763	0.00251446	0.353117	3.80009	3.36379	3.3216	2.301	2.15792	1.86488
100689	Spon2	GO:0043226	organelle	cellular_component	54	2.71503e-17	6.85544e-14	1.57803e-14	100689	Spon2	NM_133903	-2.61576	2.71433	-6.94763	0.00251446	0.353117	3.80009	3.36379	3.3216	2.301	2.15792	1.86488
100689	Spon2	GO:0043227	membrane-bounded organelle	cellular_component	50	1.53346e-15	3.872e-12	4.30222e-13	100689	Spon2	NM_133903	-2.61576	2.71433	-6.94763	0.00251446	0.353117	3.80009	3.36379	3.3216	2.301	2.15792	1.86488
100689	Spon2	GO:0043230	extracellular organelle	cellular_component	14	0.000103505	0.261351	0.00156498	100689	Spon2	NM_133903	-2.61576	2.71433	-6.94763	0.00251446	0.353117	3.80009	3.36379	3.3216	2.301	2.15792	1.86488
100689	Spon2	GO:0044421	extracellular region part	cellular_component	18	1.69056e-05	0.0426866	0.000323383	100689	Spon2	NM_133903	-2.61576	2.71433	-6.94763	0.00251446	0.353117	3.80009	3.36379	3.3216	2.301	2.15792	1.86488
100689	Spon2	GO:0044699	single-organism process	biological_process	58	3.42298e-18	8.64303e-15	4.32151e-15	100689	Spon2	NM_133903	-2.61576	2.71433	-6.94763	0.00251446	0.353117	3.80009	3.36379	3.3216	2.301	2.15792	1.86488
100689	Spon2	GO:0044707	single-multicellular organism process	biological_process	29	2.78859e-07	0.00070412	7.41179e-06	100689	Spon2	NM_133903	-2.61576	2.71433	-6.94763	0.00251446	0.353117	3.80009	3.36379	3.3216	2.301	2.15792	1.86488
100689	Spon2	GO:0044765	single-organism transport	biological_process	16	0.000101429	0.256107	0.00154281	100689	Spon2	NM_133903	-2.61576	2.71433	-6.94763	0.00251446	0.353117	3.80009	3.36379	3.3216	2.301	2.15792	1.86488
100689	Spon2	GO:0045087	innate immune response	biological_process	3	0.165266	1	0.603901	100689	Spon2	NM_133903	-2.61576	2.71433	-6.94763	0.00251446	0.353117	3.80009	3.36379	3.3216	2.301	2.15792	1.86488
100689	Spon2	GO:0046872	metal ion binding	molecular_function	15	0.000279374	0.705419	0.00354482	100689	Spon2	NM_133903	-2.61576	2.71433	-6.94763	0.00251446	0.353117	3.80009	3.36379	3.3216	2.301	2.15792	1.86488
100689	Spon2	GO:0048518	positive regulation of biological process	biological_process	27	4.78974e-09	1.20941e-05	3.02352e-07	100689	Spon2	NM_133903	-2.61576	2.71433	-6.94763	0.00251446	0.353117	3.80009	3.36379	3.3216	2.301	2.15792	1.86488
100689	Spon2	GO:0048583	regulation of response to stimulus	biological_process	20	7.73109e-08	0.00019521	2.50269e-06	100689	Spon2	NM_133903	-2.61576	2.71433	-6.94763	0.00251446	0.353117	3.80009	3.36379	3.3216	2.301	2.15792	1.86488
100689	Spon2	GO:0048584	positive regulation of response to stimulus	biological_process	11	0.000150752	0.380648	0.00220028	100689	Spon2	NM_133903	-2.61576	2.71433	-6.94763	0.00251446	0.353117	3.80009	3.36379	3.3216	2.301	2.15792	1.86488
100689	Spon2	GO:0050776	regulation of immune response	biological_process	3	0.184458	1	0.657849	100689	Spon2	NM_133903	-2.61576	2.71433	-6.94763	0.00251446	0.353117	3.80009	3.36379	3.3216	2.301	2.15792	1.86488
100689	Spon2	GO:0050778	positive regulation of immune response	biological_process	3	0.129153	1	0.511182	100689	Spon2	NM_133903	-2.61576	2.71433	-6.94763	0.00251446	0.353117	3.80009	3.36379	3.3216	2.301	2.15792	1.86488
100689	Spon2	GO:0050789	regulation of biological process	biological_process	44	8.46992e-12	2.13865e-08	1.06933e-09	100689	Spon2	NM_133903	-2.61576	2.71433	-6.94763	0.00251446	0.353117	3.80009	3.36379	3.3216	2.301	2.15792	1.86488
100689	Spon2	GO:0050832	defense response to fungus	biological_process	1	1	1	1	100689	Spon2	NM_133903	-2.61576	2.71433	-6.94763	0.00251446	0.353117	3.80009	3.36379	3.3216	2.301	2.15792	1.86488
100689	Spon2	GO:0050896	response to stimulus	biological_process	36	7.81654e-10	1.97368e-06	5.63907e-08	100689	Spon2	NM_133903	-2.61576	2.71433	-6.94763	0.00251446	0.353117	3.80009	3.36379	3.3216	2.301	2.15792	1.86488
100689	Spon2	GO:0051179	localization	biological_process	26	4.73174e-08	0.000119476	1.81025e-06	100689	Spon2	NM_133903	-2.61576	2.71433	-6.94763	0.00251446	0.353117	3.80009	3.36379	3.3216	2.301	2.15792	1.86488
100689	Spon2	GO:0051234	establishment of localization	biological_process	17	0.000298971	0.754903	0.00375573	100689	Spon2	NM_133903	-2.61576	2.71433	-6.94763	0.00251446	0.353117	3.80009	3.36379	3.3216	2.301	2.15792	1.86488
100689	Spon2	GO:0051239	regulation of multicellular organismal process	biological_process	15	2.09286e-05	0.0528448	0.000391443	100689	Spon2	NM_133903	-2.61576	2.71433	-6.94763	0.00251446	0.353117	3.80009	3.36379	3.3216	2.301	2.15792	1.86488
100689	Spon2	GO:0051240	positive regulation of multicellular organismal process	biological_process	11	6.05316e-05	0.152842	0.00099897	100689	Spon2	NM_133903	-2.61576	2.71433	-6.94763	0.00251446	0.353117	3.80009	3.36379	3.3216	2.301	2.15792	1.86488
100689	Spon2	GO:0051607	defense response to virus	biological_process	2	0.312086	1	0.944865	100689	Spon2	NM_133903	-2.61576	2.71433	-6.94763	0.00251446	0.353117	3.80009	3.36379	3.3216	2.301	2.15792	1.86488
100689	Spon2	GO:0051704	multi-organism process	biological_process	8	0.0147117	1	0.104053	100689	Spon2	NM_133903	-2.61576	2.71433	-6.94763	0.00251446	0.353117	3.80009	3.36379	3.3216	2.301	2.15792	1.86488
100689	Spon2	GO:0051707	response to other organism	biological_process	4	0.114528	1	0.469453	100689	Spon2	NM_133903	-2.61576	2.71433	-6.94763	0.00251446	0.353117	3.80009	3.36379	3.3216	2.301	2.15792	1.86488
100689	Spon2	GO:0051716	cellular response to stimulus	biological_process	30	5.48576e-08	0.000138515	2.00747e-06	100689	Spon2	NM_133903	-2.61576	2.71433	-6.94763	0.00251446	0.353117	3.80009	3.36379	3.3216	2.301	2.15792	1.86488
100689	Spon2	GO:0060907	positive regulation of macrophage cytokine production	biological_process	1	1	1	1	100689	Spon2	NM_133903	-2.61576	2.71433	-6.94763	0.00251446	0.353117	3.80009	3.36379	3.3216	2.301	2.15792	1.86488
100689	Spon2	GO:0061081	positive regulation of myeloid leukocyte cytokine production involved in immune response	biological_process	1	1	1	1	100689	Spon2	NM_133903	-2.61576	2.71433	-6.94763	0.00251446	0.353117	3.80009	3.36379	3.3216	2.301	2.15792	1.86488
100689	Spon2	GO:0061082	myeloid leukocyte cytokine production	biological_process	1	1	1	1	100689	Spon2	NM_133903	-2.61576	2.71433	-6.94763	0.00251446	0.353117	3.80009	3.36379	3.3216	2.301	2.15792	1.86488
100689	Spon2	GO:0065007	biological regulation	biological_process	48	6.65236e-14	1.67972e-10	1.39977e-11	100689	Spon2	NM_133903	-2.61576	2.71433	-6.94763	0.00251446	0.353117	3.80009	3.36379	3.3216	2.301	2.15792	1.86488
100689	Spon2	GO:0065010	extracellular membrane-bounded organelle	cellular_component	14	9.84927e-05	0.248694	0.00151643	100689	Spon2	NM_133903	-2.61576	2.71433	-6.94763	0.00251446	0.353117	3.80009	3.36379	3.3216	2.301	2.15792	1.86488
100689	Spon2	GO:0070062	extracellular exosome	cellular_component	14	9.58819e-05	0.242102	0.00148529	100689	Spon2	NM_133903	-2.61576	2.71433	-6.94763	0.00251446	0.353117	3.80009	3.36379	3.3216	2.301	2.15792	1.86488
100689	Spon2	GO:0070887	cellular response to chemical stimulus	biological_process	18	1.42424e-08	3.5962e-05	6.78529e-07	100689	Spon2	NM_133903	-2.61576	2.71433	-6.94763	0.00251446	0.353117	3.80009	3.36379	3.3216	2.301	2.15792	1.86488
100689	Spon2	GO:0071216	cellular response to biotic stimulus	biological_process	2	0.270597	1	0.858363	100689	Spon2	NM_133903	-2.61576	2.71433	-6.94763	0.00251446	0.353117	3.80009	3.36379	3.3216	2.301	2.15792	1.86488
100689	Spon2	GO:0071219	cellular response to molecule of bacterial origin	biological_process	2	0.251129	1	0.823508	100689	Spon2	NM_133903	-2.61576	2.71433	-6.94763	0.00251446	0.353117	3.80009	3.36379	3.3216	2.301	2.15792	1.86488
100689	Spon2	GO:0071222	cellular response to lipopolysaccharide	biological_process	2	0.241204	1	0.804543	100689	Spon2	NM_133903	-2.61576	2.71433	-6.94763	0.00251446	0.353117	3.80009	3.36379	3.3216	2.301	2.15792	1.86488
100689	Spon2	GO:0071310	cellular response to organic substance	biological_process	11	0.000200616	0.506555	0.00275302	100689	Spon2	NM_133903	-2.61576	2.71433	-6.94763	0.00251446	0.353117	3.80009	3.36379	3.3216	2.301	2.15792	1.86488
100689	Spon2	GO:0071396	cellular response to lipid	biological_process	3	0.112376	1	0.465162	100689	Spon2	NM_133903	-2.61576	2.71433	-6.94763	0.00251446	0.353117	3.80009	3.36379	3.3216	2.301	2.15792	1.86488
100689	Spon2	GO:0071706	tumor necrosis factor superfamily cytokine production	biological_process	1	1	1	1	100689	Spon2	NM_133903	-2.61576	2.71433	-6.94763	0.00251446	0.353117	3.80009	3.36379	3.3216	2.301	2.15792	1.86488
100689	Spon2	GO:0097367	carbohydrate derivative binding	molecular_function	10	0.00327765	1	0.0320778	100689	Spon2	NM_133903	-2.61576	2.71433	-6.94763	0.00251446	0.353117	3.80009	3.36379	3.3216	2.301	2.15792	1.86488
100689	Spon2	GO:0098542	defense response to other organism	biological_process	2	0.522685	1	1	100689	Spon2	NM_133903	-2.61576	2.71433	-6.94763	0.00251446	0.353117	3.80009	3.36379	3.3216	2.301	2.15792	1.86488
100689	Spon2	GO:1901700	response to oxygen-containing compound	biological_process	7	0.00896198	1	0.0707157	100689	Spon2	NM_133903	-2.61576	2.71433	-6.94763	0.00251446	0.353117	3.80009	3.36379	3.3216	2.301	2.15792	1.86488
100689	Spon2	GO:1901701	cellular response to oxygen-containing compound	biological_process	4	0.121444	1	0.490635	100689	Spon2	NM_133903	-2.61576	2.71433	-6.94763	0.00251446	0.353117	3.80009	3.36379	3.3216	2.301	2.15792	1.86488
100689	Spon2	GO:1902578	single-organism localization	biological_process	17	5.0384e-05	0.12722	0.000850428	100689	Spon2	NM_133903	-2.61576	2.71433	-6.94763	0.00251446	0.353117	3.80009	3.36379	3.3216	2.301	2.15792	1.86488
100689	Spon2	GO:1903555	regulation of tumor necrosis factor superfamily cytokine production	biological_process	1	1	1	1	100689	Spon2	NM_133903	-2.61576	2.71433	-6.94763	0.00251446	0.353117	3.80009	3.36379	3.3216	2.301	2.15792	1.86488
100689	Spon2	GO:1903557	positive regulation of tumor necrosis factor superfamily cytokine production	biological_process	1	1	1	1	100689	Spon2	NM_133903	-2.61576	2.71433	-6.94763	0.00251446	0.353117	3.80009	3.36379	3.3216	2.301	2.15792	1.86488
100689	Spon2	GO:1903561	extracellular vesicle	cellular_component	14	0.000100779	0.254468	0.00154223	100689	Spon2	NM_133903	-2.61576	2.71433	-6.94763	0.00251446	0.353117	3.80009	3.36379	3.3216	2.301	2.15792	1.86488
105387	Akr1c14	GO:0003824	catalytic activity	molecular_function	30	2.71808e-10	6.86316e-07	2.30411e-08	105387	Akr1c14	NM_134072	2.49343	4.70913	4.24422	0.0215074	0.460194	3.78402	3.86984	4.63401	5.10955	5.59529	5.53743
105387	Akr1c14	GO:0016229	steroid dehydrogenase activity	molecular_function	5	1.16143e-06	0.0029326	2.69046e-05	105387	Akr1c14	NM_134072	2.49343	4.70913	4.24422	0.0215074	0.460194	3.78402	3.86984	4.63401	5.10955	5.59529	5.53743
105387	Akr1c14	GO:0016491	oxidoreductase activity	molecular_function	9	1.37132e-05	0.0346258	0.000268417	105387	Akr1c14	NM_134072	2.49343	4.70913	4.24422	0.0215074	0.460194	3.78402	3.86984	4.63401	5.10955	5.59529	5.53743
105387	Akr1c14	GO:0016614	oxidoreductase activity, acting on CH-OH group of donors	molecular_function	5	8.40127e-05	0.212132	0.00132583	105387	Akr1c14	NM_134072	2.49343	4.70913	4.24422	0.0215074	0.460194	3.78402	3.86984	4.63401	5.10955	5.59529	5.53743
105387	Akr1c14	GO:0016616	oxidoreductase activity, acting on the CH-OH group of donors, NAD or NADP as acceptor	molecular_function	5	3.89412e-05	0.0983265	0.000673469	105387	Akr1c14	NM_134072	2.49343	4.70913	4.24422	0.0215074	0.460194	3.78402	3.86984	4.63401	5.10955	5.59529	5.53743
105387	Akr1c14	GO:0033764	steroid dehydrogenase activity, acting on the CH-OH group of donors, NAD or NADP as acceptor	molecular_function	5	7.76049e-07	0.00195952	1.88416e-05	105387	Akr1c14	NM_134072	2.49343	4.70913	4.24422	0.0215074	0.460194	3.78402	3.86984	4.63401	5.10955	5.59529	5.53743
105387	Akr1c14	GO:0047023	androsterone dehydrogenase activity	molecular_function	1	1	1	1	105387	Akr1c14	NM_134072	2.49343	4.70913	4.24422	0.0215074	0.460194	3.78402	3.86984	4.63401	5.10955	5.59529	5.53743
11486	Ada	GO:0000003	reproduction	biological_process	4	0.138715	1	0.531497	11486	Ada	NM_001272052,NM_007398	-3.55831	6.85483	-3.63563	0.0225969	0.462659	8.47399	7.85107	7.16885	5.34448	6.2159	6.43995
11486	Ada	GO:0000323	lytic vacuole	cellular_component	4	0.0256158	1	0.160099	11486	Ada	NM_001272052,NM_007398	-3.55831	6.85483	-3.63563	0.0225969	0.462659	8.47399	7.85107	7.16885	5.34448	6.2159	6.43995
11486	Ada	GO:0001666	response to hypoxia	biological_process	1	1	1	1	11486	Ada	NM_001272052,NM_007398	-3.55831	6.85483	-3.63563	0.0225969	0.462659	8.47399	7.85107	7.16885	5.34448	6.2159	6.43995
11486	Ada	GO:0001701	in utero embryonic development	biological_process	3	0.129153	1	0.511182	11486	Ada	NM_001272052,NM_007398	-3.55831	6.85483	-3.63563	0.0225969	0.462659	8.47399	7.85107	7.16885	5.34448	6.2159	6.43995
11486	Ada	GO:0001775	cell activation	biological_process	3	0.34874	1	1	11486	Ada	NM_001272052,NM_007398	-3.55831	6.85483	-3.63563	0.0225969	0.462659	8.47399	7.85107	7.16885	5.34448	6.2159	6.43995
11486	Ada	GO:0001776	leukocyte homeostasis	biological_process	1	1	1	1	11486	Ada	NM_001272052,NM_007398	-3.55831	6.85483	-3.63563	0.0225969	0.462659	8.47399	7.85107	7.16885	5.34448	6.2159	6.43995
11486	Ada	GO:0001782	B cell homeostasis	biological_process	1	1	1	1	11486	Ada	NM_001272052,NM_007398	-3.55831	6.85483	-3.63563	0.0225969	0.462659	8.47399	7.85107	7.16885	5.34448	6.2159	6.43995
11486	Ada	GO:0001783	B cell apoptotic process	biological_process	1	1	1	1	11486	Ada	NM_001272052,NM_007398	-3.55831	6.85483	-3.63563	0.0225969	0.462659	8.47399	7.85107	7.16885	5.34448	6.2159	6.43995
11486	Ada	GO:0001821	histamine secretion	biological_process	1	1	1	1	11486	Ada	NM_001272052,NM_007398	-3.55831	6.85483	-3.63563	0.0225969	0.462659	8.47399	7.85107	7.16885	5.34448	6.2159	6.43995
11486	Ada	GO:0001824	blastocyst development	biological_process	2	0.125624	1	0.503102	11486	Ada	NM_001272052,NM_007398	-3.55831	6.85483	-3.63563	0.0225969	0.462659	8.47399	7.85107	7.16885	5.34448	6.2159	6.43995
11486	Ada	GO:0001825	blastocyst formation	biological_process	1	1	1	1	11486	Ada	NM_001272052,NM_007398	-3.55831	6.85483	-3.63563	0.0225969	0.462659	8.47399	7.85107	7.16885	5.34448	6.2159	6.43995
11486	Ada	GO:0001829	trophectodermal cell differentiation	biological_process	1	1	1	1	11486	Ada	NM_001272052,NM_007398	-3.55831	6.85483	-3.63563	0.0225969	0.462659	8.47399	7.85107	7.16885	5.34448	6.2159	6.43995
11486	Ada	GO:0001882	nucleoside binding	molecular_function	7	0.0364537	1	0.203791	11486	Ada	NM_001272052,NM_007398	-3.55831	6.85483	-3.63563	0.0225969	0.462659	8.47399	7.85107	7.16885	5.34448	6.2159	6.43995
11486	Ada	GO:0001883	purine nucleoside binding	molecular_function	7	0.035747	1	0.203791	11486	Ada	NM_001272052,NM_007398	-3.55831	6.85483	-3.63563	0.0225969	0.462659	8.47399	7.85107	7.16885	5.34448	6.2159	6.43995
11486	Ada	GO:0001889	liver development	biological_process	1	1	1	1	11486	Ada	NM_001272052,NM_007398	-3.55831	6.85483	-3.63563	0.0225969	0.462659	8.47399	7.85107	7.16885	5.34448	6.2159	6.43995
11486	Ada	GO:0001890	placenta development	biological_process	1	1	1	1	11486	Ada	NM_001272052,NM_007398	-3.55831	6.85483	-3.63563	0.0225969	0.462659	8.47399	7.85107	7.16885	5.34448	6.2159	6.43995
11486	Ada	GO:0001973	adenosine receptor signaling pathway	biological_process	1	1	1	1	11486	Ada	NM_001272052,NM_007398	-3.55831	6.85483	-3.63563	0.0225969	0.462659	8.47399	7.85107	7.16885	5.34448	6.2159	6.43995
11486	Ada	GO:0002027	regulation of heart rate	biological_process	1	1	1	1	11486	Ada	NM_001272052,NM_007398	-3.55831	6.85483	-3.63563	0.0225969	0.462659	8.47399	7.85107	7.16885	5.34448	6.2159	6.43995
11486	Ada	GO:0002250	adaptive immune response	biological_process	2	0.404138	1	1	11486	Ada	NM_001272052,NM_007398	-3.55831	6.85483	-3.63563	0.0225969	0.462659	8.47399	7.85107	7.16885	5.34448	6.2159	6.43995
11486	Ada	GO:0002252	immune effector process	biological_process	3	0.259722	1	0.84441	11486	Ada	NM_001272052,NM_007398	-3.55831	6.85483	-3.63563	0.0225969	0.462659	8.47399	7.85107	7.16885	5.34448	6.2159	6.43995
11486	Ada	GO:0002253	activation of immune response	biological_process	2	0.339733	1	1	11486	Ada	NM_001272052,NM_007398	-3.55831	6.85483	-3.63563	0.0225969	0.462659	8.47399	7.85107	7.16885	5.34448	6.2159	6.43995
11486	Ada	GO:0002260	lymphocyte homeostasis	biological_process	1	1	1	1	11486	Ada	NM_001272052,NM_007398	-3.55831	6.85483	-3.63563	0.0225969	0.462659	8.47399	7.85107	7.16885	5.34448	6.2159	6.43995
11486	Ada	GO:0002263	cell activation involved in immune response	biological_process	1	1	1	1	11486	Ada	NM_001272052,NM_007398	-3.55831	6.85483	-3.63563	0.0225969	0.462659	8.47399	7.85107	7.16885	5.34448	6.2159	6.43995
11486	Ada	GO:0002285	lymphocyte activation involved in immune response	biological_process	1	1	1	1	11486	Ada	NM_001272052,NM_007398	-3.55831	6.85483	-3.63563	0.0225969	0.462659	8.47399	7.85107	7.16885	5.34448	6.2159	6.43995
11486	Ada	GO:0002312	B cell activation involved in immune response	biological_process	1	1	1	1	11486	Ada	NM_001272052,NM_007398	-3.55831	6.85483	-3.63563	0.0225969	0.462659	8.47399	7.85107	7.16885	5.34448	6.2159	6.43995
11486	Ada	GO:0002313	mature B cell differentiation involved in immune response	biological_process	1	1	1	1	11486	Ada	NM_001272052,NM_007398	-3.55831	6.85483	-3.63563	0.0225969	0.462659	8.47399	7.85107	7.16885	5.34448	6.2159	6.43995
11486	Ada	GO:0002314	germinal center B cell differentiation	biological_process	1	1	1	1	11486	Ada	NM_001272052,NM_007398	-3.55831	6.85483	-3.63563	0.0225969	0.462659	8.47399	7.85107	7.16885	5.34448	6.2159	6.43995
11486	Ada	GO:0002335	mature B cell differentiation	biological_process	1	1	1	1	11486	Ada	NM_001272052,NM_007398	-3.55831	6.85483	-3.63563	0.0225969	0.462659	8.47399	7.85107	7.16885	5.34448	6.2159	6.43995
11486	Ada	GO:0002366	leukocyte activation involved in immune response	biological_process	1	1	1	1	11486	Ada	NM_001272052,NM_007398	-3.55831	6.85483	-3.63563	0.0225969	0.462659	8.47399	7.85107	7.16885	5.34448	6.2159	6.43995
11486	Ada	GO:0002376	immune system process	biological_process	9	0.0114171	1	0.086571	11486	Ada	NM_001272052,NM_007398	-3.55831	6.85483	-3.63563	0.0225969	0.462659	8.47399	7.85107	7.16885	5.34448	6.2159	6.43995
11486	Ada	GO:0002429	immune response-activating cell surface receptor signaling pathway	biological_process	1	1	1	1	11486	Ada	NM_001272052,NM_007398	-3.55831	6.85483	-3.63563	0.0225969	0.462659	8.47399	7.85107	7.16885	5.34448	6.2159	6.43995
11486	Ada	GO:0002460	adaptive immune response based on somatic recombination of immune receptors built from immunoglobulin superfamily domains	biological_process	1	1	1	1	11486	Ada	NM_001272052,NM_007398	-3.55831	6.85483	-3.63563	0.0225969	0.462659	8.47399	7.85107	7.16885	5.34448	6.2159	6.43995
11486	Ada	GO:0002467	germinal center formation	biological_process	1	1	1	1	11486	Ada	NM_001272052,NM_007398	-3.55831	6.85483	-3.63563	0.0225969	0.462659	8.47399	7.85107	7.16885	5.34448	6.2159	6.43995
11486	Ada	GO:0002520	immune system development	biological_process	4	0.144426	1	0.547294	11486	Ada	NM_001272052,NM_007398	-3.55831	6.85483	-3.63563	0.0225969	0.462659	8.47399	7.85107	7.16885	5.34448	6.2159	6.43995
11486	Ada	GO:0002521	leukocyte differentiation	biological_process	3	0.156067	1	0.578662	11486	Ada	NM_001272052,NM_007398	-3.55831	6.85483	-3.63563	0.0225969	0.462659	8.47399	7.85107	7.16885	5.34448	6.2159	6.43995
11486	Ada	GO:0002634	regulation of germinal center formation	biological_process	1	1	1	1	11486	Ada	NM_001272052,NM_007398	-3.55831	6.85483	-3.63563	0.0225969	0.462659	8.47399	7.85107	7.16885	5.34448	6.2159	6.43995
11486	Ada	GO:0002636	positive regulation of germinal center formation	biological_process	1	1	1	1	11486	Ada	NM_001272052,NM_007398	-3.55831	6.85483	-3.63563	0.0225969	0.462659	8.47399	7.85107	7.16885	5.34448	6.2159	6.43995
11486	Ada	GO:0002682	regulation of immune system process	biological_process	6	0.0237893	1	0.150924	11486	Ada	NM_001272052,NM_007398	-3.55831	6.85483	-3.63563	0.0225969	0.462659	8.47399	7.85107	7.16885	5.34448	6.2159	6.43995
11486	Ada	GO:0002683	negative regulation of immune system process	biological_process	3	0.102153	1	0.438073	11486	Ada	NM_001272052,NM_007398	-3.55831	6.85483	-3.63563	0.0225969	0.462659	8.47399	7.85107	7.16885	5.34448	6.2159	6.43995
11486	Ada	GO:0002684	positive regulation of immune system process	biological_process	6	0.00387147	1	0.03634	11486	Ada	NM_001272052,NM_007398	-3.55831	6.85483	-3.63563	0.0225969	0.462659	8.47399	7.85107	7.16885	5.34448	6.2159	6.43995
11486	Ada	GO:0002685	regulation of leukocyte migration	biological_process	1	1	1	1	11486	Ada	NM_001272052,NM_007398	-3.55831	6.85483	-3.63563	0.0225969	0.462659	8.47399	7.85107	7.16885	5.34448	6.2159	6.43995
11486	Ada	GO:0002686	negative regulation of leukocyte migration	biological_process	1	1	1	1	11486	Ada	NM_001272052,NM_007398	-3.55831	6.85483	-3.63563	0.0225969	0.462659	8.47399	7.85107	7.16885	5.34448	6.2159	6.43995
11486	Ada	GO:0002694	regulation of leukocyte activation	biological_process	3	0.131107	1	0.515646	11486	Ada	NM_001272052,NM_007398	-3.55831	6.85483	-3.63563	0.0225969	0.462659	8.47399	7.85107	7.16885	5.34448	6.2159	6.43995
11486	Ada	GO:0002696	positive regulation of leukocyte activation	biological_process	3	0.0581313	1	0.283362	11486	Ada	NM_001272052,NM_007398	-3.55831	6.85483	-3.63563	0.0225969	0.462659	8.47399	7.85107	7.16885	5.34448	6.2159	6.43995
11486	Ada	GO:0002757	immune response-activating signal transduction	biological_process	2	0.289564	1	0.90377	11486	Ada	NM_001272052,NM_007398	-3.55831	6.85483	-3.63563	0.0225969	0.462659	8.47399	7.85107	7.16885	5.34448	6.2159	6.43995
11486	Ada	GO:0002764	immune response-regulating signaling pathway	biological_process	2	0.301938	1	0.925234	11486	Ada	NM_001272052,NM_007398	-3.55831	6.85483	-3.63563	0.0225969	0.462659	8.47399	7.85107	7.16885	5.34448	6.2159	6.43995
11486	Ada	GO:0002768	immune response-regulating cell surface receptor signaling pathway	biological_process	1	1	1	1	11486	Ada	NM_001272052,NM_007398	-3.55831	6.85483	-3.63563	0.0225969	0.462659	8.47399	7.85107	7.16885	5.34448	6.2159	6.43995
11486	Ada	GO:0002819	regulation of adaptive immune response	biological_process	1	1	1	1	11486	Ada	NM_001272052,NM_007398	-3.55831	6.85483	-3.63563	0.0225969	0.462659	8.47399	7.85107	7.16885	5.34448	6.2159	6.43995
11486	Ada	GO:0002821	positive regulation of adaptive immune response	biological_process	1	1	1	1	11486	Ada	NM_001272052,NM_007398	-3.55831	6.85483	-3.63563	0.0225969	0.462659	8.47399	7.85107	7.16885	5.34448	6.2159	6.43995
11486	Ada	GO:0002822	regulation of adaptive immune response based on somatic recombination of immune receptors built from immunoglobulin superfamily domains	biological_process	1	1	1	1	11486	Ada	NM_001272052,NM_007398	-3.55831	6.85483	-3.63563	0.0225969	0.462659	8.47399	7.85107	7.16885	5.34448	6.2159	6.43995
11486	Ada	GO:0002824	positive regulation of adaptive immune response based on somatic recombination of immune receptors built from immunoglobulin superfamily domains	biological_process	1	1	1	1	11486	Ada	NM_001272052,NM_007398	-3.55831	6.85483	-3.63563	0.0225969	0.462659	8.47399	7.85107	7.16885	5.34448	6.2159	6.43995
11486	Ada	GO:0002901	mature B cell apoptotic process	biological_process	1	1	1	1	11486	Ada	NM_001272052,NM_007398	-3.55831	6.85483	-3.63563	0.0225969	0.462659	8.47399	7.85107	7.16885	5.34448	6.2159	6.43995
11486	Ada	GO:0002902	regulation of B cell apoptotic process	biological_process	1	1	1	1	11486	Ada	NM_001272052,NM_007398	-3.55831	6.85483	-3.63563	0.0225969	0.462659	8.47399	7.85107	7.16885	5.34448	6.2159	6.43995
11486	Ada	GO:0002903	negative regulation of B cell apoptotic process	biological_process	1	1	1	1	11486	Ada	NM_001272052,NM_007398	-3.55831	6.85483	-3.63563	0.0225969	0.462659	8.47399	7.85107	7.16885	5.34448	6.2159	6.43995
11486	Ada	GO:0002905	regulation of mature B cell apoptotic process	biological_process	1	1	1	1	11486	Ada	NM_001272052,NM_007398	-3.55831	6.85483	-3.63563	0.0225969	0.462659	8.47399	7.85107	7.16885	5.34448	6.2159	6.43995
11486	Ada	GO:0002906	negative regulation of mature B cell apoptotic process	biological_process	1	1	1	1	11486	Ada	NM_001272052,NM_007398	-3.55831	6.85483	-3.63563	0.0225969	0.462659	8.47399	7.85107	7.16885	5.34448	6.2159	6.43995
11486	Ada	GO:0003006	developmental process involved in reproduction	biological_process	2	0.615046	1	1	11486	Ada	NM_001272052,NM_007398	-3.55831	6.85483	-3.63563	0.0225969	0.462659	8.47399	7.85107	7.16885	5.34448	6.2159	6.43995
11486	Ada	GO:0003008	system process	biological_process	4	1	1	1	11486	Ada	NM_001272052,NM_007398	-3.55831	6.85483	-3.63563	0.0225969	0.462659	8.47399	7.85107	7.16885	5.34448	6.2159	6.43995
11486	Ada	GO:0003012	muscle system process	biological_process	1	1	1	1	11486	Ada	NM_001272052,NM_007398	-3.55831	6.85483	-3.63563	0.0225969	0.462659	8.47399	7.85107	7.16885	5.34448	6.2159	6.43995
11486	Ada	GO:0003013	circulatory system process	biological_process	3	0.123817	1	0.498626	11486	Ada	NM_001272052,NM_007398	-3.55831	6.85483	-3.63563	0.0225969	0.462659	8.47399	7.85107	7.16885	5.34448	6.2159	6.43995
11486	Ada	GO:0003015	heart process	biological_process	2	0.236751	1	0.798125	11486	Ada	NM_001272052,NM_007398	-3.55831	6.85483	-3.63563	0.0225969	0.462659	8.47399	7.85107	7.16885	5.34448	6.2159	6.43995
11486	Ada	GO:0003824	catalytic activity	molecular_function	30	2.71808e-10	6.86316e-07	2.30411e-08	11486	Ada	NM_001272052,NM_007398	-3.55831	6.85483	-3.63563	0.0225969	0.462659	8.47399	7.85107	7.16885	5.34448	6.2159	6.43995
11486	Ada	GO:0004000	adenosine deaminase activity	molecular_function	1	1	1	1	11486	Ada	NM_001272052,NM_007398	-3.55831	6.85483	-3.63563	0.0225969	0.462659	8.47399	7.85107	7.16885	5.34448	6.2159	6.43995
11486	Ada	GO:0005488	binding	molecular_function	54	8.99267e-17	2.27065e-13	3.78442e-14	11486	Ada	NM_001272052,NM_007398	-3.55831	6.85483	-3.63563	0.0225969	0.462659	8.47399	7.85107	7.16885	5.34448	6.2159	6.43995
11486	Ada	GO:0005576	extracellular region	cellular_component	19	2.74882e-05	0.0694076	0.000502954	11486	Ada	NM_001272052,NM_007398	-3.55831	6.85483	-3.63563	0.0225969	0.462659	8.47399	7.85107	7.16885	5.34448	6.2159	6.43995
11486	Ada	GO:0005615	extracellular space	cellular_component	5	0.130236	1	0.513823	11486	Ada	NM_001272052,NM_007398	-3.55831	6.85483	-3.63563	0.0225969	0.462659	8.47399	7.85107	7.16885	5.34448	6.2159	6.43995
11486	Ada	GO:0005622	intracellular	cellular_component	48	1.1379e-11	2.8732e-08	1.36819e-09	11486	Ada	NM_001272052,NM_007398	-3.55831	6.85483	-3.63563	0.0225969	0.462659	8.47399	7.85107	7.16885	5.34448	6.2159	6.43995
11486	Ada	GO:0005623	cell	cellular_component	58	8.32258e-16	2.10145e-12	2.62682e-13	11486	Ada	NM_001272052,NM_007398	-3.55831	6.85483	-3.63563	0.0225969	0.462659	8.47399	7.85107	7.16885	5.34448	6.2159	6.43995
11486	Ada	GO:0005737	cytoplasm	cellular_component	35	4.53774e-07	0.00114578	1.14578e-05	11486	Ada	NM_001272052,NM_007398	-3.55831	6.85483	-3.63563	0.0225969	0.462659	8.47399	7.85107	7.16885	5.34448	6.2159	6.43995
11486	Ada	GO:0005764	lysosome	cellular_component	4	0.0256158	1	0.160099	11486	Ada	NM_001272052,NM_007398	-3.55831	6.85483	-3.63563	0.0225969	0.462659	8.47399	7.85107	7.16885	5.34448	6.2159	6.43995
11486	Ada	GO:0005773	vacuole	cellular_component	4	0.0374148	1	0.204486	11486	Ada	NM_001272052,NM_007398	-3.55831	6.85483	-3.63563	0.0225969	0.462659	8.47399	7.85107	7.16885	5.34448	6.2159	6.43995
11486	Ada	GO:0005886	plasma membrane	cellular_component	17	0.00195922	1	0.0207859	11486	Ada	NM_001272052,NM_007398	-3.55831	6.85483	-3.63563	0.0225969	0.462659	8.47399	7.85107	7.16885	5.34448	6.2159	6.43995
11486	Ada	GO:0006139	nucleobase-containing compound metabolic process	biological_process	24	1.82873e-07	0.000461755	5.01907e-06	11486	Ada	NM_001272052,NM_007398	-3.55831	6.85483	-3.63563	0.0225969	0.462659	8.47399	7.85107	7.16885	5.34448	6.2159	6.43995
11486	Ada	GO:0006144	purine nucleobase metabolic process	biological_process	1	1	1	1	11486	Ada	NM_001272052,NM_007398	-3.55831	6.85483	-3.63563	0.0225969	0.462659	8.47399	7.85107	7.16885	5.34448	6.2159	6.43995
11486	Ada	GO:0006152	purine nucleoside catabolic process	biological_process	1	1	1	1	11486	Ada	NM_001272052,NM_007398	-3.55831	6.85483	-3.63563	0.0225969	0.462659	8.47399	7.85107	7.16885	5.34448	6.2159	6.43995
11486	Ada	GO:0006154	adenosine catabolic process	biological_process	1	1	1	1	11486	Ada	NM_001272052,NM_007398	-3.55831	6.85483	-3.63563	0.0225969	0.462659	8.47399	7.85107	7.16885	5.34448	6.2159	6.43995
11486	Ada	GO:0006157	deoxyadenosine catabolic process	biological_process	1	1	1	1	11486	Ada	NM_001272052,NM_007398	-3.55831	6.85483	-3.63563	0.0225969	0.462659	8.47399	7.85107	7.16885	5.34448	6.2159	6.43995
11486	Ada	GO:0006163	purine nucleotide metabolic process	biological_process	1	1	1	1	11486	Ada	NM_001272052,NM_007398	-3.55831	6.85483	-3.63563	0.0225969	0.462659	8.47399	7.85107	7.16885	5.34448	6.2159	6.43995
11486	Ada	GO:0006164	purine nucleotide biosynthetic process	biological_process	1	1	1	1	11486	Ada	NM_001272052,NM_007398	-3.55831	6.85483	-3.63563	0.0225969	0.462659	8.47399	7.85107	7.16885	5.34448	6.2159	6.43995
11486	Ada	GO:0006195	purine nucleotide catabolic process	biological_process	1	1	1	1	11486	Ada	NM_001272052,NM_007398	-3.55831	6.85483	-3.63563	0.0225969	0.462659	8.47399	7.85107	7.16885	5.34448	6.2159	6.43995
11486	Ada	GO:0006725	cellular aromatic compound metabolic process	biological_process	27	3.78137e-09	9.54795e-06	2.51262e-07	11486	Ada	NM_001272052,NM_007398	-3.55831	6.85483	-3.63563	0.0225969	0.462659	8.47399	7.85107	7.16885	5.34448	6.2159	6.43995
11486	Ada	GO:0006753	nucleoside phosphate metabolic process	biological_process	1	1	1	1	11486	Ada	NM_001272052,NM_007398	-3.55831	6.85483	-3.63563	0.0225969	0.462659	8.47399	7.85107	7.16885	5.34448	6.2159	6.43995
11486	Ada	GO:0006793	phosphorus metabolic process	biological_process	14	0.000161834	0.408632	0.00233504	11486	Ada	NM_001272052,NM_007398	-3.55831	6.85483	-3.63563	0.0225969	0.462659	8.47399	7.85107	7.16885	5.34448	6.2159	6.43995
11486	Ada	GO:0006796	phosphate-containing compound metabolic process	biological_process	13	0.000528406	1	0.00629351	11486	Ada	NM_001272052,NM_007398	-3.55831	6.85483	-3.63563	0.0225969	0.462659	8.47399	7.85107	7.16885	5.34448	6.2159	6.43995
11486	Ada	GO:0006807	nitrogen compound metabolic process	biological_process	30	6.69588e-10	1.69071e-06	4.97268e-08	11486	Ada	NM_001272052,NM_007398	-3.55831	6.85483	-3.63563	0.0225969	0.462659	8.47399	7.85107	7.16885	5.34448	6.2159	6.43995
11486	Ada	GO:0006810	transport	biological_process	17	0.000207295	0.523421	0.00279904	11486	Ada	NM_001272052,NM_007398	-3.55831	6.85483	-3.63563	0.0225969	0.462659	8.47399	7.85107	7.16885	5.34448	6.2159	6.43995
11486	Ada	GO:0006811	ion transport	biological_process	8	0.0043115	1	0.0401717	11486	Ada	NM_001272052,NM_007398	-3.55831	6.85483	-3.63563	0.0225969	0.462659	8.47399	7.85107	7.16885	5.34448	6.2159	6.43995
11486	Ada	GO:0006812	cation transport	biological_process	8	0.000500665	1	0.00607778	11486	Ada	NM_001272052,NM_007398	-3.55831	6.85483	-3.63563	0.0225969	0.462659	8.47399	7.85107	7.16885	5.34448	6.2159	6.43995
11486	Ada	GO:0006915	apoptotic process	biological_process	10	0.000795042	1	0.00920863	11486	Ada	NM_001272052,NM_007398	-3.55831	6.85483	-3.63563	0.0225969	0.462659	8.47399	7.85107	7.16885	5.34448	6.2159	6.43995
11486	Ada	GO:0006928	movement of cell or subcellular component	biological_process	8	0.00683285	1	0.0580907	11486	Ada	NM_001272052,NM_007398	-3.55831	6.85483	-3.63563	0.0225969	0.462659	8.47399	7.85107	7.16885	5.34448	6.2159	6.43995
11486	Ada	GO:0006936	muscle contraction	biological_process	1	1	1	1	11486	Ada	NM_001272052,NM_007398	-3.55831	6.85483	-3.63563	0.0225969	0.462659	8.47399	7.85107	7.16885	5.34448	6.2159	6.43995
11486	Ada	GO:0006937	regulation of muscle contraction	biological_process	1	1	1	1	11486	Ada	NM_001272052,NM_007398	-3.55831	6.85483	-3.63563	0.0225969	0.462659	8.47399	7.85107	7.16885	5.34448	6.2159	6.43995
11486	Ada	GO:0006939	smooth muscle contraction	biological_process	1	1	1	1	11486	Ada	NM_001272052,NM_007398	-3.55831	6.85483	-3.63563	0.0225969	0.462659	8.47399	7.85107	7.16885	5.34448	6.2159	6.43995
11486	Ada	GO:0006940	regulation of smooth muscle contraction	biological_process	1	1	1	1	11486	Ada	NM_001272052,NM_007398	-3.55831	6.85483	-3.63563	0.0225969	0.462659	8.47399	7.85107	7.16885	5.34448	6.2159	6.43995
11486	Ada	GO:0006950	response to stress	biological_process	14	0.000439485	1	0.00541317	11486	Ada	NM_001272052,NM_007398	-3.55831	6.85483	-3.63563	0.0225969	0.462659	8.47399	7.85107	7.16885	5.34448	6.2159	6.43995
11486	Ada	GO:0006952	defense response	biological_process	7	0.00896198	1	0.0707157	11486	Ada	NM_001272052,NM_007398	-3.55831	6.85483	-3.63563	0.0225969	0.462659	8.47399	7.85107	7.16885	5.34448	6.2159	6.43995
11486	Ada	GO:0006954	inflammatory response	biological_process	5	0.00824081	1	0.0669069	11486	Ada	NM_001272052,NM_007398	-3.55831	6.85483	-3.63563	0.0225969	0.462659	8.47399	7.85107	7.16885	5.34448	6.2159	6.43995
11486	Ada	GO:0006955	immune response	biological_process	6	0.0177892	1	0.120101	11486	Ada	NM_001272052,NM_007398	-3.55831	6.85483	-3.63563	0.0225969	0.462659	8.47399	7.85107	7.16885	5.34448	6.2159	6.43995
11486	Ada	GO:0007154	cell communication	biological_process	24	1.18941e-05	0.0300326	0.00023463	11486	Ada	NM_001272052,NM_007398	-3.55831	6.85483	-3.63563	0.0225969	0.462659	8.47399	7.85107	7.16885	5.34448	6.2159	6.43995
11486	Ada	GO:0007155	cell adhesion	biological_process	9	0.000523726	1	0.00629351	11486	Ada	NM_001272052,NM_007398	-3.55831	6.85483	-3.63563	0.0225969	0.462659	8.47399	7.85107	7.16885	5.34448	6.2159	6.43995
11486	Ada	GO:0007159	leukocyte cell-cell adhesion	biological_process	3	0.143469	1	0.54475	11486	Ada	NM_001272052,NM_007398	-3.55831	6.85483	-3.63563	0.0225969	0.462659	8.47399	7.85107	7.16885	5.34448	6.2159	6.43995
11486	Ada	GO:0007165	signal transduction	biological_process	23	7.58599e-06	0.0191546	0.000154473	11486	Ada	NM_001272052,NM_007398	-3.55831	6.85483	-3.63563	0.0225969	0.462659	8.47399	7.85107	7.16885	5.34448	6.2159	6.43995
11486	Ada	GO:0007166	cell surface receptor signaling pathway	biological_process	10	0.00364575	1	0.0348693	11486	Ada	NM_001272052,NM_007398	-3.55831	6.85483	-3.63563	0.0225969	0.462659	8.47399	7.85107	7.16885	5.34448	6.2159	6.43995
11486	Ada	GO:0007186	G-protein coupled receptor signaling pathway	biological_process	2	0.528618	1	1	11486	Ada	NM_001272052,NM_007398	-3.55831	6.85483	-3.63563	0.0225969	0.462659	8.47399	7.85107	7.16885	5.34448	6.2159	6.43995
11486	Ada	GO:0007275	multicellular organismal development	biological_process	21	7.29281e-06	0.0184143	0.00014971	11486	Ada	NM_001272052,NM_007398	-3.55831	6.85483	-3.63563	0.0225969	0.462659	8.47399	7.85107	7.16885	5.34448	6.2159	6.43995
11486	Ada	GO:0007584	response to nutrient	biological_process	1	1	1	1	11486	Ada	NM_001272052,NM_007398	-3.55831	6.85483	-3.63563	0.0225969	0.462659	8.47399	7.85107	7.16885	5.34448	6.2159	6.43995
11486	Ada	GO:0007589	body fluid secretion	biological_process	1	1	1	1	11486	Ada	NM_001272052,NM_007398	-3.55831	6.85483	-3.63563	0.0225969	0.462659	8.47399	7.85107	7.16885	5.34448	6.2159	6.43995
11486	Ada	GO:0007610	behavior	biological_process	6	0.00579492	1	0.0515218	11486	Ada	NM_001272052,NM_007398	-3.55831	6.85483	-3.63563	0.0225969	0.462659	8.47399	7.85107	7.16885	5.34448	6.2159	6.43995
11486	Ada	GO:0007618	mating	biological_process	1	1	1	1	11486	Ada	NM_001272052,NM_007398	-3.55831	6.85483	-3.63563	0.0225969	0.462659	8.47399	7.85107	7.16885	5.34448	6.2159	6.43995
11486	Ada	GO:0007620	copulation	biological_process	1	1	1	1	11486	Ada	NM_001272052,NM_007398	-3.55831	6.85483	-3.63563	0.0225969	0.462659	8.47399	7.85107	7.16885	5.34448	6.2159	6.43995
11486	Ada	GO:0007622	rhythmic behavior	biological_process	5	1.25295e-06	0.0031637	2.87609e-05	11486	Ada	NM_001272052,NM_007398	-3.55831	6.85483	-3.63563	0.0225969	0.462659	8.47399	7.85107	7.16885	5.34448	6.2159	6.43995
11486	Ada	GO:0007623	circadian rhythm	biological_process	13	3.1248e-17	7.89013e-14	1.57803e-14	11486	Ada	NM_001272052,NM_007398	-3.55831	6.85483	-3.63563	0.0225969	0.462659	8.47399	7.85107	7.16885	5.34448	6.2159	6.43995
11486	Ada	GO:0008015	blood circulation	biological_process	3	0.122372	1	0.493592	11486	Ada	NM_001272052,NM_007398	-3.55831	6.85483	-3.63563	0.0225969	0.462659	8.47399	7.85107	7.16885	5.34448	6.2159	6.43995
11486	Ada	GO:0008016	regulation of heart contraction	biological_process	2	0.199015	1	0.69504	11486	Ada	NM_001272052,NM_007398	-3.55831	6.85483	-3.63563	0.0225969	0.462659	8.47399	7.85107	7.16885	5.34448	6.2159	6.43995
11486	Ada	GO:0008152	metabolic process	biological_process	48	2.46902e-15	6.23427e-12	6.23427e-13	11486	Ada	NM_001272052,NM_007398	-3.55831	6.85483	-3.63563	0.0225969	0.462659	8.47399	7.85107	7.16885	5.34448	6.2159	6.43995
11486	Ada	GO:0008219	cell death	biological_process	12	7.33327e-05	0.185165	0.00117939	11486	Ada	NM_001272052,NM_007398	-3.55831	6.85483	-3.63563	0.0225969	0.462659	8.47399	7.85107	7.16885	5.34448	6.2159	6.43995
11486	Ada	GO:0008270	zinc ion binding	molecular_function	5	0.0543592	1	0.267557	11486	Ada	NM_001272052,NM_007398	-3.55831	6.85483	-3.63563	0.0225969	0.462659	8.47399	7.85107	7.16885	5.34448	6.2159	6.43995
11486	Ada	GO:0008277	regulation of G-protein coupled receptor protein signaling pathway	biological_process	1	1	1	1	11486	Ada	NM_001272052,NM_007398	-3.55831	6.85483	-3.63563	0.0225969	0.462659	8.47399	7.85107	7.16885	5.34448	6.2159	6.43995
11486	Ada	GO:0008283	cell proliferation	biological_process	8	0.0150456	1	0.105888	11486	Ada	NM_001272052,NM_007398	-3.55831	6.85483	-3.63563	0.0225969	0.462659	8.47399	7.85107	7.16885	5.34448	6.2159	6.43995
11486	Ada	GO:0008284	positive regulation of cell proliferation	biological_process	3	0.328557	1	0.981959	11486	Ada	NM_001272052,NM_007398	-3.55831	6.85483	-3.63563	0.0225969	0.462659	8.47399	7.85107	7.16885	5.34448	6.2159	6.43995
11486	Ada	GO:0009056	catabolic process	biological_process	8	0.0193353	1	0.127191	11486	Ada	NM_001272052,NM_007398	-3.55831	6.85483	-3.63563	0.0225969	0.462659	8.47399	7.85107	7.16885	5.34448	6.2159	6.43995
11486	Ada	GO:0009058	biosynthetic process	biological_process	29	2.53181e-10	6.39282e-07	2.28315e-08	11486	Ada	NM_001272052,NM_007398	-3.55831	6.85483	-3.63563	0.0225969	0.462659	8.47399	7.85107	7.16885	5.34448	6.2159	6.43995
11486	Ada	GO:0009112	nucleobase metabolic process	biological_process	1	1	1	1	11486	Ada	NM_001272052,NM_007398	-3.55831	6.85483	-3.63563	0.0225969	0.462659	8.47399	7.85107	7.16885	5.34448	6.2159	6.43995
11486	Ada	GO:0009113	purine nucleobase biosynthetic process	biological_process	1	1	1	1	11486	Ada	NM_001272052,NM_007398	-3.55831	6.85483	-3.63563	0.0225969	0.462659	8.47399	7.85107	7.16885	5.34448	6.2159	6.43995
11486	Ada	GO:0009116	nucleoside metabolic process	biological_process	1	1	1	1	11486	Ada	NM_001272052,NM_007398	-3.55831	6.85483	-3.63563	0.0225969	0.462659	8.47399	7.85107	7.16885	5.34448	6.2159	6.43995
11486	Ada	GO:0009117	nucleotide metabolic process	biological_process	1	1	1	1	11486	Ada	NM_001272052,NM_007398	-3.55831	6.85483	-3.63563	0.0225969	0.462659	8.47399	7.85107	7.16885	5.34448	6.2159	6.43995
11486	Ada	GO:0009119	ribonucleoside metabolic process	biological_process	1	1	1	1	11486	Ada	NM_001272052,NM_007398	-3.55831	6.85483	-3.63563	0.0225969	0.462659	8.47399	7.85107	7.16885	5.34448	6.2159	6.43995
11486	Ada	GO:0009120	deoxyribonucleoside metabolic process	biological_process	1	1	1	1	11486	Ada	NM_001272052,NM_007398	-3.55831	6.85483	-3.63563	0.0225969	0.462659	8.47399	7.85107	7.16885	5.34448	6.2159	6.43995
11486	Ada	GO:0009123	nucleoside monophosphate metabolic process	biological_process	1	1	1	1	11486	Ada	NM_001272052,NM_007398	-3.55831	6.85483	-3.63563	0.0225969	0.462659	8.47399	7.85107	7.16885	5.34448	6.2159	6.43995
11486	Ada	GO:0009124	nucleoside monophosphate biosynthetic process	biological_process	1	1	1	1	11486	Ada	NM_001272052,NM_007398	-3.55831	6.85483	-3.63563	0.0225969	0.462659	8.47399	7.85107	7.16885	5.34448	6.2159	6.43995
11486	Ada	GO:0009126	purine nucleoside monophosphate metabolic process	biological_process	1	1	1	1	11486	Ada	NM_001272052,NM_007398	-3.55831	6.85483	-3.63563	0.0225969	0.462659	8.47399	7.85107	7.16885	5.34448	6.2159	6.43995
11486	Ada	GO:0009127	purine nucleoside monophosphate biosynthetic process	biological_process	1	1	1	1	11486	Ada	NM_001272052,NM_007398	-3.55831	6.85483	-3.63563	0.0225969	0.462659	8.47399	7.85107	7.16885	5.34448	6.2159	6.43995
11486	Ada	GO:0009141	nucleoside triphosphate metabolic process	biological_process	1	1	1	1	11486	Ada	NM_001272052,NM_007398	-3.55831	6.85483	-3.63563	0.0225969	0.462659	8.47399	7.85107	7.16885	5.34448	6.2159	6.43995
11486	Ada	GO:0009143	nucleoside triphosphate catabolic process	biological_process	1	1	1	1	11486	Ada	NM_001272052,NM_007398	-3.55831	6.85483	-3.63563	0.0225969	0.462659	8.47399	7.85107	7.16885	5.34448	6.2159	6.43995
11486	Ada	GO:0009144	purine nucleoside triphosphate metabolic process	biological_process	1	1	1	1	11486	Ada	NM_001272052,NM_007398	-3.55831	6.85483	-3.63563	0.0225969	0.462659	8.47399	7.85107	7.16885	5.34448	6.2159	6.43995
11486	Ada	GO:0009146	purine nucleoside triphosphate catabolic process	biological_process	1	1	1	1	11486	Ada	NM_001272052,NM_007398	-3.55831	6.85483	-3.63563	0.0225969	0.462659	8.47399	7.85107	7.16885	5.34448	6.2159	6.43995
11486	Ada	GO:0009151	purine deoxyribonucleotide metabolic process	biological_process	1	1	1	1	11486	Ada	NM_001272052,NM_007398	-3.55831	6.85483	-3.63563	0.0225969	0.462659	8.47399	7.85107	7.16885	5.34448	6.2159	6.43995
11486	Ada	GO:0009155	purine deoxyribonucleotide catabolic process	biological_process	1	1	1	1	11486	Ada	NM_001272052,NM_007398	-3.55831	6.85483	-3.63563	0.0225969	0.462659	8.47399	7.85107	7.16885	5.34448	6.2159	6.43995
11486	Ada	GO:0009156	ribonucleoside monophosphate biosynthetic process	biological_process	1	1	1	1	11486	Ada	NM_001272052,NM_007398	-3.55831	6.85483	-3.63563	0.0225969	0.462659	8.47399	7.85107	7.16885	5.34448	6.2159	6.43995
11486	Ada	GO:0009161	ribonucleoside monophosphate metabolic process	biological_process	1	1	1	1	11486	Ada	NM_001272052,NM_007398	-3.55831	6.85483	-3.63563	0.0225969	0.462659	8.47399	7.85107	7.16885	5.34448	6.2159	6.43995
11486	Ada	GO:0009163	nucleoside biosynthetic process	biological_process	1	1	1	1	11486	Ada	NM_001272052,NM_007398	-3.55831	6.85483	-3.63563	0.0225969	0.462659	8.47399	7.85107	7.16885	5.34448	6.2159	6.43995
11486	Ada	GO:0009164	nucleoside catabolic process	biological_process	1	1	1	1	11486	Ada	NM_001272052,NM_007398	-3.55831	6.85483	-3.63563	0.0225969	0.462659	8.47399	7.85107	7.16885	5.34448	6.2159	6.43995
11486	Ada	GO:0009165	nucleotide biosynthetic process	biological_process	1	1	1	1	11486	Ada	NM_001272052,NM_007398	-3.55831	6.85483	-3.63563	0.0225969	0.462659	8.47399	7.85107	7.16885	5.34448	6.2159	6.43995
11486	Ada	GO:0009166	nucleotide catabolic process	biological_process	1	1	1	1	11486	Ada	NM_001272052,NM_007398	-3.55831	6.85483	-3.63563	0.0225969	0.462659	8.47399	7.85107	7.16885	5.34448	6.2159	6.43995
11486	Ada	GO:0009167	purine ribonucleoside monophosphate metabolic process	biological_process	1	1	1	1	11486	Ada	NM_001272052,NM_007398	-3.55831	6.85483	-3.63563	0.0225969	0.462659	8.47399	7.85107	7.16885	5.34448	6.2159	6.43995
11486	Ada	GO:0009168	purine ribonucleoside monophosphate biosynthetic process	biological_process	1	1	1	1	11486	Ada	NM_001272052,NM_007398	-3.55831	6.85483	-3.63563	0.0225969	0.462659	8.47399	7.85107	7.16885	5.34448	6.2159	6.43995
11486	Ada	GO:0009200	deoxyribonucleoside triphosphate metabolic process	biological_process	1	1	1	1	11486	Ada	NM_001272052,NM_007398	-3.55831	6.85483	-3.63563	0.0225969	0.462659	8.47399	7.85107	7.16885	5.34448	6.2159	6.43995
11486	Ada	GO:0009204	deoxyribonucleoside triphosphate catabolic process	biological_process	1	1	1	1	11486	Ada	NM_001272052,NM_007398	-3.55831	6.85483	-3.63563	0.0225969	0.462659	8.47399	7.85107	7.16885	5.34448	6.2159	6.43995
11486	Ada	GO:0009215	purine deoxyribonucleoside triphosphate metabolic process	biological_process	1	1	1	1	11486	Ada	NM_001272052,NM_007398	-3.55831	6.85483	-3.63563	0.0225969	0.462659	8.47399	7.85107	7.16885	5.34448	6.2159	6.43995
11486	Ada	GO:0009217	purine deoxyribonucleoside triphosphate catabolic process	biological_process	1	1	1	1	11486	Ada	NM_001272052,NM_007398	-3.55831	6.85483	-3.63563	0.0225969	0.462659	8.47399	7.85107	7.16885	5.34448	6.2159	6.43995
11486	Ada	GO:0009262	deoxyribonucleotide metabolic process	biological_process	1	1	1	1	11486	Ada	NM_001272052,NM_007398	-3.55831	6.85483	-3.63563	0.0225969	0.462659	8.47399	7.85107	7.16885	5.34448	6.2159	6.43995
11486	Ada	GO:0009264	deoxyribonucleotide catabolic process	biological_process	1	1	1	1	11486	Ada	NM_001272052,NM_007398	-3.55831	6.85483	-3.63563	0.0225969	0.462659	8.47399	7.85107	7.16885	5.34448	6.2159	6.43995
11486	Ada	GO:0009394	2'-deoxyribonucleotide metabolic process	biological_process	1	1	1	1	11486	Ada	NM_001272052,NM_007398	-3.55831	6.85483	-3.63563	0.0225969	0.462659	8.47399	7.85107	7.16885	5.34448	6.2159	6.43995
11486	Ada	GO:0009605	response to external stimulus	biological_process	13	3.12956e-05	0.0790215	0.000556489	11486	Ada	NM_001272052,NM_007398	-3.55831	6.85483	-3.63563	0.0225969	0.462659	8.47399	7.85107	7.16885	5.34448	6.2159	6.43995
11486	Ada	GO:0009611	response to wounding	biological_process	6	0.00187013	1	0.0200088	11486	Ada	NM_001272052,NM_007398	-3.55831	6.85483	-3.63563	0.0225969	0.462659	8.47399	7.85107	7.16885	5.34448	6.2159	6.43995
11486	Ada	GO:0009628	response to abiotic stimulus	biological_process	3	0.346624	1	1	11486	Ada	NM_001272052,NM_007398	-3.55831	6.85483	-3.63563	0.0225969	0.462659	8.47399	7.85107	7.16885	5.34448	6.2159	6.43995
11486	Ada	GO:0009653	anatomical structure morphogenesis	biological_process	9	0.0296705	1	0.17826	11486	Ada	NM_001272052,NM_007398	-3.55831	6.85483	-3.63563	0.0225969	0.462659	8.47399	7.85107	7.16885	5.34448	6.2159	6.43995
11486	Ada	GO:0009719	response to endogenous stimulus	biological_process	7	0.00930534	1	0.0731962	11486	Ada	NM_001272052,NM_007398	-3.55831	6.85483	-3.63563	0.0225969	0.462659	8.47399	7.85107	7.16885	5.34448	6.2159	6.43995
11486	Ada	GO:0009790	embryo development	biological_process	8	0.000937018	1	0.0106097	11486	Ada	NM_001272052,NM_007398	-3.55831	6.85483	-3.63563	0.0225969	0.462659	8.47399	7.85107	7.16885	5.34448	6.2159	6.43995
11486	Ada	GO:0009792	embryo development ending in birth or egg hatching	biological_process	4	0.0813615	1	0.37217	11486	Ada	NM_001272052,NM_007398	-3.55831	6.85483	-3.63563	0.0225969	0.462659	8.47399	7.85107	7.16885	5.34448	6.2159	6.43995
11486	Ada	GO:0009888	tissue development	biological_process	12	5.26671e-05	0.132984	0.000874898	11486	Ada	NM_001272052,NM_007398	-3.55831	6.85483	-3.63563	0.0225969	0.462659	8.47399	7.85107	7.16885	5.34448	6.2159	6.43995
11486	Ada	GO:0009897	external side of plasma membrane	cellular_component	1	1	1	1	11486	Ada	NM_001272052,NM_007398	-3.55831	6.85483	-3.63563	0.0225969	0.462659	8.47399	7.85107	7.16885	5.34448	6.2159	6.43995
11486	Ada	GO:0009966	regulation of signal transduction	biological_process	14	1.85977e-05	0.0469591	0.000350441	11486	Ada	NM_001272052,NM_007398	-3.55831	6.85483	-3.63563	0.0225969	0.462659	8.47399	7.85107	7.16885	5.34448	6.2159	6.43995
11486	Ada	GO:0009967	positive regulation of signal transduction	biological_process	7	0.00711906	1	0.0603209	11486	Ada	NM_001272052,NM_007398	-3.55831	6.85483	-3.63563	0.0225969	0.462659	8.47399	7.85107	7.16885	5.34448	6.2159	6.43995
11486	Ada	GO:0009968	negative regulation of signal transduction	biological_process	9	6.9112e-05	0.174508	0.00111864	11486	Ada	NM_001272052,NM_007398	-3.55831	6.85483	-3.63563	0.0225969	0.462659	8.47399	7.85107	7.16885	5.34448	6.2159	6.43995
11486	Ada	GO:0009986	cell surface	cellular_component	5	0.0315884	1	0.187673	11486	Ada	NM_001272052,NM_007398	-3.55831	6.85483	-3.63563	0.0225969	0.462659	8.47399	7.85107	7.16885	5.34448	6.2159	6.43995
11486	Ada	GO:0009987	cellular process	biological_process	63	2.07412e-20	5.23717e-17	5.23717e-17	11486	Ada	NM_001272052,NM_007398	-3.55831	6.85483	-3.63563	0.0225969	0.462659	8.47399	7.85107	7.16885	5.34448	6.2159	6.43995
11486	Ada	GO:0009991	response to extracellular stimulus	biological_process	2	0.501155	1	1	11486	Ada	NM_001272052,NM_007398	-3.55831	6.85483	-3.63563	0.0225969	0.462659	8.47399	7.85107	7.16885	5.34448	6.2159	6.43995
11486	Ada	GO:0010033	response to organic substance	biological_process	13	0.000132428	0.334379	0.00195544	11486	Ada	NM_001272052,NM_007398	-3.55831	6.85483	-3.63563	0.0225969	0.462659	8.47399	7.85107	7.16885	5.34448	6.2159	6.43995
11486	Ada	GO:0010243	response to organonitrogen compound	biological_process	4	0.0587433	1	0.284696	11486	Ada	NM_001272052,NM_007398	-3.55831	6.85483	-3.63563	0.0225969	0.462659	8.47399	7.85107	7.16885	5.34448	6.2159	6.43995
11486	Ada	GO:0010460	positive regulation of heart rate	biological_process	1	1	1	1	11486	Ada	NM_001272052,NM_007398	-3.55831	6.85483	-3.63563	0.0225969	0.462659	8.47399	7.85107	7.16885	5.34448	6.2159	6.43995
11486	Ada	GO:0010646	regulation of cell communication	biological_process	15	2.27849e-05	0.0575318	0.000423028	11486	Ada	NM_001272052,NM_007398	-3.55831	6.85483	-3.63563	0.0225969	0.462659	8.47399	7.85107	7.16885	5.34448	6.2159	6.43995
11486	Ada	GO:0010647	positive regulation of cell communication	biological_process	8	0.00380243	1	0.0359593	11486	Ada	NM_001272052,NM_007398	-3.55831	6.85483	-3.63563	0.0225969	0.462659	8.47399	7.85107	7.16885	5.34448	6.2159	6.43995
11486	Ada	GO:0010648	negative regulation of cell communication	biological_process	9	0.000182844	0.461682	0.00259372	11486	Ada	NM_001272052,NM_007398	-3.55831	6.85483	-3.63563	0.0225969	0.462659	8.47399	7.85107	7.16885	5.34448	6.2159	6.43995
11486	Ada	GO:0010941	regulation of cell death	biological_process	9	0.00142256	1	0.0156854	11486	Ada	NM_001272052,NM_007398	-3.55831	6.85483	-3.63563	0.0225969	0.462659	8.47399	7.85107	7.16885	5.34448	6.2159	6.43995
11486	Ada	GO:0012501	programmed cell death	biological_process	10	0.000888732	1	0.0101541	11486	Ada	NM_001272052,NM_007398	-3.55831	6.85483	-3.63563	0.0225969	0.462659	8.47399	7.85107	7.16885	5.34448	6.2159	6.43995
11486	Ada	GO:0014070	response to organic cyclic compound	biological_process	6	0.00169994	1	0.0185015	11486	Ada	NM_001272052,NM_007398	-3.55831	6.85483	-3.63563	0.0225969	0.462659	8.47399	7.85107	7.16885	5.34448	6.2159	6.43995
11486	Ada	GO:0014072	response to isoquinoline alkaloid	biological_process	1	1	1	1	11486	Ada	NM_001272052,NM_007398	-3.55831	6.85483	-3.63563	0.0225969	0.462659	8.47399	7.85107	7.16885	5.34448	6.2159	6.43995
11486	Ada	GO:0015672	monovalent inorganic cation transport	biological_process	7	0.000112275	0.283495	0.00167748	11486	Ada	NM_001272052,NM_007398	-3.55831	6.85483	-3.63563	0.0225969	0.462659	8.47399	7.85107	7.16885	5.34448	6.2159	6.43995
11486	Ada	GO:0015696	ammonium transport	biological_process	2	0.133253	1	0.518433	11486	Ada	NM_001272052,NM_007398	-3.55831	6.85483	-3.63563	0.0225969	0.462659	8.47399	7.85107	7.16885	5.34448	6.2159	6.43995
11486	Ada	GO:0016020	membrane	cellular_component	30	2.85388e-05	0.0720605	0.000518421	11486	Ada	NM_001272052,NM_007398	-3.55831	6.85483	-3.63563	0.0225969	0.462659	8.47399	7.85107	7.16885	5.34448	6.2159	6.43995
11486	Ada	GO:0016265	death	biological_process	12	7.51213e-05	0.189681	0.00120052	11486	Ada	NM_001272052,NM_007398	-3.55831	6.85483	-3.63563	0.0225969	0.462659	8.47399	7.85107	7.16885	5.34448	6.2159	6.43995
11486	Ada	GO:0016337	single organismal cell-cell adhesion	biological_process	5	0.0175317	1	0.118999	11486	Ada	NM_001272052,NM_007398	-3.55831	6.85483	-3.63563	0.0225969	0.462659	8.47399	7.85107	7.16885	5.34448	6.2159	6.43995
11486	Ada	GO:0016477	cell migration	biological_process	6	0.0239501	1	0.151564	11486	Ada	NM_001272052,NM_007398	-3.55831	6.85483	-3.63563	0.0225969	0.462659	8.47399	7.85107	7.16885	5.34448	6.2159	6.43995
11486	Ada	GO:0016787	hydrolase activity	molecular_function	12	0.000718135	1	0.00839487	11486	Ada	NM_001272052,NM_007398	-3.55831	6.85483	-3.63563	0.0225969	0.462659	8.47399	7.85107	7.16885	5.34448	6.2159	6.43995
11486	Ada	GO:0016810	hydrolase activity, acting on carbon-nitrogen (but not peptide) bonds	molecular_function	2	0.172841	1	0.624352	11486	Ada	NM_001272052,NM_007398	-3.55831	6.85483	-3.63563	0.0225969	0.462659	8.47399	7.85107	7.16885	5.34448	6.2159	6.43995
11486	Ada	GO:0016814	hydrolase activity, acting on carbon-nitrogen (but not peptide) bonds, in cyclic amidines	molecular_function	1	1	1	1	11486	Ada	NM_001272052,NM_007398	-3.55831	6.85483	-3.63563	0.0225969	0.462659	8.47399	7.85107	7.16885	5.34448	6.2159	6.43995
11486	Ada	GO:0018130	heterocycle biosynthetic process	biological_process	22	1.90071e-08	4.79929e-05	8.4198e-07	11486	Ada	NM_001272052,NM_007398	-3.55831	6.85483	-3.63563	0.0225969	0.462659	8.47399	7.85107	7.16885	5.34448	6.2159	6.43995
11486	Ada	GO:0019239	deaminase activity	molecular_function	1	1	1	1	11486	Ada	NM_001272052,NM_007398	-3.55831	6.85483	-3.63563	0.0225969	0.462659	8.47399	7.85107	7.16885	5.34448	6.2159	6.43995
11486	Ada	GO:0019438	aromatic compound biosynthetic process	biological_process	21	1.01861e-07	0.000257198	3.09877e-06	11486	Ada	NM_001272052,NM_007398	-3.55831	6.85483	-3.63563	0.0225969	0.462659	8.47399	7.85107	7.16885	5.34448	6.2159	6.43995
11486	Ada	GO:0019439	aromatic compound catabolic process	biological_process	1	1	1	1	11486	Ada	NM_001272052,NM_007398	-3.55831	6.85483	-3.63563	0.0225969	0.462659	8.47399	7.85107	7.16885	5.34448	6.2159	6.43995
11486	Ada	GO:0019637	organophosphate metabolic process	biological_process	3	0.378632	1	1	11486	Ada	NM_001272052,NM_007398	-3.55831	6.85483	-3.63563	0.0225969	0.462659	8.47399	7.85107	7.16885	5.34448	6.2159	6.43995
11486	Ada	GO:0019692	deoxyribose phosphate metabolic process	biological_process	1	1	1	1	11486	Ada	NM_001272052,NM_007398	-3.55831	6.85483	-3.63563	0.0225969	0.462659	8.47399	7.85107	7.16885	5.34448	6.2159	6.43995
11486	Ada	GO:0019722	calcium-mediated signaling	biological_process	1	1	1	1	11486	Ada	NM_001272052,NM_007398	-3.55831	6.85483	-3.63563	0.0225969	0.462659	8.47399	7.85107	7.16885	5.34448	6.2159	6.43995
11486	Ada	GO:0019932	second-messenger-mediated signaling	biological_process	1	1	1	1	11486	Ada	NM_001272052,NM_007398	-3.55831	6.85483	-3.63563	0.0225969	0.462659	8.47399	7.85107	7.16885	5.34448	6.2159	6.43995
11486	Ada	GO:0019953	sexual reproduction	biological_process	4	0.0813615	1	0.37217	11486	Ada	NM_001272052,NM_007398	-3.55831	6.85483	-3.63563	0.0225969	0.462659	8.47399	7.85107	7.16885	5.34448	6.2159	6.43995
11486	Ada	GO:0022407	regulation of cell-cell adhesion	biological_process	4	0.0141602	1	0.101865	11486	Ada	NM_001272052,NM_007398	-3.55831	6.85483	-3.63563	0.0225969	0.462659	8.47399	7.85107	7.16885	5.34448	6.2159	6.43995
11486	Ada	GO:0022409	positive regulation of cell-cell adhesion	biological_process	4	0.00288246	1	0.0288818	11486	Ada	NM_001272052,NM_007398	-3.55831	6.85483	-3.63563	0.0225969	0.462659	8.47399	7.85107	7.16885	5.34448	6.2159	6.43995
11486	Ada	GO:0022410	circadian sleep/wake cycle process	biological_process	2	0.0428085	1	0.226607	11486	Ada	NM_001272052,NM_007398	-3.55831	6.85483	-3.63563	0.0225969	0.462659	8.47399	7.85107	7.16885	5.34448	6.2159	6.43995
11486	Ada	GO:0022414	reproductive process	biological_process	5	0.073997	1	0.344093	11486	Ada	NM_001272052,NM_007398	-3.55831	6.85483	-3.63563	0.0225969	0.462659	8.47399	7.85107	7.16885	5.34448	6.2159	6.43995
11486	Ada	GO:0022603	regulation of anatomical structure morphogenesis	biological_process	4	0.150557	1	0.564932	11486	Ada	NM_001272052,NM_007398	-3.55831	6.85483	-3.63563	0.0225969	0.462659	8.47399	7.85107	7.16885	5.34448	6.2159	6.43995
11486	Ada	GO:0022610	biological adhesion	biological_process	9	0.000554221	1	0.00653929	11486	Ada	NM_001272052,NM_007398	-3.55831	6.85483	-3.63563	0.0225969	0.462659	8.47399	7.85107	7.16885	5.34448	6.2159	6.43995
11486	Ada	GO:0023051	regulation of signaling	biological_process	14	8.37098e-05	0.211367	0.00132583	11486	Ada	NM_001272052,NM_007398	-3.55831	6.85483	-3.63563	0.0225969	0.462659	8.47399	7.85107	7.16885	5.34448	6.2159	6.43995
11486	Ada	GO:0023052	signaling	biological_process	24	6.58435e-06	0.0166255	0.000136274	11486	Ada	NM_001272052,NM_007398	-3.55831	6.85483	-3.63563	0.0225969	0.462659	8.47399	7.85107	7.16885	5.34448	6.2159	6.43995
11486	Ada	GO:0023056	positive regulation of signaling	biological_process	7	0.013866	1	0.100608	11486	Ada	NM_001272052,NM_007398	-3.55831	6.85483	-3.63563	0.0225969	0.462659	8.47399	7.85107	7.16885	5.34448	6.2159	6.43995
11486	Ada	GO:0023057	negative regulation of signaling	biological_process	9	0.000172777	0.436261	0.00247875	11486	Ada	NM_001272052,NM_007398	-3.55831	6.85483	-3.63563	0.0225969	0.462659	8.47399	7.85107	7.16885	5.34448	6.2159	6.43995
11486	Ada	GO:0030054	cell junction	cellular_component	8	0.00135167	1	0.0149692	11486	Ada	NM_001272052,NM_007398	-3.55831	6.85483	-3.63563	0.0225969	0.462659	8.47399	7.85107	7.16885	5.34448	6.2159	6.43995
11486	Ada	GO:0030097	hemopoiesis	biological_process	4	0.114217	1	0.469453	11486	Ada	NM_001272052,NM_007398	-3.55831	6.85483	-3.63563	0.0225969	0.462659	8.47399	7.85107	7.16885	5.34448	6.2159	6.43995
11486	Ada	GO:0030098	lymphocyte differentiation	biological_process	3	0.0864798	1	0.387166	11486	Ada	NM_001272052,NM_007398	-3.55831	6.85483	-3.63563	0.0225969	0.462659	8.47399	7.85107	7.16885	5.34448	6.2159	6.43995
11486	Ada	GO:0030154	cell differentiation	biological_process	18	1.58611e-05	0.0400494	0.000307717	11486	Ada	NM_001272052,NM_007398	-3.55831	6.85483	-3.63563	0.0225969	0.462659	8.47399	7.85107	7.16885	5.34448	6.2159	6.43995
11486	Ada	GO:0030155	regulation of cell adhesion	biological_process	6	0.0017901	1	0.0193162	11486	Ada	NM_001272052,NM_007398	-3.55831	6.85483	-3.63563	0.0225969	0.462659	8.47399	7.85107	7.16885	5.34448	6.2159	6.43995
11486	Ada	GO:0030183	B cell differentiation	biological_process	1	1	1	1	11486	Ada	NM_001272052,NM_007398	-3.55831	6.85483	-3.63563	0.0225969	0.462659	8.47399	7.85107	7.16885	5.34448	6.2159	6.43995
11486	Ada	GO:0030217	T cell differentiation	biological_process	3	0.0418608	1	0.222993	11486	Ada	NM_001272052,NM_007398	-3.55831	6.85483	-3.63563	0.0225969	0.462659	8.47399	7.85107	7.16885	5.34448	6.2159	6.43995
11486	Ada	GO:0030323	respiratory tube development	biological_process	1	1	1	1	11486	Ada	NM_001272052,NM_007398	-3.55831	6.85483	-3.63563	0.0225969	0.462659	8.47399	7.85107	7.16885	5.34448	6.2159	6.43995
11486	Ada	GO:0030324	lung development	biological_process	1	1	1	1	11486	Ada	NM_001272052,NM_007398	-3.55831	6.85483	-3.63563	0.0225969	0.462659	8.47399	7.85107	7.16885	5.34448	6.2159	6.43995
11486	Ada	GO:0030334	regulation of cell migration	biological_process	3	0.244628	1	0.811675	11486	Ada	NM_001272052,NM_007398	-3.55831	6.85483	-3.63563	0.0225969	0.462659	8.47399	7.85107	7.16885	5.34448	6.2159	6.43995
11486	Ada	GO:0030336	negative regulation of cell migration	biological_process	1	1	1	1	11486	Ada	NM_001272052,NM_007398	-3.55831	6.85483	-3.63563	0.0225969	0.462659	8.47399	7.85107	7.16885	5.34448	6.2159	6.43995
11486	Ada	GO:0030425	dendrite	cellular_component	3	0.177155	1	0.638113	11486	Ada	NM_001272052,NM_007398	-3.55831	6.85483	-3.63563	0.0225969	0.462659	8.47399	7.85107	7.16885	5.34448	6.2159	6.43995
11486	Ada	GO:0030431	sleep	biological_process	2	0.0525336	1	0.264238	11486	Ada	NM_001272052,NM_007398	-3.55831	6.85483	-3.63563	0.0225969	0.462659	8.47399	7.85107	7.16885	5.34448	6.2159	6.43995
11486	Ada	GO:0030888	regulation of B cell proliferation	biological_process	1	1	1	1	11486	Ada	NM_001272052,NM_007398	-3.55831	6.85483	-3.63563	0.0225969	0.462659	8.47399	7.85107	7.16885	5.34448	6.2159	6.43995
11486	Ada	GO:0030890	positive regulation of B cell proliferation	biological_process	1	1	1	1	11486	Ada	NM_001272052,NM_007398	-3.55831	6.85483	-3.63563	0.0225969	0.462659	8.47399	7.85107	7.16885	5.34448	6.2159	6.43995
11486	Ada	GO:0031347	regulation of defense response	biological_process	5	0.00733917	1	0.0605601	11486	Ada	NM_001272052,NM_007398	-3.55831	6.85483	-3.63563	0.0225969	0.462659	8.47399	7.85107	7.16885	5.34448	6.2159	6.43995
11486	Ada	GO:0031348	negative regulation of defense response	biological_process	1	1	1	1	11486	Ada	NM_001272052,NM_007398	-3.55831	6.85483	-3.63563	0.0225969	0.462659	8.47399	7.85107	7.16885	5.34448	6.2159	6.43995
11486	Ada	GO:0031410	cytoplasmic vesicle	cellular_component	4	0.194863	1	0.684324	11486	Ada	NM_001272052,NM_007398	-3.55831	6.85483	-3.63563	0.0225969	0.462659	8.47399	7.85107	7.16885	5.34448	6.2159	6.43995
11486	Ada	GO:0031667	response to nutrient levels	biological_process	2	0.480958	1	1	11486	Ada	NM_001272052,NM_007398	-3.55831	6.85483	-3.63563	0.0225969	0.462659	8.47399	7.85107	7.16885	5.34448	6.2159	6.43995
11486	Ada	GO:0031982	vesicle	cellular_component	18	8.15178e-06	0.0205832	0.000164666	11486	Ada	NM_001272052,NM_007398	-3.55831	6.85483	-3.63563	0.0225969	0.462659	8.47399	7.85107	7.16885	5.34448	6.2159	6.43995
11486	Ada	GO:0032101	regulation of response to external stimulus	biological_process	4	0.100289	1	0.436752	11486	Ada	NM_001272052,NM_007398	-3.55831	6.85483	-3.63563	0.0225969	0.462659	8.47399	7.85107	7.16885	5.34448	6.2159	6.43995
11486	Ada	GO:0032102	negative regulation of response to external stimulus	biological_process	1	1	1	1	11486	Ada	NM_001272052,NM_007398	-3.55831	6.85483	-3.63563	0.0225969	0.462659	8.47399	7.85107	7.16885	5.34448	6.2159	6.43995
11486	Ada	GO:0032261	purine nucleotide salvage	biological_process	1	1	1	1	11486	Ada	NM_001272052,NM_007398	-3.55831	6.85483	-3.63563	0.0225969	0.462659	8.47399	7.85107	7.16885	5.34448	6.2159	6.43995
11486	Ada	GO:0032501	multicellular organismal process	biological_process	29	5.01065e-07	0.00126519	1.25266e-05	11486	Ada	NM_001272052,NM_007398	-3.55831	6.85483	-3.63563	0.0225969	0.462659	8.47399	7.85107	7.16885	5.34448	6.2159	6.43995
11486	Ada	GO:0032502	developmental process	biological_process	26	1.23195e-07	0.000311067	3.57549e-06	11486	Ada	NM_001272052,NM_007398	-3.55831	6.85483	-3.63563	0.0225969	0.462659	8.47399	7.85107	7.16885	5.34448	6.2159	6.43995
11486	Ada	GO:0032504	multicellular organism reproduction	biological_process	3	0.269974	1	0.857466	11486	Ada	NM_001272052,NM_007398	-3.55831	6.85483	-3.63563	0.0225969	0.462659	8.47399	7.85107	7.16885	5.34448	6.2159	6.43995
11486	Ada	GO:0032838	cell projection cytoplasm	cellular_component	1	1	1	1	11486	Ada	NM_001272052,NM_007398	-3.55831	6.85483	-3.63563	0.0225969	0.462659	8.47399	7.85107	7.16885	5.34448	6.2159	6.43995
11486	Ada	GO:0032839	dendrite cytoplasm	cellular_component	1	1	1	1	11486	Ada	NM_001272052,NM_007398	-3.55831	6.85483	-3.63563	0.0225969	0.462659	8.47399	7.85107	7.16885	5.34448	6.2159	6.43995
11486	Ada	GO:0032844	regulation of homeostatic process	biological_process	4	0.0198101	1	0.129587	11486	Ada	NM_001272052,NM_007398	-3.55831	6.85483	-3.63563	0.0225969	0.462659	8.47399	7.85107	7.16885	5.34448	6.2159	6.43995
11486	Ada	GO:0032845	negative regulation of homeostatic process	biological_process	1	1	1	1	11486	Ada	NM_001272052,NM_007398	-3.55831	6.85483	-3.63563	0.0225969	0.462659	8.47399	7.85107	7.16885	5.34448	6.2159	6.43995
11486	Ada	GO:0032879	regulation of localization	biological_process	9	0.0181736	1	0.121398	11486	Ada	NM_001272052,NM_007398	-3.55831	6.85483	-3.63563	0.0225969	0.462659	8.47399	7.85107	7.16885	5.34448	6.2159	6.43995
11486	Ada	GO:0032941	secretion by tissue	biological_process	1	1	1	1	11486	Ada	NM_001272052,NM_007398	-3.55831	6.85483	-3.63563	0.0225969	0.462659	8.47399	7.85107	7.16885	5.34448	6.2159	6.43995
11486	Ada	GO:0032943	mononuclear cell proliferation	biological_process	1	1	1	1	11486	Ada	NM_001272052,NM_007398	-3.55831	6.85483	-3.63563	0.0225969	0.462659	8.47399	7.85107	7.16885	5.34448	6.2159	6.43995
11486	Ada	GO:0032944	regulation of mononuclear cell proliferation	biological_process	1	1	1	1	11486	Ada	NM_001272052,NM_007398	-3.55831	6.85483	-3.63563	0.0225969	0.462659	8.47399	7.85107	7.16885	5.34448	6.2159	6.43995
11486	Ada	GO:0032946	positive regulation of mononuclear cell proliferation	biological_process	1	1	1	1	11486	Ada	NM_001272052,NM_007398	-3.55831	6.85483	-3.63563	0.0225969	0.462659	8.47399	7.85107	7.16885	5.34448	6.2159	6.43995
11486	Ada	GO:0033077	T cell differentiation in thymus	biological_process	2	0.11535	1	0.471292	11486	Ada	NM_001272052,NM_007398	-3.55831	6.85483	-3.63563	0.0225969	0.462659	8.47399	7.85107	7.16885	5.34448	6.2159	6.43995
11486	Ada	GO:0033081	regulation of T cell differentiation in thymus	biological_process	2	0.0442038	1	0.231864	11486	Ada	NM_001272052,NM_007398	-3.55831	6.85483	-3.63563	0.0225969	0.462659	8.47399	7.85107	7.16885	5.34448	6.2159	6.43995
11486	Ada	GO:0033089	positive regulation of T cell differentiation in thymus	biological_process	2	0.0216355	1	0.140436	11486	Ada	NM_001272052,NM_007398	-3.55831	6.85483	-3.63563	0.0225969	0.462659	8.47399	7.85107	7.16885	5.34448	6.2159	6.43995
11486	Ada	GO:0033197	response to vitamin E	biological_process	1	1	1	1	11486	Ada	NM_001272052,NM_007398	-3.55831	6.85483	-3.63563	0.0225969	0.462659	8.47399	7.85107	7.16885	5.34448	6.2159	6.43995
11486	Ada	GO:0033273	response to vitamin	biological_process	1	1	1	1	11486	Ada	NM_001272052,NM_007398	-3.55831	6.85483	-3.63563	0.0225969	0.462659	8.47399	7.85107	7.16885	5.34448	6.2159	6.43995
11486	Ada	GO:0033627	cell adhesion mediated by integrin	biological_process	1	1	1	1	11486	Ada	NM_001272052,NM_007398	-3.55831	6.85483	-3.63563	0.0225969	0.462659	8.47399	7.85107	7.16885	5.34448	6.2159	6.43995
11486	Ada	GO:0033628	regulation of cell adhesion mediated by integrin	biological_process	1	1	1	1	11486	Ada	NM_001272052,NM_007398	-3.55831	6.85483	-3.63563	0.0225969	0.462659	8.47399	7.85107	7.16885	5.34448	6.2159	6.43995
11486	Ada	GO:0033631	cell-cell adhesion mediated by integrin	biological_process	1	1	1	1	11486	Ada	NM_001272052,NM_007398	-3.55831	6.85483	-3.63563	0.0225969	0.462659	8.47399	7.85107	7.16885	5.34448	6.2159	6.43995
11486	Ada	GO:0033632	regulation of cell-cell adhesion mediated by integrin	biological_process	1	1	1	1	11486	Ada	NM_001272052,NM_007398	-3.55831	6.85483	-3.63563	0.0225969	0.462659	8.47399	7.85107	7.16885	5.34448	6.2159	6.43995
11486	Ada	GO:0034109	homotypic cell-cell adhesion	biological_process	4	0.0363111	1	0.203791	11486	Ada	NM_001272052,NM_007398	-3.55831	6.85483	-3.63563	0.0225969	0.462659	8.47399	7.85107	7.16885	5.34448	6.2159	6.43995
11486	Ada	GO:0034110	regulation of homotypic cell-cell adhesion	biological_process	4	0.00724354	1	0.0605601	11486	Ada	NM_001272052,NM_007398	-3.55831	6.85483	-3.63563	0.0225969	0.462659	8.47399	7.85107	7.16885	5.34448	6.2159	6.43995
11486	Ada	GO:0034112	positive regulation of homotypic cell-cell adhesion	biological_process	4	0.00166429	1	0.0181919	11486	Ada	NM_001272052,NM_007398	-3.55831	6.85483	-3.63563	0.0225969	0.462659	8.47399	7.85107	7.16885	5.34448	6.2159	6.43995
11486	Ada	GO:0034641	cellular nitrogen compound metabolic process	biological_process	27	2.3787e-08	6.00622e-05	1.01626e-06	11486	Ada	NM_001272052,NM_007398	-3.55831	6.85483	-3.63563	0.0225969	0.462659	8.47399	7.85107	7.16885	5.34448	6.2159	6.43995
11486	Ada	GO:0034654	nucleobase-containing compound biosynthetic process	biological_process	21	7.29718e-08	0.000184254	2.41018e-06	11486	Ada	NM_001272052,NM_007398	-3.55831	6.85483	-3.63563	0.0225969	0.462659	8.47399	7.85107	7.16885	5.34448	6.2159	6.43995
11486	Ada	GO:0034655	nucleobase-containing compound catabolic process	biological_process	1	1	1	1	11486	Ada	NM_001272052,NM_007398	-3.55831	6.85483	-3.63563	0.0225969	0.462659	8.47399	7.85107	7.16885	5.34448	6.2159	6.43995
11486	Ada	GO:0035295	tube development	biological_process	1	1	1	1	11486	Ada	NM_001272052,NM_007398	-3.55831	6.85483	-3.63563	0.0225969	0.462659	8.47399	7.85107	7.16885	5.34448	6.2159	6.43995
11486	Ada	GO:0035556	intracellular signal transduction	biological_process	14	1.16118e-05	0.0293197	0.000230864	11486	Ada	NM_001272052,NM_007398	-3.55831	6.85483	-3.63563	0.0225969	0.462659	8.47399	7.85107	7.16885	5.34448	6.2159	6.43995
11486	Ada	GO:0035587	purinergic receptor signaling pathway	biological_process	1	1	1	1	11486	Ada	NM_001272052,NM_007398	-3.55831	6.85483	-3.63563	0.0225969	0.462659	8.47399	7.85107	7.16885	5.34448	6.2159	6.43995
11486	Ada	GO:0035588	G-protein coupled purinergic receptor signaling pathway	biological_process	1	1	1	1	11486	Ada	NM_001272052,NM_007398	-3.55831	6.85483	-3.63563	0.0225969	0.462659	8.47399	7.85107	7.16885	5.34448	6.2159	6.43995
11486	Ada	GO:0036094	small molecule binding	molecular_function	9	0.0258095	1	0.160911	11486	Ada	NM_001272052,NM_007398	-3.55831	6.85483	-3.63563	0.0225969	0.462659	8.47399	7.85107	7.16885	5.34448	6.2159	6.43995
11486	Ada	GO:0036293	response to decreased oxygen levels	biological_process	1	1	1	1	11486	Ada	NM_001272052,NM_007398	-3.55831	6.85483	-3.63563	0.0225969	0.462659	8.47399	7.85107	7.16885	5.34448	6.2159	6.43995
11486	Ada	GO:0036477	somatodendritic compartment	cellular_component	5	0.0296855	1	0.17826	11486	Ada	NM_001272052,NM_007398	-3.55831	6.85483	-3.63563	0.0225969	0.462659	8.47399	7.85107	7.16885	5.34448	6.2159	6.43995
11486	Ada	GO:0040011	locomotion	biological_process	8	0.00507514	1	0.045604	11486	Ada	NM_001272052,NM_007398	-3.55831	6.85483	-3.63563	0.0225969	0.462659	8.47399	7.85107	7.16885	5.34448	6.2159	6.43995
11486	Ada	GO:0040012	regulation of locomotion	biological_process	3	0.299084	1	0.922084	11486	Ada	NM_001272052,NM_007398	-3.55831	6.85483	-3.63563	0.0225969	0.462659	8.47399	7.85107	7.16885	5.34448	6.2159	6.43995
11486	Ada	GO:0040013	negative regulation of locomotion	biological_process	1	1	1	1	11486	Ada	NM_001272052,NM_007398	-3.55831	6.85483	-3.63563	0.0225969	0.462659	8.47399	7.85107	7.16885	5.34448	6.2159	6.43995
11486	Ada	GO:0042100	B cell proliferation	biological_process	1	1	1	1	11486	Ada	NM_001272052,NM_007398	-3.55831	6.85483	-3.63563	0.0225969	0.462659	8.47399	7.85107	7.16885	5.34448	6.2159	6.43995
11486	Ada	GO:0042110	T cell activation	biological_process	3	0.127206	1	0.506619	11486	Ada	NM_001272052,NM_007398	-3.55831	6.85483	-3.63563	0.0225969	0.462659	8.47399	7.85107	7.16885	5.34448	6.2159	6.43995
11486	Ada	GO:0042113	B cell activation	biological_process	1	1	1	1	11486	Ada	NM_001272052,NM_007398	-3.55831	6.85483	-3.63563	0.0225969	0.462659	8.47399	7.85107	7.16885	5.34448	6.2159	6.43995
11486	Ada	GO:0042127	regulation of cell proliferation	biological_process	7	0.0191034	1	0.126273	11486	Ada	NM_001272052,NM_007398	-3.55831	6.85483	-3.63563	0.0225969	0.462659	8.47399	7.85107	7.16885	5.34448	6.2159	6.43995
11486	Ada	GO:0042221	response to chemical	biological_process	21	1.40997e-07	0.000356018	4.04566e-06	11486	Ada	NM_001272052,NM_007398	-3.55831	6.85483	-3.63563	0.0225969	0.462659	8.47399	7.85107	7.16885	5.34448	6.2159	6.43995
11486	Ada	GO:0042278	purine nucleoside metabolic process	biological_process	1	1	1	1	11486	Ada	NM_001272052,NM_007398	-3.55831	6.85483	-3.63563	0.0225969	0.462659	8.47399	7.85107	7.16885	5.34448	6.2159	6.43995
11486	Ada	GO:0042321	negative regulation of circadian sleep/wake cycle, sleep	biological_process	1	1	1	1	11486	Ada	NM_001272052,NM_007398	-3.55831	6.85483	-3.63563	0.0225969	0.462659	8.47399	7.85107	7.16885	5.34448	6.2159	6.43995
11486	Ada	GO:0042323	negative regulation of circadian sleep/wake cycle, non-REM sleep	biological_process	1	1	1	1	11486	Ada	NM_001272052,NM_007398	-3.55831	6.85483	-3.63563	0.0225969	0.462659	8.47399	7.85107	7.16885	5.34448	6.2159	6.43995
11486	Ada	GO:0042440	pigment metabolic process	biological_process	1	1	1	1	11486	Ada	NM_001272052,NM_007398	-3.55831	6.85483	-3.63563	0.0225969	0.462659	8.47399	7.85107	7.16885	5.34448	6.2159	6.43995
11486	Ada	GO:0042451	purine nucleoside biosynthetic process	biological_process	1	1	1	1	11486	Ada	NM_001272052,NM_007398	-3.55831	6.85483	-3.63563	0.0225969	0.462659	8.47399	7.85107	7.16885	5.34448	6.2159	6.43995
11486	Ada	GO:0042454	ribonucleoside catabolic process	biological_process	1	1	1	1	11486	Ada	NM_001272052,NM_007398	-3.55831	6.85483	-3.63563	0.0225969	0.462659	8.47399	7.85107	7.16885	5.34448	6.2159	6.43995
11486	Ada	GO:0042455	ribonucleoside biosynthetic process	biological_process	1	1	1	1	11486	Ada	NM_001272052,NM_007398	-3.55831	6.85483	-3.63563	0.0225969	0.462659	8.47399	7.85107	7.16885	5.34448	6.2159	6.43995
11486	Ada	GO:0042592	homeostatic process	biological_process	7	0.0193935	1	0.127191	11486	Ada	NM_001272052,NM_007398	-3.55831	6.85483	-3.63563	0.0225969	0.462659	8.47399	7.85107	7.16885	5.34448	6.2159	6.43995
11486	Ada	GO:0042745	circadian sleep/wake cycle	biological_process	3	0.00107529	1	0.012121	11486	Ada	NM_001272052,NM_007398	-3.55831	6.85483	-3.63563	0.0225969	0.462659	8.47399	7.85107	7.16885	5.34448	6.2159	6.43995
11486	Ada	GO:0042748	circadian sleep/wake cycle, non-REM sleep	biological_process	1	1	1	1	11486	Ada	NM_001272052,NM_007398	-3.55831	6.85483	-3.63563	0.0225969	0.462659	8.47399	7.85107	7.16885	5.34448	6.2159	6.43995
11486	Ada	GO:0042749	regulation of circadian sleep/wake cycle	biological_process	2	0.0414111	1	0.221064	11486	Ada	NM_001272052,NM_007398	-3.55831	6.85483	-3.63563	0.0225969	0.462659	8.47399	7.85107	7.16885	5.34448	6.2159	6.43995
11486	Ada	GO:0042752	regulation of circadian rhythm	biological_process	9	4.49128e-12	1.13405e-08	6.67087e-10	11486	Ada	NM_001272052,NM_007398	-3.55831	6.85483	-3.63563	0.0225969	0.462659	8.47399	7.85107	7.16885	5.34448	6.2159	6.43995
11486	Ada	GO:0042754	negative regulation of circadian rhythm	biological_process	2	0.0230613	1	0.147045	11486	Ada	NM_001272052,NM_007398	-3.55831	6.85483	-3.63563	0.0225969	0.462659	8.47399	7.85107	7.16885	5.34448	6.2159	6.43995
11486	Ada	GO:0042981	regulation of apoptotic process	biological_process	7	0.0142861	1	0.102478	11486	Ada	NM_001272052,NM_007398	-3.55831	6.85483	-3.63563	0.0225969	0.462659	8.47399	7.85107	7.16885	5.34448	6.2159	6.43995
11486	Ada	GO:0042995	cell projection	cellular_component	8	0.0243046	1	0.153423	11486	Ada	NM_001272052,NM_007398	-3.55831	6.85483	-3.63563	0.0225969	0.462659	8.47399	7.85107	7.16885	5.34448	6.2159	6.43995
11486	Ada	GO:0043005	neuron projection	cellular_component	5	0.0732198	1	0.341107	11486	Ada	NM_001272052,NM_007398	-3.55831	6.85483	-3.63563	0.0225969	0.462659	8.47399	7.85107	7.16885	5.34448	6.2159	6.43995
11486	Ada	GO:0043009	chordate embryonic development	biological_process	4	0.0794829	1	0.366231	11486	Ada	NM_001272052,NM_007398	-3.55831	6.85483	-3.63563	0.0225969	0.462659	8.47399	7.85107	7.16885	5.34448	6.2159	6.43995
11486	Ada	GO:0043025	neuronal cell body	cellular_component	3	0.207675	1	0.720301	11486	Ada	NM_001272052,NM_007398	-3.55831	6.85483	-3.63563	0.0225969	0.462659	8.47399	7.85107	7.16885	5.34448	6.2159	6.43995
11486	Ada	GO:0043066	negative regulation of apoptotic process	biological_process	3	0.332288	1	0.990587	11486	Ada	NM_001272052,NM_007398	-3.55831	6.85483	-3.63563	0.0225969	0.462659	8.47399	7.85107	7.16885	5.34448	6.2159	6.43995
11486	Ada	GO:0043067	regulation of programmed cell death	biological_process	7	0.0150549	1	0.105888	11486	Ada	NM_001272052,NM_007398	-3.55831	6.85483	-3.63563	0.0225969	0.462659	8.47399	7.85107	7.16885	5.34448	6.2159	6.43995
11486	Ada	GO:0043069	negative regulation of programmed cell death	biological_process	3	0.339733	1	1	11486	Ada	NM_001272052,NM_007398	-3.55831	6.85483	-3.63563	0.0225969	0.462659	8.47399	7.85107	7.16885	5.34448	6.2159	6.43995
11486	Ada	GO:0043084	penile erection	biological_process	1	1	1	1	11486	Ada	NM_001272052,NM_007398	-3.55831	6.85483	-3.63563	0.0225969	0.462659	8.47399	7.85107	7.16885	5.34448	6.2159	6.43995
11486	Ada	GO:0043094	cellular metabolic compound salvage	biological_process	1	1	1	1	11486	Ada	NM_001272052,NM_007398	-3.55831	6.85483	-3.63563	0.0225969	0.462659	8.47399	7.85107	7.16885	5.34448	6.2159	6.43995
11486	Ada	GO:0043096	purine nucleobase salvage	biological_process	1	1	1	1	11486	Ada	NM_001272052,NM_007398	-3.55831	6.85483	-3.63563	0.0225969	0.462659	8.47399	7.85107	7.16885	5.34448	6.2159	6.43995
11486	Ada	GO:0043101	purine-containing compound salvage	biological_process	1	1	1	1	11486	Ada	NM_001272052,NM_007398	-3.55831	6.85483	-3.63563	0.0225969	0.462659	8.47399	7.85107	7.16885	5.34448	6.2159	6.43995
11486	Ada	GO:0043103	hypoxanthine salvage	biological_process	1	1	1	1	11486	Ada	NM_001272052,NM_007398	-3.55831	6.85483	-3.63563	0.0225969	0.462659	8.47399	7.85107	7.16885	5.34448	6.2159	6.43995
11486	Ada	GO:0043167	ion binding	molecular_function	23	3.23217e-06	0.00816122	7.03554e-05	11486	Ada	NM_001272052,NM_007398	-3.55831	6.85483	-3.63563	0.0225969	0.462659	8.47399	7.85107	7.16885	5.34448	6.2159	6.43995
11486	Ada	GO:0043169	cation binding	molecular_function	15	0.000363616	0.91813	0.00452281	11486	Ada	NM_001272052,NM_007398	-3.55831	6.85483	-3.63563	0.0225969	0.462659	8.47399	7.85107	7.16885	5.34448	6.2159	6.43995
11486	Ada	GO:0043173	nucleotide salvage	biological_process	1	1	1	1	11486	Ada	NM_001272052,NM_007398	-3.55831	6.85483	-3.63563	0.0225969	0.462659	8.47399	7.85107	7.16885	5.34448	6.2159	6.43995
11486	Ada	GO:0043226	organelle	cellular_component	54	2.71503e-17	6.85544e-14	1.57803e-14	11486	Ada	NM_001272052,NM_007398	-3.55831	6.85483	-3.63563	0.0225969	0.462659	8.47399	7.85107	7.16885	5.34448	6.2159	6.43995
11486	Ada	GO:0043227	membrane-bounded organelle	cellular_component	50	1.53346e-15	3.872e-12	4.30222e-13	11486	Ada	NM_001272052,NM_007398	-3.55831	6.85483	-3.63563	0.0225969	0.462659	8.47399	7.85107	7.16885	5.34448	6.2159	6.43995
11486	Ada	GO:0043229	intracellular organelle	cellular_component	44	2.1801e-11	5.50476e-08	2.50216e-09	11486	Ada	NM_001272052,NM_007398	-3.55831	6.85483	-3.63563	0.0225969	0.462659	8.47399	7.85107	7.16885	5.34448	6.2159	6.43995
11486	Ada	GO:0043231	intracellular membrane-bounded organelle	cellular_component	41	9.16165e-11	2.31332e-07	9.25327e-09	11486	Ada	NM_001272052,NM_007398	-3.55831	6.85483	-3.63563	0.0225969	0.462659	8.47399	7.85107	7.16885	5.34448	6.2159	6.43995
11486	Ada	GO:0043278	response to morphine	biological_process	1	1	1	1	11486	Ada	NM_001272052,NM_007398	-3.55831	6.85483	-3.63563	0.0225969	0.462659	8.47399	7.85107	7.16885	5.34448	6.2159	6.43995
11486	Ada	GO:0043279	response to alkaloid	biological_process	1	1	1	1	11486	Ada	NM_001272052,NM_007398	-3.55831	6.85483	-3.63563	0.0225969	0.462659	8.47399	7.85107	7.16885	5.34448	6.2159	6.43995
11486	Ada	GO:0043900	regulation of multi-organism process	biological_process	1	1	1	1	11486	Ada	NM_001272052,NM_007398	-3.55831	6.85483	-3.63563	0.0225969	0.462659	8.47399	7.85107	7.16885	5.34448	6.2159	6.43995
11486	Ada	GO:0043901	negative regulation of multi-organism process	biological_process	1	1	1	1	11486	Ada	NM_001272052,NM_007398	-3.55831	6.85483	-3.63563	0.0225969	0.462659	8.47399	7.85107	7.16885	5.34448	6.2159	6.43995
11486	Ada	GO:0044057	regulation of system process	biological_process	2	0.490781	1	1	11486	Ada	NM_001272052,NM_007398	-3.55831	6.85483	-3.63563	0.0225969	0.462659	8.47399	7.85107	7.16885	5.34448	6.2159	6.43995
11486	Ada	GO:0044237	cellular metabolic process	biological_process	42	6.61408e-13	1.67006e-09	1.04378e-10	11486	Ada	NM_001272052,NM_007398	-3.55831	6.85483	-3.63563	0.0225969	0.462659	8.47399	7.85107	7.16885	5.34448	6.2159	6.43995
11486	Ada	GO:0044238	primary metabolic process	biological_process	43	1.58984e-13	4.01434e-10	3.08795e-11	11486	Ada	NM_001272052,NM_007398	-3.55831	6.85483	-3.63563	0.0225969	0.462659	8.47399	7.85107	7.16885	5.34448	6.2159	6.43995
11486	Ada	GO:0044248	cellular catabolic process	biological_process	7	0.0291661	1	0.177	11486	Ada	NM_001272052,NM_007398	-3.55831	6.85483	-3.63563	0.0225969	0.462659	8.47399	7.85107	7.16885	5.34448	6.2159	6.43995
11486	Ada	GO:0044249	cellular biosynthetic process	biological_process	26	1.46457e-08	3.69803e-05	6.84821e-07	11486	Ada	NM_001272052,NM_007398	-3.55831	6.85483	-3.63563	0.0225969	0.462659	8.47399	7.85107	7.16885	5.34448	6.2159	6.43995
11486	Ada	GO:0044270	cellular nitrogen compound catabolic process	biological_process	1	1	1	1	11486	Ada	NM_001272052,NM_007398	-3.55831	6.85483	-3.63563	0.0225969	0.462659	8.47399	7.85107	7.16885	5.34448	6.2159	6.43995
11486	Ada	GO:0044271	cellular nitrogen compound biosynthetic process	biological_process	21	7.88232e-07	0.00199029	1.89551e-05	11486	Ada	NM_001272052,NM_007398	-3.55831	6.85483	-3.63563	0.0225969	0.462659	8.47399	7.85107	7.16885	5.34448	6.2159	6.43995
11486	Ada	GO:0044281	small molecule metabolic process	biological_process	11	0.000257893	0.651179	0.00328878	11486	Ada	NM_001272052,NM_007398	-3.55831	6.85483	-3.63563	0.0225969	0.462659	8.47399	7.85107	7.16885	5.34448	6.2159	6.43995
11486	Ada	GO:0044297	cell body	cellular_component	3	0.243551	1	0.810232	11486	Ada	NM_001272052,NM_007398	-3.55831	6.85483	-3.63563	0.0225969	0.462659	8.47399	7.85107	7.16885	5.34448	6.2159	6.43995
11486	Ada	GO:0044421	extracellular region part	cellular_component	18	1.69056e-05	0.0426866	0.000323383	11486	Ada	NM_001272052,NM_007398	-3.55831	6.85483	-3.63563	0.0225969	0.462659	8.47399	7.85107	7.16885	5.34448	6.2159	6.43995
11486	Ada	GO:0044424	intracellular part	cellular_component	48	7.67881e-12	1.9389e-08	1.02047e-09	11486	Ada	NM_001272052,NM_007398	-3.55831	6.85483	-3.63563	0.0225969	0.462659	8.47399	7.85107	7.16885	5.34448	6.2159	6.43995
11486	Ada	GO:0044425	membrane part	cellular_component	21	0.00172697	1	0.018715	11486	Ada	NM_001272052,NM_007398	-3.55831	6.85483	-3.63563	0.0225969	0.462659	8.47399	7.85107	7.16885	5.34448	6.2159	6.43995
11486	Ada	GO:0044444	cytoplasmic part	cellular_component	24	4.49201e-05	0.113423	0.000771586	11486	Ada	NM_001272052,NM_007398	-3.55831	6.85483	-3.63563	0.0225969	0.462659	8.47399	7.85107	7.16885	5.34448	6.2159	6.43995
11486	Ada	GO:0044459	plasma membrane part	cellular_component	8	0.109306	1	0.456195	11486	Ada	NM_001272052,NM_007398	-3.55831	6.85483	-3.63563	0.0225969	0.462659	8.47399	7.85107	7.16885	5.34448	6.2159	6.43995
11486	Ada	GO:0044463	cell projection part	cellular_component	5	0.050949	1	0.257292	11486	Ada	NM_001272052,NM_007398	-3.55831	6.85483	-3.63563	0.0225969	0.462659	8.47399	7.85107	7.16885	5.34448	6.2159	6.43995
11486	Ada	GO:0044464	cell part	cellular_component	58	7.93112e-16	2.00261e-12	2.62682e-13	11486	Ada	NM_001272052,NM_007398	-3.55831	6.85483	-3.63563	0.0225969	0.462659	8.47399	7.85107	7.16885	5.34448	6.2159	6.43995
11486	Ada	GO:0044699	single-organism process	biological_process	58	3.42298e-18	8.64303e-15	4.32151e-15	11486	Ada	NM_001272052,NM_007398	-3.55831	6.85483	-3.63563	0.0225969	0.462659	8.47399	7.85107	7.16885	5.34448	6.2159	6.43995
11486	Ada	GO:0044700	single organism signaling	biological_process	24	6.49118e-06	0.0163902	0.000135456	11486	Ada	NM_001272052,NM_007398	-3.55831	6.85483	-3.63563	0.0225969	0.462659	8.47399	7.85107	7.16885	5.34448	6.2159	6.43995
11486	Ada	GO:0044702	single organism reproductive process	biological_process	4	0.178402	1	0.641517	11486	Ada	NM_001272052,NM_007398	-3.55831	6.85483	-3.63563	0.0225969	0.462659	8.47399	7.85107	7.16885	5.34448	6.2159	6.43995
11486	Ada	GO:0044703	multi-organism reproductive process	biological_process	5	0.0298023	1	0.17832	11486	Ada	NM_001272052,NM_007398	-3.55831	6.85483	-3.63563	0.0225969	0.462659	8.47399	7.85107	7.16885	5.34448	6.2159	6.43995
11486	Ada	GO:0044707	single-multicellular organism process	biological_process	29	2.78859e-07	0.00070412	7.41179e-06	11486	Ada	NM_001272052,NM_007398	-3.55831	6.85483	-3.63563	0.0225969	0.462659	8.47399	7.85107	7.16885	5.34448	6.2159	6.43995
11486	Ada	GO:0044708	single-organism behavior	biological_process	6	0.000526614	1	0.00629351	11486	Ada	NM_001272052,NM_007398	-3.55831	6.85483	-3.63563	0.0225969	0.462659	8.47399	7.85107	7.16885	5.34448	6.2159	6.43995
11486	Ada	GO:0044710	single-organism metabolic process	biological_process	25	1.22022e-08	3.08106e-05	6.52206e-07	11486	Ada	NM_001272052,NM_007398	-3.55831	6.85483	-3.63563	0.0225969	0.462659	8.47399	7.85107	7.16885	5.34448	6.2159	6.43995
11486	Ada	GO:0044711	single-organism biosynthetic process	biological_process	10	0.000106449	0.268782	0.0015999	11486	Ada	NM_001272052,NM_007398	-3.55831	6.85483	-3.63563	0.0225969	0.462659	8.47399	7.85107	7.16885	5.34448	6.2159	6.43995
11486	Ada	GO:0044712	single-organism catabolic process	biological_process	3	0.653019	1	1	11486	Ada	NM_001272052,NM_007398	-3.55831	6.85483	-3.63563	0.0225969	0.462659	8.47399	7.85107	7.16885	5.34448	6.2159	6.43995
11486	Ada	GO:0044763	single-organism cellular process	biological_process	49	3.60981e-13	9.11478e-10	6.07652e-11	11486	Ada	NM_001272052,NM_007398	-3.55831	6.85483	-3.63563	0.0225969	0.462659	8.47399	7.85107	7.16885	5.34448	6.2159	6.43995
11486	Ada	GO:0044765	single-organism transport	biological_process	16	0.000101429	0.256107	0.00154281	11486	Ada	NM_001272052,NM_007398	-3.55831	6.85483	-3.63563	0.0225969	0.462659	8.47399	7.85107	7.16885	5.34448	6.2159	6.43995
11486	Ada	GO:0044767	single-organism developmental process	biological_process	26	1.06815e-07	0.000269709	3.17304e-06	11486	Ada	NM_001272052,NM_007398	-3.55831	6.85483	-3.63563	0.0225969	0.462659	8.47399	7.85107	7.16885	5.34448	6.2159	6.43995
11486	Ada	GO:0045117	azole transport	biological_process	1	1	1	1	11486	Ada	NM_001272052,NM_007398	-3.55831	6.85483	-3.63563	0.0225969	0.462659	8.47399	7.85107	7.16885	5.34448	6.2159	6.43995
11486	Ada	GO:0045187	regulation of circadian sleep/wake cycle, sleep	biological_process	2	0.0386104	1	0.209209	11486	Ada	NM_001272052,NM_007398	-3.55831	6.85483	-3.63563	0.0225969	0.462659	8.47399	7.85107	7.16885	5.34448	6.2159	6.43995
11486	Ada	GO:0045188	regulation of circadian sleep/wake cycle, non-REM sleep	biological_process	1	1	1	1	11486	Ada	NM_001272052,NM_007398	-3.55831	6.85483	-3.63563	0.0225969	0.462659	8.47399	7.85107	7.16885	5.34448	6.2159	6.43995
11486	Ada	GO:0045321	leukocyte activation	biological_process	3	0.289392	1	0.90377	11486	Ada	NM_001272052,NM_007398	-3.55831	6.85483	-3.63563	0.0225969	0.462659	8.47399	7.85107	7.16885	5.34448	6.2159	6.43995
11486	Ada	GO:0045580	regulation of T cell differentiation	biological_process	3	0.0129775	1	0.0959684	11486	Ada	NM_001272052,NM_007398	-3.55831	6.85483	-3.63563	0.0225969	0.462659	8.47399	7.85107	7.16885	5.34448	6.2159	6.43995
11486	Ada	GO:0045582	positive regulation of T cell differentiation	biological_process	3	0.00586158	1	0.05175	11486	Ada	NM_001272052,NM_007398	-3.55831	6.85483	-3.63563	0.0225969	0.462659	8.47399	7.85107	7.16885	5.34448	6.2159	6.43995
11486	Ada	GO:0045595	regulation of cell differentiation	biological_process	12	1.76453e-05	0.0445543	0.000334995	11486	Ada	NM_001272052,NM_007398	-3.55831	6.85483	-3.63563	0.0225969	0.462659	8.47399	7.85107	7.16885	5.34448	6.2159	6.43995
11486	Ada	GO:0045597	positive regulation of cell differentiation	biological_process	8	0.00033135	0.836659	0.00414188	11486	Ada	NM_001272052,NM_007398	-3.55831	6.85483	-3.63563	0.0225969	0.462659	8.47399	7.85107	7.16885	5.34448	6.2159	6.43995
11486	Ada	GO:0045619	regulation of lymphocyte differentiation	biological_process	3	0.0193852	1	0.127191	11486	Ada	NM_001272052,NM_007398	-3.55831	6.85483	-3.63563	0.0225969	0.462659	8.47399	7.85107	7.16885	5.34448	6.2159	6.43995
11486	Ada	GO:0045621	positive regulation of lymphocyte differentiation	biological_process	3	0.0077297	1	0.0633685	11486	Ada	NM_001272052,NM_007398	-3.55831	6.85483	-3.63563	0.0225969	0.462659	8.47399	7.85107	7.16885	5.34448	6.2159	6.43995
11486	Ada	GO:0045744	negative regulation of G-protein coupled receptor protein signaling pathway	biological_process	1	1	1	1	11486	Ada	NM_001272052,NM_007398	-3.55831	6.85483	-3.63563	0.0225969	0.462659	8.47399	7.85107	7.16885	5.34448	6.2159	6.43995
11486	Ada	GO:0045785	positive regulation of cell adhesion	biological_process	4	0.0131997	1	0.0968873	11486	Ada	NM_001272052,NM_007398	-3.55831	6.85483	-3.63563	0.0225969	0.462659	8.47399	7.85107	7.16885	5.34448	6.2159	6.43995
11486	Ada	GO:0045823	positive regulation of heart contraction	biological_process	1	1	1	1	11486	Ada	NM_001272052,NM_007398	-3.55831	6.85483	-3.63563	0.0225969	0.462659	8.47399	7.85107	7.16885	5.34448	6.2159	6.43995
11486	Ada	GO:0045933	positive regulation of muscle contraction	biological_process	1	1	1	1	11486	Ada	NM_001272052,NM_007398	-3.55831	6.85483	-3.63563	0.0225969	0.462659	8.47399	7.85107	7.16885	5.34448	6.2159	6.43995
11486	Ada	GO:0045987	positive regulation of smooth muscle contraction	biological_process	1	1	1	1	11486	Ada	NM_001272052,NM_007398	-3.55831	6.85483	-3.63563	0.0225969	0.462659	8.47399	7.85107	7.16885	5.34448	6.2159	6.43995
11486	Ada	GO:0046060	dATP metabolic process	biological_process	1	1	1	1	11486	Ada	NM_001272052,NM_007398	-3.55831	6.85483	-3.63563	0.0225969	0.462659	8.47399	7.85107	7.16885	5.34448	6.2159	6.43995
11486	Ada	GO:0046061	dATP catabolic process	biological_process	1	1	1	1	11486	Ada	NM_001272052,NM_007398	-3.55831	6.85483	-3.63563	0.0225969	0.462659	8.47399	7.85107	7.16885	5.34448	6.2159	6.43995
11486	Ada	GO:0046085	adenosine metabolic process	biological_process	1	1	1	1	11486	Ada	NM_001272052,NM_007398	-3.55831	6.85483	-3.63563	0.0225969	0.462659	8.47399	7.85107	7.16885	5.34448	6.2159	6.43995
11486	Ada	GO:0046090	deoxyadenosine metabolic process	biological_process	1	1	1	1	11486	Ada	NM_001272052,NM_007398	-3.55831	6.85483	-3.63563	0.0225969	0.462659	8.47399	7.85107	7.16885	5.34448	6.2159	6.43995
11486	Ada	GO:0046100	hypoxanthine metabolic process	biological_process	1	1	1	1	11486	Ada	NM_001272052,NM_007398	-3.55831	6.85483	-3.63563	0.0225969	0.462659	8.47399	7.85107	7.16885	5.34448	6.2159	6.43995
11486	Ada	GO:0046101	hypoxanthine biosynthetic process	biological_process	1	1	1	1	11486	Ada	NM_001272052,NM_007398	-3.55831	6.85483	-3.63563	0.0225969	0.462659	8.47399	7.85107	7.16885	5.34448	6.2159	6.43995
11486	Ada	GO:0046102	inosine metabolic process	biological_process	1	1	1	1	11486	Ada	NM_001272052,NM_007398	-3.55831	6.85483	-3.63563	0.0225969	0.462659	8.47399	7.85107	7.16885	5.34448	6.2159	6.43995
11486	Ada	GO:0046103	inosine biosynthetic process	biological_process	1	1	1	1	11486	Ada	NM_001272052,NM_007398	-3.55831	6.85483	-3.63563	0.0225969	0.462659	8.47399	7.85107	7.16885	5.34448	6.2159	6.43995
11486	Ada	GO:0046110	xanthine metabolic process	biological_process	1	1	1	1	11486	Ada	NM_001272052,NM_007398	-3.55831	6.85483	-3.63563	0.0225969	0.462659	8.47399	7.85107	7.16885	5.34448	6.2159	6.43995
11486	Ada	GO:0046111	xanthine biosynthetic process	biological_process	1	1	1	1	11486	Ada	NM_001272052,NM_007398	-3.55831	6.85483	-3.63563	0.0225969	0.462659	8.47399	7.85107	7.16885	5.34448	6.2159	6.43995
11486	Ada	GO:0046112	nucleobase biosynthetic process	biological_process	1	1	1	1	11486	Ada	NM_001272052,NM_007398	-3.55831	6.85483	-3.63563	0.0225969	0.462659	8.47399	7.85107	7.16885	5.34448	6.2159	6.43995
11486	Ada	GO:0046121	deoxyribonucleoside catabolic process	biological_process	1	1	1	1	11486	Ada	NM_001272052,NM_007398	-3.55831	6.85483	-3.63563	0.0225969	0.462659	8.47399	7.85107	7.16885	5.34448	6.2159	6.43995
11486	Ada	GO:0046122	purine deoxyribonucleoside metabolic process	biological_process	1	1	1	1	11486	Ada	NM_001272052,NM_007398	-3.55831	6.85483	-3.63563	0.0225969	0.462659	8.47399	7.85107	7.16885	5.34448	6.2159	6.43995
11486	Ada	GO:0046124	purine deoxyribonucleoside catabolic process	biological_process	1	1	1	1	11486	Ada	NM_001272052,NM_007398	-3.55831	6.85483	-3.63563	0.0225969	0.462659	8.47399	7.85107	7.16885	5.34448	6.2159	6.43995
11486	Ada	GO:0046128	purine ribonucleoside metabolic process	biological_process	1	1	1	1	11486	Ada	NM_001272052,NM_007398	-3.55831	6.85483	-3.63563	0.0225969	0.462659	8.47399	7.85107	7.16885	5.34448	6.2159	6.43995
11486	Ada	GO:0046129	purine ribonucleoside biosynthetic process	biological_process	1	1	1	1	11486	Ada	NM_001272052,NM_007398	-3.55831	6.85483	-3.63563	0.0225969	0.462659	8.47399	7.85107	7.16885	5.34448	6.2159	6.43995
11486	Ada	GO:0046130	purine ribonucleoside catabolic process	biological_process	1	1	1	1	11486	Ada	NM_001272052,NM_007398	-3.55831	6.85483	-3.63563	0.0225969	0.462659	8.47399	7.85107	7.16885	5.34448	6.2159	6.43995
11486	Ada	GO:0046148	pigment biosynthetic process	biological_process	1	1	1	1	11486	Ada	NM_001272052,NM_007398	-3.55831	6.85483	-3.63563	0.0225969	0.462659	8.47399	7.85107	7.16885	5.34448	6.2159	6.43995
11486	Ada	GO:0046386	deoxyribose phosphate catabolic process	biological_process	1	1	1	1	11486	Ada	NM_001272052,NM_007398	-3.55831	6.85483	-3.63563	0.0225969	0.462659	8.47399	7.85107	7.16885	5.34448	6.2159	6.43995
11486	Ada	GO:0046434	organophosphate catabolic process	biological_process	1	1	1	1	11486	Ada	NM_001272052,NM_007398	-3.55831	6.85483	-3.63563	0.0225969	0.462659	8.47399	7.85107	7.16885	5.34448	6.2159	6.43995
11486	Ada	GO:0046483	heterocycle metabolic process	biological_process	26	1.55703e-08	3.93151e-05	7.14819e-07	11486	Ada	NM_001272052,NM_007398	-3.55831	6.85483	-3.63563	0.0225969	0.462659	8.47399	7.85107	7.16885	5.34448	6.2159	6.43995
11486	Ada	GO:0046631	alpha-beta T cell activation	biological_process	2	0.160665	1	0.589651	11486	Ada	NM_001272052,NM_007398	-3.55831	6.85483	-3.63563	0.0225969	0.462659	8.47399	7.85107	7.16885	5.34448	6.2159	6.43995
11486	Ada	GO:0046632	alpha-beta T cell differentiation	biological_process	2	0.116641	1	0.473501	11486	Ada	NM_001272052,NM_007398	-3.55831	6.85483	-3.63563	0.0225969	0.462659	8.47399	7.85107	7.16885	5.34448	6.2159	6.43995
11486	Ada	GO:0046634	regulation of alpha-beta T cell activation	biological_process	2	0.104956	1	0.442428	11486	Ada	NM_001272052,NM_007398	-3.55831	6.85483	-3.63563	0.0225969	0.462659	8.47399	7.85107	7.16885	5.34448	6.2159	6.43995
11486	Ada	GO:0046635	positive regulation of alpha-beta T cell activation	biological_process	2	0.0770952	1	0.35653	11486	Ada	NM_001272052,NM_007398	-3.55831	6.85483	-3.63563	0.0225969	0.462659	8.47399	7.85107	7.16885	5.34448	6.2159	6.43995
11486	Ada	GO:0046637	regulation of alpha-beta T cell differentiation	biological_process	2	0.0689787	1	0.324946	11486	Ada	NM_001272052,NM_007398	-3.55831	6.85483	-3.63563	0.0225969	0.462659	8.47399	7.85107	7.16885	5.34448	6.2159	6.43995
11486	Ada	GO:0046638	positive regulation of alpha-beta T cell differentiation	biological_process	2	0.0539149	1	0.265889	11486	Ada	NM_001272052,NM_007398	-3.55831	6.85483	-3.63563	0.0225969	0.462659	8.47399	7.85107	7.16885	5.34448	6.2159	6.43995
11486	Ada	GO:0046649	lymphocyte activation	biological_process	3	0.230649	1	0.782781	11486	Ada	NM_001272052,NM_007398	-3.55831	6.85483	-3.63563	0.0225969	0.462659	8.47399	7.85107	7.16885	5.34448	6.2159	6.43995
11486	Ada	GO:0046651	lymphocyte proliferation	biological_process	1	1	1	1	11486	Ada	NM_001272052,NM_007398	-3.55831	6.85483	-3.63563	0.0225969	0.462659	8.47399	7.85107	7.16885	5.34448	6.2159	6.43995
11486	Ada	GO:0046700	heterocycle catabolic process	biological_process	1	1	1	1	11486	Ada	NM_001272052,NM_007398	-3.55831	6.85483	-3.63563	0.0225969	0.462659	8.47399	7.85107	7.16885	5.34448	6.2159	6.43995
11486	Ada	GO:0046872	metal ion binding	molecular_function	15	0.000279374	0.705419	0.00354482	11486	Ada	NM_001272052,NM_007398	-3.55831	6.85483	-3.63563	0.0225969	0.462659	8.47399	7.85107	7.16885	5.34448	6.2159	6.43995
11486	Ada	GO:0046903	secretion	biological_process	4	0.175158	1	0.631821	11486	Ada	NM_001272052,NM_007398	-3.55831	6.85483	-3.63563	0.0225969	0.462659	8.47399	7.85107	7.16885	5.34448	6.2159	6.43995
11486	Ada	GO:0046914	transition metal ion binding	molecular_function	5	0.101042	1	0.438045	11486	Ada	NM_001272052,NM_007398	-3.55831	6.85483	-3.63563	0.0225969	0.462659	8.47399	7.85107	7.16885	5.34448	6.2159	6.43995
11486	Ada	GO:0048286	lung alveolus development	biological_process	1	1	1	1	11486	Ada	NM_001272052,NM_007398	-3.55831	6.85483	-3.63563	0.0225969	0.462659	8.47399	7.85107	7.16885	5.34448	6.2159	6.43995
11486	Ada	GO:0048511	rhythmic process	biological_process	15	1.2767e-17	3.22367e-14	1.07456e-14	11486	Ada	NM_001272052,NM_007398	-3.55831	6.85483	-3.63563	0.0225969	0.462659	8.47399	7.85107	7.16885	5.34448	6.2159	6.43995
11486	Ada	GO:0048512	circadian behavior	biological_process	5	1.07496e-06	0.00271428	2.53671e-05	11486	Ada	NM_001272052,NM_007398	-3.55831	6.85483	-3.63563	0.0225969	0.462659	8.47399	7.85107	7.16885	5.34448	6.2159	6.43995
11486	Ada	GO:0048513	organ development	biological_process	16	2.72944e-05	0.0689184	0.000502954	11486	Ada	NM_001272052,NM_007398	-3.55831	6.85483	-3.63563	0.0225969	0.462659	8.47399	7.85107	7.16885	5.34448	6.2159	6.43995
11486	Ada	GO:0048518	positive regulation of biological process	biological_process	27	4.78974e-09	1.20941e-05	3.02352e-07	11486	Ada	NM_001272052,NM_007398	-3.55831	6.85483	-3.63563	0.0225969	0.462659	8.47399	7.85107	7.16885	5.34448	6.2159	6.43995
11486	Ada	GO:0048519	negative regulation of biological process	biological_process	27	3.48337e-10	8.79552e-07	2.7486e-08	11486	Ada	NM_001272052,NM_007398	-3.55831	6.85483	-3.63563	0.0225969	0.462659	8.47399	7.85107	7.16885	5.34448	6.2159	6.43995
11486	Ada	GO:0048521	negative regulation of behavior	biological_process	1	1	1	1	11486	Ada	NM_001272052,NM_007398	-3.55831	6.85483	-3.63563	0.0225969	0.462659	8.47399	7.85107	7.16885	5.34448	6.2159	6.43995
11486	Ada	GO:0048522	positive regulation of cellular process	biological_process	24	5.81664e-08	0.00014687	2.0686e-06	11486	Ada	NM_001272052,NM_007398	-3.55831	6.85483	-3.63563	0.0225969	0.462659	8.47399	7.85107	7.16885	5.34448	6.2159	6.43995
11486	Ada	GO:0048523	negative regulation of cellular process	biological_process	26	2.87209e-10	7.25204e-07	2.33937e-08	11486	Ada	NM_001272052,NM_007398	-3.55831	6.85483	-3.63563	0.0225969	0.462659	8.47399	7.85107	7.16885	5.34448	6.2159	6.43995
11486	Ada	GO:0048534	hematopoietic or lymphoid organ development	biological_process	4	0.129162	1	0.511182	11486	Ada	NM_001272052,NM_007398	-3.55831	6.85483	-3.63563	0.0225969	0.462659	8.47399	7.85107	7.16885	5.34448	6.2159	6.43995
11486	Ada	GO:0048537	mucosal-associated lymphoid tissue development	biological_process	1	1	1	1	11486	Ada	NM_001272052,NM_007398	-3.55831	6.85483	-3.63563	0.0225969	0.462659	8.47399	7.85107	7.16885	5.34448	6.2159	6.43995
11486	Ada	GO:0048541	Peyer's patch development	biological_process	1	1	1	1	11486	Ada	NM_001272052,NM_007398	-3.55831	6.85483	-3.63563	0.0225969	0.462659	8.47399	7.85107	7.16885	5.34448	6.2159	6.43995
11486	Ada	GO:0048565	digestive tract development	biological_process	1	1	1	1	11486	Ada	NM_001272052,NM_007398	-3.55831	6.85483	-3.63563	0.0225969	0.462659	8.47399	7.85107	7.16885	5.34448	6.2159	6.43995
11486	Ada	GO:0048566	embryonic digestive tract development	biological_process	1	1	1	1	11486	Ada	NM_001272052,NM_007398	-3.55831	6.85483	-3.63563	0.0225969	0.462659	8.47399	7.85107	7.16885	5.34448	6.2159	6.43995
11486	Ada	GO:0048568	embryonic organ development	biological_process	1	1	1	1	11486	Ada	NM_001272052,NM_007398	-3.55831	6.85483	-3.63563	0.0225969	0.462659	8.47399	7.85107	7.16885	5.34448	6.2159	6.43995
11486	Ada	GO:0048583	regulation of response to stimulus	biological_process	20	7.73109e-08	0.00019521	2.50269e-06	11486	Ada	NM_001272052,NM_007398	-3.55831	6.85483	-3.63563	0.0225969	0.462659	8.47399	7.85107	7.16885	5.34448	6.2159	6.43995
11486	Ada	GO:0048584	positive regulation of response to stimulus	biological_process	11	0.000150752	0.380648	0.00220028	11486	Ada	NM_001272052,NM_007398	-3.55831	6.85483	-3.63563	0.0225969	0.462659	8.47399	7.85107	7.16885	5.34448	6.2159	6.43995
11486	Ada	GO:0048585	negative regulation of response to stimulus	biological_process	9	0.000466819	1	0.00572193	11486	Ada	NM_001272052,NM_007398	-3.55831	6.85483	-3.63563	0.0225969	0.462659	8.47399	7.85107	7.16885	5.34448	6.2159	6.43995
11486	Ada	GO:0048608	reproductive structure development	biological_process	1	1	1	1	11486	Ada	NM_001272052,NM_007398	-3.55831	6.85483	-3.63563	0.0225969	0.462659	8.47399	7.85107	7.16885	5.34448	6.2159	6.43995
11486	Ada	GO:0048609	multicellular organismal reproductive process	biological_process	3	0.262419	1	0.845156	11486	Ada	NM_001272052,NM_007398	-3.55831	6.85483	-3.63563	0.0225969	0.462659	8.47399	7.85107	7.16885	5.34448	6.2159	6.43995
11486	Ada	GO:0048646	anatomical structure formation involved in morphogenesis	biological_process	2	1	1	1	11486	Ada	NM_001272052,NM_007398	-3.55831	6.85483	-3.63563	0.0225969	0.462659	8.47399	7.85107	7.16885	5.34448	6.2159	6.43995
11486	Ada	GO:0048731	system development	biological_process	18	6.39724e-05	0.16153	0.00104213	11486	Ada	NM_001272052,NM_007398	-3.55831	6.85483	-3.63563	0.0225969	0.462659	8.47399	7.85107	7.16885	5.34448	6.2159	6.43995
11486	Ada	GO:0048732	gland development	biological_process	3	0.116158	1	0.473501	11486	Ada	NM_001272052,NM_007398	-3.55831	6.85483	-3.63563	0.0225969	0.462659	8.47399	7.85107	7.16885	5.34448	6.2159	6.43995
11486	Ada	GO:0048856	anatomical structure development	biological_process	22	4.31608e-06	0.0108981	9.23568e-05	11486	Ada	NM_001272052,NM_007398	-3.55831	6.85483	-3.63563	0.0225969	0.462659	8.47399	7.85107	7.16885	5.34448	6.2159	6.43995
11486	Ada	GO:0048869	cellular developmental process	biological_process	18	3.88098e-05	0.0979947	0.000673469	11486	Ada	NM_001272052,NM_007398	-3.55831	6.85483	-3.63563	0.0225969	0.462659	8.47399	7.85107	7.16885	5.34448	6.2159	6.43995
11486	Ada	GO:0048870	cell motility	biological_process	7	0.00879377	1	0.0698247	11486	Ada	NM_001272052,NM_007398	-3.55831	6.85483	-3.63563	0.0225969	0.462659	8.47399	7.85107	7.16885	5.34448	6.2159	6.43995
11486	Ada	GO:0048872	homeostasis of number of cells	biological_process	1	1	1	1	11486	Ada	NM_001272052,NM_007398	-3.55831	6.85483	-3.63563	0.0225969	0.462659	8.47399	7.85107	7.16885	5.34448	6.2159	6.43995
11486	Ada	GO:0050670	regulation of lymphocyte proliferation	biological_process	1	1	1	1	11486	Ada	NM_001272052,NM_007398	-3.55831	6.85483	-3.63563	0.0225969	0.462659	8.47399	7.85107	7.16885	5.34448	6.2159	6.43995
11486	Ada	GO:0050671	positive regulation of lymphocyte proliferation	biological_process	1	1	1	1	11486	Ada	NM_001272052,NM_007398	-3.55831	6.85483	-3.63563	0.0225969	0.462659	8.47399	7.85107	7.16885	5.34448	6.2159	6.43995
11486	Ada	GO:0050727	regulation of inflammatory response	biological_process	4	0.00541713	1	0.0483331	11486	Ada	NM_001272052,NM_007398	-3.55831	6.85483	-3.63563	0.0225969	0.462659	8.47399	7.85107	7.16885	5.34448	6.2159	6.43995
11486	Ada	GO:0050728	negative regulation of inflammatory response	biological_process	1	1	1	1	11486	Ada	NM_001272052,NM_007398	-3.55831	6.85483	-3.63563	0.0225969	0.462659	8.47399	7.85107	7.16885	5.34448	6.2159	6.43995
11486	Ada	GO:0050776	regulation of immune response	biological_process	3	0.184458	1	0.657849	11486	Ada	NM_001272052,NM_007398	-3.55831	6.85483	-3.63563	0.0225969	0.462659	8.47399	7.85107	7.16885	5.34448	6.2159	6.43995
11486	Ada	GO:0050778	positive regulation of immune response	biological_process	3	0.129153	1	0.511182	11486	Ada	NM_001272052,NM_007398	-3.55831	6.85483	-3.63563	0.0225969	0.462659	8.47399	7.85107	7.16885	5.34448	6.2159	6.43995
11486	Ada	GO:0050789	regulation of biological process	biological_process	44	8.46992e-12	2.13865e-08	1.06933e-09	11486	Ada	NM_001272052,NM_007398	-3.55831	6.85483	-3.63563	0.0225969	0.462659	8.47399	7.85107	7.16885	5.34448	6.2159	6.43995
11486	Ada	GO:0050793	regulation of developmental process	biological_process	13	9.02183e-05	0.227801	0.00141491	11486	Ada	NM_001272052,NM_007398	-3.55831	6.85483	-3.63563	0.0225969	0.462659	8.47399	7.85107	7.16885	5.34448	6.2159	6.43995
11486	Ada	GO:0050794	regulation of cellular process	biological_process	42	3.65649e-11	9.23263e-08	3.84693e-09	11486	Ada	NM_001272052,NM_007398	-3.55831	6.85483	-3.63563	0.0225969	0.462659	8.47399	7.85107	7.16885	5.34448	6.2159	6.43995
11486	Ada	GO:0050795	regulation of behavior	biological_process	2	0.312086	1	0.944865	11486	Ada	NM_001272052,NM_007398	-3.55831	6.85483	-3.63563	0.0225969	0.462659	8.47399	7.85107	7.16885	5.34448	6.2159	6.43995
11486	Ada	GO:0050802	circadian sleep/wake cycle, sleep	biological_process	2	0.0400118	1	0.214741	11486	Ada	NM_001272052,NM_007398	-3.55831	6.85483	-3.63563	0.0225969	0.462659	8.47399	7.85107	7.16885	5.34448	6.2159	6.43995
11486	Ada	GO:0050848	regulation of calcium-mediated signaling	biological_process	1	1	1	1	11486	Ada	NM_001272052,NM_007398	-3.55831	6.85483	-3.63563	0.0225969	0.462659	8.47399	7.85107	7.16885	5.34448	6.2159	6.43995
11486	Ada	GO:0050850	positive regulation of calcium-mediated signaling	biological_process	1	1	1	1	11486	Ada	NM_001272052,NM_007398	-3.55831	6.85483	-3.63563	0.0225969	0.462659	8.47399	7.85107	7.16885	5.34448	6.2159	6.43995
11486	Ada	GO:0050851	antigen receptor-mediated signaling pathway	biological_process	1	1	1	1	11486	Ada	NM_001272052,NM_007398	-3.55831	6.85483	-3.63563	0.0225969	0.462659	8.47399	7.85107	7.16885	5.34448	6.2159	6.43995
11486	Ada	GO:0050852	T cell receptor signaling pathway	biological_process	1	1	1	1	11486	Ada	NM_001272052,NM_007398	-3.55831	6.85483	-3.63563	0.0225969	0.462659	8.47399	7.85107	7.16885	5.34448	6.2159	6.43995
11486	Ada	GO:0050854	regulation of antigen receptor-mediated signaling pathway	biological_process	1	1	1	1	11486	Ada	NM_001272052,NM_007398	-3.55831	6.85483	-3.63563	0.0225969	0.462659	8.47399	7.85107	7.16885	5.34448	6.2159	6.43995
11486	Ada	GO:0050856	regulation of T cell receptor signaling pathway	biological_process	1	1	1	1	11486	Ada	NM_001272052,NM_007398	-3.55831	6.85483	-3.63563	0.0225969	0.462659	8.47399	7.85107	7.16885	5.34448	6.2159	6.43995
11486	Ada	GO:0050857	positive regulation of antigen receptor-mediated signaling pathway	biological_process	1	1	1	1	11486	Ada	NM_001272052,NM_007398	-3.55831	6.85483	-3.63563	0.0225969	0.462659	8.47399	7.85107	7.16885	5.34448	6.2159	6.43995
11486	Ada	GO:0050862	positive regulation of T cell receptor signaling pathway	biological_process	1	1	1	1	11486	Ada	NM_001272052,NM_007398	-3.55831	6.85483	-3.63563	0.0225969	0.462659	8.47399	7.85107	7.16885	5.34448	6.2159	6.43995
11486	Ada	GO:0050863	regulation of T cell activation	biological_process	3	0.0506591	1	0.256406	11486	Ada	NM_001272052,NM_007398	-3.55831	6.85483	-3.63563	0.0225969	0.462659	8.47399	7.85107	7.16885	5.34448	6.2159	6.43995
11486	Ada	GO:0050864	regulation of B cell activation	biological_process	1	1	1	1	11486	Ada	NM_001272052,NM_007398	-3.55831	6.85483	-3.63563	0.0225969	0.462659	8.47399	7.85107	7.16885	5.34448	6.2159	6.43995
11486	Ada	GO:0050865	regulation of cell activation	biological_process	3	0.147979	1	0.55768	11486	Ada	NM_001272052,NM_007398	-3.55831	6.85483	-3.63563	0.0225969	0.462659	8.47399	7.85107	7.16885	5.34448	6.2159	6.43995
11486	Ada	GO:0050867	positive regulation of cell activation	biological_process	3	0.062787	1	0.301401	11486	Ada	NM_001272052,NM_007398	-3.55831	6.85483	-3.63563	0.0225969	0.462659	8.47399	7.85107	7.16885	5.34448	6.2159	6.43995
11486	Ada	GO:0050870	positive regulation of T cell activation	biological_process	3	0.0211567	1	0.138038	11486	Ada	NM_001272052,NM_007398	-3.55831	6.85483	-3.63563	0.0225969	0.462659	8.47399	7.85107	7.16885	5.34448	6.2159	6.43995
11486	Ada	GO:0050871	positive regulation of B cell activation	biological_process	1	1	1	1	11486	Ada	NM_001272052,NM_007398	-3.55831	6.85483	-3.63563	0.0225969	0.462659	8.47399	7.85107	7.16885	5.34448	6.2159	6.43995
11486	Ada	GO:0050878	regulation of body fluid levels	biological_process	2	0.363488	1	1	11486	Ada	NM_001272052,NM_007398	-3.55831	6.85483	-3.63563	0.0225969	0.462659	8.47399	7.85107	7.16885	5.34448	6.2159	6.43995
11486	Ada	GO:0050896	response to stimulus	biological_process	36	7.81654e-10	1.97368e-06	5.63907e-08	11486	Ada	NM_001272052,NM_007398	-3.55831	6.85483	-3.63563	0.0225969	0.462659	8.47399	7.85107	7.16885	5.34448	6.2159	6.43995
11486	Ada	GO:0050900	leukocyte migration	biological_process	1	1	1	1	11486	Ada	NM_001272052,NM_007398	-3.55831	6.85483	-3.63563	0.0225969	0.462659	8.47399	7.85107	7.16885	5.34448	6.2159	6.43995
11486	Ada	GO:0051046	regulation of secretion	biological_process	4	0.0832593	1	0.378111	11486	Ada	NM_001272052,NM_007398	-3.55831	6.85483	-3.63563	0.0225969	0.462659	8.47399	7.85107	7.16885	5.34448	6.2159	6.43995
11486	Ada	GO:0051048	negative regulation of secretion	biological_process	1	1	1	1	11486	Ada	NM_001272052,NM_007398	-3.55831	6.85483	-3.63563	0.0225969	0.462659	8.47399	7.85107	7.16885	5.34448	6.2159	6.43995
11486	Ada	GO:0051049	regulation of transport	biological_process	7	0.0358348	1	0.203791	11486	Ada	NM_001272052,NM_007398	-3.55831	6.85483	-3.63563	0.0225969	0.462659	8.47399	7.85107	7.16885	5.34448	6.2159	6.43995
11486	Ada	GO:0051051	negative regulation of transport	biological_process	2	0.497474	1	1	11486	Ada	NM_001272052,NM_007398	-3.55831	6.85483	-3.63563	0.0225969	0.462659	8.47399	7.85107	7.16885	5.34448	6.2159	6.43995
11486	Ada	GO:0051094	positive regulation of developmental process	biological_process	9	0.000433303	1	0.00536319	11486	Ada	NM_001272052,NM_007398	-3.55831	6.85483	-3.63563	0.0225969	0.462659	8.47399	7.85107	7.16885	5.34448	6.2159	6.43995
11486	Ada	GO:0051179	localization	biological_process	26	4.73174e-08	0.000119476	1.81025e-06	11486	Ada	NM_001272052,NM_007398	-3.55831	6.85483	-3.63563	0.0225969	0.462659	8.47399	7.85107	7.16885	5.34448	6.2159	6.43995
11486	Ada	GO:0051234	establishment of localization	biological_process	17	0.000298971	0.754903	0.00375573	11486	Ada	NM_001272052,NM_007398	-3.55831	6.85483	-3.63563	0.0225969	0.462659	8.47399	7.85107	7.16885	5.34448	6.2159	6.43995
11486	Ada	GO:0051239	regulation of multicellular organismal process	biological_process	15	2.09286e-05	0.0528448	0.000391443	11486	Ada	NM_001272052,NM_007398	-3.55831	6.85483	-3.63563	0.0225969	0.462659	8.47399	7.85107	7.16885	5.34448	6.2159	6.43995
11486	Ada	GO:0051240	positive regulation of multicellular organismal process	biological_process	11	6.05316e-05	0.152842	0.00099897	11486	Ada	NM_001272052,NM_007398	-3.55831	6.85483	-3.63563	0.0225969	0.462659	8.47399	7.85107	7.16885	5.34448	6.2159	6.43995
11486	Ada	GO:0051241	negative regulation of multicellular organismal process	biological_process	4	0.194493	1	0.683976	11486	Ada	NM_001272052,NM_007398	-3.55831	6.85483	-3.63563	0.0225969	0.462659	8.47399	7.85107	7.16885	5.34448	6.2159	6.43995
11486	Ada	GO:0051249	regulation of lymphocyte activation	biological_process	3	0.101694	1	0.438073	11486	Ada	NM_001272052,NM_007398	-3.55831	6.85483	-3.63563	0.0225969	0.462659	8.47399	7.85107	7.16885	5.34448	6.2159	6.43995
11486	Ada	GO:0051251	positive regulation of lymphocyte activation	biological_process	3	0.0470649	1	0.242034	11486	Ada	NM_001272052,NM_007398	-3.55831	6.85483	-3.63563	0.0225969	0.462659	8.47399	7.85107	7.16885	5.34448	6.2159	6.43995
11486	Ada	GO:0051270	regulation of cellular component movement	biological_process	3	0.302311	1	0.925254	11486	Ada	NM_001272052,NM_007398	-3.55831	6.85483	-3.63563	0.0225969	0.462659	8.47399	7.85107	7.16885	5.34448	6.2159	6.43995
11486	Ada	GO:0051271	negative regulation of cellular component movement	biological_process	1	1	1	1	11486	Ada	NM_001272052,NM_007398	-3.55831	6.85483	-3.63563	0.0225969	0.462659	8.47399	7.85107	7.16885	5.34448	6.2159	6.43995
11486	Ada	GO:0051608	histamine transport	biological_process	1	1	1	1	11486	Ada	NM_001272052,NM_007398	-3.55831	6.85483	-3.63563	0.0225969	0.462659	8.47399	7.85107	7.16885	5.34448	6.2159	6.43995
11486	Ada	GO:0051674	localization of cell	biological_process	7	0.00879377	1	0.0698247	11486	Ada	NM_001272052,NM_007398	-3.55831	6.85483	-3.63563	0.0225969	0.462659	8.47399	7.85107	7.16885	5.34448	6.2159	6.43995
11486	Ada	GO:0051704	multi-organism process	biological_process	8	0.0147117	1	0.104053	11486	Ada	NM_001272052,NM_007398	-3.55831	6.85483	-3.63563	0.0225969	0.462659	8.47399	7.85107	7.16885	5.34448	6.2159	6.43995
11486	Ada	GO:0051716	cellular response to stimulus	biological_process	30	5.48576e-08	0.000138515	2.00747e-06	11486	Ada	NM_001272052,NM_007398	-3.55831	6.85483	-3.63563	0.0225969	0.462659	8.47399	7.85107	7.16885	5.34448	6.2159	6.43995
11486	Ada	GO:0055086	nucleobase-containing small molecule metabolic process	biological_process	1	1	1	1	11486	Ada	NM_001272052,NM_007398	-3.55831	6.85483	-3.63563	0.0225969	0.462659	8.47399	7.85107	7.16885	5.34448	6.2159	6.43995
11486	Ada	GO:0055123	digestive system development	biological_process	1	1	1	1	11486	Ada	NM_001272052,NM_007398	-3.55831	6.85483	-3.63563	0.0225969	0.462659	8.47399	7.85107	7.16885	5.34448	6.2159	6.43995
11486	Ada	GO:0060047	heart contraction	biological_process	2	0.234515	1	0.791644	11486	Ada	NM_001272052,NM_007398	-3.55831	6.85483	-3.63563	0.0225969	0.462659	8.47399	7.85107	7.16885	5.34448	6.2159	6.43995
11486	Ada	GO:0060167	regulation of adenosine receptor signaling pathway	biological_process	1	1	1	1	11486	Ada	NM_001272052,NM_007398	-3.55831	6.85483	-3.63563	0.0225969	0.462659	8.47399	7.85107	7.16885	5.34448	6.2159	6.43995
11486	Ada	GO:0060169	negative regulation of adenosine receptor signaling pathway	biological_process	1	1	1	1	11486	Ada	NM_001272052,NM_007398	-3.55831	6.85483	-3.63563	0.0225969	0.462659	8.47399	7.85107	7.16885	5.34448	6.2159	6.43995
11486	Ada	GO:0060359	response to ammonium ion	biological_process	1	1	1	1	11486	Ada	NM_001272052,NM_007398	-3.55831	6.85483	-3.63563	0.0225969	0.462659	8.47399	7.85107	7.16885	5.34448	6.2159	6.43995
11486	Ada	GO:0060405	regulation of penile erection	biological_process	1	1	1	1	11486	Ada	NM_001272052,NM_007398	-3.55831	6.85483	-3.63563	0.0225969	0.462659	8.47399	7.85107	7.16885	5.34448	6.2159	6.43995
11486	Ada	GO:0060407	negative regulation of penile erection	biological_process	1	1	1	1	11486	Ada	NM_001272052,NM_007398	-3.55831	6.85483	-3.63563	0.0225969	0.462659	8.47399	7.85107	7.16885	5.34448	6.2159	6.43995
11486	Ada	GO:0060541	respiratory system development	biological_process	1	1	1	1	11486	Ada	NM_001272052,NM_007398	-3.55831	6.85483	-3.63563	0.0225969	0.462659	8.47399	7.85107	7.16885	5.34448	6.2159	6.43995
11486	Ada	GO:0060548	negative regulation of cell death	biological_process	5	0.0437601	1	0.230677	11486	Ada	NM_001272052,NM_007398	-3.55831	6.85483	-3.63563	0.0225969	0.462659	8.47399	7.85107	7.16885	5.34448	6.2159	6.43995
11486	Ada	GO:0061008	hepaticobiliary system development	biological_process	1	1	1	1	11486	Ada	NM_001272052,NM_007398	-3.55831	6.85483	-3.63563	0.0225969	0.462659	8.47399	7.85107	7.16885	5.34448	6.2159	6.43995
11486	Ada	GO:0061458	reproductive system development	biological_process	1	1	1	1	11486	Ada	NM_001272052,NM_007398	-3.55831	6.85483	-3.63563	0.0225969	0.462659	8.47399	7.85107	7.16885	5.34448	6.2159	6.43995
11486	Ada	GO:0065007	biological regulation	biological_process	48	6.65236e-14	1.67972e-10	1.39977e-11	11486	Ada	NM_001272052,NM_007398	-3.55831	6.85483	-3.63563	0.0225969	0.462659	8.47399	7.85107	7.16885	5.34448	6.2159	6.43995
11486	Ada	GO:0065008	regulation of biological quality	biological_process	16	3.15375e-05	0.0796321	0.000556868	11486	Ada	NM_001272052,NM_007398	-3.55831	6.85483	-3.63563	0.0225969	0.462659	8.47399	7.85107	7.16885	5.34448	6.2159	6.43995
11486	Ada	GO:0070227	lymphocyte apoptotic process	biological_process	1	1	1	1	11486	Ada	NM_001272052,NM_007398	-3.55831	6.85483	-3.63563	0.0225969	0.462659	8.47399	7.85107	7.16885	5.34448	6.2159	6.43995
11486	Ada	GO:0070228	regulation of lymphocyte apoptotic process	biological_process	1	1	1	1	11486	Ada	NM_001272052,NM_007398	-3.55831	6.85483	-3.63563	0.0225969	0.462659	8.47399	7.85107	7.16885	5.34448	6.2159	6.43995
11486	Ada	GO:0070229	negative regulation of lymphocyte apoptotic process	biological_process	1	1	1	1	11486	Ada	NM_001272052,NM_007398	-3.55831	6.85483	-3.63563	0.0225969	0.462659	8.47399	7.85107	7.16885	5.34448	6.2159	6.43995
11486	Ada	GO:0070231	T cell apoptotic process	biological_process	1	1	1	1	11486	Ada	NM_001272052,NM_007398	-3.55831	6.85483	-3.63563	0.0225969	0.462659	8.47399	7.85107	7.16885	5.34448	6.2159	6.43995
11486	Ada	GO:0070232	regulation of T cell apoptotic process	biological_process	1	1	1	1	11486	Ada	NM_001272052,NM_007398	-3.55831	6.85483	-3.63563	0.0225969	0.462659	8.47399	7.85107	7.16885	5.34448	6.2159	6.43995
11486	Ada	GO:0070233	negative regulation of T cell apoptotic process	biological_process	1	1	1	1	11486	Ada	NM_001272052,NM_007398	-3.55831	6.85483	-3.63563	0.0225969	0.462659	8.47399	7.85107	7.16885	5.34448	6.2159	6.43995
11486	Ada	GO:0070242	thymocyte apoptotic process	biological_process	1	1	1	1	11486	Ada	NM_001272052,NM_007398	-3.55831	6.85483	-3.63563	0.0225969	0.462659	8.47399	7.85107	7.16885	5.34448	6.2159	6.43995
11486	Ada	GO:0070243	regulation of thymocyte apoptotic process	biological_process	1	1	1	1	11486	Ada	NM_001272052,NM_007398	-3.55831	6.85483	-3.63563	0.0225969	0.462659	8.47399	7.85107	7.16885	5.34448	6.2159	6.43995
11486	Ada	GO:0070244	negative regulation of thymocyte apoptotic process	biological_process	1	1	1	1	11486	Ada	NM_001272052,NM_007398	-3.55831	6.85483	-3.63563	0.0225969	0.462659	8.47399	7.85107	7.16885	5.34448	6.2159	6.43995
11486	Ada	GO:0070254	mucus secretion	biological_process	1	1	1	1	11486	Ada	NM_001272052,NM_007398	-3.55831	6.85483	-3.63563	0.0225969	0.462659	8.47399	7.85107	7.16885	5.34448	6.2159	6.43995
11486	Ada	GO:0070255	regulation of mucus secretion	biological_process	1	1	1	1	11486	Ada	NM_001272052,NM_007398	-3.55831	6.85483	-3.63563	0.0225969	0.462659	8.47399	7.85107	7.16885	5.34448	6.2159	6.43995
[truncated: 8,042 more rows]

[truncated: 2 more sheets: KEGG_stat, KEGG_genes]
